# Supplementary material for: Characteristics of the gut microbiota of patients with symptomatic carotid atherosclerotic plaques positive for bacterial genetic material
Source: Front Cell Infect Microbiol. 2024 Jan 12;13:1296554. doi: 10.3389/fcimb.2023.1296554 (PMC10811106; doi:10.3389/fcimb.2023.1296554)
Supplement: Supplementary Tables 1–5 — Details of the participants and experimental results. [file Table_1.xlsx]

## Sheet: clinical data
Sample	Group（1=patients 2=healthy）	Gender(1=Male，2=Female)	Age	Smoking(1=yes，2=no)	Drinking(1=yes，2=no)	TC	TG	HDL-C	LDL-C	VLDL-C	Lp(a)	ApoA-Ⅰ	ApoE	ApoB	FFA	WBC	FBG	TyG	N	L	NLR	SUA
S157	1	1	68	1	1	2.02	0.76	0.64	1.06	0.15	504	0.82	73.8	0.28	0.5	10.83	8.61	6.5436	8.3	1.99	4.17085	259
S159	1	1	63	1	1	6.05	1.53	1.24	4.69	0.31	757	1.18	62.4	1.49	0.65	8.03	12.81	19.5993	5.69	1.35	4.21481	477
S160	1	1	61	1	1	4.12	1.11	1.09	2.33	0.21	397	0.94	57	0.91	0.58	9.58	8.41	9.3351	6.28	2.01	3.12438	193
S177	1	1	59	1	1	2.55	0.69	1.36	1.37	0.18	394	1.23	56.8	0.47	0.55	12.37	8.35	5.7615	11.18	0.55	20.33	281
S181	1	1	71	1	1	4.64	1.17	1.03	2.16	0.23	196	0.89	40.9	1.06	0.68	9.93	5.44	6.3648	7.74	1.39	5.56835	236
S222	1	1	73	2	1	5.31	1.1	1.21	3.4	0.22	117	1.12	49.7	0.98	0.44	8.75	6.66	7.326	7.23	1.03	7.01942	251
S109	1	1	57	1	1	2.96	0.61	1.15	1.6	0.12	177	1.07	35.9	0.59	0.43	6.81	5.5	3.355	3	2.83	1.06007	501
S183	1	1	65	1	1	5.03	1.09	1.18	2.06	0.22	276	1.27	46.1	0.87	0.55	5.54	5.86	6.3874	3.61	1.33	2.71429	459
S261	1	1	58	1	1	3.35	1.24	0.81	2	0.25	357	0.95	50.5	0.69	0.2	5.7	4.78	5.9272	3.33	1.83	1.81967	283
S264	1	1	54	1	1	4.13	0.88	1.33	2.39	0.26	305	1.18	33.9	0.91	0.44	5.52	6.31	5.5528	3.37	1.81	1.86188	165
S273	1	1	63	1	1	3.43	0.4	1.09	1.77	0.18	57	1.06	25.4	0.54	0.47	5.97	5.09	2.036	3.11	2.12	1.46698	324
S275	1	1	70	1	1	3.75	0.35	1.1	1.98	0.07	398	1.06	24.1	0.63	0.23	10.09	4.55	1.5925	7.95	1.29	6.16279	284
S276	1	1	66	1	1	3.62	0.47	0.94	1.98	0.09	588	0.93	18.1	0.56	0.15	12.96	7.26	3.4122	10.5	1.49	7.04698	255
S278	1	1	66	1	1	4.11	0.89	1.32	2.37	0.29	302	1.16	33.9	0.89	0.47	5.03	5.48	4.8772	3.48	1.11	3.13514	118
S376	1	1	69	1	1	3.33	1.67	0.71	1.71	0.76	64	1.05	28	0.73	0.53	9.53	7.99	13.3433	7.7	1.24	6.20968	356
S379	1	1	73	1	1	5.43	0.77	1.15	3.25	0.35	69	1.09	31.6	1.26	0.39	7.82	5.44	4.1888	5.26	2.06	2.5534	369
S413	1	1	66	1	1	5.87	1.12	5.21	3.76	0.22	154	1.12	34.1	1.14	0.49	7.09	6.32	7.0784	4.78	1.65	2.89697	259
S415	1	1	69	1	1	3.82	1.19	0.73	2.71	0.24	224	0.74	38.4	0.89	0.6	5.6	7.47	8.8893	3.97	1	3.97	250
S417	1	1	63	1	1	3.84	0.81	1.3	2.48	0.16	883	1.11	44.9	0.79	0.62	5.65	4.98	4.0338	3.41	1.4	2.43571	281
S429	1	1	73	2	1	4.65	0.69	1.3	2.6	0.14	203	1.14	43.4	0.91	0.6	6.9	13.33	9.1977	4.46	1.74	2.56322	273
S455	1	1	60	2	2	4.05	0.87	0.9	2.59	0.4	60	1.01	29.9	0.9	0.45	5.88	5.56	4.8372	3.88	1.47	2.63946	203
S459	1	2	69	2	2	3.69	1.2	1.4	1.99	0.55	590	1.32	23	0.8	0.64	4.5	6.51	7.812	3.2	0.95	3.36842	266
S465	1	2	63	2	2	4.72	0.61	1.1	2.99	0.28	419	1.28	34	0.9	0.56	9.93	4.83	2.9463	6.12	2.67	2.29213	508
S2	2	1	63	1	1	3.64	1.33	1.49	3.76	0.17	256	1.58	39.87	0.88	0.65	5.96	4.62	6.1446	5.26	1.74	3.02299	152
S39	2	2	53	2	2	4.92	0.86	1.23	2.01	0.27	198	1.75	45.21	1.13	0.81	6.41	5.13	4.4118	2.33	2.21	1.0543	238
S43	2	1	58	2	1	5.41	0.28	1.12	2.99	0.24	167	1.33	34.93	0.76	0.43	4.79	5.81	1.6268	4.92	2.99	1.64548	296
S47	2	1	70	1	1	3.91	0.97	1.57	1.97	0.19	88	1.48	37.66	0.92	0.57	7.12	4.24	4.1128	3.75	2.43	1.54321	193
S96	2	2	53	2	2	4.37	1.62	1.31	3.45	0.12	117	1.27	42.79	1.03	0.74	8.34	5.37	8.6994	2.94	1.53	1.92157	328
S138	2	2	57	2	2	4.18	1.15	1.04	1.83	0.29	44	1.06	46.01	0.66	0.36	4.21	5.94	6.831	4.17	1.84	2.2663	121
S148	2	1	54	1	1	3.53	0.64	1.43	3.95	0.15	212	1.91	31.44	0.75	0.45	7.89	4.87	3.1168	3.21	1.35	2.37778	268
S296	2	2	62	2	2	4.02	1.26	1.38	2.65	0.31	135	1.42	33.57	1.19	0.62	5.68	5.02	6.3252	5.88	2.79	2.10753	377
S298	2	2	50	2	2	3.87	0.19	1.1	3.26	0.21	67	1.83	48.12	1.05	0.25	6.95	4.04	0.7676	1.99	2.07	0.961353	297
S3	2	2	75	2	2	5.18	0.93	1.19	2.12	0.28	277	1.66	40.34	0.86	0.77	8.03	4.33	4.0269	3.42	1.68	2.03571	183
S29	2	1	51	1	1	4.32	1.59	1.27	3.11	0.14	33	1.23	35.89	0.68	0.52	3.97	5.49	8.7291	2.08	2.96	0.702703	131
S30	2	1	64	1	1	4.73	0.72	1.54	1.76	0.23	190	1.94	43.72	1.24	0.63	5.12	5.7	4.104	4.61	2.26	2.03982	407
S31	2	2	53	2	2	4.48	1.41	1.36	2.4	0.13	12	1.07	30.56	0.72	0.38	7.64	4.62	6.5142	5.95	1.21	4.91736	225
S32	2	2	69	2	2	3.52	0.08	1.18	3.6	0.16	243	1.79	49.02	1.09	0.28	4.55	4.15	0.332	2.81	1.92	1.46354	132
S33	2	1	67	1	1	4.99	0.34	1.07	2.31	0.26	104	1.15	36.76	0.95	0.46	6.24	5.82	1.9788	6.2	2.62	2.36641	92
S35	2	1	62	1	2	3.85	0.51	1.5	1.66	0.11	76	1.98	44.38	1.16	0.88	8.78	5.09	2.5959	2.66	2.15	1.23721	196
S36	2	2	75	2	2	5.62	0.79	1.45	2.79	0.2	287	1.52	32.1	0.81	0.72	3.88	4.38	3.4602	4.4	1.29	3.41085	325
S41	2	1	63	2	2	3.49	1.07	1.29	3.87	0.3	55	1.38	38.99	0.64	0.33	9.22	4.96	5.3072	3.13	1.52	2.05921	143
S42	2	1	69	1	2	4.26	0.12	1.21	1.95	0.33	138	1.12	41.85	0.78	0.21	6.79	5.5	0.66	5.07	2.37	2.13924	406
S46	2	2	55	2	2	5.33	0.43	1.32	4.07	0.18	223	1.31	47.15	1.08	0.85	5.26	3.97	1.7071	6.07	3.01	2.01661	119
S52	2	1	60	1	2	4.12	1.66	1.09	3.08	0.22	289	1.88	30.83	0.61	0.41	4.97	4.76	7.9016	2.54	2.1	1.20952	266
S53	2	2	60	2	2	3.26	0.61	1.16	1.71	0.25	92	1.63	46.68	1.26	0.79	7.32	5.27	3.2147	4.89	1.41	3.46809	198
S97	2	1	74	2	2	5.26	1.12	1.55	3.32	0.32	184	1.29	33.32	0.83	0.31	9.47	4.46	4.9952	1.86	1.65	1.12727	375
S101	2	1	65	1	1	3.67	0.37	1.03	2.22	0.16	10	1.71	39.43	1.11	0.67	6.06	4.09	1.5133	3.99	1.14	3.5	292
S145	2	1	63	1	1	5.58	1.03	1.41	3.68	0.12	261	1.17	49.47	0.71	0.54	8.67	5.47	5.6341	2.2	2.89	0.761246	213
S147	2	2	70	2	2	4.82	0.55	1.26	1.88	0.21	28	1.45	37.12	1.01	0.23	4.83	5.66	3.113	4.73	2.53	1.86957	101
S200	2	1	65	2	1	4.66	0.22	1.14	2.56	0.27	149	1.99	42.57	0.97	0.69	6.57	4.93	1.0846	5.56	1.45	3.83448	163
