# Supplementary material for: Characteristics of the gut microbiota of patients with symptomatic carotid atherosclerotic plaques positive for bacterial genetic material
Source: Front Cell Infect Microbiol. 2024 Jan 12;13:1296554. doi: 10.3389/fcimb.2023.1296554 (PMC10811106; doi:10.3389/fcimb.2023.1296554)
Supplement: Supplementary file 2 [file Table_2.xlsx]

## Sheet: Phylum_percent
	S2	S39	S43	S47	S96	S138	S148	S296	S298	S3	S29	S30	S31	S32	S33	S35	S36	S41	S42	S46	S52	S53	S97	S101	S145	S147	S200	S109	S157	S159	S160	S177	S181	S183	S222	S261	S264	S273	S275	S276	S278	S376	S379	S413	S415	S417	S429	S455	S459
Acidobacteria	0.00216183	0	0.00243543	0.0459171	0	0	0	0.00121449	0.00267405	0.0044927	0.151458	0.00533689	0	0	0.00124358	0	0	0	0.017023	0	0.00560758	0.0109262	0.00122751	0	0	0	0.00129001	0	0	0	0.00280639	0.00143596	0	0	0	0.00577726	0.00253849	0	0	0.00277389	0	0.143639	0.0207691	0.499253	0.102282	0.0414365	0.0269792	0.00152437	0.00383024
Actinobacteria	3.41462	0.855178	1.20067	1.25341	2.5822	3.43013	40.1159	1.29222	3.66746	0.941969	1.04907	0.12942	0.157321	0.301205	0.344472	6.82945	0.413496	0.183513	0.432667	0.547565	0.967308	0.909301	0.694768	0.425334	0.572428	0.270947	0.522453	2.23097	2.10767	28.3965	1.22358	1.54509	1.81295	1.75088	3.85908	0.742378	0.422659	0.179959	5.46647	1.97778	30.4898	1.42986	1.04804	2.24733	19.7171	1.08488	8.9661	0.387189	1.47975
Armatimonadetes	0	0	0	0	0	0	0	0	0	0	0	0	0	0	0	0	0	0	0	0	0	0.00242804	0	0	0	0	0	0	0	0	0	0	0	0	0	0	0	0	0	0	0	0	0.00479287	0.00276595	0	0.00125565	0	0	0
Bacteroidetes	13.8736	44.8163	28.6504	3.60635	21.8022	41.4862	10.0301	21.7673	19.9671	30.6043	40.604	64.1521	31.7532	40.1693	35.8835	52.8185	57.9613	59.0088	56.0637	53.891	4.20849	10.0594	60.9923	32.2026	49.4538	44.8886	47.4813	17.3673	27.2641	8.29487	11.2676	34.8334	10.1556	10.4431	13.1306	41.7465	67.9668	53.9628	29.1166	19.2619	14.7459	43.3946	67.2296	40.8876	10.4143	8.59618	25.4414	53.5434	52.6097
BRC1	0	0	0	0	0	0	0	0	0	0	0	0	0	0	0	0	0	0	0	0	0	0	0	0	0	0	0	0	0	0	0	0	0	0	0	0	0	0	0	0	0	0	0	0	0	0	0	0	0
Chlamydiae	0	0	0	0	0	0	0	0	0	0.0149757	0.00222732	0	0	0	0	0	0	0	0	0	0	0	0	0	0	0	0	0	0	0	0	0	0	0	0	0	0	0	0	0	0	0	0	0	0	0	0	0	0
Chloroflexi	0	0	0	0.014892	0	0	0	0.00121449	0	0.00149757	0.0735016	0	0	0	0	0	0	0	0.00425574	0.00126167	0.00280379	0	0.00245501	0	0	0	0	0	0	0	0	0	0	0	0	0.00144431	0	0	0	0	0	0.0626787	0.0351477	0.542125	0.0209494	0.0200904	0.00749423	0	0
Cloacimonetes	0	0	0	0	0	0	0	0	0	0	0	0	0	0	0	0	0	0	0	0	0	0	0	0	0	0	0	0	0	0	0	0	0	0	0	0	0	0	0	0	0	0	0	0	0	0	0	0	0
Coprothermobacteraeota	0	0	0	0	0	0	0	0	0	0	0	0	0	0	0	0	0	0	0	0	0	0	0	0	0	0	0	0	0	0	0	0	0	0	0	0	0	0	0	0	0	0.00130581	0	0	0	0	0	0	0
Crenarchaeota	0	0	0	0	0	0	0	0	0	0	0	0	0	0	0	0	0	0	0	0	0	0	0	0	0	0	0	0	0	0	0	0	0	0	0	0	0	0	0	0	0	0	0	0	0	0	0	0	0
Cyanobacteria	0.00324275	0.00929541	0	0.017374	0.00104247	0	0	0.00364347	0	0.0239611	0.0178186	0.0133422	0.00243908	0.00389489	0	0.00283262	0.00293259	0	0.00141858	0.00378501	0.0350474	0	0.00736504	0	0	0	0.00129001	0.00129858	0.0056506	0.00136969	0.0112255	0.00574383	0.0361043	0.00609214	0.00406647	0.00288863	0.00253849	0	0.00258218	0	0	0.0130581	0.297158	0.0110638	0.00492927	0.0477147	0.0224827	0.00152437	0
Dadabacteria	0	0	0	0	0	0	0	0	0	0	0	0	0	0	0	0	0	0	0	0	0	0	0	0	0	0	0	0	0	0	0	0	0	0	0	0	0	0	0	0	0	0	0	0	0	0	0	0	0
Deferribacteres	0	0	0	0	0	0	0	0	0	0.00299513	0	0	0	0	0	0	0	0	0	0	0	0	0	0	0	0	0	0	0	0	0	0	0	0	0	0	0	0	0	0	0	0	0	0	0	0	0	0	0
Deinococcus-Thermus	0	0	0	0	0	0	0	0	0	0	0.00222732	0	0	0	0	0	0	0	0	0	0	0	0	0	0	0	0	0	0	0	0	0	0	0	0	0.00144431	0	0	0	0	0	0.00130581	0.00159762	0.00138297	0.0123232	0.00125565	0	0	0
Dependentiae	0	0	0	0	0	0	0	0	0	0	0	0	0	0	0	0	0	0	0	0	0	0	0	0	0	0	0	0	0	0	0	0	0	0	0	0	0	0	0	0	0	0	0	0	0	0	0	0	0
Elusimicrobia	0	0	0	0	0	0	0	0	0	0	0	0	0	0	0	0	0	0	0	0	0	0.00242804	0	0	0	0	0	0	0	0	0	0	0	0	0	0	0	0	0	0	0	0	0	0.0235105	0.00123232	0	0	0	0
Entotheonellaeota	0	0	0	0	0	0	0	0	0	0	0	0	0	0	0	0	0	0	0	0	0	0	0	0	0	0	0	0	0	0	0	0	0	0	0	0	0	0	0	0	0	0.00130581	0.00319525	0.00414892	0	0	0	0	0
Epsilonbacteraeota	0	0	0	0.001241	0.00312741	0.00217924	0.00114945	0.00364347	0.00133702	0	0.0445464	0	0.00731725	0.0168779	0	0	0.00439889	0	0.0383017	0	0	0.00121402	0.00122751	0	0.00749906	0.00170407	0	0.00259717	0.00141265	0.00547878	0	0.00287191	0.00773664	0.00121843	0.00406647	0.0361079	0.0266541	0.0359918	0.00129109	0.00277389	0.00269702	0.00522323	0.012781	0	0	0.0025113	0	0	0
Euryarchaeota	0	0	0	0	0	0	0.00114945	0.00728695	0.00401107	0	0.00668196	0	0	0	0	0	0	0	0	0	0.0014019	0	0	0	0	0	0	0	0	0.00684847	0.0266607	0.00143596	0.0373938	0.00243685	1.89633	0	0	0	0.0103287	0	0	0	0	0.0193616	0	0	0.00899308	0	0
FBP	0	0	0	0	0	0	0	0	0	0	0	0	0	0	0	0	0	0	0	0	0	0	0	0	0	0	0	0	0	0	0	0	0	0	0	0	0	0	0	0	0	0.00130581	0	0	0	0	0	0	0
FCPU426	0	0	0	0	0	0	0	0	0	0	0	0	0	0	0	0	0	0	0	0	0	0	0	0	0	0	0	0	0	0	0	0	0	0	0	0	0	0	0	0	0	0	0	0	0	0	0	0	0
Fibrobacteres	0	0	0	0	0	0	0	0	0	0	0	0	0	0	0	0	0	0	0	0	0	0	0	0	0	0	0	0	0	0	0	0	0	0	0	0	0	0	0	0	0	0	0	0.00553189	0	0	0	0	0
Firmicutes	55.7083	41.2964	57.0962	33.3395	63.4531	51.7461	47.6965	59.3704	69.0305	65.1501	44.2769	30.6084	63.4942	55.6502	50.5739	32.7465	35.7146	27.3421	37.6676	40.6649	31.8819	50.9099	35.5608	53.7834	46.9891	47.1346	45.3295	76.0554	66.0484	37.5844	19.6938	59.9842	58.8166	67.9992	68.1134	47.5569	28.8855	37.7963	41.9384	74.9768	49.5186	47.786	24.0937	47.9214	66.2616	19.4626	59.3948	42.9978	39.3532
Fusobacteria	0.00324275	0.0387309	0.189964	16.658	0.0406563	0.063198	0.0275868	12.0745	0.0294145	0.0419319	0.0824109	0.00266845	0.0353667	0.0636165	0.0111922	0.00708155	0.03959	0.808521	1.98885	0.00378501	0.0126171	0.0194243	0.00122751	0.00387842	0.228721	0	0	0.00389575	0.00706324	0.44926	0.00701597	0	0.0941292	0.0304607	0.0393092	0.102546	0.47089	0.0583315	1.27043	0.144242	0.079562	0.194565	0.131005	0.0954251	0.0850298	0.0627825	0.00749423	0.0045731	0.0165977
GAL15	0	0	0	0	0	0	0	0	0	0	0	0	0	0	0	0	0	0	0	0	0	0	0	0	0	0	0	0	0	0	0	0	0	0	0	0	0	0	0	0	0	0.00261161	0	0	0	0.00125565	0	0	0
Gemmatimonadetes	0	0	0.00243543	0.00372301	0.00104247	0	0	0	0	0.0044927	0.0868655	0.00400267	0.00243908	0	0.00248716	0	0	0	0	0	0.00420569	0.00242804	0	0	0.00374953	0	0	0	0	0	0	0	0	0	0	0.00144431	0	0	0	0	0.00134851	0.108382	0.0175739	0.392764	0.0110908	0.02888	0.00749423	0	0.0025535
Halanaerobiaeota	0	0	0	0	0	0	0	0	0	0	0	0	0	0	0	0	0	0	0	0	0	0	0	0	0	0	0	0	0	0	0	0	0	0	0	0	0	0	0	0	0	0	0	0	0	0	0	0	0
Kiritimatiellaeota	0	0	0	0	0	0	0	0	0	0.0044927	0.00668196	0	0	0	0	0	0	0	0	0.00504668	0	0	0	0	0	0	0	0	0	0	0	0	0	0	0	0	0	0	0	0	0	0	0	0	0	0	0	0	0
Latescibacteria	0	0	0	0	0	0	0	0	0	0	0	0	0	0	0	0	0	0	0	0	0	0	0	0	0	0	0	0	0	0	0	0	0	0	0	0	0	0	0	0	0	0	0	0.00276595	0.00246463	0	0	0	0
LCP-89	0	0	0	0	0	0	0	0	0	0	0	0	0	0	0	0	0	0	0	0	0	0	0	0	0	0	0	0	0	0	0	0	0	0	0	0	0	0	0	0	0	0	0	0	0	0	0	0	0
Lentisphaerae	0.00108092	0	0	0.001241	0.00312741	0	0	0.00485797	0.00133702	0.00299513	0.00668196	0.00800534	0.00243908	0.00908808	0.00497432	0	0	0	0	0.00252334	0	0	0.00736504	0	0.0699913	0.00681628	0	0.00389575	0	0.0109576	0.00140319	0.00143596	0.0348149	0.00609214	0.15046	0.00433294	0.00507698	0	0.00387327	0	0	0	0	0	0	0	0.0299769	0.00152437	0
Nanoarchaeaeota	0	0	0	0	0	0	0	0	0	0	0.00890928	0	0	0	0	0	0	0	0	0	0	0	0	0	0	0	0	0	0	0	0	0	0	0	0	0	0	0	0	0	0	0	0	0.00968081	0	0	0	0	0
Nitrospirae	0	0	0	0	0	0	0	0.00121449	0	0	0.0133639	0	0	0	0	0.00141631	0	0	0.00425574	0	0	0	0	0	0	0	0	0	0	0	0	0	0	0	0	0	0	0	0	0	0	0.00783484	0.00798811	0.0594678	0.00492927	0.00376695	0.00149885	0	0
Patescibacteria	0.0464795	0.00619694	0.00121772	0.0434351	0.00208494	0	0.00459781	0.00607246	0.00267405	0.0089854	0.00445464	0	0.00243908	0.0181762	0.00124358	0.00424893	0.00439889	0.0013298	0.00425574	0.00504668	0.134582	0.00121402	0.00368252	0.00387842	0.00124984	0.00852036	0.00129001	0.00649292	0.00141265	0	0.00140319	0.00143596	0.00257888	0.00487371	0	0.00288863	0.00126924	0.00248219	0.00129109	0	0.00269702	0.00261161	0.00319525	0.10234	0.0073939	0.0050226	0.00899308	0	0.0025535
Planctomycetes	0	0	0	0	0	0	0	0	0	0	0.0111366	0	0	0	0	0	0	0	0	0	0	0	0	0	0	0	0	0	0	0	0	0	0	0	0	0	0	0	0	0	0	0.00391742	0.00159762	0.0276595	0.00492927	0	0	0	0
Proteobacteria	26.9278	12.8602	12.7982	44.7679	12.052	3.17189	2.04373	5.16888	7.22126	3.02359	10.0697	4.9473	2.47811	3.45347	12.3997	2.54369	5.72003	12.5972	3.72803	4.70225	62.411	15.259	2.50411	12.4782	2.4272	3.30249	6.5958	4.17105	4.26055	25.012	67.3659	3.34147	28.7171	19.4169	3.12034	9.7029	2.12725	5.70283	21.9872	3.48816	5.08657	6.08898	6.72919	6.41008	2.99206	42.3079	5.13954	2.74843	5.58705
Rokubacteria	0	0	0	0	0	0	0	0	0	0.00149757	0.00222732	0	0	0	0	0	0	0	0	0	0	0	0	0	0	0	0	0	0	0	0	0	0	0	0	0	0	0	0	0	0	0.00652903	0.00159762	0.00553189	0.00369695	0	0.00149885	0	0
RsaHF231	0	0	0	0	0	0	0	0	0	0	0	0	0	0	0	0	0	0	0	0	0	0	0	0	0	0	0	0	0	0	0	0	0	0	0	0	0	0	0	0	0	0	0	0	0	0	0	0	0
Spirochaetes	0	0.00154923	0	0	0	0	0	0	0.00267405	0	0	0	0.00243908	0	0	0	0	0	0	0	0	0	0	0	0	0	0	0	0	0	0	0	0	0	0	0	0	0	0	0	0	0	0.00319525	0	0	0	0	0	0
Synergistetes	0	0	0.0109594	0	0	0	0.00114945	0	0	0	0	0	0	0	0	0	0	0.00265961	0.00141858	0	0	0.00121402	0	0.00129281	0	0	0.00387002	0.0077915	0.0339036	0.049309	0.0168383	0.0244113	0.00257888	0.0146211	0.248055	0.00722157	0.010154	0.00496438	0.00645544	0.00832166	0.00134851	0.0600671	0.0223667	0.00138297	0.00246463	0.0100452	0.00749423	0.00152437	0
Tenericutes	0.0151328	0.0976018	0.00974172	0.011169	0.0458687	0.0108962	0.0689671	0.293907	0.0427848	0.0958443	2.24514	0.0933956	1.90127	0.189551	0.0895378	0.00141631	0.0835789	0.00265961	0	0.0252334	0.00420569	0.0254944	0.0724229	1.0239	0.199975	4.3539	0.0258001	0.0285688	0.107361	0.0725938	0.20206	0.18093	0.145707	0.146211	3.36975	0.0621055	0.0380773	1.33914	0.0645544	0.0097086	0.0121366	0.0522323	0.071893	0.0428722	0.0616158	3.89503	0.692467	0.298776	0.288545
Thaumarchaeota	0	0	0	0	0	0	0	0	0	0.00149757	0.0311825	0	0	0	0	0	0	0	0	0	0	0	0	0	0	0	0	0	0	0	0	0	0	0	0	0	0	0	0	0	0	0	0	0.00553189	0	0.00125565	0	0	0
Thermotogae	0	0	0	0	0	0	0	0	0	0.00149757	0	0	0	0	0	0	0	0	0	0	0	0	0	0	0	0	0	0	0	0	0	0	0	0	0	0	0	0	0	0	0	0.00914065	0.00159762	0.00414892	0	0.0025113	0	0	0
Unknown	0.00324275	0.00154923	0.00487086	0.001241	0	0.0217924	0.00689671	0.00242898	0.00133702	0.0239611	0.0445464	0	0.00243908	0.00259659	0.0298459	0.00566524	0.00293259	0.0319153	0.00851148	0.0100934	0.178041	0.00849814	0	0.033613	0	0.00681628	0	0.0142844	0.0056506	0.0123272	0.0266607	0.0114877	0.0167627	0.0584845	0.00406647	0.00144431	0	0.00744657	0.00387327	0.00416083	0.00674254	0.139721	0.129407	0.39553	0.11707	0.148167	0.0134896	0	0.00383024
Verrucomicrobia	0.00108092	0.0170416	0.0328783	0.214693	0.0135521	0.0675565	0.0022989	0.00121449	0.0254034	0.044927	1.15821	0.036024	0.15854	0.12204	0.657854	5.03923	0.0527867	0.0212769	0.0383017	0.137522	0.152807	22.7871	0.150983	0.0439555	0.0462442	0.0255611	0.0374102	0.106484	0.156804	0.104097	0.152948	0.064618	0.119918	0.119406	6.0604	0.0187761	0.0406158	0.909723	0.126527	0.123438	0.0525918	0.483149	0.131005	0.265531	0.16513	24.2692	0.221829	0.0137193	0.652418
WPS-2	0	0	0	0.019856	0	0	0	0	0	0	0	0	0	0	0	0	0	0	0.00141858	0	0	0	0	0	0	0	0	0	0	0	0	0	0	0	0	0.00288863	0	0	0	0	0	0	0.00159762	0.0138297	0.0073939	0.00376695	0	0	0
Zixibacteria	0	0	0	0	0	0	0	0	0	0	0	0	0	0	0	0	0	0	0	0	0	0	0	0	0	0	0	0	0	0	0	0	0	0	0	0	0	0	0	0	0	0	0	0	0	0.0025113	0	0	0
[truncated: 1 more columns]

## Sheet: Class_percent
	S2	S39	S43	S47	S96	S138	S148	S296	S298	S3	S29	S30	S31	S32	S33	S35	S36	S41	S42	S46	S52	S53	S97	S101	S145	S147	S200	S109	S157	S159	S160	S177	S181	S183	S222	S261	S264	S273	S275	S276	S278	S376	S379	S413	S415	S417	S429	S455	S459
0319-7L14	0	0	0	0	0	0	0	0	0	0	0.0222732	0	0	0	0	0	0	0	0	0	0	0.00121402	0	0	0	0	0	0	0	0	0	0	0	0	0	0	0	0	0	0	0	0.00522323	0	0.0442551	0	0	0	0	0
ABY1	0	0	0	0	0	0	0	0	0	0	0	0	0	0	0	0	0	0	0	0	0	0	0	0	0	0	0	0	0	0	0	0	0	0	0	0	0	0	0	0	0	0	0	0	0	0	0	0	0
Acidimicrobiia	0	0	0	0.00372301	0	0.00326886	0	0	0.00133702	0.0119805	0.169276	0.00266845	0.00243908	0.00389489	0	0	0	0	0.0184415	0	0	0.00242804	0	0	0	0	0	0	0	0	0	0	0	0	0.00135549	0.00288863	0.00126924	0	0	0	0	0.074431	0.0111834	0.271063	0.0172524	0.0175791	0.0134896	0	0
Acidobacteriia	0.00108092	0	0.00243543	0.0372301	0	0	0	0.00121449	0.00267405	0.00299513	0.0245005	0	0	0	0	0	0	0	0	0	0.00420569	0.00121402	0	0	0	0	0.00129001	0	0	0	0.00280639	0.00143596	0	0	0	0.00288863	0.00126924	0	0	0.00277389	0	0.0248103	0.00958574	0.0746805	0.0751713	0.0238574	0.019485	0.00152437	0.00383024
Actinobacteria	0.890676	0.635186	0.988785	0.554728	2.36953	3.04549	39.4975	0.493083	3.08852	0.859603	0.641468	0.0880587	0.113417	0.170077	0.212652	6.01082	0.313788	0.114363	0.361738	0.480696	0.731789	0.790327	0.568335	0.31286	0.197475	0.158479	0.399902	2.15305	1.21912	27.6747	0.729661	1.10138	1.46609	1.34393	1.05322	0.600835	0.335081	0.139003	3.96493	1.81273	28.5857	0.481843	0.55757	1.45074	0.337655	0.656705	8.21667	0.31402	1.34186
AD3	0	0	0	0.001241	0	0	0	0	0	0	0	0	0	0	0	0	0	0	0	0	0	0	0.00245501	0	0	0	0	0	0	0	0	0	0	0	0	0	0	0	0	0	0	0	0.00159762	0	0.00123232	0	0	0	0
AKAU4049	0	0	0	0	0	0	0	0	0	0	0.0133639	0	0	0	0	0	0	0	0	0	0	0	0	0	0	0	0	0	0	0	0	0	0	0	0	0	0	0	0	0	0	0.00522323	0	0.0124468	0	0	0	0	0
Alphaproteobacteria	12.6381	1.81415	1.24938	9.6339	1.40316	0.696268	0.744845	0.915726	1.28221	0.155747	1.08025	0.161441	0.0536598	0.385594	8.46878	0.0566524	0.0909104	0.248674	0.174485	0.205652	0.138788	0.0509888	0.206221	0.0504195	0.154981	1.79268	0.00774004	0.00909008	0.293831	0.00684847	0.0112255	0.0588742	0	0.0134027	0.00271098	5.51295	0.462005	0.151414	0.00903762	0.0138694	0.00539403	0.633316	0.493665	0.876805	0.544684	38.8925	0.253305	0.707306	3.22123
Anaerolineae	0	0	0	0	0	0	0	0	0	0.00149757	0.0133639	0	0	0	0	0	0	0	0.00425574	0	0	0	0	0	0	0	0	0	0	0	0	0	0	0	0	0	0	0	0	0	0	0.0143639	0.0111834	0.201914	0.00246463	0.0050226	0.00149885	0	0
Armatimonadia	0	0	0	0	0	0	0	0	0	0	0	0	0	0	0	0	0	0	0	0	0	0	0	0	0	0	0	0	0	0	0	0	0	0	0	0	0	0	0	0	0	0	0	0	0	0	0	0	0
AT-s3-28	0	0	0	0	0	0	0	0	0	0	0.00668196	0	0	0	0	0	0	0	0	0	0	0	0	0	0	0	0	0	0	0	0	0	0	0	0	0	0	0	0	0	0	0	0	0	0	0	0	0	0
Babeliae	0	0	0	0	0	0	0	0	0	0	0	0	0	0	0	0	0	0	0	0	0	0	0	0	0	0	0	0	0	0	0	0	0	0	0	0	0	0	0	0	0	0	0	0	0	0	0	0	0
Bacilli	3.23086	3.50902	0.293469	0.239514	0.831891	1.19858	0.675878	0.205249	1.21001	0.795208	3.94681	0.138759	0.121954	0.171375	0.180319	0.169957	0.1305	0.0930863	0.364575	0.203129	1.05423	30.1465	0.203766	0.142209	0.0349956	0.0408977	0.0322502	1.87645	2.76032	1.70253	1.01732	0.840034	4.1881	3.47496	1.28501	0.335081	0.142155	0.0806712	0.753996	2.08041	3.9309	0.625482	1.85644	0.200531	0.288362	0.334003	2.76837	0.493895	0.555385
Bacteroidia	13.8736	44.8163	28.6504	3.60635	21.8022	41.4862	10.0301	21.7673	19.9671	30.6043	40.5951	64.1494	31.7532	40.1693	35.8835	52.8185	57.9613	59.0088	56.0609	53.891	4.20709	10.0594	60.9923	32.2026	49.4538	44.8886	47.4813	17.3673	27.2641	8.29487	11.2676	34.8334	10.1556	10.4431	13.1306	41.7465	67.9668	53.9628	29.1166	19.2619	14.7459	43.3907	67.2248	40.8641	10.4143	8.59367	25.4414	53.5434	52.6097
BD2-11_terrestrial_group	0	0	0	0	0	0	0	0	0	0	0.00668196	0.00400267	0	0	0	0	0	0	0	0	0	0	0	0	0	0	0	0	0	0	0	0	0	0	0	0	0	0	0	0	0	0.00261161	0	0.0345743	0	0.0025113	0	0	0
BD7-11	0	0	0	0	0	0	0	0	0	0	0	0	0	0	0	0	0	0	0	0	0	0	0	0	0	0	0	0	0	0	0	0	0	0	0	0	0	0	0	0	0	0	0	0	0	0	0	0	0
Berkelbacteria	0	0	0	0	0	0	0	0	0	0	0	0	0	0	0	0	0	0	0	0	0	0	0	0	0	0	0	0	0	0	0	0	0	0	0	0	0	0	0	0	0	0	0	0.0207446	0.00246463	0	0	0	0
Blastocatellia_(Subgroup_4)	0	0	0	0	0	0	0	0	0	0.00149757	0.0445464	0.00266845	0	0	0	0	0	0	0.0141858	0	0	0	0	0	0	0	0	0	0	0	0	0	0	0	0	0.00288863	0	0	0	0	0	0.0208929	0.00319525	0.113404	0.00862621	0.0050226	0	0	0
Burkholderiales_bacterium_Beta_02	0	0	0	0	0	0	0	0	0	0	0	0	0	0	0	0	0	0	0	0	0	0	0	0	0	0	0	0	0	0	0	0	0	0	0	0	0	0	0	0	0	0	0.00159762	0.00968081	0.00246463	0	0	0	0
Campylobacteria	0	0	0	0.001241	0.00312741	0.00217924	0.00114945	0.00364347	0.00133702	0	0.0445464	0	0.00731725	0.0168779	0	0	0.00439889	0	0.0383017	0	0	0.00121402	0.00122751	0	0.00749906	0.00170407	0	0.00259717	0.00141265	0.00547878	0	0.00287191	0.00773664	0.00121843	0.00406647	0.0361079	0.0266541	0.0359918	0.00129109	0.00277389	0.00269702	0.00522323	0.012781	0	0	0.0025113	0	0	0
Chlamydiae	0	0	0	0	0	0	0	0	0	0.0149757	0.00222732	0	0	0	0	0	0	0	0	0	0	0	0	0	0	0	0	0	0	0	0	0	0	0	0	0	0	0	0	0	0	0	0	0	0	0	0	0	0
Chloroflexia	0	0	0	0	0	0	0	0	0	0	0.00668196	0	0	0	0	0	0	0	0	0	0.00280379	0	0	0	0	0	0	0	0	0	0	0	0	0	0	0	0	0	0	0	0	0.00652903	0.0143786	0.232339	0.00862621	0.0075339	0.00149885	0	0
Chthonomonadetes	0	0	0	0	0	0	0	0	0	0	0	0	0	0	0	0	0	0	0	0	0	0	0	0	0	0	0	0	0	0	0	0	0	0	0	0	0	0	0	0	0	0	0.00479287	0.00138297	0	0	0	0	0
Cloacimonadia	0	0	0	0	0	0	0	0	0	0	0	0	0	0	0	0	0	0	0	0	0	0	0	0	0	0	0	0	0	0	0	0	0	0	0	0	0	0	0	0	0	0	0	0	0	0	0	0	0
Clostridia	44.8937	21.7652	52.7989	32.7103	48.3456	34.6423	45.4631	55.2606	49.6303	63.38	37.7041	24.9553	50.0061	45.2742	49.6686	31.0342	34.5064	26.62	36.3043	38.515	30.145	19.3017	24.0873	52.2424	44.3907	46.1258	42.9753	68.1159	61.4559	34.83	17.9833	56.9787	52.7588	59.7322	64.8657	42.0194	24.6297	30.5818	39.1187	69.4415	33.2434	45.1391	20.3218	43.1598	65.3855	18.3086	53.6062	37.8698	35.2995
Coprothermobacteria	0	0	0	0	0	0	0	0	0	0	0	0	0	0	0	0	0	0	0	0	0	0	0	0	0	0	0	0	0	0	0	0	0	0	0	0	0	0	0	0	0	0.00130581	0	0	0	0	0	0	0
Coriobacteriia	2.52394	0.218442	0.210665	0.68131	0.212664	0.381367	0.618405	0.795492	0.577594	0.0688881	0.153685	0.0373582	0.0402449	0.127233	0.130576	0.818627	0.0997082	0.0691499	0.0524875	0.0630835	0.235518	0.115332	0.126433	0.112474	0.374953	0.112469	0.122551	0.077915	0.888556	0.721829	0.493924	0.440839	0.34686	0.406955	2.80451	0.138654	0.0812317	0.0409561	1.50025	0.163659	1.90409	0.70383	0.469701	0.363722	19.3523	0.398041	0.729938	0.0731696	0.136612
Dadabacteriia	0	0	0	0	0	0	0	0	0	0	0	0	0	0	0	0	0	0	0	0	0	0	0	0	0	0	0	0	0	0	0	0	0	0	0	0	0	0	0	0	0	0	0	0	0	0	0	0	0
Deferribacteres	0	0	0	0	0	0	0	0	0	0.00299513	0	0	0	0	0	0	0	0	0	0	0	0	0	0	0	0	0	0	0	0	0	0	0	0	0	0	0	0	0	0	0	0	0	0	0	0	0	0	0
Dehalococcoidia	0	0	0	0	0	0	0	0	0	0	0.00445464	0	0	0	0	0	0	0	0	0	0	0	0	0	0	0	0	0	0	0	0	0	0	0	0	0	0	0	0	0	0	0.00391742	0	0.00968081	0	0	0	0	0
Deinococci	0	0	0	0	0	0	0	0	0	0	0.00222732	0	0	0	0	0	0	0	0	0	0	0	0	0	0	0	0	0	0	0	0	0	0	0	0	0.00144431	0	0	0	0	0	0.00130581	0.00159762	0.00138297	0.0123232	0.00125565	0	0	0
Deltaproteobacteria	0.1416	0.0480263	0.0645389	0.11169	0.0604633	0.0773631	0.0908067	0.142095	0.164454	0.119805	0.409827	0.121414	0.225615	0.0714063	0.150473	0.0764808	0.0351911	0.0531922	0.0553246	0.0138784	0.0280379	0.132328	0.155893	0.0452483	0.194976	0.110765	0.0786904	0.0999909	0.207659	0.119163	0.119271	0.0789776	0.235968	0.297296	0.243988	0.141543	0.0990011	0.0570904	0.263382	0.0582516	0.0633799	0.127969	0.731711	0.547657	0.131858	1.00326	0.275788	0.1814	0.1647
Elusimicrobia	0	0	0	0	0	0	0	0	0	0	0	0	0	0	0	0	0	0	0	0	0	0.00242804	0	0	0	0	0	0	0	0	0	0	0	0	0	0	0	0	0	0	0	0	0	0.0152127	0.00123232	0	0	0	0
Entotheonellia	0	0	0	0	0	0	0	0	0	0	0	0	0	0	0	0	0	0	0	0	0	0	0	0	0	0	0	0	0	0	0	0	0	0	0	0	0	0	0	0	0	0.00130581	0.00319525	0.00414892	0	0	0	0	0
Erysipelotrichia	0.62477	0.0945033	3.67385	0.160089	12.0103	0.325797	1.25635	2.75447	0.726004	0.256084	0.318507	0.194797	0.0926852	0.277835	0.0795891	0.577855	0.0835789	0.117023	0.0993006	0.126167	0.322436	0.0898374	0.369479	0.126695	0.0699913	0.0528262	0.0387002	0.716818	0.307957	0.457478	0.150142	0.268524	0.397148	0.956466	1.15352	0.103991	0.0482313	0.104252	0.224649	0.098473	0.223852	0.0927123	0.124615	0.0691486	0.0492927	0.236062	2.04742	0.14329	0.0740514
FFCH16263	0	0	0	0	0	0	0	0	0	0	0	0	0	0	0	0	0	0	0	0	0	0	0	0	0	0	0	0	0	0	0	0	0	0	0	0	0	0	0	0	0	0	0	0.00138297	0	0	0	0	0
Fibrobacteria	0	0	0	0	0	0	0	0	0	0	0	0	0	0	0	0	0	0	0	0	0	0	0	0	0	0	0	0	0	0	0	0	0	0	0	0	0	0	0	0	0	0	0	0.00553189	0	0	0	0	0
Fimbriimonadia	0	0	0	0	0	0	0	0	0	0	0	0	0	0	0	0	0	0	0	0	0	0.00242804	0	0	0	0	0	0	0	0	0	0	0	0	0	0	0	0	0	0	0	0	0	0.00138297	0	0.00125565	0	0	0
Fusobacteriia	0.00324275	0.0387309	0.189964	16.658	0.0406563	0.063198	0.0275868	12.0745	0.0294145	0.0419319	0.0824109	0.00266845	0.0353667	0.0636165	0.0111922	0.00708155	0.03959	0.808521	1.98885	0.00378501	0.0126171	0.0194243	0.00122751	0.00387842	0.228721	0	0	0.00389575	0.00706324	0.44926	0.00701597	0	0.0941292	0.0304607	0.0393092	0.102546	0.47089	0.0583315	1.27043	0.144242	0.079562	0.194565	0.131005	0.0954251	0.0850298	0.0627825	0.00749423	0.0045731	0.0165977
Gammaproteobacteria	14.146	10.9965	11.4843	35.0211	10.5873	2.39826	1.20807	4.10862	5.7746	2.73306	8.55736	4.66311	2.19761	2.99257	3.77427	2.40773	5.59392	12.2954	3.4968	4.48272	62.2175	15.0636	2.142	12.3773	2.07724	1.39904	6.50679	4.05548	3.74917	24.886	67.2326	3.20075	28.4812	19.1025	2.87093	4.04841	1.56625	5.49433	21.7148	3.41604	5.01645	5.31463	5.39198	4.96487	2.29581	2.40457	4.60745	1.85668	2.20111
Gemmatimonadetes	0	0	0.00243543	0.00372301	0.00104247	0	0	0	0	0.00299513	0.0668196	0	0.00243908	0	0.00248716	0	0	0	0	0	0.00420569	0.00242804	0	0	0.00374953	0	0	0	0	0	0	0	0	0	0	0.00144431	0	0	0	0	0.00134851	0.0901007	0.0175739	0.318084	0.0110908	0.0263687	0.00749423	0	0.0025535
Gitt-GS-136	0	0	0	0	0	0	0	0	0	0	0.00222732	0	0	0	0	0	0	0	0	0	0	0	0	0	0	0	0	0	0	0	0	0	0	0	0	0	0	0	0	0	0	0.00522323	0.00319525	0.0318084	0.00123232	0.00125565	0	0	0
Gracilibacteria	0	0	0	0	0	0	0	0	0	0	0	0	0	0	0	0	0	0	0	0	0	0	0	0	0	0	0	0	0	0	0	0	0	0	0	0	0	0	0	0	0	0	0	0.00414892	0	0	0	0	0
Group_1.1c	0	0	0	0	0	0	0	0	0	0	0	0	0	0	0	0	0	0	0	0	0	0	0	0	0	0	0	0	0	0	0	0	0	0	0	0	0	0	0	0	0	0	0	0	0	0	0	0	0
Halanaerobiia	0	0	0	0	0	0	0	0	0	0	0	0	0	0	0	0	0	0	0	0	0	0	0	0	0	0	0	0	0	0	0	0	0	0	0	0	0	0	0	0	0	0	0	0	0	0	0	0	0
Halobacteria	0	0	0	0	0	0	0	0	0	0	0	0	0	0	0	0	0	0	0	0	0	0	0	0	0	0	0	0	0	0	0	0	0	0	0	0	0	0	0	0	0	0	0	0	0	0	0	0	0
Holophagae	0	0	0	0	0	0	0	0	0	0	0.00445464	0	0	0	0	0	0	0	0	0	0	0	0	0	0	0	0	0	0	0	0	0	0	0	0	0	0	0	0	0	0	0.0143639	0	0.134148	0.00492927	0.00376695	0	0	0
hydrothermal_vent_metagenome	0	0	0	0	0	0	0	0	0	0	0	0	0	0	0	0	0	0	0	0	0	0	0	0	0	0	0	0	0	0	0	0	0	0	0	0	0	0	0	0	0	0	0	0	0	0	0	0	0
Ignavibacteria	0	0	0	0	0	0	0	0	0	0	0.00445464	0.00266845	0	0	0	0	0	0	0.00283716	0	0.0014019	0	0	0	0	0	0	0	0	0	0	0	0	0	0	0	0	0	0	0	0	0.00261161	0.00479287	0.00414892	0	0.0025113	0	0	0
JG30-KF-CM66	0	0	0	0	0	0	0	0	0	0	0	0	0	0	0	0	0	0	0	0	0	0	0	0	0	0	0	0	0	0	0	0	0	0	0	0.00144431	0	0	0	0	0	0.00261161	0	0.00138297	0	0	0	0	0
KD4-96	0	0	0	0.00248201	0	0	0	0	0	0	0.0155912	0	0	0	0	0	0	0	0	0	0	0	0	0	0	0	0	0	0	0	0	0	0	0	0	0	0	0	0	0	0	0.0261161	0.00479287	0.0387232	0.00246463	0.00376695	0	0	0
Kiritimatiellae	0	0	0	0	0	0	0	0	0	0.0044927	0.00668196	0	0	0	0	0	0	0	0	0.00504668	0	0	0	0	0	0	0	0	0	0	0	0	0	0	0	0	0	0	0	0	0	0	0	0	0	0	0	0	0
Ktedonobacteria	0	0	0	0.011169	0	0	0	0	0	0	0	0	0	0	0	0	0	0	0	0	0	0	0	0	0	0	0	0	0	0	0	0	0	0	0	0	0	0	0	0	0	0.00130581	0	0.00553189	0.00246463	0	0.00449654	0	0
Lentisphaeria	0.00108092	0	0	0.001241	0.00312741	0	0	0.00485797	0.00133702	0.00299513	0.00668196	0.00800534	0.00243908	0.00908808	0.00497432	0	0	0	0	0.00252334	0	0	0.00736504	0	0.0699913	0.00681628	0	0.00389575	0	0.0109576	0.00140319	0.00143596	0.0348149	0.00609214	0.15046	0.00433294	0.00507698	0	0.00387327	0	0	0	0	0	0	0	0.0299769	0.00152437	0
Leptospirae	0	0	0	0	0	0	0	0	0	0	0	0	0	0	0	0	0	0	0	0	0	0	0	0	0	0	0	0	0	0	0	0	0	0	0	0	0	0	0	0	0	0	0	0	0	0	0	0	0
Limnochordia	0	0	0	0	0	0	0	0	0	0	0	0	0	0	0	0	0	0	0	0	0	0	0	0	0	0	0	0	0	0	0	0	0	0	0	0	0	0	0	0	0	0	0	0	0.00123232	0	0	0	0
Lineage_IIa	0	0	0	0	0	0	0	0	0	0	0	0	0	0	0	0	0	0	0	0	0	0	0	0	0	0	0	0	0	0	0	0	0	0	0	0	0	0	0	0	0	0	0	0.00276595	0	0	0	0	0
Lineage_IIb	0	0	0	0	0	0	0	0	0	0	0	0	0	0	0	0	0	0	0	0	0	0	0	0	0	0	0	0	0	0	0	0	0	0	0	0	0	0	0	0	0	0	0	0.00414892	0	0	0	0	0
Lineage_IIc	0	0	0	0	0	0	0	0	0	0	0	0	0	0	0	0	0	0	0	0	0	0	0	0	0	0	0	0	0	0	0	0	0	0	0	0	0	0	0	0	0	0	0	0.00138297	0	0	0	0	0
Longimicrobia	0	0	0	0	0	0	0	0	0	0.00149757	0	0	0	0	0	0	0	0	0	0	0	0	0	0	0	0	0	0	0	0	0	0	0	0	0	0	0	0	0	0	0	0	0	0.0179786	0	0	0	0	0
MB-A2-108	0	0	0	0	0	0	0	0	0	0	0.0178186	0	0	0	0	0	0	0	0	0	0	0	0	0	0	0	0	0	0	0	0	0	0	0	0	0	0	0	0	0	0	0.0365626	0.00319525	0.0152127	0.00492927	0	0	0	0
Melainabacteria	0.00216183	0.00774617	0	0.00992802	0.00104247	0	0	0	0	0.0119805	0.0111366	0.0133422	0.00243908	0.00259659	0	0.00141631	0.0014663	0	0	0.00378501	0	0	0.00736504	0	0	0	0.00129001	0.00129858	0.0056506	0.00136969	0.0112255	0.00574383	0.0361043	0.00487371	0.00406647	0	0.00126924	0	0.00258218	0	0	0	0.00319525	0.00138297	0.00123232	0.0263687	0	0	0
metagenome	0	0	0	0	0	0	0	0	0	0	0	0	0	0	0	0	0	0	0.00141858	0	0	0	0	0	0	0	0	0	0	0	0	0	0	0	0	0	0	0	0	0	0	0	0	0.00276595	0	0.00376695	0	0	0
Methanobacteria	0	0	0	0	0	0	0.00114945	0.00728695	0.00401107	0	0.00222732	0	0	0	0	0	0	0	0	0	0.0014019	0	0	0	0	0	0	0	0	0.00684847	0.0266607	0.00143596	0.0373938	0.00243685	1.87329	0	0	0	0.00258218	0	0	0	0	0	0	0	0.00899308	0	0
Methanomicrobia	0	0	0	0	0	0	0	0	0	0	0	0	0	0	0	0	0	0	0	0	0	0	0	0	0	0	0	0	0	0	0	0	0	0	0	0	0	0	0	0	0	0	0	0	0	0	0	0	0
Microgenomatia	0	0	0	0	0	0	0	0	0	0	0	0	0	0	0	0	0	0	0	0	0	0	0	0	0	0	0	0	0	0	0	0	0	0	0	0	0	0	0	0	0	0	0	0.0110638	0.00123232	0	0	0	0
Mollicutes	0.0151328	0.0976018	0.00974172	0.011169	0.0458687	0.0108962	0.0689671	0.293907	0.0427848	0.0958443	2.24514	0.0933956	1.90127	0.189551	0.0895378	0.00141631	0.0835789	0.00265961	0	0.0252334	0.00420569	0.0254944	0.0724229	1.0239	0.199975	4.3539	0.0258001	0.0285688	0.107361	0.0725938	0.20206	0.18093	0.145707	0.146211	3.36975	0.0621055	0.0380773	1.33914	0.0645544	0.0097086	0.0121366	0.0522323	0.071893	0.0428722	0.0616158	3.89503	0.692467	0.298776	0.288545
Nanohaloarchaeia	0	0	0	0	0	0	0	0	0	0	0	0	0	0	0	0	0	0	0	0	0	0	0	0	0	0	0	0	0	0	0	0	0	0	0	0	0	0	0	0	0	0	0	0.00553189	0	0	0	0	0
NC10	0	0	0	0	0	0	0	0	0	0.00149757	0.00222732	0	0	0	0	0	0	0	0	0	0	0	0	0	0	0	0	0	0	0	0	0	0	0	0	0	0	0	0	0	0	0.00652903	0.00159762	0.00553189	0.00369695	0	0.00149885	0	0
Negativicutes	6.95895	15.9277	0.330001	0.229586	2.26529	15.5794	0.301156	1.15012	17.4642	0.718832	2.3075	5.31955	13.2735	9.92678	0.645418	0.964507	0.994149	0.511975	0.89938	1.82059	0.360287	1.37184	10.9003	1.27212	2.49344	0.915086	2.28331	5.34627	1.52425	0.594447	0.543036	1.8969	1.47254	3.83561	0.809228	5.09554	4.06539	7.02956	1.83851	3.3564	12.1204	1.92868	1.79094	4.4919	0.53729	0.58011	0.972751	4.49079	3.42424
Nitriliruptoria	0	0.00154923	0.00121772	0	0	0	0	0.00364347	0	0	0	0	0	0	0	0	0	0	0	0	0	0	0	0	0	0	0	0	0	0	0	0.00287191	0	0	0	0	0	0	0	0	0	0	0	0.0152127	0	0	0	0	0
Nitrososphaeria	0	0	0	0	0	0	0	0	0	0.00149757	0.0311825	0	0	0	0	0	0	0	0	0	0	0	0	0	0	0	0	0	0	0	0	0	0	0	0	0	0	0	0	0	0	0	0	0.00553189	0	0.00125565	0	0	0
Nitrospira	0	0	0	0	0	0	0	0.00121449	0	0	0.0133639	0	0	0	0	0.00141631	0	0	0.00425574	0	0	0	0	0	0	0	0	0	0	0	0	0	0	0	0	0	0	0	0	0	0	0.00783484	0.00798811	0.0594678	0.00492927	0.00376695	0.00149885	0	0
OLB14	0	0	0	0	0	0	0	0.00121449	0	0	0	0	0	0	0	0	0	0	0	0	0	0	0	0	0	0	0	0	0	0	0	0	0	0	0	0	0	0	0	0	0	0	0	0.00691486	0	0.0025113	0	0	0
OM190	0	0	0	0	0	0	0	0	0	0	0.00445464	0	0	0	0	0	0	0	0	0	0	0	0	0	0	0	0	0	0	0	0	0	0	0	0	0	0	0	0	0	0	0	0	0	0	0	0	0	0
Oxyphotobacteria	0.00108092	0.00154923	0	0.001241	0	0	0	0.00364347	0	0.0119805	0.00668196	0	0	0.0012983	0	0.00141631	0.0014663	0	0.00141858	0	0.0350474	0	0	0	0	0	0	0	0	0	0	0	0	0.00121843	0	0.00288863	0.00126924	0	0	0	0	0.0130581	0.292365	0.00414892	0.00369695	0.0213461	0.0224827	0.00152437	0
P2-11E	0	0	0	0	0	0	0	0	0	0	0.00222732	0	0	0	0	0	0	0	0	0	0	0	0	0	0	0	0	0	0	0	0	0	0	0	0	0	0	0	0	0	0	0	0	0.00276595	0	0	0	0	0
Parcubacteria	0	0	0	0	0	0	0	0	0	0	0	0	0	0	0	0	0	0	0	0	0	0	0	0	0	0	0	0	0	0	0	0	0	0	0	0	0	0	0	0	0	0	0	0.00553189	0	0	0	0	0
Phycisphaerae	0	0	0	0	0	0	0	0	0	0	0.00668196	0	0	0	0	0	0	0	0	0	0	0	0	0	0	0	0	0	0	0	0	0	0	0	0	0	0	0	0	0	0	0.00261161	0	0.0110638	0.00246463	0	0	0	0
Pla4_lineage	0	0	0	0	0	0	0	0	0	0	0	0	0	0	0	0	0	0	0	0	0	0	0	0	0	0	0	0	0	0	0	0	0	0	0	0	0	0	0	0	0	0	0.00159762	0.00553189	0.00123232	0	0	0	0
Planctomycetacia	0	0	0	0	0	0	0	0	0	0	0	0	0	0	0	0	0	0	0	0	0	0	0	0	0	0	0	0	0	0	0	0	0	0	0	0	0	0	0	0	0	0.00130581	0	0.0110638	0.00123232	0	0	0	0
Rhodothermia	0	0	0	0	0	0	0	0	0	0	0.00445464	0	0	0	0	0	0	0	0	0	0	0	0	0	0	0	0	0	0	0	0	0	0	0	0	0	0	0	0	0	0	0.00130581	0	0.0193616	0	0	0	0	0
Rubrobacteria	0	0	0	0	0	0	0	0	0	0	0	0	0	0	0	0	0	0	0	0	0	0	0	0	0	0	0	0	0	0	0	0	0	0	0	0	0	0	0	0	0	0.0365626	0.00159762	0.00968081	0.00246463	0.00125565	0.00299769	0	0
S0134_terrestrial_group	0	0	0	0	0	0	0	0	0	0	0	0	0	0	0	0	0	0	0	0	0	0	0	0	0	0	0	0	0	0	0	0	0	0	0	0	0	0	0	0	0	0.0104465	0	0.00553189	0	0	0	0	0
Saccharimonadia	0.0464795	0.00619694	0.00121772	0.0434351	0.00208494	0	0.00459781	0.00607246	0.00267405	0.0089854	0.00445464	0	0.00243908	0.0181762	0.00124358	0.00424893	0.00439889	0.0013298	0.00425574	0.00504668	0.134582	0.00121402	0.00368252	0.00387842	0.00124984	0.00852036	0.00129001	0.00649292	0.00141265	0	0.00140319	0.00143596	0.00257888	0.00487371	0	0.00288863	0.00126924	0.00248219	0.00129109	0	0.00269702	0.00261161	0.00319525	0.0331913	0.00369695	0.0050226	0.00899308	0	0.0025535
Sericytochromatia	0	0	0	0.00620501	0	0	0	0	0	0	0	0	0	0	0	0	0	0	0	0	0	0	0	0	0	0	0	0	0	0	0	0	0	0	0	0	0	0	0	0	0	0	0.00159762	0.00553189	0	0	0	0	0
SHA-26	0	0	0	0	0	0	0	0	0	0	0	0	0	0	0	0	0	0	0	0	0	0	0	0	0	0	0	0	0	0	0	0	0	0	0	0	0	0	0	0	0	0	0	0	0	0	0	0	0
Spirochaetia	0	0.00154923	0	0	0	0	0	0	0.00267405	0	0	0	0.00243908	0	0	0	0	0	0	0	0	0	0	0	0	0	0	0	0	0	0	0	0	0	0	0	0	0	0	0	0	0	0.00319525	0	0	0	0	0	0
Subgroup_11	0	0	0	0	0	0	0	0	0	0	0	0	0	0	0	0	0	0	0	0	0	0	0	0	0	0	0	0	0	0	0	0	0	0	0	0	0	0	0	0	0	0	0	0	0.00123232	0	0	0	0
Subgroup_17	0	0	0	0	0	0	0	0	0	0	0.00222732	0	0	0	0	0	0	0	0	0	0	0	0	0	0	0	0	0	0	0	0	0	0	0	0	0	0	0	0	0	0	0.00652903	0	0.00138297	0	0.0025113	0	0	0
Subgroup_22	0	0	0	0	0	0	0	0	0	0	0	0	0	0	0	0	0	0	0	0	0	0	0	0	0	0	0	0	0	0	0	0	0	0	0	0	0	0	0	0	0	0.00261161	0	0.00138297	0	0	0	0	0
Subgroup_25	0	0	0	0	0	0	0	0	0	0	0	0	0	0	0	0	0	0	0	0	0	0	0	0	0	0	0	0	0	0	0	0	0	0	0	0	0	0	0	0	0	0	0	0	0	0	0	0	0
Subgroup_5	0	0	0	0.001241	0	0	0	0	0	0	0	0	0	0	0	0	0	0	0	0	0	0	0	0	0	0	0	0	0	0	0	0	0	0	0	0	0	0	0	0	0	0.00652903	0	0	0	0	0.00299769	0	0
Subgroup_6	0	0	0	0.00744602	0	0	0	0	0	0	0.062365	0.00266845	0	0	0.00124358	0	0	0	0	0	0.0014019	0.00971216	0.00122751	0	0	0	0	0	0	0	0	0	0	0	0	0	0.00126924	0	0	0	0	0.0626787	0.00639049	0.154893	0.00862621	0.00376695	0.00449654	0	0
Subgroup_9	0	0	0	0	0	0	0	0	0	0	0.00445464	0	0	0	0	0	0	0	0	0	0	0	0	0	0	0	0	0	0	0	0	0	0	0	0	0	0	0	0	0	0	0	0	0	0	0	0	0	0
Synergistia	0	0	0.0109594	0	0	0	0.00114945	0	0	0	0	0	0	0	0	0	0	0.00265961	0.00141858	0	0	0.00121402	0	0.00129281	0	0	0.00387002	0.0077915	0.0339036	0.049309	0.0168383	0.0244113	0.00257888	0.0146211	0.248055	0.00722157	0.010154	0.00496438	0.00645544	0.00832166	0.00134851	0.0600671	0.0223667	0.00138297	0.00246463	0.0100452	0.00749423	0.00152437	0
Thermoanaerobaculia	0.00108092	0	0	0	0	0	0	0	0	0	0.00222732	0	0	0	0	0	0	0	0.00283716	0	0	0	0	0	0	0	0	0	0	0	0	0	0	0	0	0	0	0	0	0	0	0.00522323	0.00159762	0.0165957	0.00369695	0.0025113	0	0	0
Thermoleophilia	0	0	0	0.013651	0	0	0	0	0	0.00149757	0.0445464	0.00133422	0.00121954	0	0.00124358	0	0	0	0	0.00378501	0	0	0	0	0	0	0	0	0	0	0	0	0	0	0	0	0.00507698	0	0.00129109	0.00138694	0	0.0914065	0.00479287	0.0705316	0.00246463	0.0113009	0.00299769	0	0.00127675
Thermoplasmata	0	0	0	0	0	0	0	0	0	0	0.00445464	0	0	0	0	0	0	0	0	0	0	0	0	0	0	0	0	0	0	0	0	0	0	0	0.0230433	0	0	0	0.00774653	0	0	0	0	0.0193616	0	0	0	0	0
Thermotogae	0	0	0	0	0	0	0	0	0	0.00149757	0	0	0	0	0	0	0	0	0	0	0	0	0	0	0	0	0	0	0	0	0	0	0	0	0	0	0	0	0	0	0	0.00914065	0.00159762	0.00414892	0	0.0025113	0	0	0
TK10	0	0	0	0	0	0	0	0	0	0	0.0289552	0	0	0	0	0	0	0	0	0.00126167	0	0	0	0	0	0	0	0	0	0	0	0	0	0	0	0	0	0	0	0	0	0.00261161	0	0.00968081	0.00246463	0	0	0	0
uncultured	0	0	0	0	0	0	0	0	0	0	0	0	0	0	0	0	0	0	0	0	0	0	0	0	0	0	0	0	0	0	0	0	0	0	0	0	0	0	0	0	0	0	0	0	0	0	0	0	0
uncultured_Acidobacteria_bacterium	0	0	0	0	0	0	0	0	0	0	0	0	0	0	0	0	0	0	0	0	0	0	0	0	0	0	0	0	0	0	0	0	0	0	0	0	0	0	0	0	0	0	0	0	0	0	0	0	0
uncultured_bacterium	0	0	0	0.019856	0	0	0	0	0	0	0	0	0	0	0	0	0	0	0	0	0	0	0	0	0	0	0	0	0	0	0	0	0	0	0	0.00288863	0	0	0	0	0	0.00391742	0	0.00414892	0.00616158	0	0	0	0
uncultured_Firmicutes_bacterium	0	0	0	0	0	0	0	0	0	0	0	0	0	0	0	0	0	0	0	0	0	0	0	0	0	0	0	0	0	0	0	0	0	0	0	0	0	0	0	0	0	0	0	0	0.00123232	0.00125565	0	0	0
uncultured_Nitrospinaceae_bacterium	0	0	0	0	0	0	0	0	0	0	0	0	0	0	0	0	0	0	0	0	0	0	0	0	0	0	0	0	0	0	0	0	0	0	0	0	0	0	0	0	0	0	0	0	0	0.0025113	0	0	0
uncultured_soil_bacterium	0	0	0	0	0	0	0	0	0	0	0	0	0	0	0	0	0	0	0	0	0	0	0	0	0	0	0	0	0	0	0	0	0	0	0	0	0	0	0	0	0	0	0	0	0	0	0	0	0
Unknown	0.00540459	0.00309847	0.00487086	0.00248201	0.00104247	0.0217924	0.00689671	0.00485797	0.00133702	0.0389367	0.0668196	0.00133422	0.00365863	0.00649148	0.0360638	0.00849786	0.00293259	0.0319153	0.00993006	0.0100934	0.204677	0.0206383	0	0.0387842	0	0.00681628	0.00258001	0.0207773	0.0155391	0.0123272	0.0294671	0.0143596	0.0167627	0.0621398	0.00677746	0.00433294	0	0.00744657	0.00645544	0.00416083	0.00809105	0.152779	0.241241	0.454998	0.136787	0.159468	0.0164873	0.00304873	0.00383024
Verrucomicrobiae	0.00108092	0.0170416	0.0328783	0.214693	0.0135521	0.0675565	0.0022989	0.00121449	0.0254034	0.044927	1.15821	0.036024	0.15854	0.12204	0.657854	5.03923	0.0527867	0.0212769	0.0383017	0.137522	0.152807	22.7871	0.150983	0.0439555	0.0462442	0.0255611	0.0374102	0.106484	0.156804	0.104097	0.152948	0.064618	0.119918	0.119406	6.0604	0.0187761	0.0406158	0.909723	0.126527	0.123438	0.0525918	0.483149	0.131005	0.265531	0.16513	24.2692	0.221829	0.0137193	0.652418
Verstraetearchaeia	0	0	0	0	0	0	0	0	0	0	0	0	0	0	0	0	0	0	0	0	0	0	0	0	0	0	0	0	0	0	0	0	0	0	0	0	0	0	0	0	0	0	0	0	0	0	0	0	0
Woesearchaeia	0	0	0	0	0	0	0	0	0	0	0.00890928	0	0	0	0	0	0	0	0	0	0	0	0	0	0	0	0	0	0	0	0	0	0	0	0	0	0	0	0	0	0	0	0	0.00414892	0	0	0	0	0
WS6_(Dojkabacteria)	0	0	0	0	0	0	0	0	0	0	0	0	0	0	0	0	0	0	0	0	0	0	0	0	0	0	0	0	0	0	0	0	0	0	0	0	0	0	0	0	0	0	0	0	0	0	0	0	0
WWE3	0	0	0	0	0	0	0	0	0	0	0	0	0	0	0	0	0	0	0	0	0	0	0	0	0	0	0	0	0	0	0	0	0	0	0	0	0	0	0	0	0	0	0	0.00276595	0	0	0	0	0
[truncated: 1 more columns]

## Sheet: Order_percent
	S2	S39	S43	S47	S96	S138	S148	S296	S298	S3	S29	S30	S31	S32	S33	S35	S36	S41	S42	S46	S52	S53	S97	S101	S145	S147	S200	S109	S157	S159	S160	S177	S181	S183	S222	S261	S264	S273	S275	S276	S278	S376	S379	S413	S415	S417	S429	S455	S459
45254	0	0	0	0	0	0	0	0	0	0	0	0	0	0	0	0	0	0	0	0	0	0	0	0	0	0	0	0	0	0	0	0	0	0	0	0	0	0	0	0	0	0	0	0.00276595	0	0	0	0	0
211ds20	0	0	0	0	0	0	0	0	0	0	0.0111366	0	0	0	0	0	0	0	0	0	0	0	0	0	0	0	0	0	0	0	0	0	0	0	0	0	0	0	0	0	0	0.00130581	0.00159762	0.00138297	0	0	0	0	0
Absconditabacteriales_(SR1)	0	0	0	0	0	0	0	0	0	0	0	0	0	0	0	0	0	0	0	0	0	0	0	0	0	0	0	0	0	0	0	0	0	0	0	0	0	0	0	0	0	0	0	0	0	0	0	0	0
Acetobacterales	0	0	0	0.00372301	0	0	0	0	0	0	0.00668196	0	0	0	0	0	0	0	0.00993006	0	0.0014019	0.00121402	0	0	0	0	0	0	0	0	0	0	0	0	0	0	0	0	0	0	0	0.00261161	0.00159762	0.00829784	0.00123232	0	0	0	0
Acidiferrobacterales	0	0	0	0	0	0	0	0	0	0	0.0200459	0	0	0	0	0	0	0	0	0	0	0	0	0	0	0	0	0	0	0	0	0	0	0	0	0	0	0	0	0	0	0	0	0.0221276	0	0.00125565	0	0	0
Acidimicrobiales	0	0	0	0	0	0	0	0	0	0	0	0	0	0	0	0	0	0	0	0	0	0	0	0	0	0	0	0	0	0	0	0	0	0	0	0	0	0	0	0	0	0	0	0	0	0	0	0	0
Acidithiobacillales	0	0	0	0	0	0	0	0	0	0	0	0	0	0	0	0	0	0	0	0	0	0.00242804	0	0	0	0	0	0	0	0	0	0	0	0	0	0	0	0	0	0	0	0	0	0	0	0	0	0	0
Acidobacteria_bacterium_WX27	0	0	0	0	0	0	0	0	0	0	0	0	0	0	0	0	0	0	0	0	0	0	0	0	0	0	0	0	0	0	0	0	0	0	0	0	0	0	0	0	0	0	0	0.00414892	0	0	0	0	0
Acidobacteriales	0.00108092	0	0.00121772	0.021097	0	0	0	0	0	0.00299513	0.00445464	0	0	0	0	0	0	0	0	0	0.00420569	0	0	0	0	0	0	0	0	0	0	0	0	0	0	0.00144431	0.00126924	0	0	0	0	0	0.00159762	0.00414892	0.0258786	0.0150678	0.00749423	0	0
Actinobacteria_bacterium_RBG_19FT_COMBO_70_19	0	0	0	0	0	0	0	0	0	0	0	0	0	0	0	0	0	0	0	0	0	0	0	0	0	0	0	0	0	0	0	0	0	0	0	0	0	0	0	0	0	0.00522323	0	0	0	0	0	0	0
Actinomarinales	0	0	0	0	0	0	0	0	0.00133702	0.00599027	0.0980021	0.00133422	0	0.00259659	0	0	0	0	0	0	0	0.00121402	0	0	0	0	0	0	0	0	0	0	0	0	0.00135549	0.00144431	0	0	0	0	0	0.00261161	0.00319525	0.0152127	0	0.00125565	0.00299769	0	0
Actinomycetales	0.10593	0.00774617	0.00243543	0.019856	0.00729729	0.0119858	0.0252879	0.0121449	0.0227294	0.00748783	0.00890928	0	0.00243908	0.00389489	0.00124358	0.00708155	0	0.0013298	0.00283716	0.00252334	0.0154208	0	0.00122751	0	0.00249969	0	0	0.00909008	0.0169518	0.0191757	0.0196447	0.00430787	0.00902609	0.0194948	0.0447312	0.0187761	0.00380773	0.00496438	0.00129109	0.00416083	0.00809105	0.00914065	0.00958574	0.00691486	0.0123232	0.0238574	0.00599538	0.0106706	0.00766049
Aeromonadales	0	0	0.0182657	0.00992802	0.0145946	0.0119858	0.0137934	0.0194319	2.95616	0.00149757	0.0334098	0	0	0	0	0.00141631	0	0	0	0	0	0.00485608	0	0	0	0	0	0	0	0	0	0	0	0	0	0	0.00126924	0	0	0	0	0.139721	0.012781	0.00968081	0.00369695	0.0163235	0.00299769	0	0
Alphaproteobacteria_Incertae_Sedis	0	0	0	0	0	0	0	0	0	0	0.00445464	0	0	0	0	0	0	0	0	0	0	0	0	0	0	0	0	0	0	0	0	0	0	0	0	0.124211	0.0888471	0.0670191	0	0	0	0	0	0	0	0	0.00899308	0	0
Alteromonadales	0.0183756	0.00154923	0.00365315	0.00868702	0.00104247	0.00217924	0	0.00121449	0	0.00299513	0.142548	0.00133422	0	0	0.00124358	0	0	0	0	0	0.00280379	0.00485608	0	0	0	0	0	0	0	0	0.00420958	0.00143596	0	0.00121843	0	0.00144431	0.00126924	0	0	0	0	0.0143639	0.0159762	0.0179786	0.00985853	0.0138122	0.00449654	0	0
Anaerolineales	0	0	0	0	0	0	0	0	0	0	0.00668196	0	0	0	0	0	0	0	0	0	0	0	0	0	0	0	0	0	0	0	0	0	0	0	0	0	0	0	0	0	0	0.00652903	0	0.0179786	0	0.00376695	0.00149885	0	0
Anaeroplasmatales	0	0	0	0	0	0	0	0	0	0.0044927	0.00222732	0.00133422	0	0.0103864	0	0	0	0	0	0.00504668	0	0	0.00122751	0	0	0	0	0	0	0	0	0	0	0	0	0	0	0	0	0	0	0	0	0	0	0	0	0	0
Ardenticatenales	0	0	0	0	0	0	0	0	0	0	0.00445464	0	0	0	0	0	0	0	0	0	0	0	0	0	0	0	0	0	0	0	0	0	0	0	0	0	0	0	0	0	0	0.00261161	0.00159762	0.0470211	0	0	0	0	0
Armatimonadales	0	0	0	0	0	0	0	0	0	0	0	0	0	0	0	0	0	0	0	0	0	0	0	0	0	0	0	0	0	0	0	0	0	0	0	0	0	0	0	0	0	0	0	0	0	0	0	0	0
Azospirillales	0	0.00309847	0	0	0	0	0	0	0	0.0044927	0.0423191	0	0	0	0	0	0	0	0	0	0	0	0	0	0	0	0	0	0	0	0	0	0	0	0	0.00144431	0	0	0	0	0	0.00652903	0.00159762	0.0152127	0	0	0.00149885	0.00304873	0
B10-SB3A	0	0	0	0.00248201	0	0	0	0	0	0	0	0	0	0	0	0	0	0	0	0	0	0	0	0	0	0	0	0	0	0	0	0	0	0	0	0	0	0	0	0	0	0	0	0	0	0	0	0	0
B12-WMSP1	0	0	0	0	0	0	0	0	0	0	0	0	0	0	0	0	0	0	0	0	0	0	0	0	0	0	0	0	0	0	0	0	0	0	0	0	0	0	0	0	0	0	0	0	0	0	0	0	0
B2M28	0	0	0	0	0	0	0	0	0	0	0.00668196	0	0	0	0	0	0	0	0	0	0	0	0	0	0	0	0	0	0	0	0	0	0	0	0	0	0	0	0	0	0	0	0	0	0	0	0	0	0
Babeliales	0	0	0	0	0	0	0	0	0	0	0	0	0	0	0	0	0	0	0	0	0	0	0	0	0	0	0	0	0	0	0	0	0	0	0	0	0	0	0	0	0	0	0	0	0	0	0	0	0
Bacillales	0.0281039	0.00154923	0.0280075	0.001241	0.0104247	0	0.0022989	0.00364347	0.0200554	0.0329465	0.153685	0.012008	0.00853679	0.00389489	0.00746148	0	0.0014663	0	0.0226973	0.00630835	0.0280379	0.0060701	0.00245501	0.00129281	0	0	0	0.00259717	0.0141265	0.00684847	0.00982236	0.00287191	0.00257888	0.0231501	0	0.00433294	0.00126924	0.00248219	0.00258218	0	0.00404553	0.0639845	0.361063	0.0248935	0.00985853	0.0301356	0.0209838	0.00762184	0.00127675
bacterium_Ellin6543	0	0	0	0	0	0	0	0	0	0	0	0	0	0	0	0	0	0	0	0	0	0	0	0	0	0	0	0	0	0	0	0	0	0	0	0	0	0	0	0	0	0	0	0	0	0	0	0	0
bacterium_SCGC_AG-212-C10	0	0	0	0	0	0	0	0	0	0	0	0	0	0	0	0	0	0	0	0	0	0	0	0	0	0	0	0	0	0	0	0	0	0	0	0	0	0	0	0	0	0	0	0	0	0	0	0	0
Bacteroidales	13.8725	44.8163	28.6504	3.60015	21.796	41.4862	10.0301	21.7588	19.9671	30.5938	40.388	64.1468	31.7496	40.168	35.8835	52.8156	57.9583	59.0061	56.051	53.891	4.20148	10.0497	60.9899	32.2013	49.4538	44.8886	47.4813	17.3647	27.2585	8.2935	11.262	34.8262	10.1363	10.4431	12.7972	41.6526	67.8779	53.8697	29.1141	19.2591	14.7459	43.3737	67.1816	40.6262	10.3946	8.58363	25.4084	53.5327	52.5969
Balneolales	0	0	0	0	0	0	0	0	0	0	0.00445464	0	0	0	0	0	0	0	0	0	0	0	0	0	0	0	0	0	0	0	0	0	0	0	0	0	0	0	0	0	0	0	0	0	0	0	0	0	0
Bdellovibrionales	0	0	0	0	0	0	0	0	0	0	0.0111366	0	0	0	0	0.00141631	0	0	0.00425574	0	0	0	0	0	0	0	0	0	0	0	0	0	0	0	0	0	0	0	0	0	0	0	0	0.0248935	0	0	0	0	0
Betaproteobacteriales	0.488575	6.3782	1.17266	0.194837	4.83081	1.74666	0.187361	2.06099	0.586953	0.278547	1.25398	4.12942	1.67931	0.677711	2.48467	0.696825	2.7801	4.95884	2.38322	1.04719	0.274771	0.286509	0.573245	0.477046	1.89726	1.27294	6.3507	0.106484	0.665358	0.597187	0.286252	0.218265	1.44417	3.97938	0.645214	3.55735	0.902433	5.17413	0.716554	0.969473	0.995199	3.36637	1.99064	3.31222	0.971065	0.53114	2.42663	0.990839	0.909044
Bifidobacteriales	0.737186	0.610398	0.981479	0.487714	2.35911	3.02697	39.4653	0.461507	3.03237	0.816174	0.338553	0.0813876	0.102442	0.150602	0.211409	5.99807	0.303524	0.113033	0.350389	0.469341	0.630853	0.778186	0.564653	0.307688	0.192476	0.158479	0.399902	2.14007	1.17109	27.6541	0.704403	1.08845	1.43257	1.30859	1.00035	0.564727	0.30208	0.125351	3.95719	1.80025	28.5668	0.124052	0.16775	0.968081	0.146646	0.480914	8.15372	0.301825	1.32271
Blastocatellales	0	0	0	0	0	0	0	0	0	0.00149757	0.0289552	0.00266845	0	0	0	0	0	0	0.0141858	0	0	0	0	0	0	0	0	0	0	0	0	0	0	0	0	0.00288863	0	0	0	0	0	0.00783484	0.00319525	0.0387232	0.00246463	0.00376695	0	0	0
Bradymonadales	0	0	0	0	0	0	0	0	0	0	0	0	0	0	0	0	0	0	0	0	0	0	0	0	0	0	0	0	0	0	0	0	0	0	0	0	0	0	0	0	0	0	0	0	0	0.00627825	0	0	0
Burkholderiales_bacterium_Beta_02	0	0	0	0	0	0	0	0	0	0	0	0	0	0	0	0	0	0	0	0	0	0	0	0	0	0	0	0	0	0	0	0	0	0	0	0	0	0	0	0	0	0	0.00159762	0.00968081	0.00246463	0	0	0	0
C0119	0	0	0	0	0	0	0	0	0	0	0	0	0	0	0	0	0	0	0	0	0	0	0	0	0	0	0	0	0	0	0	0	0	0	0	0	0	0	0	0	0	0.00130581	0	0.00553189	0	0	0	0	0
Caedibacterales	0	0	0	0	0	0	0	0	0	0	0	0	0	0	0	0	0	0	0	0	0	0	0	0	0	0	0	0	0	0	0	0	0	0	0	0	0	0	0	0	0	0	0	0	0	0	0	0	0
Caldilineales	0	0	0	0	0	0	0	0	0	0.00149757	0.00222732	0	0	0	0	0	0	0	0	0	0	0	0	0	0	0	0	0	0	0	0	0	0	0	0	0	0	0	0	0	0	0.00130581	0.00319525	0.0138297	0	0	0	0	0
Campylobacterales	0	0	0	0.001241	0.00312741	0.00217924	0.00114945	0.00364347	0.00133702	0	0.0445464	0	0.00731725	0.0168779	0	0	0.00439889	0	0.0383017	0	0	0.00121402	0.00122751	0	0.00749906	0.00170407	0	0.00259717	0.00141265	0.00547878	0	0.00287191	0.00773664	0.00121843	0.00406647	0.0361079	0.0266541	0.0359918	0.00129109	0.00277389	0.00269702	0.00522323	0.012781	0	0	0.0025113	0	0	0
candidate_division_WWE3_bacterium_RIFCSPHIGHO2_02_FULL_38_14	0	0	0	0	0	0	0	0	0	0	0	0	0	0	0	0	0	0	0	0	0	0	0	0	0	0	0	0	0	0	0	0	0	0	0	0	0	0	0	0	0	0	0	0.00276595	0	0	0	0	0
Candidatus_Amesbacteria_bacterium_GW2011_GWC1_47_15	0	0	0	0	0	0	0	0	0	0	0.00445464	0	0	0	0	0	0	0	0	0	0	0	0	0	0	0	0	0	0	0	0	0	0	0	0	0	0	0	0	0	0	0	0	0	0	0	0	0	0
Candidatus_Azambacteria	0	0	0	0	0	0	0	0	0	0	0	0	0	0	0	0	0	0	0	0	0	0	0	0	0	0	0	0	0	0	0	0	0	0	0	0	0	0	0	0	0	0	0	0.00138297	0	0	0	0	0
Candidatus_Collierbacteria	0	0	0	0	0	0	0	0	0	0	0	0	0	0	0	0	0	0	0	0	0	0	0	0	0	0	0	0	0	0	0	0	0	0	0	0	0	0	0	0	0	0	0	0.00138297	0	0	0	0	0
Candidatus_Gottesmanbacteria	0	0	0	0	0	0	0	0	0	0	0	0	0	0	0	0	0	0	0	0	0	0	0	0	0	0	0	0	0	0	0	0	0	0	0	0	0	0	0	0	0	0	0	0	0	0	0	0	0
Candidatus_Jorgensenbacteria	0	0	0	0	0	0	0	0	0	0	0	0	0	0	0	0	0	0	0	0	0	0	0	0	0	0	0	0	0	0	0	0	0	0	0	0	0	0	0	0	0	0	0	0.00138297	0	0	0	0	0
Candidatus_Kaiserbacteria	0	0	0	0	0	0	0	0	0	0	0	0	0	0	0	0	0	0	0	0	0	0	0	0	0	0	0	0	0	0	0	0	0	0	0	0	0	0	0	0	0	0	0	0	0	0	0	0	0
Candidatus_Levybacteria	0	0	0	0	0	0	0	0	0	0	0	0	0	0	0	0	0	0	0	0	0	0	0	0	0	0	0	0	0	0	0	0	0	0	0	0	0	0	0	0	0	0	0	0.00968081	0.00123232	0	0	0	0
Candidatus_Magasanikbacteria	0	0	0	0	0	0	0	0	0	0	0	0	0	0	0	0	0	0	0	0	0	0	0	0	0	0	0	0	0	0	0	0	0	0	0	0	0	0	0	0	0	0	0	0	0	0	0	0	0
Candidatus_Pacebacteria	0	0	0	0	0	0	0	0	0	0	0	0	0	0	0	0	0	0	0	0	0	0	0	0	0	0	0	0	0	0	0	0	0	0	0	0	0	0	0	0	0	0	0	0	0	0	0	0	0
Candidatus_Peregrinibacteria	0	0	0	0	0	0	0	0	0	0	0	0	0	0	0	0	0	0	0	0	0	0	0	0	0	0	0	0	0	0	0	0	0	0	0	0	0	0	0	0	0	0	0	0	0	0	0	0	0
Candidatus_Peribacteria	0	0	0	0	0	0	0	0	0	0	0	0	0	0	0	0	0	0	0	0	0	0	0	0	0	0	0	0	0	0	0	0	0	0	0	0	0	0	0	0	0	0	0	0.00414892	0	0	0	0	0
Candidatus_Staskawiczbacteria_bacterium_RIFOXYA2_FULL_32_7	0	0	0	0	0	0	0	0	0	0	0	0	0	0	0	0	0	0	0	0	0	0	0	0	0	0	0	0	0	0	0	0	0	0	0	0	0	0	0	0	0	0	0	0.00138297	0	0	0	0	0
Candidatus_Woesebacteria	0	0	0	0	0	0	0	0	0	0	0	0	0	0	0	0	0	0	0	0	0	0	0	0	0	0	0	0	0	0	0	0	0	0	0	0	0	0	0	0	0	0	0	0	0	0	0	0	0
Candidatus_Yanofskybacteria	0	0	0	0	0	0	0	0	0	0	0	0	0	0	0	0	0	0	0	0	0	0	0	0	0	0	0	0	0	0	0	0	0	0	0	0	0	0	0	0	0	0	0	0	0	0	0	0	0
Cardiobacteriales	0	0	0	0	0	0	0	0.00121449	0	0	0	0	0	0	0	0	0	0	0.00141858	0	0	0	0	0	0	0	0	0	0	0	0	0	0	0	0	0	0	0	0	0	0.00134851	0.00522323	0.00479287	0	0	0	0	0	0
Catenulisporales	0	0	0	0.00248201	0	0	0	0	0	0	0	0	0	0	0	0	0	0	0	0	0	0	0	0	0	0	0	0	0	0	0	0	0	0	0	0	0	0	0	0	0	0	0	0	0	0	0	0	0
Caulobacterales	0.00108092	0	0.00121772	0.00248201	0	0	0	0	0.00401107	0.0044927	0.0868655	0.00133422	0.00121954	0.0012983	0.00497432	0	0	0	0.0198601	0.00126167	0.0210284	0.00242804	0.00122751	0.00129281	0.00124984	0.00170407	0	0	0	0	0	0.00143596	0	0.00365528	0	0.0418851	0.0190387	0.0148931	0	0	0	0.0182813	0.012781	0.0262765	0.00123232	0.0075339	0.00449654	0.00152437	0.0025535
CCD24	0.00108092	0	0	0	0	0	0	0	0	0	0.00890928	0	0	0	0	0	0	0	0	0	0	0	0	0	0	0	0	0	0	0	0	0	0	0	0	0	0	0.00248219	0	0	0	0.00261161	0	0.00829784	0.00123232	0	0	0	0
Cellvibrionales	0.00108092	0	0	0	0	0	0	0	0	0.00149757	0.0178186	0	0	0.0012983	0.00248716	0.00141631	0	0	0.00141858	0	0.079908	0	0.00245501	0.00129281	0	0	0	0	0	0	0	0	0	0	0	0	0	0	0	0	0	0	0	0.00138297	0	0	0.00149885	0	0
Chitinophagales	0	0	0	0.00372301	0	0	0	0	0	0.00149757	0.0267278	0	0	0	0	0	0	0.00265961	0.00993006	0	0.00280379	0.00242804	0.00122751	0	0	0	0	0	0	0	0	0	0	0	0	0.00144431	0.00253849	0.0012411	0	0	0	0.00391742	0	0.0802124	0.0073939	0	0.00149885	0	0.0025535
Chlamydiales	0	0	0	0	0	0	0	0	0	0.0149757	0.00222732	0	0	0	0	0	0	0	0	0	0	0	0	0	0	0	0	0	0	0	0	0	0	0	0	0	0	0	0	0	0	0	0	0	0	0	0	0	0
Chloroflexales	0	0	0	0	0	0	0	0	0	0	0	0	0	0	0	0	0	0	0	0	0.00280379	0	0	0	0	0	0	0	0	0	0	0	0	0	0	0	0	0	0	0	0	0.00261161	0.00159762	0.150744	0.00246463	0.0050226	0.00149885	0	0
Chloroplast	0.00108092	0.00154923	0	0.001241	0	0	0	0.00364347	0	0.0119805	0.00668196	0	0	0.0012983	0	0.00141631	0.0014663	0	0.00141858	0	0.0350474	0	0	0	0	0	0	0	0	0	0	0	0	0.00121843	0	0.00288863	0.00126924	0	0	0	0	0.0117523	0.292365	0.00414892	0.00369695	0.0213461	0.0224827	0.00152437	0
Chromatiales	0	0	0	0	0	0	0	0	0	0	0	0	0	0	0	0	0	0	0	0	0	0	0	0	0	0	0	0	0	0	0	0	0	0	0	0	0	0	0	0	0	0	0	0	0	0	0	0	0
Chthoniobacterales	0	0	0	0	0	0	0	0	0	0	0.00222732	0	0	0	0	0	0	0	0	0	0	0	0	0	0	0	0	0	0	0	0	0	0	0	0	0	0	0	0	0	0	0	0	0.00276595	0.00123232	0	0.00149885	0	0
Chthonomonadales	0	0	0	0	0	0	0	0	0	0	0	0	0	0	0	0	0	0	0	0	0	0	0	0	0	0	0	0	0	0	0	0	0	0	0	0	0	0	0	0	0	0	0.00479287	0.00138297	0	0	0	0	0
Cloacimonadales	0	0	0	0	0	0	0	0	0	0	0	0	0	0	0	0	0	0	0	0	0	0	0	0	0	0	0	0	0	0	0	0	0	0	0	0	0	0	0	0	0	0	0	0	0	0	0	0	0
Clostridiales	44.8937	21.7652	52.7989	32.7103	48.3425	34.6423	45.4631	55.2606	49.6303	63.3755	37.7041	24.9473	50.0037	45.2742	49.6649	31.0342	34.5064	26.6174	36.3015	38.515	30.1436	19.3017	24.0861	52.2424	44.3907	46.1258	42.9753	68.1146	61.4559	34.83	17.9805	56.9773	52.7575	59.7285	64.8562	42.018	24.6284	30.5582	39.1187	69.4387	33.2421	45.1378	20.3218	43.1598	65.3842	18.3086	53.6062	37.8683	35.2995
Competibacterales	0	0	0	0	0	0	0	0	0	0	0	0	0	0	0	0	0	0	0	0	0	0	0	0	0	0	0	0	0	0	0	0	0	0	0	0	0	0	0	0	0	0	0	0	0	0	0.00299769	0	0
Coprothermobacterales	0	0	0	0	0	0	0	0	0	0	0	0	0	0	0	0	0	0	0	0	0	0	0	0	0	0	0	0	0	0	0	0	0	0	0	0	0	0	0	0	0	0.00130581	0	0	0	0	0	0	0
Coriobacteriales	2.52394	0.218442	0.210665	0.68131	0.212664	0.381367	0.618405	0.795492	0.577594	0.0688881	0.153685	0.0373582	0.0402449	0.127233	0.130576	0.818627	0.0997082	0.0691499	0.0524875	0.0630835	0.235518	0.115332	0.126433	0.112474	0.374953	0.112469	0.122551	0.077915	0.888556	0.721829	0.493924	0.440839	0.34686	0.406955	2.8018	0.138654	0.0812317	0.0409561	1.50025	0.163659	1.90409	0.70383	0.469701	0.363722	19.3523	0.398041	0.729938	0.0731696	0.136612
Corynebacteriales	0.00216183	0	0.00121772	0.001241	0	0.00217924	0.00114945	0.00364347	0.0227294	0.0044927	0.0200459	0.00266845	0	0	0	0	0.00293259	0	0.00141858	0	0.00280379	0	0	0	0	0	0	0	0.00141265	0.00136969	0.00561277	0.00287191	0.00128944	0.00487371	0.00406647	0.00288863	0.00126924	0.00248219	0	0.00138694	0.00269702	0.047009	0.0559168	0.0331913	0.0308079	0.0426921	0.0179862	0	0.00510699
Coxiellales	0	0	0	0	0	0	0	0	0	0	0	0	0	0	0	0	0	0	0	0	0	0	0	0	0	0	0	0	0	0	0	0	0	0	0	0	0	0	0	0	0	0	0	0	0.00123232	0	0	0	0
Cyanobacteria/Melainabacteria_group_bacterium_S15B-MN24_CBMW_12	0	0	0	0	0	0	0	0	0	0	0	0	0	0	0	0	0	0	0	0	0	0	0	0	0	0	0	0	0	0	0	0	0	0	0	0	0	0	0	0	0	0	0.00159762	0	0	0	0	0	0
Cytophagales	0	0	0	0	0	0	0	0	0	0.00748783	0.155912	0	0	0.0012983	0	0.00283262	0.00293259	0	0	0	0.00280379	0.00728412	0	0.00129281	0	0	0	0	0	0	0.00280639	0	0	0	0	0	0	0	0	0	0	0.00783484	0.00798811	0.11617	0.00369695	0.00878955	0	0	0
Dadabacteriales	0	0	0	0	0	0	0	0	0	0	0	0	0	0	0	0	0	0	0	0	0	0	0	0	0	0	0	0	0	0	0	0	0	0	0	0	0	0	0	0	0	0	0	0	0	0	0	0	0
Deep_Sea_Euryarchaeotic_Group(DSEG)	0	0	0	0	0	0	0	0	0	0	0	0	0	0	0	0	0	0	0	0	0	0	0	0	0	0	0	0	0	0	0	0	0	0	0	0	0	0	0	0	0	0	0	0.00553189	0	0	0	0	0
Deferribacterales	0	0	0	0	0	0	0	0	0	0.00299513	0	0	0	0	0	0	0	0	0	0	0	0	0	0	0	0	0	0	0	0	0	0	0	0	0	0	0	0	0	0	0	0	0	0	0	0	0	0	0
Dehalococcoidales	0	0	0	0	0	0	0	0	0	0	0	0	0	0	0	0	0	0	0	0	0	0	0	0	0	0	0	0	0	0	0	0	0	0	0	0	0	0	0	0	0	0	0	0	0	0	0	0	0
Deinococcales	0	0	0	0	0	0	0	0	0	0	0.00222732	0	0	0	0	0	0	0	0	0	0	0	0	0	0	0	0	0	0	0	0	0	0	0	0	0.00144431	0	0	0	0	0	0.00130581	0.00159762	0.00138297	0.0123232	0.00125565	0	0	0
Desulfarculales	0	0.00154923	0	0	0	0	0	0	0	0	0	0	0	0	0	0	0	0	0	0	0	0	0	0	0	0	0	0	0	0	0	0.00143596	0	0	0	0	0	0	0	0	0	0.00522323	0	0.00276595	0	0	0	0	0
Desulfobacterales	0	0	0	0	0	0	0	0	0	0	0.0245005	0	0	0	0	0	0	0	0	0	0	0.00121402	0	0	0	0	0	0	0	0	0	0	0	0	0	0	0	0	0	0	0	0	0	0	0	0	0	0	0
Desulfovibrionales	0.1416	0.046477	0.0645389	0.106726	0.0604633	0.0773631	0.0908067	0.142095	0.164454	0.11082	0.251687	0.12008	0.224396	0.070108	0.150473	0.0750644	0.0351911	0.0531922	0.0496503	0.0138784	0.0224303	0.128686	0.155893	0.0452483	0.194976	0.110765	0.0786904	0.0999909	0.207659	0.119163	0.119271	0.0761057	0.235968	0.297296	0.243988	0.141543	0.0977319	0.0570904	0.263382	0.0582516	0.0633799	0.0927123	0.725321	0.258616	0.109676	0.974385	0.274289	0.179875	0.1647
Desulfuromonadales	0	0	0	0	0	0	0	0	0	0	0.0178186	0	0	0	0	0	0	0	0	0	0.0014019	0	0	0	0	0	0	0	0	0	0	0	0	0	0	0	0	0	0	0	0	0	0	0	0	0	0	0	0
Diplorickettsiales	0	0	0	0	0	0	0	0	0	0	0	0	0	0	0	0	0	0	0	0	0	0	0	0	0	0	0	0	0	0	0	0	0	0	0	0	0	0	0	0	0	0	0	0.0262765	0.00123232	0.00376695	0	0	0
Dongiales	0	0	0	0	0	0	0	0	0	0.00149757	0.00668196	0	0	0	0	0	0	0	0	0	0.0014019	0	0	0	0	0	0	0	0	0	0	0	0	0	0	0	0	0	0	0	0	0.00261161	0.00319525	0.0248935	0	0.0025113	0	0	0
DS-100	0	0	0	0	0	0	0	0	0	0	0	0	0	0	0	0	0	0	0	0	0	0	0	0	0	0	0	0	0	0	0	0	0	0	0	0	0	0	0	0	0	0	0	0	0	0	0	0	0
DTU014	0	0	0	0	0.00312741	0	0	0	0	0.00299513	0	0.00800534	0.00243908	0	0.00373074	0	0	0	0.00283716	0	0.0014019	0	0.00122751	0	0	0	0	0.00129858	0	0	0.00280639	0.00143596	0.00128944	0.00365528	0.00948844	0.00144431	0.00126924	0.0235808	0	0.00277389	0.00134851	0.00130581	0	0	0.00123232	0	0	0.00152437	0
Ectothiorhodospirales	0	0	0	0	0	0	0	0	0	0	0.00890928	0	0	0	0	0	0	0	0	0	0	0	0	0	0	0	0	0	0	0	0	0	0	0	0	0	0	0	0	0	0	0	0	0	0	0	0	0	0
Elev-1554	0	0	0	0	0	0	0	0	0	0	0	0	0	0	0	0	0	0	0	0	0	0	0	0	0	0	0	0	0	0	0	0	0	0	0	0	0	0	0	0	0	0	0	0	0	0.00125565	0	0	0
Elev-16S-573	0	0	0	0	0	0	0	0	0	0	0	0	0	0	0	0	0	0	0	0	0	0	0	0	0	0	0	0	0	0	0	0	0	0	0	0	0	0	0	0	0	0	0	0	0	0	0	0	0
Elsterales	0	0	0	0.00620501	0	0	0	0	0	0	0.00445464	0	0	0	0	0	0	0	0	0	0	0	0	0	0	0	0	0	0	0	0	0	0	0	0	0.00144431	0	0	0	0	0	0.00261161	0	0.0138297	0.0110908	0.00125565	0.00149885	0	0
Elusimicrobiales	0	0	0	0	0	0	0	0	0	0	0	0	0	0	0	0	0	0	0	0	0	0.00242804	0	0	0	0	0	0	0	0	0	0	0	0	0	0	0	0	0	0	0	0	0	0	0	0	0	0	0
Enterobacteriales	13.2142	4.50053	8.62142	34.7195	3.54753	0.506674	0.98508	1.9529	2.12186	2.38113	6.05386	0.513676	0.45245	2.23567	1.25602	1.66275	2.79623	7.31925	0.644036	3.4002	61.661	14.7297	1.52211	11.8706	0.168729	0.112469	0.149641	3.23347	3.05132	24.2203	66.9169	2.84032	26.9287	14.9513	2.18776	0.205093	0.482313	0.20354	20.9724	2.42992	3.98484	0.611118	2.40762	0.452232	0.347513	1.40005	1.97248	0.775903	1.26398
Entotheonellales	0	0	0	0	0	0	0	0	0	0	0	0	0	0	0	0	0	0	0	0	0	0	0	0	0	0	0	0	0	0	0	0	0	0	0	0	0	0	0	0	0	0.00130581	0.00319525	0.00414892	0	0	0	0	0
EPR3968-O8a-Bc78	0	0	0	0	0	0	0	0	0	0	0	0	0	0	0	0	0	0	0	0	0	0	0	0	0	0	0	0	0	0	0	0	0	0	0	0	0	0	0	0	0	0	0	0	0.00369695	0	0	0	0
Erysipelotrichales	0.62477	0.0945033	3.67385	0.160089	12.0103	0.325797	1.25635	2.75447	0.726004	0.256084	0.318507	0.194797	0.0926852	0.277835	0.0795891	0.577855	0.0835789	0.117023	0.0993006	0.126167	0.322436	0.0898374	0.369479	0.126695	0.0699913	0.0528262	0.0387002	0.716818	0.307957	0.457478	0.150142	0.268524	0.397148	0.956466	1.15352	0.103991	0.0482313	0.104252	0.224649	0.098473	0.223852	0.0927123	0.124615	0.0691486	0.0492927	0.236062	2.04742	0.14329	0.0740514
Euzebyales	0	0	0	0	0	0	0	0	0	0	0	0	0	0	0	0	0	0	0	0	0	0	0	0	0	0	0	0	0	0	0	0	0	0	0	0	0	0	0	0	0	0	0	0.0152127	0	0	0	0	0
Fibrobacterales	0	0	0	0	0	0	0	0	0	0	0	0	0	0	0	0	0	0	0	0	0	0	0	0	0	0	0	0	0	0	0	0	0	0	0	0	0	0	0	0	0	0	0	0.00553189	0	0	0	0	0
Fimbriimonadales	0	0	0	0	0	0	0	0	0	0	0	0	0	0	0	0	0	0	0	0	0	0.00242804	0	0	0	0	0	0	0	0	0	0	0	0	0	0	0	0	0	0	0	0	0	0.00138297	0	0.00125565	0	0	0
Flavobacteriales	0.00108092	0	0	0.00248201	0.00625482	0	0	0.00728695	0	0.00149757	0.0222732	0.00266845	0.00365863	0	0	0	0	0	0	0	0	0	0.00122751	0	0	0	0	0.00259717	0.0056506	0.00136969	0.00280639	0.00717978	0.0193416	0	0.333451	0.0866589	0.0799624	0.0905999	0.00258218	0.00277389	0	0.00261161	0.00479287	0.00138297	0.00369695	0.00125565	0.0314758	0.0106706	0.00766049
Frankiales	0	0	0	0.00992802	0	0	0	0	0	0.00149757	0.0245005	0	0	0	0	0	0	0	0	0.00126167	0.0014019	0.00121402	0	0	0.00249969	0	0	0	0	0	0	0	0	0	0	0.00144431	0	0	0	0	0	0.0365626	0.00639049	0.0663827	0.0160201	0.0125565	0.00299769	0	0.00127675
FS118-23B-02	0	0	0	0	0	0	0	0	0	0	0	0	0	0	0	0	0	0	0	0	0	0	0	0	0	0	0	0	0	0	0	0	0	0	0	0	0	0	0	0	0	0	0	0	0	0	0	0	0
Fusobacteriales	0.00324275	0.0387309	0.189964	16.658	0.0406563	0.063198	0.0275868	12.0745	0.0294145	0.0419319	0.0824109	0.00266845	0.0353667	0.0636165	0.0111922	0.00708155	0.03959	0.808521	1.98885	0.00378501	0.0126171	0.0194243	0.00122751	0.00387842	0.228721	0	0	0.00389575	0.00706324	0.44926	0.00701597	0	0.0941292	0.0304607	0.0393092	0.102546	0.47089	0.0583315	1.27043	0.144242	0.079562	0.194565	0.131005	0.0954251	0.0850298	0.0627825	0.00749423	0.0045731	0.0165977
Ga0077536	0	0	0	0	0	0	0	0	0	0	0.0111366	0	0	0	0	0	0	0	0	0	0	0	0	0	0	0	0	0	0	0	0	0	0	0	0	0	0	0	0	0	0	0	0	0	0	0	0.00149885	0	0
Gaiellales	0	0	0	0.013651	0	0	0	0	0	0	0.0222732	0	0	0	0	0	0	0	0	0	0	0	0	0	0	0	0	0	0	0	0	0	0	0	0	0	0.00126924	0	0.00129109	0.00138694	0	0.0587613	0.00159762	0.0373403	0.00246463	0.00125565	0.00299769	0	0.00127675
Gammaproteobacteria_Incertae_Sedis	0.00108092	0	0.00243543	0.00248201	0	0	0	0	0	0	0.00222732	0	0	0	0	0	0	0	0	0	0.0014019	0	0	0	0	0	0	0	0	0	0	0	0	0	0	0	0	0	0	0	0	0	0.00479287	0.00138297	0.00123232	0.0025113	0.00149885	0	0
Gastranaerophilales	0.00216183	0.00774617	0	0.00992802	0.00104247	0	0	0	0	0.0119805	0.0111366	0.0133422	0.00243908	0.00259659	0	0.00141631	0.0014663	0	0	0.00378501	0	0	0.00736504	0	0	0	0.00129001	0.00129858	0.0056506	0.00136969	0.0112255	0.00574383	0.0361043	0.00487371	0.00406647	0	0.00126924	0	0.00258218	0	0	0	0.00319525	0.00138297	0.00123232	0.0263687	0	0	0
Gemmatales	0	0	0	0	0	0	0	0	0	0	0	0	0	0	0	0	0	0	0	0	0	0	0	0	0	0	0	0	0	0	0	0	0	0	0	0	0	0	0	0	0	0	0	0.00414892	0.00123232	0	0	0	0
Gemmatimonadales	0	0	0.00243543	0.00372301	0.00104247	0	0	0	0	0.00299513	0.0668196	0	0.00243908	0	0.00248716	0	0	0	0	0	0.00420569	0.00242804	0	0	0.00374953	0	0	0	0	0	0	0	0	0	0	0.00144431	0	0	0	0	0.00134851	0.0901007	0.0175739	0.318084	0.0110908	0.0263687	0.00749423	0	0.0025535
Glycomycetales	0	0	0	0	0	0	0	0	0	0	0	0	0	0	0	0	0	0	0	0	0	0	0	0	0	0	0	0	0	0	0	0	0	0	0	0	0	0	0	0	0	0	0	0.00276595	0	0	0	0	0
groundwater_metagenome	0	0	0	0	0	0	0	0	0	0	0	0	0	0	0	0	0	0	0	0	0	0	0	0	0	0	0	0	0	0	0	0	0	0	0	0	0	0	0	0	0	0	0	0	0	0	0	0	0
GWA2-38-13b	0	0	0	0	0	0	0	0	0	0	0	0	0	0	0	0	0	0	0	0	0	0	0	0	0	0	0	0	0	0	0	0	0	0	0	0	0	0	0	0	0	0	0	0	0	0	0	0	0
Halanaerobiales	0	0	0	0	0	0	0	0	0	0	0	0	0	0	0	0	0	0	0	0	0	0	0	0	0	0	0	0	0	0	0	0	0	0	0	0	0	0	0	0	0	0	0	0	0	0	0	0	0
Halobacteriales	0	0	0	0	0	0	0	0	0	0	0	0	0	0	0	0	0	0	0	0	0	0	0	0	0	0	0	0	0	0	0	0	0	0	0	0	0	0	0	0	0	0	0	0	0	0	0	0	0
HOC36	0	0	0	0	0	0	0	0	0	0	0.00445464	0	0	0	0	0	0	0	0	0	0	0	0	0	0	0	0	0	0	0	0	0	0	0	0	0	0	0	0	0	0	0	0	0	0	0	0	0	0
Holophagales	0	0	0	0	0	0	0	0	0	0	0	0	0	0	0	0	0	0	0	0	0	0	0	0	0	0	0	0	0	0	0	0	0	0	0	0	0	0	0	0	0	0.00130581	0	0.00138297	0	0	0	0	0
Holosporales	0	0	0	0	0	0	0	0	0	0	0	0	0	0	0	0	0	0	0	0	0	0	0	0	0	0	0	0	0	0	0	0	0	0	0	0	0	0	0	0	0	0	0	0.00553189	0	0	0	0	0
hydrothermal_vent_metagenome	0	0	0	0	0	0	0	0	0	0	0	0	0	0	0	0	0	0	0	0	0	0	0	0	0	0	0	0	0	0	0	0	0	0	0	0	0	0	0	0	0	0	0	0	0	0	0	0	0
Ignavibacteriales	0	0	0	0	0	0	0	0	0	0	0	0.00266845	0	0	0	0	0	0	0	0	0	0	0	0	0	0	0	0	0	0	0	0	0	0	0	0	0	0	0	0	0	0	0	0	0	0	0	0	0
IMCC26256	0	0	0	0.00372301	0	0.00326886	0	0	0	0	0.0133639	0	0	0.0012983	0	0	0	0	0	0	0	0.00121402	0	0	0	0	0	0	0	0	0	0	0	0	0	0	0	0	0	0	0	0.0169755	0.00479287	0.11617	0.0135555	0.0075339	0.00449654	0	0
Isosphaerales	0	0	0	0	0	0	0	0	0	0	0	0	0	0	0	0	0	0	0	0	0	0	0	0	0	0	0	0	0	0	0	0	0	0	0	0	0	0	0	0	0	0	0	0	0	0	0	0	0
Izimaplasmatales	0	0	0	0	0.00208494	0	0	0.00121449	0	0.00599027	0.144776	0.00266845	0.00365863	0.0662131	0.00248716	0	0.0014663	0	0	0	0	0.00121402	0.0135026	0	0.0387452	0.00170407	0	0.0142844	0	0.00136969	0	0.0114877	0	0	0.00271098	0	0.00253849	0	0.00258218	0.00277389	0.00943956	0	0	0	0	0	0	0	0
JG36-GS-52	0	0	0	0	0	0	0	0	0	0	0	0	0	0	0	0	0	0	0	0	0	0	0	0	0	0	0	0	0	0	0	0	0	0	0	0	0	0	0	0	0	0	0	0	0	0	0	0	0
JG36-TzT-191	0	0	0	0	0	0	0	0	0	0	0	0	0	0	0	0	0	0	0	0	0	0	0	0	0	0	0	0	0	0	0	0	0	0	0	0	0	0	0	0	0	0	0	0.00276595	0	0	0	0	0
JTB23	0	0	0	0	0	0	0	0	0	0	0.00445464	0	0	0	0	0	0	0	0	0	0	0.00242804	0	0	0	0	0	0	0	0	0	0	0	0	0	0	0	0	0	0	0	0	0	0	0	0	0	0	0
Kallotenuales	0	0	0	0	0	0	0	0	0	0	0	0	0	0	0	0	0	0	0	0	0	0	0	0	0	0	0	0	0	0	0	0	0	0	0	0	0	0	0	0	0	0	0.00159762	0.00968081	0	0	0	0	0
KF-JG30-C25	0	0	0	0.00372301	0	0	0	0	0	0	0.00222732	0	0	0	0	0	0	0	0	0	0	0	0	0	0	0	0	0	0	0	0	0	0	0	0	0	0	0	0	0	0	0	0	0	0	0	0	0	0
Kineosporiales	0	0	0	0	0	0	0	0	0	0	0	0	0	0	0	0	0	0	0	0	0	0	0	0	0	0	0	0	0	0	0	0	0	0	0	0	0	0	0	0	0	0.00261161	0.00319525	0.00138297	0.00123232	0	0.00149885	0	0
Kryptoniales	0	0	0	0	0	0	0	0	0	0	0	0	0	0	0	0	0	0	0	0	0	0	0	0	0	0	0	0	0	0	0	0	0	0	0	0	0	0	0	0	0	0	0	0	0	0	0	0	0
Ktedonobacterales	0	0	0	0.00868702	0	0	0	0	0	0	0	0	0	0	0	0	0	0	0	0	0	0	0	0	0	0	0	0	0	0	0	0	0	0	0	0	0	0	0	0	0	0	0	0	0.00246463	0	0.00449654	0	0
Lactobacillales	3.20276	3.50747	0.265462	0.238273	0.821467	1.19858	0.673579	0.201606	1.18995	0.762261	3.79313	0.126751	0.113417	0.16748	0.172858	0.169957	0.129034	0.0930863	0.341878	0.196821	1.02619	30.1405	0.201311	0.140916	0.0349956	0.0408977	0.0322502	1.87386	2.74619	1.69568	1.00749	0.837163	4.18552	3.45181	1.28501	0.330748	0.140886	0.078189	0.751414	2.08041	3.92686	0.561497	1.49537	0.175638	0.278503	0.303867	2.74738	0.486273	0.554109
Legionellales	0	0	0	0	0	0	0	0	0	0	0	0	0	0	0	0	0	0	0	0	0	0	0	0	0	0	0	0	0	0	0	0	0	0	0	0	0	0	0	0	0	0	0	0	0	0	0	0	0
Leptolyngbyales	0	0	0	0	0	0	0	0	0	0	0	0	0	0	0	0	0	0	0	0	0	0	0	0	0	0	0	0	0	0	0	0	0	0	0	0	0	0	0	0	0	0	0	0	0	0	0	0	0
Leptospirales	0	0	0	0	0	0	0	0	0	0	0	0	0	0	0	0	0	0	0	0	0	0	0	0	0	0	0	0	0	0	0	0	0	0	0	0	0	0	0	0	0	0	0	0	0	0	0	0	0
Limnochordales	0	0	0	0	0	0	0	0	0	0	0	0	0	0	0	0	0	0	0	0	0	0	0	0	0	0	0	0	0	0	0	0	0	0	0	0	0	0	0	0	0	0	0	0	0.00123232	0	0	0	0
Lineage_IV	0	0	0	0	0	0	0	0	0	0	0	0	0	0	0	0	0	0	0	0	0	0	0	0	0	0	0	0	0	0	0	0	0	0	0	0	0	0	0	0	0	0	0	0.0110638	0	0	0	0	0
Longimicrobiales	0	0	0	0	0	0	0	0	0	0.00149757	0	0	0	0	0	0	0	0	0	0	0	0	0	0	0	0	0	0	0	0	0	0	0	0	0	0	0	0	0	0	0	0	0	0.0179786	0	0	0	0	0
M55-D21	0	0	0	0	0	0	0	0	0	0	0	0	0	0	0	0	0	0	0	0	0	0	0	0	0	0	0	0	0	0	0	0	0	0	0	0	0	0	0	0	0	0	0	0	0	0	0	0	0
Marine_Group_II	0	0	0	0	0	0	0	0	0	0	0.00445464	0	0	0	0	0	0	0	0	0	0	0	0	0	0	0	0	0	0	0	0	0	0	0	0	0	0	0	0	0	0	0	0	0.0165957	0	0	0	0	0
MBA03	0	0	0	0	0	0	0	0	0	0.00149757	0	0	0	0	0	0	0	0.00265961	0	0	0	0	0	0	0	0	0	0	0	0	0	0	0	0	0	0	0	0	0	0	0	0	0	0	0	0	0	0	0
MBNT15	0	0	0	0	0	0	0	0	0	0	0	0	0	0	0	0	0	0	0	0	0	0	0	0	0	0	0	0	0	0	0	0	0	0	0	0	0	0	0	0	0	0.00522323	0	0	0	0	0	0	0
metagenome	0	0	0	0	0	0	0	0	0	0	0	0	0	0	0	0	0	0	0.00141858	0	0	0	0	0	0	0	0	0	0	0	0	0	0	0	0	0	0	0	0	0	0	0.00522323	0	0.00276595	0.00246463	0.00376695	0	0	0
Methanobacteriales	0	0	0	0	0	0	0.00114945	0.00728695	0.00401107	0	0.00222732	0	0	0	0	0	0	0	0	0	0.0014019	0	0	0	0	0	0	0	0	0.00684847	0.0266607	0.00143596	0.0373938	0.00243685	1.87329	0	0	0	0.00258218	0	0	0	0	0	0	0	0.00899308	0	0
Methanomassiliicoccales	0	0	0	0	0	0	0	0	0	0	0	0	0	0	0	0	0	0	0	0	0	0	0	0	0	0	0	0	0	0	0	0	0	0	0.0230433	0	0	0	0.00774653	0	0	0	0	0	0	0	0	0	0
Methanomethyliales	0	0	0	0	0	0	0	0	0	0	0	0	0	0	0	0	0	0	0	0	0	0	0	0	0	0	0	0	0	0	0	0	0	0	0	0	0	0	0	0	0	0	0	0	0	0	0	0	0
Methanosarcinales	0	0	0	0	0	0	0	0	0	0	0	0	0	0	0	0	0	0	0	0	0	0	0	0	0	0	0	0	0	0	0	0	0	0	0	0	0	0	0	0	0	0	0	0	0	0	0	0	0
Methylococcales	0	0	0	0	0	0	0	0	0	0	0.00445464	0	0	0	0	0	0	0	0.0070929	0	0	0	0	0	0	0	0	0	0	0	0	0	0	0	0	0	0	0	0	0	0	0	0	0	0	0	0	0	0
Micavibrionales	0	0	0	0	0	0	0	0	0	0.00748783	0	0	0	0	0	0	0	0	0.0070929	0.00252334	0.00280379	0	0	0	0	0	0	0	0	0	0	0	0	0	0	0.00144431	0	0	0	0	0	0.00130581	0	0.0110638	0	0	0	0.00152437	0
Micrococcales	0.0421558	0.0170416	0.00365315	0.0235791	0.00312741	0.00435849	0.00574726	0.0157884	0.0106962	0.0134781	0.111366	0.00266845	0.00365863	0.0155796	0	0.00566524	0.00586519	0	0.00283716	0.00757002	0.0813099	0.00364206	0.00122751	0.00517123	0	0	0	0.00389575	0.028253	0	0	0.00574383	0.0232099	0.00974742	0.00406647	0.0101102	0.0215772	0.00620548	0.00645544	0.00693472	0.00674254	0.113605	0.246034	0.0719146	0.0665451	0.0414365	0.019485	0.00152437	0.0025535
Micromonosporales	0	0	0	0	0	0	0	0	0	0.00149757	0.0111366	0	0	0	0	0	0	0	0	0	0	0	0	0	0	0	0	0	0	0	0	0	0	0	0	0	0	0	0	0	0	0.0352568	0.00159762	0.0165957	0	0.0113009	0	0	0
Micropepsales	0	0	0	0.00744602	0	0	0	0	0	0	0	0	0	0	0	0	0	0	0	0	0	0	0	0	0	0	0	0	0	0	0	0	0	0	0	0	0	0	0	0	0	0	0	0.00276595	0.00246463	0	0	0	0
Microtrichales	0	0	0	0	0	0	0	0	0	0.00299513	0.0200459	0	0.00121954	0	0	0	0	0	0.0184415	0	0	0	0	0	0	0	0	0	0	0	0	0	0	0	0	0	0.00126924	0	0	0	0	0.0378684	0.00159762	0.0885103	0.00369695	0.0025113	0	0	0
Milano-WF1B-44	0	0	0	0	0	0	0	0	0	0	0	0	0	0	0	0	0	0	0	0	0	0	0	0	0	0	0	0	0	0	0	0	0	0	0	0	0	0	0	0	0	0	0	0	0	0	0	0	0
Mollicutes_RF39	0.0151328	0.0976018	0.00974172	0.011169	0.0437837	0.0108962	0.0689671	0.292692	0.0427848	0.0853613	2.09814	0.0893929	1.89761	0.112952	0.0870506	0.00141631	0.0821126	0.00265961	0	0.0201867	0.00420569	0.0242804	0.0576928	1.0239	0.16123	4.3522	0.0258001	0.0142844	0.107361	0.0712241	0.20206	0.169443	0.145707	0.146211	3.36704	0.0621055	0.0355389	1.33914	0.0619723	0.00693472	0.00269702	0.0522323	0.071893	0.0428722	0.0616158	3.89503	0.692467	0.298776	0.288545
MVP-88	0	0	0	0	0	0	0	0	0	0	0	0	0	0	0	0	0	0	0	0	0	0	0	0	0	0	0	0	0	0	0	0	0	0	0	0	0	0	0	0	0	0	0	0.00414892	0.00123232	0	0	0	0
Mycoplasmatales	0	0	0	0	0	0	0	0	0	0	0	0	0	0	0	0	0	0	0	0	0	0	0	0	0	0	0	0	0	0	0	0	0	0	0	0	0	0	0	0	0	0	0	0	0	0	0	0	0
Myxococcales	0	0	0	0.00496401	0	0	0	0	0	0.00748783	0.0735016	0.00133422	0	0.0012983	0	0	0	0	0.00141858	0	0.00420569	0.00121402	0	0	0	0	0	0	0	0	0	0	0	0	0	0	0	0	0	0	0	0.0143639	0.00319525	0.210212	0.0172524	0.0163235	0.00149885	0	0
NB1-j	0	0	0	0	0	0	0	0	0	0.00149757	0.00445464	0	0	0	0	0	0	0	0	0	0	0	0	0	0	0	0	0	0	0	0	0	0	0	0	0	0	0	0	0	0	0.00130581	0	0	0.00123232	0	0	0	0
Nitriliruptorales	0	0.00154923	0.00121772	0	0	0	0	0.00364347	0	0	0	0	0	0	0	0	0	0	0	0	0	0	0	0	0	0	0	0	0	0	0	0.00287191	0	0	0	0	0	0	0	0	0	0	0	0	0	0	0	0	0
Nitrosococcales	0	0	0	0	0	0	0	0	0	0	0.00445464	0	0	0	0	0	0	0	0	0	0	0	0	0	0	0	0	0	0	0	0	0	0	0	0	0	0	0	0	0	0	0	0	0	0.00123232	0	0	0	0
Nitrosopumilales	0	0	0	0	0	0	0	0	0	0	0.0245005	0	0	0	0	0	0	0	0	0	0	0	0	0	0	0	0	0	0	0	0	0	0	0	0	0	0	0	0	0	0	0	0	0.00138297	0	0	0	0	0
Nitrososphaerales	0	0	0	0	0	0	0	0	0	0.00149757	0.00668196	0	0	0	0	0	0	0	0	0	0	0	0	0	0	0	0	0	0	0	0	0	0	0	0	0	0	0	0	0	0	0	0	0.00414892	0	0.00125565	0	0	0
Nitrosotaleales	0	0	0	0	0	0	0	0	0	0	0	0	0	0	0	0	0	0	0	0	0	0	0	0	0	0	0	0	0	0	0	0	0	0	0	0	0	0	0	0	0	0	0	0	0	0	0	0	0
Nitrospirales	0	0	0	0	0	0	0	0.00121449	0	0	0.0133639	0	0	0	0	0.00141631	0	0	0.00425574	0	0	0	0	0	0	0	0	0	0	0	0	0	0	0	0	0	0	0	0	0	0	0.00783484	0.00798811	0.0594678	0.00492927	0.00376695	0.00149885	0	0
Nostocales	0	0	0	0	0	0	0	0	0	0	0	0	0	0	0	0	0	0	0	0	0	0	0	0	0	0	0	0	0	0	0	0	0	0	0	0	0	0	0	0	0	0	0	0	0	0	0	0	0
Oceanospirillales	0.00972826	0.0046477	0.00121772	0.018615	0.00208494	0.00108962	0	0.00121449	0	0.00299513	0.0668196	0	0	0	0.00248716	0	0	0	0	0	0.0014019	0.00121402	0	0	0	0	0	0	0	0.0136969	0.00561277	0.00287191	0	0.00121843	0	0	0	0	0	0	0	0.00391742	0.00159762	0.00138297	0	0.00125565	0	0	0
Oligoflexales	0	0	0	0	0	0	0	0	0	0	0	0	0	0	0	0	0	0	0	0	0	0	0	0	0	0	0	0	0	0	0	0	0	0	0	0	0	0	0	0	0	0.00261161	0	0.0290424	0.00369695	0.00125565	0	0	0
OPB41	0	0	0	0	0	0	0	0	0	0	0	0	0	0	0	0	0	0	0	0	0	0	0	0	0	0	0	0	0	0	0	0	0	0	0	0	0	0	0	0	0	0	0	0	0	0	0	0	0
OPB56	0	0	0	0	0	0	0	0	0	0	0.00445464	0	0	0	0	0	0	0	0.00283716	0	0.0014019	0	0	0	0	0	0	0	0	0	0	0	0	0	0	0	0	0	0	0	0	0.00261161	0	0.00414892	0	0.0025113	0	0	0
Opitutales	0	0	0	0	0	0	0	0	0	0	0.00222732	0.00133422	0.00731725	0.022071	0	0	0	0	0	0.00378501	0.00420569	0	0	0	0.023747	0	0	0	0	0	0	0	0.00386832	0	0.0108439	0	0.00380773	0.0012411	0.0245307	0.00138694	0	0.00130581	0	0.0401062	0	0	0.0239815	0.00152437	0.00127675
Paracaedibacterales	0	0	0	0	0	0	0	0	0	0	0	0	0	0	0	0	0	0	0	0	0	0	0	0	0	0	0	0	0	0	0	0	0	0	0	0	0	0	0	0	0	0	0	0	0	0	0	0	0
Parvibaculales	0	0	0	0	0	0	0	0	0	0	0	0	0	0	0	0	0	0	0	0	0	0	0	0	0	0	0	0	0	0	0	0	0	0	0	0	0	0	0	0	0	0	0	0	0	0.00125565	0	0	0
Pasteurellales	0.406425	0.102249	1.64392	0.0384711	2.18815	0.129665	0.0195407	0.069226	0.0935916	0.0119805	0.474419	0.00667111	0.0621966	0.0675114	0.0124358	0.0169957	0.00586519	0.00797883	0.0226973	0.00504668	0.0378512	0.0145682	0.0208676	0.0168065	0.00874891	0.00511221	0.00258001	0.710325	0.0141265	0.00958786	0.00420958	0.132108	0.101866	0.146211	0.0257543	0.0982134	0.0342696	0.0210986	0.0232396	0.00832166	0.0296672	0.383907	0.084674	0.131382	0.104747	0.0678051	0.0209838	0.0716452	0.0242582
Pedosphaerales	0	0	0	0	0	0	0	0	0	0	0.0111366	0	0	0	0	0	0	0	0	0	0.00280379	0	0	0	0	0	0	0	0	0	0	0	0	0	0	0	0	0	0	0	0	0.00652903	0	0.0594678	0.00492927	0.00125565	0	0	0
PeM15	0	0	0	0	0	0	0	0	0	0	0	0	0	0	0	0	0	0	0.00141858	0	0	0	0	0	0	0	0	0	0	0	0	0	0	0	0	0	0	0	0	0	0	0	0	0	0	0	0	0	0
Phycisphaerales	0	0	0	0	0	0	0	0	0	0	0.00668196	0	0	0	0	0	0	0	0	0	0	0	0	0	0	0	0	0	0	0	0	0	0	0	0	0	0	0	0	0	0	0	0	0.00138297	0.00246463	0	0	0	0
Pirellulales	0	0	0	0	0	0	0	0	0	0	0	0	0	0	0	0	0	0	0	0	0	0	0	0	0	0	0	0	0	0	0	0	0	0	0	0	0	0	0	0	0	0.00130581	0	0	0	0	0	0	0
Planctomycetales	0	0	0	0	0	0	0	0	0	0	0	0	0	0	0	0	0	0	0	0	0	0	0	0	0	0	0	0	0	0	0	0	0	0	0	0	0	0	0	0	0	0	0	0.00691486	0	0	0	0	0
PLTA13	0	0	0	0	0	0	0	0	0	0	0.00222732	0	0	0	0	0	0	0	0.00141858	0	0	0	0	0	0	0	0	0	0	0	0	0	0	0	0	0	0	0	0	0	0	0	0	0.00276595	0	0.00125565	0	0	0
Propionibacteriales	0.00324275	0	0	0.001241	0	0	0	0	0	0.010483	0.100229	0	0.00243908	0	0	0	0.0014663	0	0	0	0	0.00485608	0.00122751	0	0	0	0	0	0.00141265	0	0	0	0	0.00121843	0	0	0.00507698	0	0	0	0.00134851	0.0874891	0.0543192	0.142446	0.0517573	0.0313913	0.00749423	0	0.0025535
Pseudomonadales	0.00216183	0.00309847	0.00243543	0.00372301	0.00208494	0	0	0	0	0.0404343	0.220505	0.00933956	0.00121954	0.00908808	0.0136794	0.0283262	0.0102641	0.00797883	0.428411	0.0264951	0.148601	0.0145682	0.0233226	0.0116353	0.00249969	0.00340814	0.00387002	0.00519433	0.0183644	0.0451999	0.0154351	0.00574383	0.0064472	0.0219317	0.0121994	0.184872	0.142155	0.091841	0.00258218	0.00832166	0.00539403	0.630705	0.806799	0.632019	0.80347	0.286288	0.15588	0.0121949	0.0025535
Pseudonocardiales	0	0	0	0	0	0	0	0	0	0.00149757	0.00222732	0	0	0	0	0	0	0	0.00283716	0	0	0	0	0	0	0	0	0	0	0	0	0	0	0	0	0	0	0	0	0	0	0.0182813	0.00639049	0.0594678	0.00616158	0.00376695	0.00749423	0	0
Puniceispirillales	0	0	0	0	0	0	0	0	0	0	0	0	0	0	0	0	0	0	0	0	0	0	0	0	0	0	0	0	0	0	0	0	0	0	0	0	0	0	0	0	0	0	0	0	0	0	0	0	0
Pyrinomonadales	0	0	0	0	0	0	0	0	0	0	0.0155912	0	0	0	0	0	0	0	0	0	0	0	0	0	0	0	0	0	0	0	0	0	0	0	0	0	0	0	0	0	0	0.0130581	0	0.0719146	0.00616158	0.00125565	0	0	0
RBG-13-54-9	0	0	0	0	0	0	0	0	0	0	0	0	0	0	0	0	0	0	0	0	0	0	0	0	0	0	0	0	0	0	0	0	0	0	0	0	0	0	0	0	0	0	0.00319525	0	0	0	0	0	0
RCP2-54	0	0	0	0	0	0	0	0	0	0	0.0178186	0	0.00121954	0	0	0	0	0	0	0	0	0.00121402	0	0	0	0	0	0	0	0	0	0.00143596	0	0	0	0	0.00126924	0	0	0	0	0.00652903	0.00319525	0.0207446	0	0.0050226	0	0.00152437	0
Reyranellales	0	0	0	0	0	0.00108962	0	0	0	0.00149757	0.00445464	0	0	0	0	0	0	0	0	0	0	0	0	0	0	0	0	0	0	0	0	0	0	0	0	0	0	0	0	0	0	0.00261161	0.00159762	0.0165957	0.00123232	0	0.00149885	0	0
Rhizobiales	12.4759	1.79866	1.21772	9.45148	1.37502	0.654862	0.723005	0.887793	1.24343	0.0299513	0.204913	0.00533689	0.00487817	0.0012983	0.00746148	0	0.0014663	0.00531922	0.0368831	0.00252334	0.0182246	0.0060701	0	0	0	0	0	0	0.0028253	0	0.00420958	0	0	0.00365528	0	0.00866589	0.0165002	0.00868767	0	0	0	0.0835716	0.0319525	0.132765	0.0320402	0.0188348	0.0224827	0.00152437	0.00383024
Rhodobacterales	0	0.00774617	0	0	0	0	0	0	0.00267405	0.010483	0.0512284	0.00133422	0.00243908	0	0	0	0	0	0.00567432	0.00504668	0.00420569	0	0	0	0	0	0	0	0.0056506	0.00136969	0.00280639	0	0	0.00365528	0	0.0101102	0.00761547	0.0012411	0	0	0	0.0208929	0.0159762	0.00414892	0.0209494	0.0075339	0.00449654	0.00152437	0
Rhodospirillales	0.161057	0.00309847	0.0304429	0.13651	0.0271042	0.0392264	0.0218396	0.0279333	0.0320886	0.0599027	0.187095	0.144096	0.0414644	0.382998	8.45386	0.0538198	0.0879778	0.239365	0.0368831	0.191774	0.0588796	0.0230664	0.203766	0.0491267	0.153731	1.79098	0.00774004	0.00909008	0.283942	0.00547878	0.00420958	0.0545663	0	0	0.00271098	5.31797	0.31858	0.0595726	0.00903762	0.0138694	0.00539403	0.336898	0.36266	0.377552	0.449795	38.8222	0.179862	0.69816	3.20847
Rhodothermales	0	0	0	0	0	0	0	0	0	0	0	0	0	0	0	0	0	0	0	0	0	0	0	0	0	0	0	0	0	0	0	0	0	0	0	0	0	0	0	0	0	0.00130581	0	0.0193616	0	0	0	0	0
Rhodovibrionales	0	0	0	0	0	0	0	0	0	0	0.0334098	0	0	0	0	0	0	0	0	0	0	0.00242804	0	0	0	0	0	0	0	0	0	0	0	0	0	0	0	0	0	0	0	0	0	0	0	0.00125565	0	0	0
Rickettsiales	0	0	0	0	0	0	0	0	0	0.00149757	0.00890928	0	0.00121954	0	0.00248716	0.00141631	0	0	0.0184415	0	0.00420569	0	0	0	0	0	0	0	0.00141265	0	0	0	0	0.00243685	0	0.00288863	0.00888471	0	0	0	0	0.00261161	0.0303548	0.00829784	0.0073939	0.0050226	0.00749423	0	0.00510699
Rokubacteriales	0	0	0	0	0	0	0	0	0	0.00149757	0.00222732	0	0	0	0	0	0	0	0	0	0	0	0	0	0	0	0	0	0	0	0	0	0	0	0	0	0	0	0	0	0	0.00652903	0.00159762	0.00553189	0.00369695	0	0.00149885	0	0
Rubrobacterales	0	0	0	0	0	0	0	0	0	0	0	0	0	0	0	0	0	0	0	0	0	0	0	0	0	0	0	0	0	0	0	0	0	0	0	0	0	0	0	0	0	0.0365626	0.00159762	0.00968081	0.00246463	0.00125565	0.00299769	0	0
Run-SP154	0	0	0	0	0	0	0	0	0	0.00149757	0.00668196	0	0	0	0	0	0	0	0	0	0	0	0	0	0	0	0	0	0	0	0	0	0	0	0	0	0	0	0	0	0	0	0	0	0	0	0	0	0
S-BQ2-57_soil_group	0	0	0	0	0	0	0	0	0	0	0	0	0	0	0	0	0	0	0	0	0	0	0	0	0	0	0	0	0	0	0	0	0	0	0	0	0	0	0	0	0	0	0	0	0	0	0	0	0
S085	0	0	0	0	0	0	0	0	0	0	0.00445464	0	0	0	0	0	0	0	0	0	0	0	0	0	0	0	0	0	0	0	0	0	0	0	0	0	0	0	0	0	0	0.00391742	0	0.00968081	0	0	0	0	0
Saccharimonadales	0.0464795	0.00619694	0.00121772	0.0434351	0.00208494	0	0.00459781	0.00607246	0.00267405	0.0089854	0.00445464	0	0.00243908	0.0181762	0.00124358	0.00424893	0.00439889	0.0013298	0.00425574	0.00504668	0.134582	0.00121402	0.00368252	0.00387842	0.00124984	0.00852036	0.00129001	0.00649292	0.00141265	0	0.00140319	0.00143596	0.00257888	0.00487371	0	0.00288863	0.00126924	0.00248219	0.00129109	0	0.00269702	0.00261161	0.00319525	0.0331913	0.00369695	0.0050226	0.00899308	0	0.0025535
Salinisphaerales	0	0	0	0	0	0	0	0	0	0	0	0	0	0	0	0	0	0	0	0	0	0	0	0	0	0	0	0	0	0	0	0	0	0	0	0	0	0	0	0	0	0.00391742	0.00159762	0.142446	0.00369695	0.0050226	0	0	0
SAR11_clade	0	0	0	0	0	0	0	0	0	0	0	0	0	0	0	0	0	0	0	0	0	0	0	0	0	0	0	0	0	0	0	0	0	0	0	0	0	0	0	0	0	0	0	0	0.00123232	0	0	0	0
SAR202_clade	0	0	0	0	0	0	0	0	0	0	0	0	0	0	0	0	0	0	0	0	0	0	0	0	0	0	0	0	0	0	0	0	0	0	0	0	0	0	0	0	0	0	0	0	0	0	0	0	0
SAR324_clade(Marine_group_B)	0	0	0	0	0	0	0	0	0	0	0	0	0	0	0	0	0	0	0	0	0	0	0	0	0	0	0	0	0	0	0	0	0	0	0	0	0	0	0	0	0	0	0	0	0	0	0	0	0
SBR1031	0	0	0	0	0	0	0	0	0	0	0	0	0	0	0	0	0	0	0.00425574	0	0	0	0	0	0	0	0	0	0	0	0	0	0	0	0	0	0	0	0	0	0	0.00391742	0.00319525	0.123085	0.00246463	0.00125565	0	0	0
Selenomonadales	6.95895	15.9277	0.330001	0.229586	2.26529	15.5794	0.301156	1.15012	17.4642	0.718832	2.3075	5.31955	13.2735	9.92678	0.645418	0.964507	0.994149	0.511975	0.89938	1.82059	0.360287	1.37184	10.9003	1.27212	2.49344	0.915086	2.28331	5.34627	1.52425	0.594447	0.543036	1.8969	1.47254	3.83561	0.809228	5.09554	4.06539	7.02956	1.83851	3.3564	12.1204	1.92868	1.79094	4.4919	0.53729	0.58011	0.972751	4.49079	3.42424
SJA-15	0	0	0	0	0	0	0	0	0	0	0	0	0	0	0	0	0	0	0	0	0	0	0	0	0	0	0	0	0	0	0	0	0	0	0	0	0	0	0	0	0	0	0	0	0	0	0	0	0
SJA-28	0	0	0	0	0	0	0	0	0	0	0	0	0	0	0	0	0	0	0	0	0	0	0	0	0	0	0	0	0	0	0	0	0	0	0	0	0	0	0	0	0	0	0.00479287	0	0	0	0	0	0
Sneathiellales	0	0	0	0	0	0	0	0	0	0	0	0	0	0	0	0	0	0	0	0	0	0	0	0	0	0	0	0	0	0	0	0	0	0	0	0	0	0	0	0	0	0	0	0.00829784	0	0	0	0	0
Solibacterales	0	0	0	0.00868702	0	0	0	0.00121449	0.00267405	0	0.0178186	0	0	0	0	0	0	0	0	0	0	0.00121402	0	0	0	0	0	0	0	0	0.00280639	0.00143596	0	0	0	0	0	0	0	0.00277389	0	0.0221987	0.00319525	0.0649997	0.0221817	0.0025113	0.00899308	0.00152437	0.00383024
Solirubrobacterales	0	0	0	0	0	0	0	0	0	0.00149757	0.0222732	0.00133422	0.00121954	0	0.00124358	0	0	0	0	0.00378501	0	0	0	0	0	0	0	0	0	0	0	0	0	0	0	0	0.00380773	0	0	0	0	0.0326452	0.00319525	0.0331913	0	0.0100452	0	0	0
Sphingobacteriales	0	0	0	0	0	0	0	0.00121449	0	0	0.00222732	0	0	0	0	0	0	0	0	0	0	0	0	0	0	0	0	0	0	0	0	0	0	0	0	0.00577726	0.00634622	0.0012411	0	0	0	0.00261161	0.0303548	0.0401062	0.00492927	0	0	0	0.0025535
Sphingomonadales	0	0.00154923	0	0.0235791	0.00104247	0.00108962	0	0	0	0.0314489	0.354144	0.00933956	0.00243908	0	0	0	0.0014663	0.00398941	0.0397203	0.00126167	0.026636	0.0157823	0	0	0	0	0	0	0	0	0	0.00287191	0	0	0	0.00288863	0.00253849	0	0	0	0	0.133192	0.012781	0.189467	0.00616158	0.0188348	0.0164873	0	0.00127675
Spirochaetales	0	0.00154923	0	0	0	0	0	0	0.00267405	0	0	0	0.00243908	0	0	0	0	0	0	0	0	0	0	0	0	0	0	0	0	0	0	0	0	0	0	0	0	0	0	0	0	0	0.00319525	0	0	0	0	0	0
Steroidobacterales	0.00108092	0	0	0	0	0	0	0	0	0	0.0267278	0	0	0	0	0	0	0	0.00283716	0	0	0.00121402	0	0	0	0	0	0	0	0	0	0	0	0	0	0	0	0	0	0	0	0.00783484	0	0.052553	0.00492927	0.0025113	0	0	0
Streptomycetales	0	0	0	0.00620501	0	0	0	0	0	0.00299513	0.0245005	0.00133422	0.00243908	0	0	0	0	0	0	0	0	0.00242804	0	0	0	0	0	0	0	0	0	0	0	0	0	0	0.00126924	0	0	0	0	0.00522323	0.00159762	0.0594678	0.00616158	0.0025113	0	0	0
Streptosporangiales	0	0	0	0	0	0	0	0	0	0	0	0	0	0	0	0	0	0	0	0	0	0	0	0	0	0	0	0	0	0	0	0	0	0	0	0.00288863	0	0	0	0	0	0.00130581	0.00479287	0.0179786	0	0.00627825	0	0	0
Subgroup_12	0	0	0	0	0	0	0	0	0	0	0	0	0	0	0	0	0	0	0	0	0	0	0	0	0	0	0	0	0	0	0	0	0	0	0	0	0	0	0	0	0	0	0	0.00414892	0	0	0	0	0
Subgroup_13	0	0	0	0	0	0	0	0	0	0	0	0	0	0	0	0	0	0	0	0	0	0	0	0	0	0	0	0	0	0	0	0	0	0	0	0	0	0	0	0	0	0	0	0	0	0	0	0	0
Subgroup_2	0	0	0.00121772	0.00744602	0	0	0	0	0	0	0.00222732	0	0	0	0	0	0	0	0	0	0	0	0	0	0	0	0.00129001	0	0	0	0	0	0	0	0	0.00144431	0	0	0	0	0	0.00261161	0.00479287	0.00138297	0.0221817	0.00627825	0.00299769	0	0
Subgroup_7	0	0	0	0	0	0	0	0	0	0	0.00445464	0	0	0	0	0	0	0	0	0	0	0	0	0	0	0	0	0	0	0	0	0	0	0	0	0	0	0	0	0	0	0.0130581	0	0.132765	0.00492927	0.00376695	0	0	0
Sva0485	0	0	0	0	0	0	0	0	0	0	0.00445464	0	0	0	0	0	0	0	0	0	0	0	0	0	0	0	0	0	0	0	0	0	0	0	0	0	0	0	0	0	0	0	0	0	0	0	0	0	0
Synechococcales	0	0	0	0	0	0	0	0	0	0	0	0	0	0	0	0	0	0	0	0	0	0	0	0	0	0	0	0	0	0	0	0	0	0	0	0	0	0	0	0	0	0.00130581	0	0	0	0	0	0	0
Synergistales	0	0	0.0109594	0	0	0	0.00114945	0	0	0	0	0	0	0	0	0	0	0.00265961	0.00141858	0	0	0.00121402	0	0.00129281	0	0	0.00387002	0.0077915	0.0339036	0.049309	0.0168383	0.0244113	0.00257888	0.0146211	0.248055	0.00722157	0.010154	0.00496438	0.00645544	0.00832166	0.00134851	0.0600671	0.0223667	0.00138297	0.00246463	0.0100452	0.00749423	0.00152437	0
Syntrophobacterales	0	0	0	0	0	0	0	0	0	0	0.00445464	0	0	0	0	0	0	0	0	0	0	0	0	0	0	0	0	0	0	0	0	0	0	0	0	0	0	0	0	0	0	0	0	0	0	0	0	0	0
Tepidisphaerales	0	0	0	0	0	0	0	0	0	0	0	0	0	0	0	0	0	0	0	0	0	0	0	0	0	0	0	0	0	0	0	0	0	0	0	0	0	0	0	0	0	0.00261161	0	0.00968081	0	0	0	0	0
Thalassobaculales	0	0	0	0	0	0	0	0	0	0	0	0	0	0	0	0	0	0	0	0	0	0	0	0	0	0	0	0	0	0	0	0	0	0	0	0	0	0	0	0	0	0	0	0.00138297	0	0.00125565	0	0	0
Thermales	0	0	0	0	0	0	0	0	0	0	0	0	0	0	0	0	0	0	0	0	0	0	0	0	0	0	0	0	0	0	0	0	0	0	0	0	0	0	0	0	0	0	0	0	0	0	0	0	0
Thermoanaerobaculales	0.00108092	0	0	0	0	0	0	0	0	0	0.00222732	0	0	0	0	0	0	0	0.00283716	0	0	0	0	0	0	0	0	0	0	0	0	0	0	0	0	0	0	0	0	0	0	0.00522323	0.00159762	0.0165957	0.00369695	0.0025113	0	0	0
Thermomicrobiales	0	0	0	0	0	0	0	0	0	0	0.00668196	0	0	0	0	0	0	0	0	0	0	0	0	0	0	0	0	0	0	0	0	0	0	0	0	0	0	0	0	0	0	0.00391742	0.0111834	0.0719146	0.00616158	0.00125565	0	0	0
Thermotogales	0	0	0	0	0	0	0	0	0	0.00149757	0	0	0	0	0	0	0	0	0	0	0	0	0	0	0	0	0	0	0	0	0	0	0	0	0	0	0	0	0	0	0	0.00914065	0	0.00138297	0	0	0	0	0
Thiohalorhabdales	0	0	0	0	0	0	0	0	0	0	0	0	0	0	0	0	0	0	0	0	0	0	0	0	0	0	0	0	0	0	0	0	0	0	0	0	0	0	0	0	0	0	0	0	0	0	0	0	0
Thiomicrospirales	0.00216183	0	0	0	0	0	0	0.00242898	0.00267405	0	0	0	0	0	0	0	0	0	0	0	0	0	0	0	0	0	0	0	0	0	0	0	0	0	0	0	0	0	0	0	0	0	0	0	0	0	0	0	0
Thiotrichales	0	0	0	0	0	0	0	0	0	0	0	0	0	0	0	0	0	0	0	0	0	0	0	0	0	0	0	0	0	0	0	0	0	0	0	0	0	0	0	0	0	0	0	0	0	0	0	0	0
Tistrellales	0	0	0	0	0	0	0	0	0	0	0.00890928	0	0	0	0	0.00141631	0	0	0	0	0	0	0	0	0	0	0	0	0	0	0	0	0	0	0	0	0	0	0	0	0	0	0	0	0	0	0	0	0
TX1A-33	0	0	0	0	0	0	0	0	0	0	0	0	0	0	0	0	0	0	0	0	0	0	0	0	0	0	0	0	0	0	0	0	0	0	0	0	0	0	0	0	0	0	0	0.00138297	0	0	0	0	0
UA11	0	0	0	0	0	0	0	0	0	0	0	0	0	0	0	0	0	0	0	0	0	0	0	0	0	0	0	0	0	0	0	0	0	0	0	0	0	0	0	0	0	0	0	0.00829784	0	0	0	0	0
uncultivated_soil_bacterium_clone_C112	0	0	0	0	0	0	0	0	0	0	0	0	0	0	0	0	0	0	0	0	0	0	0	0	0	0	0	0	0	0	0	0	0	0	0	0	0	0	0	0	0	0	0	0	0	0	0	0	0
uncultured	0	0	0	0.00248201	0	0	0	0	0	0.00149757	0.0890928	0.00133422	0	0	0	0	0	0	0	0.00126167	0	0	0.00122751	0	0	0	0	0	0	0	0	0	0	0	0	0.00144431	0	0	0	0	0	0.0208929	0.00639049	0.0746805	0.00862621	0.0100452	0.00749423	0	0
uncultured_Acidobacteria_bacterium	0	0	0	0.001241	0	0	0	0	0	0	0	0	0	0	0	0	0	0	0	0	0	0	0	0	0	0	0	0	0	0	0	0	0	0	0	0	0	0	0	0	0	0.00652903	0	0.00138297	0	0	0.00299769	0	0
uncultured_Acidobacteriaceae_bacterium	0	0	0	0	0	0	0	0	0	0	0.0222732	0	0	0	0	0	0	0	0	0	0	0.00242804	0	0	0	0	0	0	0	0	0	0	0	0	0	0	0	0	0	0	0	0.00261161	0	0.0152127	0	0.00125565	0	0	0
uncultured_Acidobacteriales_bacterium	0	0	0	0	0	0	0	0	0	0	0	0	0	0	0	0	0	0	0	0	0	0	0	0	0	0	0	0	0	0	0	0	0	0	0	0	0	0	0	0	0	0.00130581	0	0.00276595	0.00123232	0	0.00299769	0	0
uncultured_Acidobacterium_sp.	0	0	0	0	0	0	0	0	0	0	0.00445464	0.00133422	0	0	0	0	0	0	0	0	0	0	0	0	0	0	0	0	0	0	0	0	0	0	0	0	0	0	0	0	0	0	0	0.0152127	0	0	0	0	0
uncultured_actinobacterium	0	0	0	0	0	0	0	0	0	0	0.0155912	0	0	0	0	0	0	0	0	0	0	0	0	0	0	0	0	0	0	0	0	0	0	0	0	0	0	0	0	0	0	0.00130581	0.00319525	0.0414892	0	0	0	0	0
uncultured_actinobacterium_HF0500_01C15	0	0	0	0	0	0	0	0	0	0	0.00445464	0	0	0	0	0	0	0	0	0	0	0	0	0	0	0	0	0	0	0	0	0	0	0	0	0	0	0	0	0	0	0	0	0	0	0	0	0	0
uncultured_Actinomycetales_bacterium	0	0	0	0	0	0	0	0	0	0	0.0111366	0	0	0	0	0	0	0	0	0	0	0	0	0	0	0	0	0	0	0	0	0	0	0	0	0	0	0	0	0	0	0.00391742	0	0.00138297	0	0	0	0	0
uncultured_alpha_proteobacterium	0	0	0	0	0	0	0	0	0	0	0	0	0	0	0	0	0	0	0	0	0	0	0	0	0	0	0	0	0	0	0	0	0	0	0	0	0	0	0	0	0	0	0	0	0	0	0	0	0
uncultured_Anaeromyxobacter_sp.	0	0	0	0	0	0	0	0	0	0	0	0	0	0	0	0	0	0	0	0	0	0.00242804	0	0	0	0	0	0	0	0	0	0	0	0	0	0	0	0	0	0	0	0	0	0	0	0	0	0	0
uncultured_archaeon	0	0	0	0	0	0	0	0	0	0	0	0	0	0	0	0	0	0	0	0	0	0	0	0	0	0	0	0	0	0	0	0	0	0	0	0	0	0	0	0	0	0	0	0	0	0	0	0	0
uncultured_Armatimonadetes_bacterium	0	0	0	0	0	0	0	0	0	0	0	0	0	0	0	0	0	0	0	0	0	0	0	0	0	0	0	0	0	0	0	0	0	0	0	0	0	0	0	0	0	0	0	0	0	0	0	0	0
uncultured_bacterium	0	0	0	0.0248201	0	0	0	0.00121449	0	0	0.0690469	0.00533689	0	0	0.00124358	0	0	0	0	0	0	0.00242804	0	0	0	0	0	0	0	0	0	0	0	0	0	0.00288863	0.00126924	0	0	0	0	0.101853	0.0159762	0.210212	0.0246463	0.0125565	0.00149885	0	0
uncultured_bacterium_0319-6C24	0	0	0	0	0	0	0	0	0	0	0	0	0	0	0	0	0	0	0	0	0	0	0	0	0	0	0	0	0	0	0	0	0	0	0	0	0	0	0	0	0	0	0	0	0	0	0	0	0
uncultured_bacterium_0425-2M17	0	0	0	0	0	0	0	0	0	0	0.00668196	0	0	0	0	0	0	0	0	0	0	0	0	0	0	0	0	0	0	0	0	0	0	0	0	0	0	0	0	0	0	0	0	0.00414892	0	0	0	0	0
uncultured_bacterium_126	0	0	0	0	0	0	0	0	0	0	0	0	0	0	0	0	0	0	0	0	0	0	0	0	0	0	0	0	0	0	0	0	0	0	0	0	0	0	0	0	0	0	0	0	0	0	0	0	0
uncultured_bacterium_259	0	0	0	0	0	0	0	0	0	0	0	0	0	0	0	0	0	0	0	0	0	0	0	0	0	0	0	0	0	0	0	0	0	0	0	0	0	0	0	0	0	0	0	0	0	0	0	0	0
uncultured_bacterium_293	0	0	0	0	0	0	0	0	0	0	0	0	0	0	0	0	0	0	0	0	0	0	0	0	0	0	0	0	0	0	0	0	0	0	0	0	0	0	0	0	0	0.00261161	0	0	0	0	0	0	0
uncultured_bacterium_98	0	0	0	0	0	0	0	0	0	0	0	0	0	0	0	0	0	0	0	0	0	0	0	0	0	0	0	0	0	0	0	0	0	0	0	0	0	0	0	0	0	0	0	0	0	0	0	0	0
uncultured_bacterium_DA008	0	0	0	0	0	0	0	0	0	0	0	0	0	0	0	0	0	0	0	0	0	0	0	0	0	0	0	0	0	0	0	0	0	0	0	0	0	0	0	0	0	0	0	0	0	0	0	0	0
uncultured_bacterium_gp6	0	0	0	0	0	0	0	0	0	0	0.00445464	0	0	0	0	0	0	0	0	0	0	0.00121402	0	0	0	0	0	0	0	0	0	0	0	0	0	0	0	0	0	0	0	0.00130581	0	0	0	0	0	0	0
uncultured_bacterium_mle1-25	0	0	0	0	0	0	0	0	0	0	0	0	0	0	0	0	0	0	0	0	0	0	0	0	0	0	0	0	0	0	0	0	0	0	0	0	0	0	0	0	0	0	0	0	0	0	0	0	0
uncultured_Chloroflexi_bacterium	0	0	0	0.00248201	0	0	0	0	0	0	0.00222732	0	0	0	0	0	0	0	0	0	0	0	0	0	0	0	0	0	0	0	0	0	0	0	0	0.00144431	0	0	0	0	0	0.00391742	0	0.0152127	0.00123232	0	0	0	0
uncultured_Chloroflexus_sp.	0	0	0	0	0	0	0	0	0	0	0.00222732	0	0	0	0	0	0	0	0	0	0	0	0	0	0	0	0	0	0	0	0	0	0	0	0	0	0	0	0	0	0	0.00130581	0	0.00276595	0	0	0	0	0
uncultured_Clostridium_sp.	0	0	0	0	0	0	0	0	0	0	0	0	0	0	0	0	0	0	0	0	0	0	0.00245501	0	0	0	0	0	0	0	0	0	0	0	0	0	0	0	0	0	0	0	0	0	0	0	0	0	0
uncultured_crenarchaeote	0	0	0	0	0	0	0	0	0	0	0	0	0	0	0	0	0	0	0	0	0	0	0	0	0	0	0	0	0	0	0	0	0	0	0	0	0	0	0	0	0	0	0	0	0	0	0	0	0
uncultured_cyanobacterium	0	0	0	0	0	0	0	0	0	0	0	0	0	0	0	0	0	0	0	0	0	0	0	0	0	0	0	0	0	0	0	0	0	0	0	0	0	0	0	0	0	0	0	0.00276595	0	0	0	0	0
uncultured_Dehalococcoidia_bacterium	0	0	0	0	0	0	0	0	0	0	0	0	0	0	0	0	0	0	0	0	0	0	0	0	0	0	0	0	0	0	0	0	0	0	0	0	0	0	0	0	0	0	0	0	0	0	0	0	0
uncultured_Dehalogenimonas_sp.	0	0	0	0	0	0	0	0	0	0	0	0	0	0	0	0	0	0	0	0	0	0	0	0	0	0	0	0	0	0	0	0	0	0	0	0	0	0	0	0	0	0	0	0	0	0	0	0	0
uncultured_euryarchaeote	0	0	0	0	0	0	0	0	0	0	0.00445464	0	0	0	0	0	0	0	0	0	0	0	0	0	0	0	0	0	0	0	0	0	0	0	0	0	0	0	0	0	0	0	0	0	0	0	0	0	0
uncultured_Firmicutes_bacterium	0	0	0	0	0	0	0	0	0	0	0	0	0	0	0	0	0	0	0	0	0	0	0	0	0	0	0	0	0	0	0	0	0	0	0	0	0	0	0	0	0	0	0	0	0.00123232	0.00125565	0	0	0
uncultured_Gemmatimonadales_bacterium	0	0	0	0	0	0	0	0	0	0	0	0	0	0	0	0	0	0	0	0	0	0	0	0	0	0	0	0	0	0	0	0	0	0	0	0	0	0	0	0	0	0	0	0	0	0	0	0	0
uncultured_Gemmatimonadetes_bacterium	0	0	0	0	0	0	0	0	0	0	0	0	0	0	0	0	0	0	0	0	0	0	0	0	0	0	0	0	0	0	0	0	0	0	0	0	0	0	0	0	0	0	0	0.00138297	0	0	0	0	0
uncultured_Geoalkalibacter_sp.	0	0	0	0	0	0	0	0	0	0	0	0	0	0	0	0	0	0	0	0	0	0	0	0	0	0	0	0	0	0	0	0	0	0	0	0	0	0	0	0	0	0	0	0	0	0	0	0	0
uncultured_Holophaga_sp.	0	0	0	0	0	0	0	0	0	0	0.00222732	0	0	0	0	0	0	0	0	0	0	0.00121402	0	0	0	0	0	0	0	0	0	0	0	0	0	0	0	0	0	0	0	0.00261161	0	0	0	0	0	0	0
uncultured_Microgenomates_group_bacterium	0	0	0	0	0	0	0	0	0	0	0	0	0	0	0	0	0	0	0	0	0	0	0	0	0	0	0	0	0	0	0	0	0	0	0	0	0	0	0	0	0	0	0	0	0	0	0	0	0
uncultured_microorganism	0	0	0	0	0	0	0	0	0	0	0.00668196	0	0	0	0	0	0	0	0	0	0.0014019	0	0	0	0	0	0	0	0	0	0	0	0	0	0	0	0	0	0	0	0	0.00652903	0.00159762	0.0235105	0	0	0	0	0
uncultured_Nitrospinaceae_bacterium	0	0	0	0	0	0	0	0	0	0	0	0	0	0	0	0	0	0	0	0	0	0	0	0	0	0	0	0	0	0	0	0	0	0	0	0	0	0	0	0	0	0	0	0	0	0.0025113	0	0	0
uncultured_Parcubacteria_group_bacterium	0	0	0	0	0	0	0	0	0	0	0	0	0	0	0	0	0	0	0	0	0	0	0	0	0	0	0	0	0	0	0	0	0	0	0	0	0	0	0	0	0	0	0	0	0	0	0	0	0
uncultured_Planctomycetaceae_bacterium	0	0	0	0	0	0	0	0	0	0	0	0	0	0	0	0	0	0	0	0	0	0	0	0	0	0	0	0	0	0	0	0	0	0	0	0	0	0	0	0	0	0	0	0	0	0	0	0	0
uncultured_prokaryote	0	0	0	0	0	0	0	0	0	0	0	0	0	0	0	0	0	0	0	0	0	0	0	0	0	0	0	0	0	0	0	0	0	0	0	0	0	0	0	0	0	0	0	0	0	0	0	0	0
uncultured_proteobacterium	0	0	0	0	0	0	0	0	0	0	0	0	0	0	0	0	0	0	0	0	0	0	0	0	0	0	0	0	0	0	0	0	0	0	0	0	0	0	0	0	0	0.00261161	0	0	0	0	0	0	0
uncultured_Saccharibacillus_sp.	0	0	0	0	0	0	0	0	0	0	0	0	0	0	0	0	0	0	0	0	0	0	0	0	0	0	0	0	0	0	0	0	0	0	0	0	0	0	0	0	0	0	0	0	0	0	0	0	0
uncultured_soil_bacterium	0	0	0	0	0	0	0	0	0	0	0.00445464	0	0	0	0	0	0	0	0	0	0	0	0	0	0	0	0	0	0	0	0	0	0	0	0	0	0	0	0	0	0	0.00391742	0	0.0428722	0	0.0025113	0	0	0
uncultured_Thermomicrobia_bacterium	0	0	0	0	0	0	0	0	0	0	0	0	0	0	0	0	0	0	0	0	0	0	0	0	0	0	0	0	0	0	0	0	0	0	0	0	0	0	0	0	0	0	0	0	0	0	0	0	0
unidentified	0	0	0	0	0	0	0	0	0	0	0	0	0	0	0	0	0	0	0	0	0	0	0	0	0	0	0	0	0	0	0	0	0	0	0	0	0	0	0	0	0	0	0	0	0	0	0	0	0
Unknown	0.00540459	0.00309847	0.00487086	0.014892	0.00104247	0.0217924	0.00689671	0.00485797	0.00133702	0.0434294	0.140321	0.00133422	0.00487817	0.00649148	0.0360638	0.00849786	0.00293259	0.0319153	0.00993006	0.011355	0.204677	0.0218524	0	0.0387842	0	0.00681628	0.00258001	0.0207773	0.0155391	0.0123272	0.0294671	0.0143596	0.0167627	0.0621398	0.00948844	0.00433294	0	0.00744657	0.00645544	0.00416083	0.00809105	0.195871	0.257217	0.513083	0.147878	0.163235	0.019485	0.0045731	0.00383024
Unknown_Order	0	0	0	0	0	0	0	0	0	0	0	0	0	0	0	0	0	0	0	0	0	0	0	0	0	0	0	0	0	0	0	0	0	0	0	0	0	0	0	0	0	0	0	0	0	0	0	0	0
Vampirovibrionales	0	0	0	0	0	0	0	0	0	0	0	0	0	0	0	0	0	0	0	0	0	0	0	0	0	0	0	0	0	0	0	0	0	0	0	0	0	0	0	0	0	0	0	0	0	0	0	0	0
Verrucomicrobiales	0.00108092	0.0170416	0.0328783	0.214693	0.0135521	0.0675565	0.0022989	0.00121449	0.0254034	0.044927	1.14262	0.0346898	0.151223	0.0999688	0.657854	5.03923	0.0527867	0.0212769	0.0383017	0.133737	0.145797	22.7871	0.150983	0.0439555	0.0224972	0.0255611	0.0374102	0.106484	0.156804	0.104097	0.152948	0.064618	0.11605	0.119406	6.04956	0.0187761	0.0368081	0.908482	0.101996	0.122051	0.0525918	0.475314	0.131005	0.154893	0.158969	24.268	0.196349	0.0121949	0.651141
Vibrionales	0	0	0	0	0	0	0	0	0	0	0.00890928	0	0	0	0	0	0	0	0	0	0	0.00121402	0	0	0	0	0	0	0	0	0	0	0	0	0	0	0.00126924	0	0	0	0	0.0600671	0.0399406	0.0691486	0.0246463	0.0565043	0.0104919	0	0
Victivallales	0.00108092	0	0	0.001241	0.00312741	0	0	0.00485797	0.00133702	0.00299513	0.00668196	0.00800534	0.00243908	0.00908808	0.00497432	0	0	0	0	0.00252334	0	0	0.00736504	0	0.0699913	0.00681628	0	0.00389575	0	0.0109576	0.00140319	0.00143596	0.0348149	0.00609214	0.15046	0.00433294	0.00507698	0	0.00387327	0	0	0	0	0	0	0	0.0299769	0.00152437	0
wastewater_metagenome	0	0	0	0	0	0	0	0	0	0	0	0	0	0	0	0	0	0	0	0	0	0	0.00122751	0	0	0	0	0	0	0	0	0	0	0	0	0	0	0	0	0	0	0	0	0	0	0	0	0	0
WCHB1-41	0	0	0	0	0	0	0	0	0	0.0044927	0.00668196	0	0	0	0	0	0	0	0	0.00504668	0	0	0	0	0	0	0	0	0	0	0	0	0	0	0	0	0	0	0	0	0	0	0	0	0	0	0	0	0
WD260	0	0	0	0	0	0	0	0	0	0	0	0	0	0	0	0	0	0	0	0	0	0	0	0	0	0	0	0	0	0	0	0	0	0	0	0	0	0	0	0	0	0	0	0	0.00246463	0	0	0	0
Xanthomonadales	0	0.00619694	0.0182657	0.021097	0.00104247	0	0.0022989	0	0.0133702	0.010483	0.144776	0.00266845	0.00243908	0.0012983	0.00124358	0	0.0014663	0.0013298	0.00425574	0.00378501	0.00981327	0	0	0	0	0.00511221	0	0	0	0	0	0	0	0.00121843	0	0.00144431	0.00126924	0.0012411	0	0	0	0.0835716	0.0191715	0.0636168	0.0073939	0.0150678	0.00599538	0.0045731	0.00127675
[truncated: 1 more columns]

## Sheet: Family_percent
	S2	S39	S43	S47	S96	S138	S148	S296	S298	S3	S29	S30	S31	S32	S33	S35	S36	S41	S42	S46	S52	S53	S97	S101	S145	S147	S200	S109	S157	S159	S160	S177	S181	S183	S222	S261	S264	S273	S275	S276	S278	S376	S379	S413	S415	S417	S429	S455	S459
0319-6G20	0	0	0	0	0	0	0	0	0	0	0	0	0	0	0	0	0	0	0	0	0	0	0	0	0	0	0	0	0	0	0	0	0	0	0	0	0	0	0	0	0	0.00261161	0	0.0152127	0.00246463	0.00125565	0	0	0
053A03-B-DI-P58	0	0	0	0	0	0	0	0	0	0	0	0	0	0	0	0	0	0	0	0	0	0	0	0	0	0	0	0	0	0	0	0	0	0	0	0	0	0	0	0	0	0	0	0.00414892	0	0	0	0	0
27F-1492R	0	0	0	0	0	0	0	0	0	0	0	0	0	0	0	0	0	0	0	0	0	0	0	0	0	0	0	0	0	0	0	0	0	0	0	0	0	0	0	0	0	0	0	0.00553189	0	0	0	0	0
67-14	0	0	0	0	0	0	0	0	0	0	0.00890928	0	0	0	0.00124358	0	0	0	0	0.00378501	0	0	0	0	0	0	0	0	0	0	0	0	0	0	0	0	0	0	0	0	0	0.0169755	0.00319525	0.0152127	0	0.00627825	0	0	0
A0839	0	0	0	0	0	0	0	0	0	0	0	0	0	0	0	0	0	0	0	0	0	0	0	0	0	0	0	0	0	0	0	0	0	0	0	0	0	0	0	0	0	0	0	0	0	0	0	0	0
A21b	0	0	0	0.001241	0	0	0	0	0	0	0	0	0	0	0	0	0	0	0	0	0	0	0	0	0	0	0	0	0	0	0	0	0	0	0	0	0	0	0	0	0	0	0	0	0.00492927	0	0	0	0
A4b	0	0	0	0	0	0	0	0	0	0	0	0	0	0	0	0	0	0	0.00425574	0	0	0	0	0	0	0	0	0	0	0	0	0	0	0	0	0	0	0	0	0	0	0.00261161	0	0.0857443	0.00246463	0	0	0	0
AB1	0	0	0	0	0	0	0	0	0	0	0	0	0	0	0	0	0	0	0	0	0	0	0	0	0	0	0	0	0	0	0	0	0	0	0	0	0	0	0	0	0	0	0	0	0	0	0	0	0
Acetobacteraceae	0	0	0	0.00372301	0	0	0	0	0	0	0.00668196	0	0	0	0	0	0	0	0.00993006	0	0.0014019	0.00121402	0	0	0	0	0	0	0	0	0	0	0	0	0	0	0	0	0	0	0	0.00261161	0.00159762	0.00829784	0.00123232	0	0	0	0
Acidaminococcaceae	0.124306	0.125488	0.0767161	0.0570861	0.0667181	0.248434	0.0275868	0.833141	0.0828955	0.0688881	0.129185	1.11141	0.0634162	0.0908808	0.238767	0.209614	0.568923	0.263301	0.526293	1.46228	0.0434588	0.0327785	0.120296	0.0452483	0.0849894	0.574272	0.0567603	0.0688249	0.300894	0.176691	0.335363	0.0933372	0.286256	2.8365	0.554396	0.222424	0.526737	6.59642	0.352467	0.208041	0.42478	0.941487	1.39313	0.0594678	0.0924237	0.217228	0.455649	0.228655	3.07696
Acidiferrobacteraceae	0	0	0	0	0	0	0	0	0	0	0.0200459	0	0	0	0	0	0	0	0	0	0	0	0	0	0	0	0	0	0	0	0	0	0	0	0	0	0	0	0	0	0	0	0	0.0221276	0	0.00125565	0	0	0
Acidimicrobiaceae	0	0	0	0	0	0	0	0	0	0	0	0	0	0	0	0	0	0	0	0	0	0	0	0	0	0	0	0	0	0	0	0	0	0	0	0	0	0	0	0	0	0	0	0	0	0	0	0	0
Acidithiobacillaceae	0	0	0	0	0	0	0	0	0	0	0	0	0	0	0	0	0	0	0	0	0	0.00242804	0	0	0	0	0	0	0	0	0	0	0	0	0	0	0	0	0	0	0	0	0	0	0	0	0	0	0
Acidobacteria_bacterium_WX27	0	0	0	0	0	0	0	0	0	0	0	0	0	0	0	0	0	0	0	0	0	0	0	0	0	0	0	0	0	0	0	0	0	0	0	0	0	0	0	0	0	0	0	0.00414892	0	0	0	0	0
Acidobacteriaceae_(Subgroup_1)	0	0	0	0.014892	0	0	0	0	0	0	0.00445464	0	0	0	0	0	0	0	0	0	0.00420569	0	0	0	0	0	0	0	0	0	0	0	0	0	0	0	0	0	0	0	0	0	0	0.00414892	0.00862621	0.0025113	0.00299769	0	0
Acidothermaceae	0	0	0	0.001241	0	0	0	0	0	0	0.00222732	0	0	0	0	0	0	0	0	0	0	0	0	0	0	0	0	0	0	0	0	0	0	0	0	0	0	0	0	0	0	0.00261161	0	0	0.00616158	0	0.00149885	0	0
Acinetobacter_sp._CAG196	0	0	0	0	0.00104247	0	0	0	0	0.0119805	0.0111366	0.00667111	0.00243908	0	0	0	0	0	0	0.00378501	0	0	0.00368252	0	0	0	0	0	0	0	0	0	0.00128944	0	0.00271098	0	0	0	0	0	0	0	0	0	0	0	0	0	0
Actinobacteria_bacterium_IMCC26256	0	0	0	0	0	0	0	0	0	0	0	0	0	0	0	0	0	0	0	0	0	0	0	0	0	0	0	0	0	0	0	0	0	0	0	0	0	0	0	0	0	0	0	0	0.00369695	0	0	0	0
Actinobacteria_bacterium_RBG_19FT_COMBO_70_19	0	0	0	0	0	0	0	0	0	0	0	0	0	0	0	0	0	0	0	0	0	0	0	0	0	0	0	0	0	0	0	0	0	0	0	0	0	0	0	0	0	0.00522323	0	0	0	0	0	0	0
Actinomarinaceae	0	0	0	0	0	0	0	0	0.00133702	0	0	0	0	0	0	0	0	0	0	0	0	0	0	0	0	0	0	0	0	0	0	0	0	0	0	0	0	0	0	0	0	0.00261161	0	0	0	0	0.00149885	0	0
Actinomycetaceae	0.10593	0.00774617	0.00243543	0.019856	0.00729729	0.0119858	0.0252879	0.0121449	0.0227294	0.00748783	0.00890928	0	0.00243908	0.00389489	0.00124358	0.00708155	0	0.0013298	0.00283716	0.00252334	0.0154208	0	0.00122751	0	0.00249969	0	0	0.00909008	0.0169518	0.0191757	0.0196447	0.00430787	0.00902609	0.0194948	0.0447312	0.0187761	0.00380773	0.00496438	0.00129109	0.00416083	0.00809105	0.00914065	0.00958574	0.00691486	0.0123232	0.0238574	0.00599538	0.0106706	0.00766049
Actinospicaceae	0	0	0	0.00248201	0	0	0	0	0	0	0	0	0	0	0	0	0	0	0	0	0	0	0	0	0	0	0	0	0	0	0	0	0	0	0	0	0	0	0	0	0	0	0	0	0	0	0	0	0
Aerococcaceae	0.00108092	0	0	0	0	0	0.00114945	0.00242898	0	0	0.00222732	0	0	0	0	0	0	0.0013298	0	0	0.00560758	0.00364206	0	0	0	0	0	0	0	0	0	0	0	0.00121843	0	0.00433294	0.00380773	0.0012411	0	0	0	0.00130581	0.00798811	0	0.00123232	0.0100452	0	0.0045731	0
Aeromonadaceae	0	0	0	0	0	0	0	0	0	0.00149757	0	0	0	0	0	0.00141631	0	0	0	0	0	0.00121402	0	0	0	0	0	0	0	0	0	0	0	0	0	0	0.00126924	0	0	0	0	0	0.00159762	0.00138297	0.00123232	0.0050226	0.00149885	0	0
AKIW781	0	0	0	0	0	0	0	0	0	0	0	0	0	0	0	0	0	0	0	0	0	0	0	0	0	0	0	0	0	0	0	0	0	0	0	0	0	0	0	0	0	0	0.00159762	0.00968081	0	0	0	0	0
Akkermansiaceae	0.00108092	0.0170416	0.0328783	0.214693	0.0135521	0.0675565	0.0022989	0.00121449	0.0254034	0.044927	1.14262	0.0346898	0.151223	0.0999688	0.657854	5.03923	0.0527867	0.0212769	0.0383017	0.133737	0.145797	22.7871	0.150983	0.0439555	0.0224972	0.0255611	0.0374102	0.106484	0.156804	0.104097	0.152948	0.064618	0.11605	0.119406	6.04956	0.0187761	0.0368081	0.908482	0.101996	0.122051	0.0525918	0.475314	0.131005	0.15351	0.158969	24.268	0.196349	0.0121949	0.651141
AKYG1722	0	0	0	0	0	0	0	0	0	0	0	0	0	0	0	0	0	0	0	0	0	0	0	0	0	0	0	0	0	0	0	0	0	0	0	0	0	0	0	0	0	0	0	0.0193616	0.00369695	0.00125565	0	0	0
Alcanivoracaceae	0	0	0	0	0	0	0	0	0	0	0	0	0	0	0	0	0	0	0	0	0	0	0	0	0	0	0	0	0	0	0	0	0	0	0	0	0	0	0	0	0	0	0	0	0	0	0	0	0
Alicyclobacillaceae	0	0	0	0	0	0	0.00114945	0	0	0	0.00222732	0	0	0	0	0	0	0	0	0	0	0	0	0	0	0	0	0	0	0	0	0	0	0	0	0	0	0	0	0	0	0	0	0	0	0	0	0	0
alpha_proteobacterium_LWH5	0	0	0	0.00248201	0	0	0	0	0	0	0	0	0	0	0	0	0	0	0	0	0	0	0	0	0	0	0	0	0	0	0	0	0	0	0	0	0	0	0	0	0	0	0	0	0.00123232	0	0	0	0
Alteromonadaceae	0	0	0	0	0	0	0	0	0	0	0	0	0	0	0	0	0	0	0	0	0.00280379	0	0	0	0	0	0	0	0	0	0.00280639	0	0	0	0	0.00144431	0	0	0	0	0	0.00783484	0	0	0	0.00125565	0	0	0
Amb-16S-1323	0	0	0	0	0	0	0	0	0	0	0	0	0	0	0	0	0	0	0	0	0	0	0	0	0	0	0	0	0	0	0	0	0	0	0	0	0	0	0	0	0	0	0	0	0	0	0	0	0
anaerobic_digester_metagenome	0	0	0	0	0	0	0	0	0	0	0	0	0	0	0	0	0	0	0	0	0	0	0	0	0	0	0	0	0	0	0	0	0	0	0	0	0	0	0	0	0	0	0	0	0	0	0	0	0
Anaerolineaceae	0	0	0	0	0	0	0	0	0	0	0.00668196	0	0	0	0	0	0	0	0	0	0	0	0	0	0	0	0	0	0	0	0	0	0	0	0	0	0	0	0	0	0	0.00652903	0	0.0179786	0	0.00376695	0.00149885	0	0
Anaeroplasmataceae	0	0	0	0	0	0	0	0	0	0.0044927	0.00222732	0.00133422	0	0.0103864	0	0	0	0	0	0.00504668	0	0	0.00122751	0	0	0	0	0	0	0	0	0	0	0	0	0	0	0	0	0	0	0	0	0	0	0	0	0	0
Anaplasmataceae	0	0	0	0	0	0	0	0	0	0	0	0	0	0	0	0	0	0	0.00283716	0	0	0	0	0	0	0	0	0	0	0	0	0	0	0	0	0	0	0	0	0	0	0	0	0	0	0.0025113	0	0	0
Archangiaceae	0	0	0	0	0	0	0	0	0	0	0	0	0	0	0	0	0	0	0	0	0	0	0	0	0	0	0	0	0	0	0	0	0	0	0	0	0	0	0	0	0	0.00391742	0	0.00691486	0	0	0	0	0
Arcobacteraceae	0	0	0	0	0	0	0	0	0	0	0	0	0	0	0	0	0	0	0	0	0	0	0	0	0	0	0	0	0	0	0	0	0	0	0	0.0332192	0.0203079	0.0347507	0	0	0	0	0	0	0	0	0	0	0
Ardenticatenaceae	0	0	0	0	0	0	0	0	0	0	0.00445464	0	0	0	0	0	0	0	0	0	0	0	0	0	0	0	0	0	0	0	0	0	0	0	0	0	0	0	0	0	0	0	0.00159762	0.0401062	0	0	0	0	0
Atopobiaceae	0.0205374	0.00309847	0.00121772	0.021097	0.0114672	0.00326886	0.0149429	0.00121449	0.0120332	0.00299513	0.0222732	0	0.00121954	0.00389489	0	0	0.00439889	0.0013298	0	0.00252334	0.014019	0.00121402	0	0.00129281	0.00124984	0	0	0.00389575	0.00141265	0.00136969	0.00140319	0.00143596	0.00515776	0.00365528	0.00677746	0.00144431	0.00253849	0	0.0116198	0.00832166	0.00674254	0.0195871	0.0159762	0.00138297	0.00492927	0.0050226	0.00899308	0.00304873	0.00127675
Azospirillaceae	0	0.00309847	0	0	0	0	0	0	0	0.0044927	0.0378644	0	0	0	0	0	0	0	0	0	0	0	0	0	0	0	0	0	0	0	0	0	0	0	0	0.00144431	0	0	0	0	0	0.00130581	0.00159762	0.0110638	0	0	0	0.00304873	0
B1-7BS	0	0	0	0	0	0	0	0	0	0	0	0	0	0	0	0	0	0	0	0	0	0	0.00122751	0	0	0	0	0	0	0	0	0	0	0	0	0	0	0	0	0	0	0.00261161	0	0.00414892	0.00123232	0.0025113	0	0	0
Bacillaceae	0	0	0.00121772	0	0	0	0	0	0.00133702	0.0134781	0.049001	0.00667111	0.00121954	0.0012983	0	0	0	0	0.00283716	0	0.00700948	0.00121402	0	0	0	0	0	0	0	0	0	0	0	0.00121843	0	0	0	0	0	0	0	0.0274219	0.274791	0.0152127	0.00246463	0.0125565	0.00449654	0	0
bacteriap25	0	0	0	0	0	0	0	0	0	0	0	0	0	0	0	0	0	0	0	0	0	0	0	0	0	0	0	0	0	0	0	0	0	0	0	0	0	0	0	0	0	0.00261161	0	0.00553189	0	0.00125565	0	0	0
Bacteriovoracaceae	0	0	0	0	0	0	0	0	0	0	0	0	0	0	0	0	0	0	0	0	0	0	0	0	0	0	0	0	0	0	0	0	0	0	0	0	0	0	0	0	0	0	0	0	0	0	0	0	0
bacterium_Ellin6089	0	0	0	0	0	0	0	0	0	0	0	0	0	0	0	0	0	0	0	0	0	0	0	0	0	0	0	0	0	0	0	0	0	0	0	0	0	0	0	0	0	0	0.00479287	0	0	0	0	0	0
bacterium_Ellin6543	0	0	0	0	0	0	0	0	0	0	0	0	0	0	0	0	0	0	0	0	0	0	0	0	0	0	0	0	0	0	0	0	0	0	0	0	0	0	0	0	0	0	0	0	0	0	0	0	0
bacterium_enrichment_culture_clone_Anammox_49	0	0	0	0	0	0	0	0	0	0	0	0	0	0	0	0	0	0	0	0	0	0	0	0	0	0	0	0	0	0	0	0	0	0	0	0	0	0	0	0	0	0.00261161	0	0	0	0	0	0	0
bacterium_enrichment_culture_clone_heteroC52_4W	0	0	0	0	0	0	0	0	0	0	0	0	0	0	0	0	0	0	0	0	0	0	0	0	0	0	0	0	0	0	0	0	0	0	0	0	0	0	0	0	0	0	0	0	0.00123232	0	0	0	0
bacterium_SCGC_AG-212-C10	0	0	0	0	0	0	0	0	0	0	0	0	0	0	0	0	0	0	0	0	0	0	0	0	0	0	0	0	0	0	0	0	0	0	0	0	0	0	0	0	0	0	0	0	0	0	0	0	0
bacterium_WX65	0	0	0	0	0	0	0	0	0	0	0	0	0	0	0	0	0	0	0	0	0	0	0	0	0	0	0	0	0	0	0	0	0	0	0	0	0	0	0	0	0	0.00261161	0	0	0	0	0	0	0
Bacteroidaceae	9.83959	5.71668	28.0793	3.10002	20.1499	38.6685	4.02768	19.0833	14.258	28.7593	13.0209	57.1941	7.04895	38.3828	27.9482	46.6363	55.7046	56.0539	53.4691	51.6288	3.09819	5.95719	7.71487	18.1303	45.788	34.6574	45.852	3.34255	13.1546	3.70913	7.28959	4.24899	7.28534	8.81167	9.3556	34.1046	11.0183	38.9195	22.6767	17.5018	8.52527	14.0531	58.2302	37.8727	8.519	6.73405	21.2192	44.8286	36.2711
Bacteroidales_Incertae_Sedis	0	0	0	0	0	0	0	0	0	0	0	0	0	0	0	0	0	0	0	0	0	0	0	0	0	0	0	0	0.00141265	0	0	0	0	0	0	0	0	0	0	0.00416083	0	0	0	0	0	0	0	0	0
Bacteroidales_RF16_group	0	0	0	0	0	0	0	0	0	0	0	0	0	0	0	0	0	0	0	0	0	0	0	0	0	0	0	0	0	0	0	0	0	0	0	0	0	0	0	0	0	0	0	0.00276595	0	0	0	0	0
Bacteroidales_UCG-001	0	0	0	0	0	0	0	0	0	0	0	0	0	0	0	0	0	0	0	0	0	0	0	0	0	0	0	0	0	0	0	0	0	0	0	0	0	0	0	0	0	0	0	0	0	0	0	0	0
Bacteroidetes_vadinHA17	0	0	0	0	0.00104247	0	0	0	0	0	0	0	0	0	0	0	0	0	0	0	0	0	0	0	0	0	0	0	0	0	0	0	0	0	0	0	0	0	0	0	0	0	0	0	0	0	0.00149885	0	0
Balneolaceae	0	0	0	0	0	0	0	0	0	0	0.00445464	0	0	0	0	0	0	0	0	0	0	0	0	0	0	0	0	0	0	0	0	0	0	0	0	0	0	0	0	0	0	0	0	0	0	0	0	0	0
Barnesiellaceae	0.206455	0.0542232	0.00608858	0.0372301	0.0823551	0.071915	0.0643693	0.106875	0.0775474	0.0224635	0.8397	0.0640427	0.0524403	0.0623182	0.141768	0.0325751	0.0498541	0.0119682	0.0453946	0.0340651	0.00700948	0.0145682	0.0883804	0.235291	0.186227	3.84609	0.0657903	0.0272702	0.0452048	0.017806	0.0855948	0.0861574	0.221784	0.0194948	0.121994	0.228202	0.23608	0.891106	0.158804	0.0263519	0.0566374	0.761285	0.0798811	0.0649997	0.0566865	0.0426921	0.332744	0.846024	1.56146
Bdellovibrionaceae	0	0	0	0	0	0	0	0	0	0	0.0111366	0	0	0	0	0.00141631	0	0	0.00425574	0	0	0	0	0	0	0	0	0	0	0	0	0	0	0	0	0	0	0	0	0	0	0	0	0.0248935	0	0	0	0	0
Beijerinckiaceae	0	0	0	0.001241	0	0.00108962	0	0	0	0.00748783	0.0267278	0	0	0	0	0	0	0.00265961	0	0	0.0014019	0.00121402	0	0	0	0	0	0	0	0	0.00280639	0	0	0	0	0.00144431	0.00126924	0.00372329	0	0	0	0.00914065	0.00479287	0.00829784	0.00616158	0.00376695	0.00299769	0	0
Bifidobacteriaceae	0.737186	0.610398	0.981479	0.487714	2.35911	3.02697	39.4653	0.461507	3.03237	0.816174	0.338553	0.0813876	0.102442	0.150602	0.211409	5.99807	0.303524	0.113033	0.350389	0.469341	0.630853	0.778186	0.564653	0.307688	0.192476	0.158479	0.399902	2.14007	1.17109	27.6541	0.704403	1.08845	1.43257	1.30859	1.00035	0.564727	0.30208	0.125351	3.95719	1.80025	28.5668	0.124052	0.16775	0.968081	0.146646	0.480914	8.15372	0.301825	1.32271
BIrii41	0	0	0	0	0	0	0	0	0	0	0.00668196	0	0	0.0012983	0	0	0	0	0	0	0	0	0	0	0	0	0	0	0	0	0	0	0	0	0	0	0	0	0	0	0	0.00261161	0	0.0152127	0.00123232	0	0	0	0
Blastocatellaceae	0	0	0	0	0	0	0	0	0	0.00149757	0.0289552	0.00266845	0	0	0	0	0	0	0.0141858	0	0	0	0	0	0	0	0	0	0	0	0	0	0	0	0	0.00288863	0	0	0	0	0	0.00783484	0.00319525	0.0387232	0.00246463	0.00376695	0	0	0
Blfdi19	0	0	0	0	0	0	0	0	0	0.00149757	0	0	0	0	0	0	0	0	0	0	0.0014019	0	0	0	0	0	0	0	0	0	0	0	0	0	0	0	0	0	0	0	0	0	0	0.00553189	0.00123232	0.0025113	0	0	0
Bogoriellaceae	0	0	0	0	0	0	0	0	0	0	0	0	0	0	0	0	0	0	0	0	0	0	0	0	0	0	0	0	0	0	0	0	0	0	0	0	0	0	0	0	0	0	0.0623073	0	0	0.0050226	0	0	0
Bradymonadaceae	0	0	0	0	0	0	0	0	0	0	0	0	0	0	0	0	0	0	0	0	0	0	0	0	0	0	0	0	0	0	0	0	0	0	0	0	0	0	0	0	0	0	0	0	0	0.00125565	0	0	0
Brevibacteriaceae	0	0	0	0	0	0	0	0	0	0	0.00222732	0	0	0	0	0	0	0	0	0	0	0	0	0	0	0	0	0	0.0028253	0	0	0.00143596	0	0	0	0.00144431	0.00253849	0	0	0	0	0.00130581	0.00639049	0	0.00246463	0.0050226	0	0	0
BSV26	0	0	0	0	0	0	0	0	0	0	0	0	0	0	0	0	0	0	0	0	0	0	0	0	0	0	0	0	0	0	0	0	0	0	0	0	0	0	0	0	0	0	0	0	0	0	0	0	0
Burkholderiaceae	0.488575	6.37355	1.16657	0.18615	4.82872	1.74557	0.182763	2.06099	0.577594	0.259079	1.15375	4.12675	1.67809	0.676413	2.48219	0.692576	2.77717	4.95618	2.3818	1.04719	0.26636	0.281653	0.572018	0.477046	1.89726	1.26953	6.3507	0.103887	0.665358	0.597187	0.286252	0.216829	1.44417	3.97695	0.641147	3.5559	0.889741	5.17413	0.716554	0.969473	0.995199	3.28802	1.96188	2.97063	0.930399	0.506027	2.41314	0.989314	0.89883
Burkholderiales_bacterium_Beta_02	0	0	0	0	0	0	0	0	0	0	0	0	0	0	0	0	0	0	0	0	0	0	0	0	0	0	0	0	0	0	0	0	0	0	0	0	0	0	0	0	0	0	0.00159762	0.00968081	0.00246463	0	0	0	0
Caedibacteraceae	0	0	0	0	0	0	0	0	0	0	0	0	0	0	0	0	0	0	0	0	0	0	0	0	0	0	0	0	0	0	0	0	0	0	0	0	0	0	0	0	0	0	0	0	0	0	0	0	0
Caldicoprobacteraceae	0	0	0	0	0	0	0	0	0	0	0	0	0	0	0	0	0	0	0	0	0	0	0	0	0	0	0	0	0	0	0	0	0	0	0	0	0	0	0	0	0	0	0	0	0	0	0	0	0
Caldilineaceae	0	0	0	0	0	0	0	0	0	0.00149757	0.00222732	0	0	0	0	0	0	0	0	0	0	0	0	0	0	0	0	0	0	0	0	0	0	0	0	0	0	0	0	0	0	0.00130581	0.00319525	0.0138297	0	0	0	0	0
Campylobacteraceae	0	0	0	0	0.00312741	0.00217924	0.00114945	0.00364347	0.00133702	0	0.00890928	0	0.00731725	0.0155796	0	0	0	0	0	0	0	0.00121402	0.00122751	0	0.00749906	0	0	0.00259717	0.00141265	0.00547878	0	0.00287191	0.00773664	0.00121843	0.00406647	0.00144431	0.00253849	0.0012411	0.00129109	0.00277389	0.00269702	0.00261161	0.012781	0	0	0	0	0	0
candidate_division_SR1_bacterium_taxon_345	0	0	0	0	0	0	0	0	0	0	0	0	0	0	0	0	0	0	0	0	0	0	0	0	0	0	0	0	0	0	0	0	0	0	0	0	0	0	0	0	0	0	0	0	0	0	0	0	0
candidate_division_WWE3_bacterium_RIFCSPHIGHO2_02_FULL_38_14	0	0	0	0	0	0	0	0	0	0	0	0	0	0	0	0	0	0	0	0	0	0	0	0	0	0	0	0	0	0	0	0	0	0	0	0	0	0	0	0	0	0	0	0.00276595	0	0	0	0	0
Candidatus_Adlerbacteria_bacterium_GW2011_GWC1_50_9	0	0	0	0	0	0	0	0	0	0	0	0	0	0	0	0	0	0	0	0	0	0	0	0	0	0	0	0	0	0	0	0	0	0	0	0	0	0	0	0	0	0	0	0.00138297	0	0	0	0	0
Candidatus_Amesbacteria_bacterium_GW2011_GWC1_47_15	0	0	0	0	0	0	0	0	0	0	0.00445464	0	0	0	0	0	0	0	0	0	0	0	0	0	0	0	0	0	0	0	0	0	0	0	0	0	0	0	0	0	0	0	0	0	0	0	0	0	0
Candidatus_Blackburnbacteria_bacterium_RIFCSPLOWO2_01_FULL_44_43	0	0	0	0	0	0	0	0	0	0	0	0	0	0	0	0	0	0	0	0	0	0	0	0	0	0	0	0	0	0	0	0	0	0	0	0	0	0	0	0	0	0	0	0	0	0	0	0	0
Candidatus_Collierbacteria_bacterium_RIFOXYB1_FULL_49_13	0	0	0	0	0	0	0	0	0	0	0	0	0	0	0	0	0	0	0	0	0	0	0	0	0	0	0	0	0	0	0	0	0	0	0	0	0	0	0	0	0	0	0	0	0	0	0	0	0
Candidatus_Gastranaerophilales_bacterium_Zag_111	0	0	0	0	0	0	0	0	0	0	0	0	0	0	0	0	0	0	0	0	0	0	0	0	0	0	0	0	0	0	0	0	0	0	0	0	0	0	0	0	0	0	0	0	0	0	0	0	0
Candidatus_Melainabacteria_bacterium_MEL.A1	0.00216183	0.00774617	0	0.00992802	0	0	0	0	0	0	0	0	0	0	0	0.00141631	0	0	0	0	0	0	0.00122751	0	0	0	0.00129001	0.00129858	0.0028253	0.00136969	0.00701597	0	0.0296571	0.00243685	0	0	0	0	0.00258218	0	0	0	0	0	0	0	0	0	0
Candidatus_Saccharibacteria_bacterium_UB2523	0	0	0	0	0	0	0	0	0	0	0	0	0	0	0	0	0	0	0	0	0	0	0	0	0	0	0	0	0	0	0.00140319	0	0	0	0	0	0	0	0	0	0	0	0	0	0	0	0	0	0
Candidatus_Staskawiczbacteria_bacterium_RIFOXYA2_FULL_32_7	0	0	0	0	0	0	0	0	0	0	0	0	0	0	0	0	0	0	0	0	0	0	0	0	0	0	0	0	0	0	0	0	0	0	0	0	0	0	0	0	0	0	0	0.00138297	0	0	0	0	0
Candidatus_Yanofskybacteria_bacterium_GW2011_GWF2_43_596	0	0	0	0	0	0	0	0	0	0	0	0	0	0	0	0	0	0	0	0	0	0	0	0	0	0	0	0	0	0	0	0	0	0	0	0	0	0	0	0	0	0	0	0	0	0	0	0	0
Candidatus_Yanofskybacteria_bacterium_RIFCSPHIGHO2_02_FULL_46_19	0	0	0	0	0	0	0	0	0	0	0	0	0	0	0	0	0	0	0	0	0	0	0	0	0	0	0	0	0	0	0	0	0	0	0	0	0	0	0	0	0	0	0	0	0	0	0	0	0
Cardiobacteriaceae	0	0	0	0	0	0	0	0.00121449	0	0	0	0	0	0	0	0	0	0	0.00141858	0	0	0	0	0	0	0	0	0	0	0	0	0	0	0	0	0	0	0	0	0	0.00134851	0.00522323	0.00479287	0	0	0	0	0	0
Carnobacteriaceae	0.0345894	0.00929541	0	0	0	0.00217924	0	0.00485797	0.00401107	0.0044927	0.0133639	0	0.00243908	0	0.00124358	0.00141631	0	0	0	0	0.0294398	0	0	0	0	0.00170407	0.00129001	0.00519433	0.00423795	0.00410908	0.00420958	0	0.00257888	0.00243685	0.00406647	0	0.00253849	0.0012411	0.00258218	0.00832166	0.00674254	0.00783484	0.0271596	0.00553189	0.00616158	0.0075339	0.0119908	0.00304873	0.00127675
Caulobacteraceae	0.00108092	0	0.00121772	0.00248201	0	0	0	0	0.00401107	0.0044927	0.0779562	0.00133422	0.00121954	0.0012983	0.00497432	0	0	0	0.00425574	0.00126167	0.0210284	0.00242804	0.00122751	0.00129281	0.00124984	0.00170407	0	0	0	0	0	0.00143596	0	0.00365528	0	0.0418851	0.0190387	0.0148931	0	0	0	0.0182813	0.012781	0.0138297	0.00123232	0.0075339	0.00449654	0.00152437	0.0025535
Cellulomonadaceae	0	0	0.00121772	0	0	0	0	0	0	0.00149757	0.00668196	0	0	0	0	0	0	0	0	0	0	0	0	0	0	0	0	0	0	0	0	0	0	0	0	0	0	0	0	0	0	0.00261161	0.00319525	0	0	0.00125565	0.00299769	0	0
Cellvibrionaceae	0.00108092	0	0	0	0	0	0	0	0	0.00149757	0.0111366	0	0	0.0012983	0.00248716	0.00141631	0	0	0.00141858	0	0.079908	0	0.00245501	0.00129281	0	0	0	0	0	0	0	0	0	0	0	0	0	0	0	0	0	0	0	0.00138297	0	0	0.00149885	0	0
Chenopodium_quinoa_(quinoa)	0	0	0	0	0	0	0	0	0	0	0	0	0	0	0	0	0	0	0	0	0	0	0	0	0	0	0	0	0	0	0	0	0	0	0	0	0	0	0	0	0	0	0	0	0	0	0	0	0
Chenopodium_suecicum	0	0	0	0	0	0	0	0	0	0	0	0	0	0	0	0	0	0	0	0	0	0	0	0	0	0	0	0	0	0	0	0	0	0	0	0	0	0	0	0	0	0	0	0	0	0	0	0	0
Chitinophagaceae	0	0	0	0.00372301	0	0	0	0	0	0.00149757	0.0245005	0	0	0	0	0	0	0.00265961	0	0	0.00280379	0.00242804	0.00122751	0	0	0	0	0	0	0	0	0	0	0	0	0.00144431	0.00253849	0.0012411	0	0	0	0.00391742	0	0.0788295	0.00492927	0	0.00149885	0	0.0025535
Chlamydiaceae	0	0	0	0	0	0	0	0	0	0.0149757	0.00222732	0	0	0	0	0	0	0	0	0	0	0	0	0	0	0	0	0	0	0	0	0	0	0	0	0	0	0	0	0	0	0	0	0	0	0	0	0	0
Chlamydomonas_reinhardtii	0	0	0	0	0	0	0	0	0	0	0	0	0	0	0	0	0	0	0	0	0	0	0	0	0	0	0	0	0	0	0	0	0	0	0	0	0	0	0	0	0	0	0	0	0	0	0	0	0
Chlorobi_bacterium_OLB5	0	0	0	0	0	0	0	0	0	0	0	0	0	0	0	0	0	0	0	0	0	0	0	0	0	0	0	0	0	0	0	0	0	0	0	0	0	0	0	0	0	0	0.00479287	0	0	0	0	0	0
Chlorobi_bacterium_OLB6	0	0	0	0	0	0	0	0	0	0	0.00445464	0	0	0	0	0	0	0	0	0	0	0	0	0	0	0	0	0	0	0	0	0	0	0	0	0	0	0	0	0	0	0	0	0	0	0	0	0	0
Chloroflexaceae	0	0	0	0	0	0	0	0	0	0	0	0	0	0	0	0	0	0	0	0	0	0	0	0	0	0	0	0	0	0	0	0	0	0	0	0	0	0	0	0	0	0	0	0	0	0	0	0	0
Christensenellaceae	0.246449	0.405899	0.0840224	0.0471581	0.305444	0.0577499	0.362077	0.77606	0.204565	0.05541	0.650378	0.116077	0.058538	0.196043	0.0808327	0.0169957	0.0322585	0.00398941	0.0070929	0.0517285	0.00981327	0.0339925	0.149756	0.0866181	0.186227	0.204489	0.0141901	0.433727	0.313608	0.226	0.230124	1.10138	0.379096	0.192512	2.41142	0.142987	0.116771	0.309033	0.365378	0.184463	0.225201	0.047009	0.0623073	0.0636168	0.0406664	0.0841286	0.214335	0.103657	0.0472397
Chromobacteriaceae	0	0	0	0	0	0	0	0	0	0.00299513	0.00668196	0	0	0	0	0	0.0014663	0	0	0	0	0	0	0	0	0	0	0	0	0	0	0	0	0	0	0	0	0	0	0	0	0	0	0	0	0	0	0	0
Chroococcidiopsaceae	0	0	0	0	0	0	0	0	0	0	0	0	0	0	0	0	0	0	0	0	0	0	0	0	0	0	0	0	0	0	0	0	0	0	0	0	0	0	0	0	0	0	0	0	0	0	0	0	0
Chthoniobacteraceae	0	0	0	0	0	0	0	0	0	0	0.00222732	0	0	0	0	0	0	0	0	0	0	0	0	0	0	0	0	0	0	0	0	0	0	0	0	0	0	0	0	0	0	0	0	0.00276595	0	0	0	0	0
Chthonomonadaceae	0	0	0	0	0	0	0	0	0	0	0	0	0	0	0	0	0	0	0	0	0	0	0	0	0	0	0	0	0	0	0	0	0	0	0	0	0	0	0	0	0	0	0.00479287	0.00138297	0	0	0	0	0
Clade_III	0	0	0	0	0	0	0	0	0	0	0	0	0	0	0	0	0	0	0	0	0	0	0	0	0	0	0	0	0	0	0	0	0	0	0	0	0	0	0	0	0	0	0	0	0.00123232	0	0	0	0
Cloacimonadaceae	0	0	0	0	0	0	0	0	0	0	0	0	0	0	0	0	0	0	0	0	0	0	0	0	0	0	0	0	0	0	0	0	0	0	0	0	0	0	0	0	0	0	0	0	0	0	0	0	0
Clostridia_bacterium_enrichment_culture_clone_WSC-8	0	0	0	0	0	0	0	0	0	0	0	0	0	0	0	0	0	0	0	0	0	0	0	0	0	0	0	0	0	0	0	0	0	0	0	0	0	0	0	0	0	0	0	0	0	0	0	0	0
Clostridiaceae_1	2.54664	0.201401	0.599116	0.558451	2.88452	0.448924	0.641394	9.53497	0.776811	0.739798	1.50344	0.185457	0.0512208	0.593322	0.310895	0.328584	0.20968	0.228726	0.763196	0.257381	3.40801	0.341139	0.655488	0.290882	0.0862392	0.0204489	0.0335402	0.963549	1.5525	0.886192	1.01451	1.37708	0.866504	6.85853	5.52092	0.350968	0.222118	0.431901	0.404111	0.298193	2.15627	0.131886	0.215679	0.124468	0.300685	1.28076	0.720945	0.112803	0.20428
Clostridiaceae_2	0	0	0	0	0	0	0	0	0	0	0.00445464	0	0	0	0	0	0	0	0	0	0	0	0	0	0	0	0	0	0	0	0	0	0	0	0	0	0	0	0	0	0	0	0	0	0	0	0	0	0
Clostridiaceae_4	0	0	0	0	0	0	0	0	0	0	0	0	0	0	0	0	0	0	0	0	0	0	0	0	0	0	0	0	0	0	0	0	0	0	0	0	0	0	0	0	0	0	0	0	0	0	0	0	0
Clostridiales_Incertae_Sedis	0	0	0	0	0	0	0	0	0	0	0	0	0	0	0	0	0	0	0	0	0	0	0	0	0	0	0	0	0	0	0	0	0	0	0	0	0	0	0	0	0	0	0	0	0	0	0	0	0
Clostridiales_vadinBB60_group	0.00540459	0.0046477	0.00365315	0.001241	0.871505	0.667938	0.0413803	0.00971593	0.00401107	0.010483	0.0801835	0.00667111	0.00487817	0.22071	0.00746148	0	0.0014663	0.00531922	0	0.00378501	0.00420569	0.00242804	0.00736504	0.00258562	0.134983	0.00340814	0	0.0168816	0.0028253	0.00273939	0.0406926	0.031591	0.0348149	0.0414265	0.193835	0.0375522	0.0380773	0.0322685	0.0180752	0.0194172	0.0269702	0	0.00479287	0.00276595	0.00369695	0.0326469	0.107917	0.0335361	0.0331954
Clostridium_sp._CAG306	0	0	0	0	0	0	0	0	0	0	0	0	0	0	0	0	0	0	0	0	0	0	0	0	0	0	0	0	0	0	0	0	0	0	0.00135549	0	0.00126924	0	0	0	0	0	0	0	0	0	0	0	0
Coccomyxa_subellipsoidea_C-169	0	0	0	0	0	0	0	0	0	0	0	0	0	0	0	0	0	0	0	0	0	0	0	0	0	0	0	0	0	0	0	0	0	0	0	0	0	0	0	0	0	0	0	0	0	0.00125565	0	0	0
Competibacteraceae	0	0	0	0	0	0	0	0	0	0	0	0	0	0	0	0	0	0	0	0	0	0	0	0	0	0	0	0	0	0	0	0	0	0	0	0	0	0	0	0	0	0	0	0	0	0	0.00299769	0	0
Coprothermobacteraceae	0	0	0	0	0	0	0	0	0	0	0	0	0	0	0	0	0	0	0	0	0	0	0	0	0	0	0	0	0	0	0	0	0	0	0	0	0	0	0	0	0	0.00130581	0	0	0	0	0	0	0
Coriobacteriaceae	2.42666	0.158022	0.144908	0.0409531	0.0990347	0.300735	0.413803	0.10809	0.414477	0.0239611	0.0467737	0.0160107	0.0121954	0.0597216	0.0671533	0.7294	0.0571856	0.0265961	0.026953	0.0252334	0.0462625	0.0218524	0.0650578	0.0594692	0.039995	0.0357855	0.0941705	0.0454504	0.740228	0.394472	0.353605	0.340322	0.27594	0.280238	2.49139	0.0909918	0.0393466	0.0223397	1.40729	0.098473	1.86364	0.664656	0.440944	0.349892	19.3203	0.263687	0.66249	0.0396335	0.0778816
Coriobacteriales_Incertae_Sedis	0.0205374	0.0325339	0.0158303	0.0273021	0.0208494	0.0119858	0.0160923	0.0291478	0.0360996	0.0044927	0.00445464	0.00800534	0.0146345	0.0402472	0.0360638	0.0354078	0.0131967	0.0226067	0.0113486	0.0138784	0.0154208	0.00971216	0.0319152	0.0284418	0.297463	0.0408977	0.0141901	0.00129858	0.0353162	0.0273939	0.0589341	0.0201034	0.00902609	0.00974742	0.104373	0.00288863	0.00888471	0.00248219	0.00774653	0	0	0	0.00319525	0.00138297	0.0123232	0.0163235	0.0329746	0.00304873	0.0395792
Corynebacteriaceae	0.00216183	0	0.00121772	0.001241	0	0.00217924	0.00114945	0.00364347	0.0227294	0.00299513	0.0155912	0.00266845	0	0	0	0	0	0	0	0	0	0	0	0	0	0	0	0	0.00141265	0.00136969	0.00561277	0.00287191	0.00128944	0.00487371	0.00406647	0.00288863	0.00126924	0.00248219	0	0.00138694	0.00269702	0.0143639	0.0527216	0.0207446	0.0160201	0.0326469	0.0119908	0	0.00127675
Coxiellaceae	0	0	0	0	0	0	0	0	0	0	0	0	0	0	0	0	0	0	0	0	0	0	0	0	0	0	0	0	0	0	0	0	0	0	0	0	0	0	0	0	0	0	0	0	0.00123232	0	0	0	0
Crocinitomicaceae	0	0	0	0	0	0	0	0	0	0	0	0	0	0	0	0	0	0	0	0	0	0	0	0	0	0	0	0	0	0	0	0	0	0	0	0	0	0	0	0	0	0	0	0.00138297	0	0	0.00299769	0	0
Cryomorphaceae	0	0	0	0	0	0	0	0	0	0	0.00445464	0	0	0	0	0	0	0	0	0	0	0	0	0	0	0	0	0	0	0	0	0	0	0	0	0	0	0	0	0	0	0	0	0	0	0	0	0	0
Cryptosporangiaceae	0	0	0	0	0	0	0	0	0	0	0	0	0	0	0	0	0	0	0	0	0	0	0	0	0	0	0	0	0	0	0	0	0	0	0	0	0	0	0	0	0	0	0	0	0	0	0	0	0
cvE6	0	0	0	0	0	0	0	0	0	0	0	0	0	0	0	0	0	0	0	0	0	0	0	0	0	0	0	0	0	0	0	0	0	0	0	0	0	0	0	0	0	0	0	0	0	0	0	0	0
Cyanobacteria/Melainabacteria_group_bacterium_S15B-MN24_CBMW_12	0	0	0	0	0	0	0	0	0	0	0	0	0	0	0	0	0	0	0	0	0	0	0	0	0	0	0	0	0	0	0	0	0	0	0	0	0	0	0	0	0	0	0.00159762	0	0	0	0	0	0
Cyanobiaceae	0	0	0	0	0	0	0	0	0	0	0	0	0	0	0	0	0	0	0	0	0	0	0	0	0	0	0	0	0	0	0	0	0	0	0	0	0	0	0	0	0	0.00130581	0	0	0	0	0	0	0
Cyclobacteriaceae	0	0	0	0	0	0	0	0	0	0	0.00668196	0	0	0	0	0	0	0	0	0	0	0	0	0	0	0	0	0	0	0	0	0	0	0	0	0	0	0	0	0	0	0	0.00159762	0.00414892	0	0.00125565	0	0	0
Cytophagaceae	0	0	0	0	0	0	0	0	0	0	0.00222732	0	0	0	0	0	0	0	0	0	0	0.00121402	0	0	0	0	0	0	0	0	0	0	0	0	0	0	0	0	0	0	0	0	0	0.0124468	0.00369695	0	0	0	0
D05-2	0	0	0	0	0	0	0	0	0	0	0.00222732	0	0	0	0	0	0	0	0	0	0	0	0	0	0	0	0	0	0	0	0	0	0	0	0	0	0	0	0	0	0	0.00130581	0	0	0	0	0	0	0
Deferribacteraceae	0	0	0	0	0	0	0	0	0	0.00299513	0	0	0	0	0	0	0	0	0	0	0	0	0	0	0	0	0	0	0	0	0	0	0	0	0	0	0	0	0	0	0	0	0	0	0	0	0	0	0
Defluviitaleaceae	0.00540459	0.0108446	0	0	0.00625482	0	0.0103451	0	0.00133702	0.0044927	0.0155912	0.0266845	0.0268299	0.0012983	0.00497432	0	0	0	0	0	0	0	0.0171851	0.00517123	0.00499938	0.00340814	0	0.00259717	0	0	0	0.00861574	0	0	0.00135549	0.0101102	0	0	0.00258218	0	0.00404553	0.00130581	0	0.00138297	0.00369695	0	0.00299769	0.0106706	0.00510699
Deinococcaceae	0	0	0	0	0	0	0	0	0	0	0	0	0	0	0	0	0	0	0	0	0	0	0	0	0	0	0	0	0	0	0	0	0	0	0	0	0	0	0	0	0	0	0	0.00138297	0.0123232	0.00125565	0	0	0
Dermabacteraceae	0	0	0	0	0	0	0	0	0	0	0	0	0	0	0	0	0	0	0	0	0	0	0	0	0	0	0	0	0	0	0	0	0	0	0	0	0	0	0	0	0	0.00783484	0.0271596	0	0	0.00125565	0.00149885	0	0
Dermacoccaceae	0	0	0	0	0	0	0	0	0	0	0	0	0	0	0	0	0	0	0	0	0	0	0	0	0	0	0	0	0	0	0	0	0	0	0	0	0	0	0	0	0	0.00652903	0.00159762	0	0	0	0	0	0.00127675
Dermatophilaceae	0	0	0	0	0	0	0	0	0	0	0	0	0	0	0	0	0	0	0	0	0	0	0	0	0	0	0	0	0	0	0	0	0	0	0	0	0	0	0	0	0	0	0	0	0	0	0	0	0
Desulfarculaceae	0	0.00154923	0	0	0	0	0	0	0	0	0	0	0	0	0	0	0	0	0	0	0	0	0	0	0	0	0	0	0	0	0	0.00143596	0	0	0	0	0	0	0	0	0	0.00522323	0	0.00276595	0	0	0	0	0
Desulfobulbaceae	0	0	0	0	0	0	0	0	0	0	0.0245005	0	0	0	0	0	0	0	0	0	0	0.00121402	0	0	0	0	0	0	0	0	0	0	0	0	0	0	0	0	0	0	0	0	0	0	0	0	0	0	0
Desulfovibrionaceae	0.1416	0.046477	0.0645389	0.106726	0.0604633	0.0773631	0.0908067	0.142095	0.164454	0.11082	0.251687	0.12008	0.224396	0.070108	0.150473	0.0750644	0.0351911	0.0531922	0.0496503	0.0138784	0.0224303	0.128686	0.155893	0.0452483	0.194976	0.110765	0.0786904	0.0999909	0.207659	0.119163	0.119271	0.0761057	0.235968	0.297296	0.243988	0.141543	0.0977319	0.0570904	0.263382	0.0582516	0.0633799	0.0927123	0.725321	0.258616	0.109676	0.974385	0.274289	0.179875	0.1647
Desulfuromonadaceae	0	0	0	0	0	0	0	0	0	0	0.00890928	0	0	0	0	0	0	0	0	0	0	0	0	0	0	0	0	0	0	0	0	0	0	0	0	0	0	0	0	0	0	0	0	0	0	0	0	0	0
Devosiaceae	0	0	0	0.00496401	0	0	0	0	0	0.0044927	0.00890928	0	0	0	0.00124358	0	0	0	0	0	0.00841137	0	0	0	0	0	0	0	0	0	0	0	0	0	0	0.00144431	0.00126924	0	0	0	0	0.00130581	0	0.00829784	0	0	0.00299769	0	0
Dietziaceae	0	0	0	0	0	0	0	0	0	0	0	0	0	0	0	0	0	0	0	0	0	0	0	0	0	0	0	0	0	0	0	0	0	0	0	0	0	0	0	0	0	0.00783484	0.00159762	0	0.0110908	0.00376695	0.00149885	0	0
Diplorickettsiaceae	0	0	0	0	0	0	0	0	0	0	0	0	0	0	0	0	0	0	0	0	0	0	0	0	0	0	0	0	0	0	0	0	0	0	0	0	0	0	0	0	0	0	0	0.0262765	0.00123232	0.00376695	0	0	0
Dongiaceae	0	0	0	0	0	0	0	0	0	0.00149757	0.00668196	0	0	0	0	0	0	0	0	0	0.0014019	0	0	0	0	0	0	0	0	0	0	0	0	0	0	0	0	0	0	0	0	0.00261161	0.00319525	0.0248935	0	0.0025113	0	0	0
Dysgonomonadaceae	0	0	0	0	0	0	0	0	0	0.175215	0.171504	0.00933956	0.00243908	0.00389489	0.0410381	0.00566524	0.00439889	0.00265961	0.00567432	0.00504668	0.0196265	0.00242804	0	0.00258562	0	0.00511221	0.00129001	0.0194787	0	0	0	0.00143596	0	0	0	0.0288863	0.0165002	0.0248219	0	0	0	0.00522323	0	0.00968081	0.00246463	0	0	0	0
EC94	0	0.0046477	0.00608858	0.001241	0.00104247	0.00108962	0.0022989	0	0.00802214	0	0	0	0	0	0	0	0	0	0	0	0	0	0	0	0	0	0	0	0	0	0	0	0	0	0	0	0	0	0	0	0	0	0	0	0	0	0	0	0
Ectothiorhodospiraceae	0	0	0	0	0	0	0	0	0	0	0.00890928	0	0	0	0	0	0	0	0	0	0	0	0	0	0	0	0	0	0	0	0	0	0	0	0	0	0	0	0	0	0	0	0	0	0	0	0	0	0
Eel-36e1D6	0	0	0	0	0	0	0	0	0	0	0	0	0	0	0	0	0	0	0	0	0	0	0	0	0	0	0	0	0	0	0	0	0	0	0	0	0	0	0	0	0	0	0	0	0	0	0	0	0
EF100-94H03	0	0	0	0	0	0	0	0	0	0	0	0	0	0	0	0	0	0	0	0	0	0	0	0	0	0	0	0	0	0	0	0	0	0	0	0	0	0	0	0	0	0	0	0	0	0	0	0	0
Eggerthellaceae	0.0540459	0.0247878	0.0487086	0.591958	0.0813127	0.0653773	0.173567	0.65704	0.114984	0.0359416	0.0757289	0.0133422	0.00853679	0.0233693	0.0273588	0.0538198	0.0249271	0.0186173	0.0141858	0.0214484	0.159816	0.0825533	0.0294601	0.0206849	0.0362455	0.0357855	0.0141901	0.0272702	0.111599	0.297224	0.079982	0.0789776	0.0567354	0.112095	0.199257	0.0433294	0.0304619	0.0161342	0.0735921	0.0568647	0.0337127	0.0182813	0.00958574	0.0110638	0.0147878	0.113009	0.0254804	0.0274386	0.0178745
Elsteraceae	0	0	0	0	0	0	0	0	0	0	0	0	0	0	0	0	0	0	0	0	0	0	0	0	0	0	0	0	0	0	0	0	0	0	0	0	0	0	0	0	0	0	0	0	0	0	0	0	0
Elusimicrobiaceae	0	0	0	0	0	0	0	0	0	0	0	0	0	0	0	0	0	0	0	0	0	0.00242804	0	0	0	0	0	0	0	0	0	0	0	0	0	0	0	0	0	0	0	0	0	0	0	0	0	0	0
Enterobacteriaceae	13.2142	4.50053	8.62142	34.7195	3.54753	0.506674	0.98508	1.9529	2.12186	2.38113	6.05386	0.513676	0.45245	2.23567	1.25602	1.66275	2.79623	7.31925	0.644036	3.4002	61.661	14.7297	1.52211	11.8706	0.168729	0.112469	0.149641	3.23347	3.05132	24.2203	66.9169	2.84032	26.9287	14.9513	2.18776	0.205093	0.482313	0.20354	20.9724	2.42992	3.98484	0.611118	2.40762	0.452232	0.347513	1.40005	1.97248	0.775903	1.26398
Enterococcaceae	0.215103	0.0340832	0.0121772	0	0.212664	0.787796	0.00689671	0.00121449	0.0173813	0.0494197	0.14923	0.0133422	0.00853679	0	0.0198973	0.0113305	0.00293259	0.00930863	0.0113486	0.0870553	0.168227	0.0315645	0.0184126	0.00517123	0.00124984	0.00681628	0	0.00519433	0.512792	0.205454	0.715629	0.392016	0.159891	1.61442	0.310407	0.0534396	0.0203079	0.0198575	0.0116198	0.0138694	0.771347	0.00783484	0.0367453	0.0235105	0.00985853	0.126821	0.957763	0.285057	0.353659
Entotheonellaceae	0	0	0	0	0	0	0	0	0	0	0	0	0	0	0	0	0	0	0	0	0	0	0	0	0	0	0	0	0	0	0	0	0	0	0	0	0	0	0	0	0	0.00130581	0.00319525	0.00414892	0	0	0	0	0
env.OPS_17	0	0	0	0	0	0	0	0	0	0	0	0	0	0	0	0	0	0	0	0	0	0	0	0	0	0	0	0	0	0	0	0	0	0	0	0	0	0	0	0	0	0.00261161	0	0.0193616	0.00369695	0	0	0	0
Erysipelotrichaceae	0.62477	0.0945033	3.67385	0.160089	12.0103	0.325797	1.25635	2.75447	0.726004	0.256084	0.318507	0.194797	0.0926852	0.277835	0.0795891	0.577855	0.0835789	0.117023	0.0993006	0.126167	0.322436	0.0898374	0.369479	0.126695	0.0699913	0.0528262	0.0387002	0.716818	0.307957	0.457478	0.150142	0.268524	0.397148	0.956466	1.15352	0.103991	0.0482313	0.104252	0.224649	0.098473	0.223852	0.0927123	0.124615	0.0691486	0.0492927	0.236062	2.04742	0.14329	0.0740514
Eubacteriaceae	0	0	0	0	0.00521235	0.00980659	0	0	0	0	0	0.00533689	0	0	0.00124358	0	0	0	0.00567432	0.00126167	0	0	0.0159576	0	0	0	0	0.00259717	0.0466174	0.167103	0.0280639	0.0301551	0.0064472	0.0121843	0.0176214	0	0	0	0	0.0138694	0	0.00522323	0.00159762	0.00414892	0.00123232	0.00376695	0	0	0
Euzebyaceae	0	0	0	0	0	0	0	0	0	0	0	0	0	0	0	0	0	0	0	0	0	0	0	0	0	0	0	0	0	0	0	0	0	0	0	0	0	0	0	0	0	0	0	0.0152127	0	0	0	0	0
F082	0	0	0	0	0	0	0	0	0	0	0	0	0	0	0	0	0	0	0	0	0	0	0	0	0	0	0	0	0	0	0	0	0	0	0	0	0	0	0	0	0	0	0.00159762	0	0.00123232	0	0	0	0
Family_XI	0.052965	0.0154923	0.153432	0.0508811	0.0792277	0.0479433	0.0666682	0.0923013	2.14057	0.00748783	0.0378644	0	0.00731725	0.012983	0.00746148	0.00283262	0.00439889	0.0119682	0.00141858	0.00378501	0.0168227	0.0376346	0.00368252	0.00129281	0.00249969	0	0.00129001	0.00389575	0.0211897	0.0136969	0.00982236	0.0114877	0.0167627	0.0268054	0.00542196	0.0173318	0.0165002	0.00620548	0.0348594	0.0291258	0.0215761	0.00261161	0.0527216	0.00968081	0.00492927	0.00878955	0.00299769	0.00304873	0.0114907
Family_XII	0	0	0	0	0	0	0	0	0	0	0	0	0	0	0	0	0	0	0	0	0	0	0.00122751	0	0	0	0	0	0	0	0	0	0	0	0	0	0	0	0	0	0	0	0	0	0.00123232	0	0	0	0
Family_XIII	0.0626932	0.072814	0.0584503	0.0297841	0.0771428	0.0283302	0.0643693	0.318197	0.11231	0.0329465	0.138094	0.0386925	0.0731725	0.070108	0.124358	0.082146	0.0175956	0.00797883	0.017023	0.0138784	0.0294398	0.10562	0.0184126	0.0478339	0.0537433	0.0562343	0.0116101	0.0506447	0.0776957	0.13423	0.0673533	0.0847214	0.0709192	0.0572661	0.315829	0.0259977	0.0215772	0.0409561	0.0826297	0.0360605	0.0323642	0.0378684	0.025562	0.0152127	0.0357372	0.0678051	0.227825	0.0564016	0.0587304
Family_XVIII	0	0	0	0	0	0	0	0	0	0	0	0	0	0	0	0	0	0	0	0	0	0	0	0	0	0	0	0	0	0	0	0	0	0	0	0	0	0	0	0	0	0	0	0	0	0.00125565	0	0	0
Fervidobacteriaceae	0	0	0	0	0	0	0	0	0	0	0	0	0	0	0	0	0	0	0	0	0	0	0	0	0	0	0	0	0	0	0	0	0	0	0	0	0	0	0	0	0	0.00783484	0	0	0	0	0	0	0
FFCH16767	0	0	0	0	0	0	0	0	0	0	0	0	0	0	0	0	0	0	0	0	0	0	0	0	0	0	0	0	0	0	0	0	0	0	0	0	0	0	0	0	0	0	0	0	0	0	0	0	0
Fibrobacteraceae	0	0	0	0	0	0	0	0	0	0	0	0	0	0	0	0	0	0	0	0	0	0	0	0	0	0	0	0	0	0	0	0	0	0	0	0	0	0	0	0	0	0	0	0.00553189	0	0	0	0	0
Fimbriimonadaceae	0	0	0	0	0	0	0	0	0	0	0	0	0	0	0	0	0	0	0	0	0	0.00242804	0	0	0	0	0	0	0	0	0	0	0	0	0	0	0	0	0	0	0	0	0	0.00138297	0	0.00125565	0	0	0
Flavobacteriaceae	0.00108092	0	0	0.00248201	0.00625482	0	0	0.00728695	0	0.00149757	0.0178186	0.00266845	0.00365863	0	0	0	0	0	0	0	0	0	0.00122751	0	0	0	0	0.00259717	0.0056506	0.00136969	0.00280639	0.00717978	0.0193416	0	0.333451	0.0664385	0.0558468	0.0570904	0.00258218	0.00277389	0	0.00261161	0.00159762	0	0.00123232	0	0.0239815	0.0106706	0.00766049
Fodinicurvataceae	0	0	0	0	0	0	0	0	0	0	0	0	0	0	0	0	0	0	0	0	0	0	0	0	0	0	0	0	0	0	0	0	0	0	0	0	0	0	0	0	0	0	0	0	0	0.00125565	0	0	0
Frankiaceae	0	0	0	0	0	0	0	0	0	0	0	0	0	0	0	0	0	0	0	0	0	0	0	0	0	0	0	0	0	0	0	0	0	0	0	0	0	0	0	0	0	0	0	0	0.00123232	0	0	0	0
Fusobacteriaceae	0.00324275	0.0387309	0.189964	16.6555	0.0406563	0.063198	0.0275868	12.0745	0.0294145	0.0419319	0.0801835	0.00266845	0	0.0636165	0.0111922	0.00566524	0.03959	0.808521	1.98743	0.00378501	0.0112152	0.0194243	0.00122751	0.00258562	0.228721	0	0	0.00389575	0.00706324	0.44926	0.00701597	0	0.0941292	0.0304607	0.0393092	0.102546	0.465813	0.0583315	1.27043	0.142855	0.079562	0.188036	0.124615	0.0940422	0.0850298	0.0627825	0.00749423	0.0045731	0.0140442
Gaiellaceae	0	0	0	0.00372301	0	0	0	0	0	0	0.0133639	0	0	0	0	0	0	0	0	0	0	0	0	0	0	0	0	0	0	0	0	0	0	0	0	0	0.00126924	0	0.00129109	0.00138694	0	0.0326452	0.00159762	0.0248935	0.00123232	0.00125565	0.00299769	0	0
Gallionellaceae	0	0	0	0	0	0	0	0	0	0	0	0	0	0	0	0	0	0	0	0	0	0	0	0	0	0	0	0	0	0	0	0	0	0	0	0	0	0	0	0	0	0.00130581	0	0.00414892	0	0	0	0	0
Geminicoccaceae	0	0	0	0	0	0	0	0	0	0	0.00890928	0	0	0	0	0.00141631	0	0	0	0	0	0	0	0	0	0	0	0	0	0	0	0	0	0	0	0	0	0	0	0	0	0	0	0	0	0	0	0	0
Gemmataceae	0	0	0	0	0	0	0	0	0	0	0	0	0	0	0	0	0	0	0	0	0	0	0	0	0	0	0	0	0	0	0	0	0	0	0	0	0	0	0	0	0	0	0	0.00414892	0.00123232	0	0	0	0
Gemmatimonadaceae	0	0	0.00243543	0.00372301	0.00104247	0	0	0	0	0.00299513	0.0668196	0	0.00243908	0	0.00248716	0	0	0	0	0	0.00420569	0.00242804	0	0	0.00374953	0	0	0	0	0	0	0	0	0	0	0.00144431	0	0	0	0	0.00134851	0.0901007	0.0175739	0.318084	0.0110908	0.0263687	0.00749423	0	0.0025535
Geobacteraceae	0	0	0	0	0	0	0	0	0	0	0	0	0	0	0	0	0	0	0	0	0.0014019	0	0	0	0	0	0	0	0	0	0	0	0	0	0	0	0	0	0	0	0	0	0	0	0	0	0	0	0
Geodermatophilaceae	0	0	0	0.00744602	0	0	0	0	0	0	0.0133639	0	0	0	0	0	0	0	0	0.00126167	0	0.00121402	0	0	0.00249969	0	0	0	0	0	0	0	0	0	0	0.00144431	0	0	0	0	0	0.0208929	0.00159762	0.0387232	0	0.0113009	0.00149885	0	0.00127675
Glycomycetaceae	0	0	0	0	0	0	0	0	0	0	0	0	0	0	0	0	0	0	0	0	0	0	0	0	0	0	0	0	0	0	0	0	0	0	0	0	0	0	0	0	0	0	0	0.00276595	0	0	0	0	0
Gracilibacteraceae	0	0	0	0	0	0	0	0	0	0	0	0	0	0	0	0	0	0	0	0	0	0	0	0	0	0	0	0	0	0	0	0	0	0	0	0	0	0	0	0	0	0	0	0	0	0.00376695	0	0	0
groundwater_metagenome	0	0	0	0	0	0	0	0	0	0	0	0	0	0	0	0	0	0	0	0	0	0	0	0	0	0	0	0	0	0	0	0	0	0	0	0	0	0	0	0	0	0	0	0	0	0	0	0	0
gut_metagenome	0.00324275	0.052674	0.00243543	0.00620501	0.0187645	0.00326886	0.0413803	0.129951	0.00668512	0.0119805	1.97341	0.0146765	0.368302	0.0103864	0.014923	0	0.0645171	0	0	0.0100934	0	0.0218524	0.00613753	0.0180993	0.023747	0.0937239	0.0103201	0	0.080521	0.0561575	0.0954172	0.109133	0.0567354	0.0901636	3.05663	0.0332192	0.0228464	1.22124	0	0.00138694	0	0	0.00319525	0	0	0.0351582	0.0224827	0.0868889	0.241305
Hahellaceae	0	0	0	0	0	0	0	0	0	0	0	0	0	0	0	0	0	0	0	0	0	0	0	0	0	0	0	0	0	0	0	0	0	0	0	0	0	0	0	0	0	0	0	0.00138297	0	0	0	0	0
Halanaerobiaceae	0	0	0	0	0	0	0	0	0	0	0	0	0	0	0	0	0	0	0	0	0	0	0	0	0	0	0	0	0	0	0	0	0	0	0	0	0	0	0	0	0	0	0	0	0	0	0	0	0
Haliangiaceae	0	0	0	0	0	0	0	0	0	0.00299513	0.0423191	0.00133422	0	0	0	0	0	0	0.00141858	0	0.00280379	0.00121402	0	0	0	0	0	0	0	0	0	0	0	0	0	0	0	0	0	0	0	0.00522323	0.00319525	0.0746805	0.00492927	0.00125565	0	0	0
Halieaceae	0	0	0	0	0	0	0	0	0	0	0	0	0	0	0	0	0	0	0	0	0	0	0	0	0	0	0	0	0	0	0	0	0	0	0	0	0	0	0	0	0	0	0	0	0	0	0	0	0
Haloferacaceae	0	0	0	0	0	0	0	0	0	0	0	0	0	0	0	0	0	0	0	0	0	0	0	0	0	0	0	0	0	0	0	0	0	0	0	0	0	0	0	0	0	0	0	0	0	0	0	0	0
Halomonadaceae	0.00972826	0.0046477	0.00121772	0.018615	0.00208494	0.00108962	0	0.00121449	0	0	0.00668196	0	0	0	0	0	0	0	0	0	0	0	0	0	0	0	0	0	0	0.0136969	0.00561277	0.00287191	0	0.00121843	0	0	0	0	0	0	0	0.00130581	0.00159762	0	0	0.00125565	0	0	0
Helicobacteraceae	0	0	0	0	0	0	0	0	0	0	0.0200459	0	0	0	0	0	0.00439889	0	0.0383017	0	0	0	0	0	0	0.00170407	0	0	0	0	0	0	0	0	0	0	0.00380773	0	0	0	0	0.00261161	0	0	0	0.0025113	0	0	0
Herpetosiphonaceae	0	0	0	0	0	0	0	0	0	0	0	0	0	0	0	0	0	0	0	0	0.00280379	0	0	0	0	0	0	0	0	0	0	0	0	0	0	0	0	0	0	0	0	0.00130581	0.00159762	0.146595	0.00246463	0.0050226	0	0	0
Holophagaceae	0	0	0	0	0	0	0	0	0	0	0	0	0	0	0	0	0	0	0	0	0	0	0	0	0	0	0	0	0	0	0	0	0	0	0	0	0	0	0	0	0	0.00130581	0	0.00138297	0	0	0	0	0
Holosporaceae	0	0	0	0	0	0	0	0	0	0	0	0	0	0	0	0	0	0	0	0	0	0	0	0	0	0	0	0	0	0	0	0	0	0	0	0	0	0	0	0	0	0	0	0.00553189	0	0	0	0	0
Hydrogenophilaceae	0	0	0	0	0	0	0	0	0	0	0	0	0	0	0	0	0	0	0	0	0	0	0	0	0	0	0	0	0	0	0	0	0	0	0	0	0	0	0	0	0	0	0	0	0	0.0025113	0	0	0
hydrothermal_vent_metagenome	0	0	0	0	0	0	0	0	0	0	0	0	0	0	0	0	0	0	0	0	0	0	0	0	0	0	0	0	0	0	0	0	0	0	0	0	0	0	0	0	0	0	0	0	0	0	0	0	0
Hymenobacteraceae	0	0	0	0	0	0	0	0	0	0.0044927	0.0913201	0	0	0.0012983	0	0	0.00293259	0	0	0	0	0.0060701	0	0	0	0	0	0	0	0	0	0	0	0	0	0	0	0	0	0	0	0.00261161	0.00159762	0.0138297	0	0.00125565	0	0	0
Hyphomicrobiaceae	0	0	0	0	0	0	0	0	0	0	0.00445464	0.00133422	0.00121954	0	0	0	0	0	0.0198601	0	0	0	0	0	0	0	0	0	0	0	0.00140319	0	0	0	0	0	0	0	0	0	0	0.00522323	0.00159762	0.00691486	0	0.0025113	0	0	0
Hyphomonadaceae	0	0	0	0	0	0	0	0	0	0	0.00890928	0	0	0	0	0	0	0	0.0156044	0	0	0	0	0	0	0	0	0	0	0	0	0	0	0	0	0	0	0	0	0	0	0	0	0.0124468	0	0	0	0	0
Iamiaceae	0	0	0	0	0	0	0	0	0	0.00149757	0.0111366	0	0	0	0	0	0	0	0	0	0	0	0	0	0	0	0	0	0	0	0	0	0	0	0	0	0	0	0	0	0	0.0130581	0	0.0248935	0	0.00125565	0	0	0
Idiomarinaceae	0.0183756	0.00154923	0.00365315	0.00868702	0.00104247	0.00217924	0	0.00121449	0	0	0	0	0	0	0	0	0	0	0	0	0	0	0	0	0	0	0	0	0	0	0.00140319	0.00143596	0	0.00121843	0	0	0	0	0	0	0	0	0	0.00414892	0	0	0	0	0
Ilumatobacteraceae	0	0	0	0	0	0	0	0	0	0.00149757	0.00445464	0	0.00121954	0	0	0	0	0	0.00851148	0	0	0	0	0	0	0	0	0	0	0	0	0	0	0	0	0	0.00126924	0	0	0	0	0.0130581	0	0.0414892	0.00246463	0	0	0	0
Inquilinaceae	0	0	0	0	0	0	0	0	0	0	0	0	0	0	0	0	0	0	0	0	0	0	0	0	0	0	0	0	0	0	0	0	0	0	0	0	0	0	0	0	0	0	0	0	0	0	0	0	0
Intrasporangiaceae	0	0	0	0.001241	0	0	0	0	0	0	0.0111366	0	0	0	0	0	0	0	0	0	0.00280379	0	0	0	0	0	0	0	0.00141265	0	0	0.00143596	0	0	0	0	0	0	0	0	0	0.0261161	0.00479287	0.00553189	0.0110908	0.00376695	0	0	0
Isosphaeraceae	0	0	0	0	0	0	0	0	0	0	0	0	0	0	0	0	0	0	0	0	0	0	0	0	0	0	0	0	0	0	0	0	0	0	0	0	0	0	0	0	0	0	0	0	0	0	0	0	0
JG30-KF-AS9	0	0	0	0.00372301	0	0	0	0	0	0	0	0	0	0	0	0	0	0	0	0	0	0	0	0	0	0	0	0	0	0	0	0	0	0	0	0	0	0	0	0	0	0	0	0	0	0	0	0	0
JG30-KF-CM45	0	0	0	0	0	0	0	0	0	0	0.00668196	0	0	0	0	0	0	0	0	0	0	0	0	0	0	0	0	0	0	0	0	0	0	0	0	0	0	0	0	0	0	0.00391742	0.0111834	0.0387232	0.00246463	0	0	0	0
Kallotenuaceae	0	0	0	0	0	0	0	0	0	0	0	0	0	0	0	0	0	0	0	0	0	0	0	0	0	0	0	0	0	0	0	0	0	0	0	0	0	0	0	0	0	0	0	0	0	0	0	0	0
KD3-93	0	0	0	0	0	0	0	0	0	0	0	0	0	0	0	0	0	0	0	0	0	0	0	0	0	0	0	0	0	0	0	0	0	0	0	0	0	0	0	0	0	0	0	0.0138297	0.00123232	0	0	0	0
KF-JG30-B3	0	0	0	0.00248201	0	0	0	0	0	0	0.00445464	0	0	0	0	0	0	0	0	0	0	0	0	0	0	0	0	0	0	0	0	0	0	0	0	0	0	0	0	0	0	0.00130581	0.00159762	0.00138297	0	0	0	0	0
Kiloniellaceae	0	0	0	0	0	0	0	0	0	0	0.0334098	0	0	0	0	0	0	0	0	0	0	0.00242804	0	0	0	0	0	0	0	0	0	0	0	0	0	0	0	0	0	0	0	0	0	0	0	0	0	0	0
Kineosporiaceae	0	0	0	0	0	0	0	0	0	0	0	0	0	0	0	0	0	0	0	0	0	0	0	0	0	0	0	0	0	0	0	0	0	0	0	0	0	0	0	0	0	0.00261161	0.00319525	0.00138297	0.00123232	0	0.00149885	0	0
Koribacteraceae	0	0	0	0	0	0	0	0	0	0	0	0	0	0	0	0	0	0	0	0	0	0	0	0	0	0	0	0	0	0	0	0	0	0	0	0	0	0	0	0	0	0	0	0	0.00123232	0	0	0	0
Ktedonobacteraceae	0	0	0	0.00496401	0	0	0	0	0	0	0	0	0	0	0	0	0	0	0	0	0	0	0	0	0	0	0	0	0	0	0	0	0	0	0	0	0	0	0	0	0	0	0	0	0.00246463	0	0.00449654	0	0
Labraceae	0	0	0	0	0	0	0	0	0	0	0.00222732	0	0	0	0	0	0	0	0	0	0	0.00121402	0	0	0	0	0	0	0	0	0	0	0	0	0	0	0	0	0	0	0	0	0	0	0	0	0	0	0
Lachnospiraceae	11.2696	11.7308	43.1363	27.7811	15.8674	23.027	28.8156	21.9058	22.466	42.2134	19.2997	18.2735	23.1481	31.3227	34.2271	17.8398	21.339	22.6878	27.4949	29.9621	14.1059	13.1709	13.7628	25.2912	19.3951	15.8819	23.3078	32.5464	38.1203	22.3397	7.66144	24.8018	24.658	22.7602	20.8895	11.2685	7.28039	7.15988	15.5215	10.2343	11.3517	35.232	11.7218	18.0035	30.8276	6.5344	25.314	17.1705	11.5392
Lactobacillaceae	0.902566	0.175064	0.0158303	0.156366	0.0469112	0.0435849	0.358629	0.10809	0.639097	0.56608	0.77288	0.0747165	0.013415	0.00649148	0.0248716	0.0269099	0.00733149	0.00398941	0.215624	0.01514	0.0504682	0.0509888	0.0601478	0.00129281	0.00249969	0.00852036	0.00774004	0.9168	1.0496	1.14232	0.0603373	0.153647	0.234678	0.694504	0.15317	0.0678828	0.0228464	0.00744657	0.383453	0.692085	3.01392	0.249409	0.560766	0.052553	0.0764036	0.0665495	0.899308	0.028963	0.0217047
Legionellaceae	0	0	0	0	0	0	0	0	0	0	0	0	0	0	0	0	0	0	0	0	0	0	0	0	0	0	0	0	0	0	0	0	0	0	0	0	0	0	0	0	0	0	0	0	0	0	0	0	0
Lentimicrobiaceae	0	0	0	0	0	0	0	0	0	0	0	0	0	0	0	0	0	0	0	0	0	0	0	0	0	0	0	0	0	0	0	0	0	0	0	0	0	0	0	0	0	0	0	0	0	0	0	0	0
Leptolyngbyaceae	0	0	0	0	0	0	0	0	0	0	0	0	0	0	0	0	0	0	0	0	0	0	0	0	0	0	0	0	0	0	0	0	0	0	0	0	0	0	0	0	0	0	0	0	0	0	0	0	0
Leptospiraceae	0	0	0	0	0	0	0	0	0	0	0	0	0	0	0	0	0	0	0	0	0	0	0	0	0	0	0	0	0	0	0	0	0	0	0	0	0	0	0	0	0	0	0	0	0	0	0	0	0
Leptotrichiaceae	0	0	0	0.00248201	0	0	0	0	0	0	0.00222732	0	0.0353667	0	0	0.00141631	0	0	0.00141858	0	0.0014019	0	0	0.00129281	0	0	0	0	0	0	0	0	0	0	0	0	0.00507698	0	0	0.00138694	0	0.00652903	0.00639049	0.00138297	0	0	0	0	0.0025535
Leuconostocaceae	0.0151328	0.0139431	0	0.00248201	0.00104247	0.00435849	0.00114945	0	0.00802214	0.00299513	0.0400918	0.00266845	0	0	0.00248716	0.00566524	0	0.00265961	0.0113486	0.00504668	0.0014019	0.0303505	0.00491002	0.00258562	0.00124984	0	0	0.0142844	0.0169518	0.00273939	0.0140319	0.00143596	0.0386832	0.0207133	0.00948844	0.00144431	0.00126924	0	0.0116198	0.00138694	0.00674254	0.0156697	0.170946	0.0207446	0.023414	0.0175791	0.33724	0.0091462	0.00383024
Limnochordaceae	0	0	0	0	0	0	0	0	0	0	0	0	0	0	0	0	0	0	0	0	0	0	0	0	0	0	0	0	0	0	0	0	0	0	0	0	0	0	0	0	0	0	0	0	0.00123232	0	0	0	0
Listeriaceae	0	0	0	0	0	0	0	0	0	0	0.00445464	0	0	0	0	0	0	0	0	0	0	0	0	0	0	0	0	0	0	0	0	0	0	0	0	0	0	0	0	0	0	0	0	0	0	0	0	0	0
Longimicrobiaceae	0	0	0	0	0	0	0	0	0	0.00149757	0	0	0	0	0	0	0	0	0	0	0	0	0	0	0	0	0	0	0	0	0	0	0	0	0	0	0	0	0	0	0	0	0	0.0179786	0	0	0	0	0
Magnetospiraceae	0	0	0	0	0	0	0	0	0	0	0.00668196	0	0	0	0	0	0	0	0	0	0	0	0	0	0	0	0	0	0	0	0	0	0	0	0	0	0	0	0	0	0	0	0	0	0	0	0	0	0
Magnetospirillaceae	0	0	0	0	0	0	0	0	0	0	0	0	0	0	0	0	0	0	0	0	0	0	0	0	0	0	0	0	0	0	0	0	0	0	0	0	0	0	0	0	0	0	0	0	0	0	0	0	0
marine_metagenome	0	0	0	0	0	0	0	0	0	0	0	0	0	0	0	0	0	0	0	0	0	0	0	0	0	0	0	0	0	0	0	0	0	0	0	0	0	0	0	0	0	0	0	0	0	0	0	0	0
Marinifilaceae	0.121063	0.0588709	0.00243543	0.014892	0.0583783	0.0207028	0.0264374	0.525875	0.0294145	0.0314489	0.645923	0.248165	0.312203	0.154497	0.0994864	0.219528	0.0410563	0.0199471	0.0482317	0.0820086	0.0112152	0.0133542	0.0908354	0.227534	0.196225	0.28458	0.0425702	0.0337632	0.101711	0.0465696	0.296074	0.099081	0.642142	0.0901636	0.321251	0.560394	0.45312	9.02897	0.440261	0.152564	0.168564	0.133192	0.345087	0.0456381	0.0382018	0.0364139	0.223328	0.45731	0.729023
Marinobacteraceae	0	0	0	0	0	0	0	0	0	0.00299513	0.140321	0.00133422	0	0	0.00124358	0	0	0	0	0	0	0.00485608	0	0	0	0	0	0	0	0	0	0	0	0	0	0	0	0	0	0	0	0	0	0	0	0	0	0	0
Marinomonadaceae	0	0	0	0	0	0	0	0	0	0	0	0	0	0	0	0	0	0	0	0	0	0	0	0	0	0	0	0	0	0	0	0	0	0	0	0	0	0	0	0	0	0	0	0	0	0	0	0	0
metagenome	0	0	0	0	0	0	0	0	0.00133702	0.0044927	0.00890928	0.00400267	0	0.0272642	0	0	0	0	0.00567432	0	0.0014019	0	0.00491002	0	0.0137483	0	0	0.00909008	0	0	0	0.0114877	0	0	0.00271098	0	0	0	0.00129109	0.00277389	0	0.0117523	0	0.0152127	0.00246463	0.00376695	0	0.00152437	0
Methanobacteriaceae	0	0	0	0	0	0	0.00114945	0.00728695	0.00401107	0	0.00222732	0	0	0	0	0	0	0	0	0	0.0014019	0	0	0	0	0	0	0	0	0.00684847	0.0266607	0.00143596	0.0373938	0.00243685	1.87329	0	0	0	0.00258218	0	0	0	0	0	0	0	0.00899308	0	0
Methanomassiliicoccaceae	0	0	0	0	0	0	0	0	0	0	0	0	0	0	0	0	0	0	0	0	0	0	0	0	0	0	0	0	0	0	0	0	0	0	0.0230433	0	0	0	0	0	0	0	0	0	0	0	0	0	0
Methanomethyliaceae	0	0	0	0	0	0	0	0	0	0	0	0	0	0	0	0	0	0	0	0	0	0	0	0	0	0	0	0	0	0	0	0	0	0	0	0	0	0	0	0	0	0	0	0	0	0	0	0	0
Methanomethylophilaceae	0	0	0	0	0	0	0	0	0	0	0	0	0	0	0	0	0	0	0	0	0	0	0	0	0	0	0	0	0	0	0	0	0	0	0	0	0	0	0.00774653	0	0	0	0	0	0	0	0	0	0
Methanosaetaceae	0	0	0	0	0	0	0	0	0	0	0	0	0	0	0	0	0	0	0	0	0	0	0	0	0	0	0	0	0	0	0	0	0	0	0	0	0	0	0	0	0	0	0	0	0	0	0	0	0
Methylococcaceae	0	0	0	0	0	0	0	0	0	0	0	0	0	0	0	0	0	0	0	0	0	0	0	0	0	0	0	0	0	0	0	0	0	0	0	0	0	0	0	0	0	0	0	0	0	0	0	0	0
Methyloligellaceae	0	0	0	0.001241	0	0	0	0	0	0	0.0311825	0.00133422	0	0	0	0	0	0	0	0	0	0	0	0	0	0	0	0	0	0	0	0	0	0	0	0	0	0	0	0	0	0.00130581	0	0	0	0	0	0	0
Methylomonaceae	0	0	0	0	0	0	0	0	0	0	0.00445464	0	0	0	0	0	0	0	0.0070929	0	0	0	0	0	0	0	0	0	0	0	0	0	0	0	0	0	0	0	0	0	0	0	0	0	0	0	0	0	0
Methylophagaceae	0	0	0	0	0	0	0	0	0	0	0.00445464	0	0	0	0	0	0	0	0	0	0	0	0	0	0	0	0	0	0	0	0	0	0	0	0	0	0	0	0	0	0	0	0	0	0	0	0	0	0
Methylophilaceae	0	0	0	0	0	0	0	0	0	0	0.00222732	0	0	0	0	0	0	0	0	0	0.00560758	0	0	0	0	0	0	0	0	0	0	0	0	0	0	0	0	0	0	0	0	0	0.00159762	0.0124468	0	0.0025113	0	0	0
Micavibrionaceae	0	0	0	0	0	0	0	0	0	0.00599027	0	0	0	0	0	0	0	0	0.00141858	0.00252334	0.00280379	0	0	0	0	0	0	0	0	0	0	0	0	0	0	0.00144431	0	0	0	0	0	0.00130581	0	0.00553189	0	0	0	0	0
Microbacteriaceae	0	0	0	0.00248201	0	0	0	0	0	0	0.00668196	0.00133422	0	0	0	0	0	0	0	0	0	0	0	0	0	0	0	0	0	0	0	0	0	0	0	0.00577726	0.00634622	0.0012411	0	0	0	0.00783484	0.0159762	0.00829784	0.00862621	0	0.00299769	0.00152437	0
Microbulbiferaceae	0	0	0	0	0	0	0	0	0	0	0.00668196	0	0	0	0	0	0	0	0	0	0	0	0	0	0	0	0	0	0	0	0	0	0	0	0	0	0	0	0	0	0	0	0	0	0	0	0	0	0
Micrococcaceae	0.0421558	0.0170416	0.00243543	0.019856	0.00312741	0.00435849	0.00574726	0.0157884	0.0106962	0.0119805	0.0801835	0.00133422	0.00365863	0.0155796	0	0.00566524	0.00586519	0	0.00283716	0.00757002	0.0785061	0.00364206	0.00122751	0.00517123	0	0	0	0.00389575	0.024015	0	0	0.00287191	0.0232099	0.00974742	0.00406647	0.00288863	0.0126924	0.00496438	0.00645544	0.00693472	0.00674254	0.0613729	0.123017	0.0580849	0.0443634	0.025113	0.0119908	0	0.00127675
Microcystaceae	0	0	0	0	0	0	0	0	0	0	0	0	0	0	0	0	0	0	0	0	0	0	0	0	0	0	0	0	0	0	0	0	0	0	0	0	0	0	0	0	0	0	0	0	0	0	0	0	0
Microgenomates_group_bacterium_RBG_16_45_19	0	0	0	0	0	0	0	0	0	0	0	0	0	0	0	0	0	0	0	0	0	0	0	0	0	0	0	0	0	0	0	0	0	0	0	0	0	0	0	0	0	0	0	0	0	0	0	0	0
Micromonosporaceae	0	0	0	0	0	0	0	0	0	0.00149757	0.0111366	0	0	0	0	0	0	0	0	0	0	0	0	0	0	0	0	0	0	0	0	0	0	0	0	0	0	0	0	0	0	0.0352568	0.00159762	0.0165957	0	0.0113009	0	0	0
Micropepsaceae	0	0	0	0.00744602	0	0	0	0	0	0	0	0	0	0	0	0	0	0	0	0	0	0	0	0	0	0	0	0	0	0	0	0	0	0	0	0	0	0	0	0	0	0	0	0.00276595	0.00246463	0	0	0	0
Microscillaceae	0	0	0	0	0	0	0	0	0	0.00299513	0.0512284	0	0	0	0	0.00283262	0	0	0	0	0.00280379	0	0	0.00129281	0	0	0	0	0	0	0.00280639	0	0	0	0	0	0	0	0	0	0	0.00522323	0.00479287	0.0857443	0	0.00627825	0	0	0
Microtrichaceae	0	0	0	0	0	0	0	0	0	0	0	0	0	0	0	0	0	0	0.00993006	0	0	0	0	0	0	0	0	0	0	0	0	0	0	0	0	0	0	0	0	0	0	0	0	0.00138297	0	0	0	0	0
Midichloriaceae	0	0	0	0	0	0	0	0	0	0	0	0	0	0	0	0	0	0	0	0	0	0	0	0	0	0	0	0	0	0	0	0	0	0	0	0	0	0	0	0	0	0	0	0.00138297	0	0	0	0	0
Mitochondria	0	0	0	0	0	0	0	0	0	0.00149757	0.00890928	0	0.00121954	0	0.00248716	0.00141631	0	0	0.0127672	0	0.00420569	0	0	0	0	0	0	0	0.00141265	0	0	0	0	0.00243685	0	0.00288863	0.00888471	0	0	0	0	0.00261161	0.0191715	0.00276595	0.0073939	0.0025113	0.00749423	0	0.00510699
mle1-27	0	0	0	0	0	0	0	0	0	0	0.00222732	0	0	0	0	0	0	0	0	0	0	0	0	0	0	0	0	0	0	0	0	0	0	0	0	0	0	0	0	0	0	0	0	0.0165957	0.00123232	0.0050226	0	0	0
Moraxellaceae	0.00108092	0.00309847	0	0.001241	0	0	0	0	0	0.0089854	0.049001	0.00533689	0	0.0012983	0.00124358	0	0	0	0	0.01514	0.00420569	0.00242804	0.0135026	0.00129281	0	0	0	0	0.00423795	0.0123272	0.00701597	0	0.00386832	0.00121843	0.00813295	0.00722157	0.00380773	0.00496438	0.00129109	0.00832166	0	0.396965	0.0431358	0.0318084	0.0123232	0.0188348	0.00899308	0	0.00127675
MSB-4B10	0	0	0	0	0	0	0	0	0	0	0	0	0	0	0	0	0	0	0	0	0	0	0	0	0	0	0	0	0	0	0	0	0	0	0	0	0	0	0	0	0	0	0	0	0	0	0	0	0
Muribaculaceae	0.0443176	0.0139431	0	0.00620501	0.0114672	0.0479433	0.0425297	0.0170029	0.304841	0.0509173	21.0036	0.0560374	0.0365863	0.00519319	0.00994864	0.0311588	0	0	0.157462	0.0138784	0	0.108048	0.00736504	0	0.00499938	0.00170407	0.0232201	0.00389575	0.00141265	0.00273939	0.00140319	0.00430787	0.0103155	0.00243685	0.0176214	0.0852146	0.210695	0.0459205	0.0555168	0.00138694	0	0.0221987	0.0143786	0.00829784	0.00616158	0.00627825	0.0914296	0.0548772	0.0740514
Mycobacteriaceae	0	0	0	0	0	0	0	0	0	0.00149757	0.00222732	0	0	0	0	0	0.00293259	0	0.00141858	0	0	0	0	0	0	0	0	0	0	0	0	0	0	0	0	0	0	0	0	0	0	0.0130581	0.00159762	0.00691486	0.00369695	0.0025113	0.00299769	0	0
Mycoplasmataceae	0	0	0	0	0	0	0	0	0	0	0	0	0	0	0	0	0	0	0	0	0	0	0	0	0	0	0	0	0	0	0	0	0	0	0	0	0	0	0	0	0	0	0	0	0	0	0	0	0
Myxococcaceae	0	0	0	0	0	0	0	0	0	0	0	0	0	0	0	0	0	0	0	0	0	0	0	0	0	0	0	0	0	0	0	0	0	0	0	0	0	0	0	0	0	0	0	0.00138297	0	0	0	0	0
Nakamurellaceae	0	0	0	0	0	0	0	0	0	0	0.00445464	0	0	0	0	0	0	0	0	0	0	0	0	0	0	0	0	0	0	0	0	0	0	0	0	0	0	0	0	0	0	0	0.00159762	0	0	0	0	0	0
Nannocystaceae	0	0	0	0	0	0	0	0	0	0	0	0	0	0	0	0	0	0	0	0	0	0	0	0	0	0	0	0	0	0	0	0	0	0	0	0	0	0	0	0	0	0	0	0.00691486	0.00123232	0	0	0	0
Neisseriaceae	0	0	0	0	0.00104247	0	0	0	0	0	0.0178186	0	0	0	0	0.00141631	0	0.00265961	0	0	0	0	0	0	0	0.00170407	0	0.00259717	0	0	0	0.00143596	0	0.00243685	0	0	0.00634622	0	0	0	0	0.00914065	0.012781	0.00829784	0.00985853	0.00878955	0.00299769	0	0.00893724
Nitriliruptoraceae	0	0.00154923	0.00121772	0	0	0	0	0.00364347	0	0	0	0	0	0	0	0	0	0	0	0	0	0	0	0	0	0	0	0	0	0	0	0.00287191	0	0	0	0	0	0	0	0	0	0	0	0	0	0	0	0	0
Nitrincolaceae	0	0	0	0	0	0	0	0	0	0.00299513	0.0445464	0	0	0	0	0	0	0	0	0	0	0.00121402	0	0	0	0	0	0	0	0	0	0	0	0	0	0	0	0	0	0	0	0.00261161	0	0	0	0	0	0	0
Nitrosococcaceae	0	0	0	0	0	0	0	0	0	0	0	0	0	0	0	0	0	0	0	0	0	0	0	0	0	0	0	0	0	0	0	0	0	0	0	0	0	0	0	0	0	0	0	0	0.00123232	0	0	0	0
Nitrosomonadaceae	0	0	0	0.00248201	0	0	0.0022989	0	0	0.00599027	0.0289552	0.00133422	0	0	0	0	0.0014663	0	0.00141858	0	0	0.00121402	0	0	0	0	0	0	0	0	0	0	0	0	0	0	0	0	0	0	0	0.0496207	0.012781	0.251701	0.0123232	0.00627825	0.00449654	0	0
Nitrosopumilaceae	0	0	0	0	0	0	0	0	0	0	0.0245005	0	0	0	0	0	0	0	0	0	0	0	0	0	0	0	0	0	0	0	0	0	0	0	0	0	0	0	0	0	0	0	0	0.00138297	0	0	0	0	0
Nitrososphaeraceae	0	0	0	0	0	0	0	0	0	0.00149757	0.00668196	0	0	0	0	0	0	0	0	0	0	0	0	0	0	0	0	0	0	0	0	0	0	0	0	0	0	0	0	0	0	0	0	0.00414892	0	0.00125565	0	0	0
Nitrosotaleaceae	0	0	0	0	0	0	0	0	0	0	0	0	0	0	0	0	0	0	0	0	0	0	0	0	0	0	0	0	0	0	0	0	0	0	0	0	0	0	0	0	0	0	0	0	0	0	0	0	0
Nitrospiraceae	0	0	0	0	0	0	0	0.00121449	0	0	0.0133639	0	0	0	0	0.00141631	0	0	0.00425574	0	0	0	0	0	0	0	0	0	0	0	0	0	0	0	0	0	0	0	0	0	0	0.00783484	0.00798811	0.0594678	0.00492927	0.00376695	0.00149885	0	0
Nocardiaceae	0	0	0	0	0	0	0	0	0	0	0.00222732	0	0	0	0	0	0	0	0	0	0.00280379	0	0	0	0	0	0	0	0	0	0	0	0	0	0	0	0	0	0	0	0	0.0117523	0	0.00414892	0	0.00376695	0.00149885	0	0
Nocardioidaceae	0.00108092	0	0	0.001241	0	0	0	0	0	0.00149757	0.0935475	0	0.00243908	0	0	0	0.0014663	0	0	0	0	0.00485608	0.00122751	0	0	0	0	0	0	0	0	0	0	0	0	0	0.00253849	0	0	0	0	0.0665962	0.0143786	0.128616	0.0357372	0.0263687	0.00449654	0	0
Nocardiopsaceae	0	0	0	0	0	0	0	0	0	0	0	0	0	0	0	0	0	0	0	0	0	0	0	0	0	0	0	0	0	0	0	0	0	0	0	0.00288863	0	0	0	0	0	0	0	0	0	0	0	0	0
Nostocaceae	0	0	0	0	0	0	0	0	0	0	0	0	0	0	0	0	0	0	0	0	0	0	0	0	0	0	0	0	0	0	0	0	0	0	0	0	0	0	0	0	0	0	0	0	0	0	0	0	0
NS11-12_marine_group	0	0	0	0	0	0	0	0	0	0	0	0	0	0	0	0	0	0	0	0	0	0	0	0	0	0	0	0	0	0	0	0	0	0	0	0	0	0	0	0	0	0	0	0.00276595	0	0	0	0	0
NS9_marine_group	0	0	0	0	0	0	0	0	0	0	0	0	0	0	0	0	0	0	0	0	0	0	0	0	0	0	0	0	0	0	0	0	0	0	0	0	0	0	0	0	0	0	0	0	0.00246463	0	0	0	0
Oceanibaculaceae	0	0	0	0	0	0	0	0	0	0	0	0	0	0	0	0	0	0	0	0	0	0	0	0	0	0	0	0	0	0	0	0	0	0	0	0	0	0	0	0	0	0	0	0	0	0.00125565	0	0	0
Oligoflexaceae	0	0	0	0	0	0	0	0	0	0	0	0	0	0	0	0	0	0	0	0	0	0	0	0	0	0	0	0	0	0	0	0	0	0	0	0	0	0	0	0	0	0	0	0.00968081	0.00123232	0	0	0	0
Opitutaceae	0	0	0	0	0	0	0	0	0	0	0.00222732	0	0.00121954	0	0	0	0	0	0	0	0.00420569	0	0	0	0	0	0	0	0	0	0	0	0	0	0	0	0	0	0	0	0	0.00130581	0	0.0401062	0	0	0	0	0
Oscillatoriaceae	0	0	0	0	0	0	0	0	0	0	0	0	0	0	0	0	0	0	0	0	0	0	0	0	0	0	0	0	0	0	0	0	0	0	0	0	0	0	0	0	0	0	0	0	0	0	0	0	0
p-251-o5	0	0	0	0	0	0	0	0	0	0	0.00222732	0	0	0	0	0	0	0	0	0	0	0	0	0	0	0	0	0	0	0	0	0	0	0	0	0	0	0	0	0	0	0	0.00159762	0	0	0	0	0	0
p-2534-18B5_gut_group	0	0	0	0	0	0	0	0	0	0	0.00222732	0	0	0	0	0	0	0	0	0	0	0	0	0	0	0	0	0	0	0	0	0	0	0	0	0	0	0	0	0	0	0	0	0	0	0	0	0	0
P13-46	0	0	0	0	0	0	0	0	0	0	0.0111366	0	0	0	0	0	0	0	0	0	0	0	0	0	0	0	0	0	0	0	0	0	0	0	0	0	0	0	0	0	0	0	0	0	0	0	0	0	0
P3OB-42	0	0	0	0	0	0	0	0	0	0	0	0	0	0	0	0	0	0	0	0	0	0	0	0	0	0	0	0	0	0	0	0	0	0	0	0	0	0	0	0	0	0	0	0.00968081	0	0	0	0	0
Paenibacillaceae	0	0	0	0	0	0	0	0	0	0.0089854	0.0222732	0.00133422	0.00243908	0	0.00373074	0	0	0	0.00141858	0	0.00560758	0.00242804	0.00122751	0	0	0	0	0	0	0	0	0	0	0	0	0	0	0	0	0	0	0.00391742	0.00319525	0.00276595	0	0.0050226	0.00149885	0	0
Paludibacteraceae	0	0	0	0	0	0	0	0	0	0	0	0	0	0	0	0	0	0	0	0	0	0	0	0	0	0	0	0	0	0	0	0	0	0	0	0	0	0	0	0	0	0	0	0	0	0	0	0	0
Paracaedibacteraceae	0	0	0	0	0	0	0	0	0	0	0	0	0	0	0	0	0	0	0	0	0	0	0	0	0	0	0	0	0	0	0	0	0	0	0	0	0	0	0	0	0	0	0	0	0	0	0	0	0
Parachlamydiaceae	0	0	0	0	0	0	0	0	0	0	0	0	0	0	0	0	0	0	0	0	0	0	0	0	0	0	0	0	0	0	0	0	0	0	0	0	0	0	0	0	0	0	0	0	0	0	0	0	0
Parcubacteria_bacterium_C7867-005	0	0	0	0	0	0	0	0	0	0	0	0	0	0	0	0	0	0	0	0	0	0	0	0	0	0	0	0	0	0	0	0	0	0	0	0	0	0	0	0	0	0	0	0	0	0	0	0	0
Parvibaculaceae	0	0	0	0	0	0	0	0	0	0	0	0	0	0	0	0	0	0	0	0	0	0	0	0	0	0	0	0	0	0	0	0	0	0	0	0	0	0	0	0	0	0	0	0	0	0.00125565	0	0	0
Parvularculaceae	0	0	0	0	0	0	0	0	0	0	0	0	0	0	0	0	0	0	0	0	0	0	0	0	0	0	0	0	0	0	0	0	0	0	0	0	0	0	0	0	0	0	0	0	0	0	0	0	0
Pasteurellaceae	0.406425	0.102249	1.64392	0.0384711	2.18815	0.129665	0.0195407	0.069226	0.0935916	0.0119805	0.474419	0.00667111	0.0621966	0.0675114	0.0124358	0.0169957	0.00586519	0.00797883	0.0226973	0.00504668	0.0378512	0.0145682	0.0208676	0.0168065	0.00874891	0.00511221	0.00258001	0.710325	0.0141265	0.00958786	0.00420958	0.132108	0.101866	0.146211	0.0257543	0.0982134	0.0342696	0.0210986	0.0232396	0.00832166	0.0296672	0.383907	0.084674	0.131382	0.104747	0.0678051	0.0209838	0.0716452	0.0242582
Pedosphaeraceae	0	0	0	0	0	0	0	0	0	0	0.0111366	0	0	0	0	0	0	0	0	0	0.00280379	0	0	0	0	0	0	0	0	0	0	0	0	0	0	0	0	0	0	0	0	0.00652903	0	0.0594678	0.00492927	0.00125565	0	0	0
Peptococcaceae	0.0594505	0.0046477	0.00730629	0.00248201	0.0104247	0.00217924	0.0137934	0.0109304	0.0414477	0.00149757	0.00445464	0.00533689	0.00121954	0.0142813	0.00497432	0	0.00293259	0.0013298	0.00425574	0	0.0014019	0	0.00122751	0.00129281	0.0412448	0.00340814	0	0.00259717	0.00988854	0.0109576	0.00561277	0.0272832	0.0064472	0.00487371	0.0447312	0.00288863	0.00253849	0.0322685	0.00516436	0.00554777	0.00809105	0.00261161	0	0	0.00492927	0.0025113	0.101922	0.00762184	0.00893724
Peptostreptococcaceae	20.6834	1.93035	1.9727	0.685034	6.76772	0.77799	1.41268	5.18223	1.56967	1.1052	2.32532	0.318879	0.0756116	1.5255	0.72252	0.514121	0.49121	0.40958	0.608571	0.497098	5.11131	0.849814	1.27783	0.350351	0.289964	0.252203	0.0903004	2.6569	2.71935	1.4916	1.6235	3.02556	1.07797	6.6782	9.69176	0.647053	0.313503	0.289175	0.553877	0.597773	1.74362	0.295112	0.361063	0.333296	0.964904	3.72551	0.487125	0.246947	0.15704
Phaselicystidaceae	0	0	0	0	0	0	0	0	0	0	0	0	0	0	0	0	0	0	0	0	0	0	0	0	0	0	0	0	0	0	0	0	0	0	0	0	0	0	0	0	0	0	0	0.00414892	0.00246463	0	0	0	0
Phormidiaceae	0	0	0	0	0	0	0	0	0	0	0	0	0	0	0	0	0	0	0	0	0	0	0	0	0	0	0	0	0	0	0	0	0	0	0	0	0	0	0	0	0	0	0	0	0	0	0	0	0
PHOS-HE36	0	0	0	0	0	0	0	0	0	0	0	0.00266845	0	0	0	0	0	0	0	0	0	0	0	0	0	0	0	0	0	0	0	0	0	0	0	0	0	0	0	0	0	0	0	0	0	0	0	0	0
Phycisphaeraceae	0	0	0	0	0	0	0	0	0	0	0.00668196	0	0	0	0	0	0	0	0	0	0	0	0	0	0	0	0	0	0	0	0	0	0	0	0	0	0	0	0	0	0	0	0	0.00138297	0.00246463	0	0	0	0
Pirellulaceae	0	0	0	0	0	0	0	0	0	0	0	0	0	0	0	0	0	0	0	0	0	0	0	0	0	0	0	0	0	0	0	0	0	0	0	0	0	0	0	0	0	0.00130581	0	0	0	0	0	0	0
Planococcaceae	0	0	0	0	0	0	0	0	0	0	0.0222732	0	0	0	0.00124358	0	0.0014663	0	0	0	0	0	0	0	0	0	0	0	0	0	0	0	0	0	0	0	0	0	0	0	0	0.00391742	0.0239643	0.00276595	0.00123232	0	0	0	0
Planoglabratella_opercularis	0	0	0	0	0	0	0	0	0	0	0	0	0	0	0	0	0	0	0	0	0	0	0	0	0	0	0	0	0	0	0	0	0	0	0	0	0	0	0	0	0	0	0	0	0	0	0	0	0
Polyangiaceae	0	0	0	0	0	0	0	0	0	0	0.00890928	0	0	0	0	0	0	0	0	0	0	0	0	0	0	0	0	0	0	0	0	0	0	0	0	0	0	0	0	0	0	0	0	0.0318084	0.00123232	0.00125565	0.00149885	0	0
Porphyromonadaceae	0.00108092	0.00309847	0.0109594	0.00248201	0.0104247	0.0108962	0.012644	0.0206464	0.643108	0	0.0356371	0.00133422	0.00487817	0	0	0	0	0	0	0	0	0.00485608	0.00122751	0	0	0	0	0	0.00141265	0	0	0.00143596	0.00257888	0.00243685	0.00135549	0.00288863	0.00126924	0.00248219	0.00645544	0.00832166	0	0.00261161	0.00798811	0	0	0	0	0	0.00127675
Prevotellaceae	1.54787	38.3095	0.227713	0.112931	0.184517	0.667938	0.260926	0.59753	1.7983	1.28641	1.67717	5.49566	23.6335	0.791961	4.81514	1.10897	0.802065	1.18619	0.9391	0.876861	0.928055	0.415195	52.142	10.9927	0.343707	3.40644	0.243811	6.57213	12.7944	1.30121	2.71799	28.0213	0.371359	0.0158396	0.0515087	3.35803	53.5837	2.4251	1.41503	0.127599	0.0458493	23.5646	0.789226	0.554572	0.764036	0.518584	0.560568	3.54873	4.9091
Prolixibacteraceae	0	0	0	0	0	0	0	0	0	0	0	0	0	0	0	0	0	0	0	0	0	0	0	0	0	0	0	0	0	0	0	0	0	0	0	0	0	0	0	0	0	0	0	0	0	0	0	0	0
Promicromonosporaceae	0	0	0	0	0	0	0	0	0	0	0.00445464	0	0	0	0	0	0	0	0	0	0	0	0	0	0	0	0	0	0	0	0	0	0	0	0	0	0	0	0	0	0	0	0	0	0	0	0	0	0
Propionibacteriaceae	0.00216183	0	0	0	0	0	0	0	0	0.0089854	0.00668196	0	0	0	0	0	0	0	0	0	0	0	0	0	0	0	0	0	0.00141265	0	0	0	0	0.00121843	0	0	0.00253849	0	0	0	0.00134851	0.0208929	0.0399406	0.0138297	0.0160201	0.0050226	0.00299769	0	0.0025535
Pseudoalteromonadaceae	0	0	0	0	0	0	0	0	0	0	0	0	0	0	0	0	0	0	0	0	0	0	0	0	0	0	0	0	0	0	0	0	0	0	0	0	0.00126924	0	0	0	0	0.00652903	0.0159762	0.0138297	0.00985853	0.0125565	0.00449654	0	0
Pseudohongiellaceae	0	0	0	0	0	0	0	0	0	0	0	0	0	0	0.00248716	0	0	0	0	0	0	0	0	0	0	0	0	0	0	0	0	0	0	0	0	0	0	0	0	0	0	0	0	0	0	0	0	0	0
Pseudomonadaceae	0.00108092	0	0.00243543	0.00248201	0.00208494	0	0	0	0	0.0314489	0.171504	0.00400267	0.00121954	0.00778978	0.0124358	0.0283262	0.0102641	0.00797883	0.428411	0.011355	0.144395	0.0121402	0.00982005	0.0103425	0.00249969	0.00340814	0.00387002	0.00519433	0.0141265	0.0328727	0.00841916	0.00574383	0.00257888	0.0207133	0.00406647	0.177651	0.138348	0.0868767	0.00129109	0	0.00539403	0.233739	0.763664	0.60021	0.791147	0.267454	0.146887	0.0121949	0.00127675
Pseudonocardiaceae	0	0	0	0	0	0	0	0	0	0.00149757	0.00222732	0	0	0	0	0	0	0	0.00283716	0	0	0	0	0	0	0	0	0	0	0	0	0	0	0	0	0	0	0	0	0	0	0.0182813	0.00639049	0.0594678	0.00616158	0.00376695	0.00749423	0	0
Puniceicoccaceae	0	0	0	0	0	0	0	0	0	0	0	0.00133422	0.00609771	0.022071	0	0	0	0	0	0.00378501	0	0	0	0	0.023747	0	0	0	0	0	0	0	0.00386832	0	0.0108439	0	0.00380773	0.0012411	0.0245307	0.00138694	0	0	0	0	0	0	0.0239815	0.00152437	0.00127675
Puniceispirillales_Incertae_Sedis	0	0	0	0	0	0	0	0	0	0	0	0	0	0	0	0	0	0	0	0	0	0	0	0	0	0	0	0	0	0	0	0	0	0	0	0	0	0	0	0	0	0	0	0	0	0	0	0	0
Pyrinomonadaceae	0	0	0	0	0	0	0	0	0	0	0.0155912	0	0	0	0	0	0	0	0	0	0	0	0	0	0	0	0	0	0	0	0	0	0	0	0	0	0	0	0	0	0	0.0130581	0	0.0719146	0.00616158	0.00125565	0	0	0
Reyranellaceae	0	0	0	0	0	0.00108962	0	0	0	0.00149757	0.00445464	0	0	0	0	0	0	0	0	0	0	0	0	0	0	0	0	0	0	0	0	0	0	0	0	0	0	0	0	0	0	0.00261161	0.00159762	0.0165957	0.00123232	0	0.00149885	0	0
Rhizobiaceae	12.4749	1.79866	1.21772	9.41797	1.37502	0.653773	0.723005	0.887793	1.24343	0.0089854	0.0534557	0	0	0.0012983	0.0062179	0	0.0014663	0.00265961	0	0.00252334	0.00280379	0.00121402	0	0	0	0	0	0	0	0	0	0	0	0.00365528	0	0.00433294	0.010154	0.00372329	0	0	0	0.0117523	0.012781	0.0553189	0.00862621	0.0075339	0.00899308	0	0.00383024
Rhizobiales_Incertae_Sedis	0	0	0	0	0	0	0	0	0	0.00149757	0.0267278	0	0.00121954	0	0	0	0	0	0.017023	0	0	0.00121402	0	0	0	0	0	0	0	0	0	0	0	0	0	0.00144431	0	0	0	0	0	0	0	0.00414892	0.00369695	0	0	0.00152437	0
Rhodanobacteraceae	0	0	0	0.021097	0	0	0	0	0	0.00149757	0.0267278	0.00133422	0.00243908	0	0	0	0	0.0013298	0	0.00378501	0	0	0	0	0	0.00511221	0	0	0	0	0	0	0	0	0	0	0	0	0	0	0	0	0.00159762	0.0152127	0	0	0	0.0045731	0
Rhodobacteraceae	0	0.00774617	0	0	0	0	0	0	0.00267405	0.010483	0.0512284	0.00133422	0.00243908	0	0	0	0	0	0.00567432	0.00504668	0.00420569	0	0	0	0	0	0	0	0.0056506	0.00136969	0.00280639	0	0	0.00365528	0	0.0101102	0.00761547	0.0012411	0	0	0	0.0208929	0.0159762	0.00414892	0.0209494	0.0075339	0.00449654	0.00152437	0
Rhodocyclaceae	0	0	0	0	0	0	0	0	0.00133702	0	0.0111366	0	0	0.0012983	0.00248716	0	0	0	0	0	0	0	0	0	0	0	0	0	0	0	0	0	0	0	0.00406647	0	0.00634622	0	0	0	0	0.00522323	0.00159762	0	0.00369695	0	0.00449654	0.00152437	0.00127675
Rhodopirillaceae	0	0	0	0	0	0	0	0	0	0	0.0133639	0	0	0	0	0	0	0	0	0	0	0	0	0	0	0	0	0	0	0	0	0	0	0	0	0	0	0	0	0	0	0.0182813	0	0.00138297	0	0	0	0	0
Rhodospirillaceae	0	0	0	0	0	0	0	0	0	0	0.00222732	0	0	0	0	0	0	0	0	0	0	0	0	0	0	0	0	0	0	0	0	0	0	0	0	0	0	0	0	0	0	0	0	0.00138297	0	0	0	0	0
Rhodothermaceae	0	0	0	0	0	0	0	0	0	0	0	0	0	0	0	0	0	0	0	0	0	0	0	0	0	0	0	0	0	0	0	0	0	0	0	0	0	0	0	0	0	0.00130581	0	0.0193616	0	0	0	0	0
Rickettsiaceae	0	0	0	0	0	0	0	0	0	0	0	0	0	0	0	0	0	0	0	0	0	0	0	0	0	0	0	0	0	0	0	0	0	0	0	0	0	0	0	0	0	0	0.0111834	0	0	0	0	0	0
Rikenellaceae	0.372917	0.127037	0.0133949	0.0707372	0.414903	0.591664	0.252879	0.65704	0.270079	0.124298	1.76849	0.555037	0.419522	0.189551	0.65288	0.38382	0.137832	0.194152	0.202857	0.253596	0.0154208	0.0400626	0.455405	1.76598	2.56843	1.56434	0.468272	6.90197	0.276879	0.0712241	0.353605	1.35554	0.862636	0.628709	1.32025	1.09046	1.3454	1.43222	1.15552	0.36754	0.392416	2.15719	0.303548	0.472977	0.277271	0.229784	0.89631	1.67223	4.81079
Roseiflexaceae	0	0	0	0	0	0	0	0	0	0	0	0	0	0	0	0	0	0	0	0	0	0	0	0	0	0	0	0	0	0	0	0	0	0	0	0	0	0	0	0	0	0.00130581	0	0.00414892	0	0	0.00149885	0	0
Rubritaleaceae	0	0	0	0	0	0	0	0	0	0	0	0	0	0	0	0	0	0	0	0	0	0	0	0	0	0	0	0	0	0	0	0	0	0	0	0	0	0	0	0	0	0	0	0	0	0	0	0	0
Rubrobacteriaceae	0	0	0	0	0	0	0	0	0	0	0	0	0	0	0	0	0	0	0	0	0	0	0	0	0	0	0	0	0	0	0	0	0	0	0	0	0	0	0	0	0	0.0365626	0.00159762	0.00968081	0.00246463	0.00125565	0.00299769	0	0
Ruminococcaceae	9.98335	7.38985	6.80703	3.55299	21.4697	9.57341	14.0245	17.4316	22.3203	19.2078	13.6535	5.97065	26.5616	11.316	14.1706	12.2483	12.4078	3.25935	7.39506	7.72647	7.45949	4.7626	8.17028	26.1664	24.1957	29.7003	19.5165	31.4361	18.589	9.56183	7.29941	26.4661	25.6341	23.1148	25.7367	29.5117	16.617	22.2578	22.1241	58.0186	17.6749	9.38222	7.90983	24.6003	33.1961	6.56831	26.4157	20.1232	23.2317
S25-593	0	0	0	0	0	0	0	0	0	0	0	0	0	0	0	0	0	0	0	0	0	0	0	0	0	0	0	0	0	0	0	0	0	0	0	0	0	0	0	0	0	0	0	0	0	0	0	0	0
Saccharimonadaceae	0.0464795	0.00619694	0.00121772	0.0409531	0.00208494	0	0.00459781	0.00607246	0.00267405	0.00599027	0.00445464	0	0.00121954	0.0168779	0	0.00424893	0.00439889	0	0.00283716	0.00504668	0.112152	0.00121402	0.00368252	0.00387842	0.00124984	0.00681628	0.00129001	0.00649292	0.00141265	0	0	0.00143596	0.00257888	0.00487371	0	0.00288863	0.00126924	0.00248219	0.00129109	0	0.00269702	0.00130581	0.00319525	0.00829784	0.00246463	0.0050226	0.00599538	0	0.0025535
Saccharospirillaceae	0	0	0	0	0	0	0	0	0	0	0.00445464	0	0	0	0	0	0	0	0	0	0.0014019	0	0	0	0	0	0	0	0	0	0	0	0	0	0	0	0	0	0	0	0	0	0	0	0	0	0	0	0
Saccharum_hybrid_cultivar	0	0	0	0	0	0	0	0	0	0	0	0	0	0	0	0	0	0	0	0	0	0	0	0	0	0	0	0	0	0	0	0	0	0	0	0	0	0	0	0	0	0	0	0	0	0	0	0	0
Sandaracinaceae	0	0	0	0	0	0	0	0	0	0.00299513	0.00445464	0	0	0	0	0	0	0	0	0	0	0	0	0	0	0	0	0	0	0	0	0	0	0	0	0	0	0	0	0	0	0	0	0.00553189	0.00123232	0	0	0	0
Saprospiraceae	0	0	0	0	0	0	0	0	0	0	0.00222732	0	0	0	0	0	0	0	0.00993006	0	0	0	0	0	0	0	0	0	0	0	0	0	0	0	0	0	0	0	0	0	0	0	0	0	0.00123232	0	0	0	0
SAR116_clade	0	0	0	0	0	0	0	0	0	0	0	0	0	0	0	0	0	0	0	0	0	0	0	0	0	0	0	0	0	0	0	0	0	0	0	0	0	0	0	0	0	0	0	0	0	0	0	0	0
SC-I-84	0	0	0	0	0	0	0	0	0	0	0	0.00133422	0	0	0	0	0	0	0	0	0	0	0	0	0	0.00170407	0	0	0	0	0	0	0	0	0	0	0	0	0	0	0	0.00783484	0	0.00276595	0.00246463	0	0.00149885	0	0
Shewanellaceae	0	0	0	0	0	0	0	0	0	0	0.00222732	0	0	0	0	0	0	0	0	0	0	0	0	0	0	0	0	0	0	0	0	0	0	0	0	0	0	0	0	0	0	0	0	0	0	0	0	0	0
Simkaniaceae	0	0	0	0	0	0	0	0	0	0	0	0	0	0	0	0	0	0	0	0	0	0	0	0	0	0	0	0	0	0	0	0	0	0	0	0	0	0	0	0	0	0	0	0	0	0	0	0	0
SM2D12	0	0	0	0	0	0	0	0	0	0	0	0	0	0	0	0	0	0	0.00283716	0	0	0	0	0	0	0	0	0	0	0	0	0	0	0	0	0	0	0	0	0	0	0	0	0.00414892	0	0	0	0	0
Sneathiellaceae	0	0	0	0	0	0	0	0	0	0	0	0	0	0	0	0	0	0	0	0	0	0	0	0	0	0	0	0	0	0	0	0	0	0	0	0	0	0	0	0	0	0	0	0.00829784	0	0	0	0	0
Solibacteraceae_(Subgroup_3)	0	0	0	0.00868702	0	0	0	0.00121449	0.00267405	0	0.0178186	0	0	0	0	0	0	0	0	0	0	0.00121402	0	0	0	0	0	0	0	0	0.00280639	0.00143596	0	0	0	0	0	0	0	0.00277389	0	0.0221987	0.00319525	0.0649997	0.0221817	0.0025113	0.00899308	0.00152437	0.00383024
Solimonadaceae	0	0	0	0	0	0	0	0	0	0	0	0	0	0	0	0	0	0	0	0	0	0	0	0	0	0	0	0	0	0	0	0	0	0	0	0	0	0	0	0	0	0.00391742	0.00159762	0.142446	0.00369695	0.0050226	0	0	0
Solirubrobacteraceae	0	0	0	0	0	0	0	0	0	0.00149757	0.0133639	0.00133422	0.00121954	0	0	0	0	0	0	0	0	0	0	0	0	0	0	0	0	0	0	0	0	0	0	0	0.00380773	0	0	0	0	0.0156697	0	0.0179786	0	0.00125565	0	0	0
Sphingobacteriaceae	0	0	0	0	0	0	0	0.00121449	0	0	0.00222732	0	0	0	0	0	0	0	0	0	0	0	0	0	0	0	0	0	0	0	0	0	0	0	0	0.00288863	0.00253849	0.0012411	0	0	0	0	0.0303548	0.00414892	0	0	0	0	0.0025535
Sphingomonadaceae	0	0.00154923	0	0.0235791	0.00104247	0.00108962	0	0	0	0.0314489	0.354144	0.00933956	0.00243908	0	0	0	0.0014663	0.00398941	0.0397203	0.00126167	0.026636	0.0157823	0	0	0	0	0	0	0	0	0	0.00287191	0	0	0	0.00288863	0.00253849	0	0	0	0	0.133192	0.012781	0.189467	0.00616158	0.0188348	0.0164873	0	0.00127675
Spirochaetaceae	0	0.00154923	0	0	0	0	0	0	0.00267405	0	0	0	0.00243908	0	0	0	0	0	0	0	0	0	0	0	0	0	0	0	0	0	0	0	0	0	0	0	0	0	0	0	0	0	0.00319525	0	0	0	0	0	0
Spirosomaceae	0	0	0	0	0	0	0	0	0	0	0.00445464	0	0	0	0	0	0	0	0	0	0	0	0	0	0	0	0	0	0	0	0	0	0	0	0	0	0	0	0	0	0	0	0	0	0	0	0	0	0
Sporichthyaceae	0	0	0	0	0	0	0	0	0	0.00149757	0.00222732	0	0	0	0	0	0	0	0	0	0	0	0	0	0	0	0	0	0	0	0	0	0	0	0	0	0	0	0	0	0	0.0104465	0	0.00968081	0	0	0	0	0
Sporolactobacillaceae	0	0	0	0	0	0	0	0	0	0	0.00445464	0	0	0	0	0	0	0	0	0	0	0	0	0	0	0	0	0	0	0	0	0	0	0	0	0	0	0	0	0	0	0	0	0	0	0	0	0	0
ST-12K33	0	0	0	0	0	0	0	0	0	0	0	0	0	0	0	0	0	0	0	0	0	0	0	0	0	0	0	0	0	0	0	0	0	0	0	0.00288863	0.00380773	0	0	0	0	0	0	0	0	0	0	0	0
Staphylococcaceae	0.00216183	0	0	0	0.00416988	0	0.00114945	0	0.00935916	0.00149757	0.0311825	0.00400267	0	0	0.00124358	0	0	0	0.0127672	0.00126167	0.00420569	0	0	0	0	0	0	0	0.00141265	0.00136969	0.00420958	0.00143596	0	0.00121843	0	0	0.00126924	0	0	0	0	0.0287278	0.0239643	0.00414892	0.00123232	0.00376695	0.0149885	0.0045731	0.00127675
Stappiaceae	0	0	0	0	0	0	0	0	0	0	0.00222732	0	0	0	0	0	0	0	0	0	0.00280379	0	0	0	0	0	0	0	0	0	0	0	0	0	0	0	0	0	0	0	0	0	0	0.00138297	0	0	0	0	0
Steroidobacteraceae	0	0	0	0	0	0	0	0	0	0	0.00222732	0	0	0	0	0	0	0	0.00283716	0	0	0.00121402	0	0	0	0	0	0	0	0	0	0	0	0	0	0	0	0	0	0	0	0.00783484	0	0.05117	0.00492927	0.0025113	0	0	0
Streptococcaceae	2.03429	3.27508	0.237454	0.0794242	0.560849	0.360665	0.305754	0.0850144	0.521439	0.139274	2.81533	0.036024	0.0890266	0.160989	0.124358	0.124635	0.11877	0.0757989	0.103556	0.0895786	0.771042	30.0239	0.117841	0.131866	0.0299963	0.023857	0.0232201	0.932383	1.16261	0.341054	0.213285	0.290063	3.74969	1.11852	0.807873	0.203648	0.0901164	0.0484027	0.342139	1.36475	0.128108	0.279443	0.691771	0.0732976	0.161433	0.075339	0.541083	0.155485	0.173638
Streptomycetaceae	0	0	0	0.00620501	0	0	0	0	0	0.00299513	0.0245005	0.00133422	0.00243908	0	0	0	0	0	0	0	0	0.00242804	0	0	0	0	0	0	0	0	0	0	0	0	0	0	0.00126924	0	0	0	0	0.00522323	0.00159762	0.0594678	0.00616158	0.0025113	0	0	0
Streptosporangiaceae	0	0	0	0	0	0	0	0	0	0	0	0	0	0	0	0	0	0	0	0	0	0	0	0	0	0	0	0	0	0	0	0	0	0	0	0	0	0	0	0	0	0.00130581	0.00159762	0.00414892	0	0.0025113	0	0	0
Succinivibrionaceae	0	0	0.0182657	0.00992802	0.0145946	0.0119858	0.0137934	0.0194319	2.95616	0	0.0334098	0	0	0	0	0	0	0	0	0	0	0.00364206	0	0	0	0	0	0	0	0	0	0	0	0	0	0	0	0	0	0	0	0.139721	0.0111834	0.00829784	0.00246463	0.0113009	0.00149885	0	0
Sulfurospirillaceae	0	0	0	0	0	0	0	0	0	0	0	0	0	0	0	0	0	0	0	0	0	0	0	0	0	0	0	0	0	0	0	0	0	0	0	0.00144431	0	0	0	0	0	0	0	0	0	0	0	0	0
Sulfurovaceae	0	0	0	0.001241	0	0	0	0	0	0	0.0155912	0	0	0.0012983	0	0	0	0	0	0	0	0	0	0	0	0	0	0	0	0	0	0	0	0	0	0	0	0	0	0	0	0	0	0	0	0	0	0	0
Sva1033	0	0	0	0	0	0	0	0	0	0	0.00890928	0	0	0	0	0	0	0	0	0	0	0	0	0	0	0	0	0	0	0	0	0	0	0	0	0	0	0	0	0	0	0	0	0	0	0	0	0	0
Synergistaceae	0	0	0.0109594	0	0	0	0.00114945	0	0	0	0	0	0	0	0	0	0	0.00265961	0.00141858	0	0	0.00121402	0	0.00129281	0	0	0.00387002	0.0077915	0.0339036	0.049309	0.0168383	0.0244113	0.00257888	0.0146211	0.248055	0.00722157	0.010154	0.00496438	0.00645544	0.00832166	0.00134851	0.0600671	0.0223667	0.00138297	0.00246463	0.0100452	0.00749423	0.00152437	0
Syntrophaceae	0	0	0	0	0	0	0	0	0	0	0.00445464	0	0	0	0	0	0	0	0	0	0	0	0	0	0	0	0	0	0	0	0	0	0	0	0	0	0	0	0	0	0	0	0	0	0	0	0	0	0
Syntrophomonadaceae	0	0	0	0	0	0	0	0	0	0	0	0	0	0	0	0	0	0	0	0	0	0	0	0	0	0	0	0	0	0	0	0	0	0	0	0	0	0	0	0	0	0	0	0	0	0	0	0	0
T34	0	0	0	0	0	0	0	0	0	0.0089854	0.0245005	0	0	0	0	0	0	0	0	0	0.0014019	0.00242804	0	0	0	0	0	0	0	0	0	0	0	0	0	0	0	0	0	0	0	0	0	0	0	0	0	0	0
Tannerellaceae	1.71974	0.525191	0.308082	0.255647	0.880887	1.40234	5.31966	0.72748	2.56976	0.136279	1.21389	0.516344	0.232933	0.573847	2.16259	4.39764	1.21703	1.53725	1.18168	0.995458	0.121965	3.49395	0.479955	0.846789	0.346207	1.01222	0.777874	0.460997	0.87443	3.14482	0.514972	0.989374	0.736271	0.865084	1.59812	2.18958	1.01286	1.09961	3.20061	1.06933	5.5572	2.66646	7.40818	1.59457	0.729531	1.01582	2.0774	2.12497	4.24008
Thermaceae	0	0	0	0	0	0	0	0	0	0	0	0	0	0	0	0	0	0	0	0	0	0	0	0	0	0	0	0	0	0	0	0	0	0	0	0	0	0	0	0	0	0	0	0	0	0	0	0	0
Thermoactinomycetaceae	0	0	0	0	0	0	0	0	0	0.00149757	0	0	0	0	0.00124358	0	0	0	0.00567432	0.00126167	0.00280379	0	0	0	0	0	0	0	0	0	0	0	0	0	0	0	0	0	0	0	0	0	0	0	0	0.0025113	0	0	0
Thermoanaerobaculaceae	0.00108092	0	0	0	0	0	0	0	0	0	0.00222732	0	0	0	0	0	0	0	0.00283716	0	0	0	0	0	0	0	0	0	0	0	0	0	0	0	0	0	0	0	0	0	0	0.00522323	0.00159762	0.0165957	0.00369695	0.0025113	0	0	0
Thermomicrobiaceae	0	0	0	0	0	0	0	0	0	0	0	0	0	0	0	0	0	0	0	0	0	0	0	0	0	0	0	0	0	0	0	0	0	0	0	0	0	0	0	0	0	0	0	0.0138297	0	0	0	0	0
Thermomonosporaceae	0	0	0	0	0	0	0	0	0	0	0	0	0	0	0	0	0	0	0	0	0	0	0	0	0	0	0	0	0	0	0	0	0	0	0	0	0	0	0	0	0	0	0.00319525	0.0138297	0	0.00376695	0	0	0
Thermotogaceae	0	0	0	0	0	0	0	0	0	0	0	0	0	0	0	0	0	0	0	0	0	0	0	0	0	0	0	0	0	0	0	0	0	0	0	0	0	0	0	0	0	0.00130581	0	0	0	0	0	0	0
Thioglobaceae	0.00216183	0	0	0	0	0	0	0.00242898	0.00267405	0	0	0	0	0	0	0	0	0	0	0	0	0	0	0	0	0	0	0	0	0	0	0	0	0	0	0	0	0	0	0	0	0	0	0	0	0	0	0	0
Thiohalorhabdaceae	0	0	0	0	0	0	0	0	0	0	0	0	0	0	0	0	0	0	0	0	0	0	0	0	0	0	0	0	0	0	0	0	0	0	0	0	0	0	0	0	0	0	0	0	0	0	0	0	0
Thiotrichaceae	0	0	0	0	0	0	0	0	0	0	0	0	0	0	0	0	0	0	0	0	0	0	0	0	0	0	0	0	0	0	0	0	0	0	0	0	0	0	0	0	0	0	0	0	0	0	0	0	0
TM7_phylum_sp._oral_clone_FR058	0	0	0	0	0	0	0	0	0	0	0	0	0.00121954	0.0012983	0.00124358	0	0	0	0.00141858	0	0.0224303	0	0	0	0	0	0	0	0	0	0	0	0	0	0	0	0	0	0	0	0	0	0	0	0	0	0	0	0
TRA3-20	0	0	0	0	0	0	0	0	0	0.00149757	0.00668196	0	0.00121954	0	0	0.00283262	0	0	0	0	0.0014019	0.00121402	0	0	0	0	0	0	0	0	0	0	0	0	0	0.00144431	0	0	0	0	0	0.00261161	0	0.052553	0	0.0025113	0	0	0
Trueperaceae	0	0	0	0	0	0	0	0	0	0	0.00222732	0	0	0	0	0	0	0	0	0	0	0	0	0	0	0	0	0	0	0	0	0	0	0	0	0.00144431	0	0	0	0	0	0.00130581	0.00159762	0	0	0	0	0	0
Tsukamurellaceae	0	0	0	0	0	0	0	0	0	0	0	0	0	0	0	0	0	0	0	0	0	0	0	0	0	0	0	0	0	0	0	0	0	0	0	0	0	0	0	0	0	0	0	0.00138297	0	0	0	0	0.00383024
uncultivated_soil_bacterium_clone_C112	0	0	0	0	0	0	0	0	0	0	0	0	0	0	0	0	0	0	0	0	0	0	0	0	0	0	0	0	0	0	0	0	0	0	0	0	0	0	0	0	0	0	0	0	0	0	0	0	0
uncultivated_soil_bacterium_clone_S111	0	0	0	0	0	0	0	0	0	0	0	0	0	0	0	0	0	0	0	0	0	0	0	0	0	0	0	0	0	0	0	0	0	0	0	0	0	0	0	0	0	0	0	0.00276595	0	0	0	0	0
uncultured	0.182675	0.0108446	0.034096	0.162571	0.0291892	0.0435849	0.0425297	0.0510086	0.0481328	0.0718832	0.302916	0.152101	0.0451231	0.389489	8.46629	0.0538198	0.0879778	0.239365	0.0425574	0.193036	0.0602815	0.0242804	0.213586	0.0517123	0.173728	1.90174	0.0141901	0.0103887	0.291006	0.00547878	0.00701597	0.0732338	0.00386832	0.00731056	0.0135549	5.3223	0.31985	0.0608137	0.00903762	0.0138694	0.00539403	0.369543	0.375441	0.507551	0.492927	38.8435	0.188855	0.699684	3.20974
uncultured_Acetobacteraceae_bacterium	0	0	0	0	0	0	0	0	0	0	0.00445464	0	0	0	0	0	0	0	0	0	0	0	0	0	0	0	0	0	0	0	0	0	0	0	0	0	0	0	0	0	0	0.00261161	0	0.00138297	0	0	0	0	0
uncultured_Acidimicrobiaceae_bacterium	0	0	0	0	0	0	0	0	0	0	0	0	0	0	0	0	0	0	0	0	0	0	0	0	0	0	0	0	0	0	0	0	0	0	0	0	0	0	0	0	0	0	0	0	0	0	0	0	0
uncultured_Acidimicrobiales_bacterium	0	0	0	0	0	0	0	0	0	0	0	0	0	0	0	0	0	0	0	0	0	0	0	0	0	0	0	0	0	0	0	0	0	0	0	0	0	0	0	0	0	0	0	0.00138297	0	0	0	0	0
uncultured_Acidimicrobidae_bacterium	0	0	0	0	0	0.00326886	0	0	0	0	0.0155912	0.00133422	0	0	0	0	0	0	0	0	0	0	0	0	0	0	0	0	0	0	0	0	0	0	0	0	0	0	0	0	0	0.00391742	0	0.0152127	0	0.00376695	0	0	0
uncultured_Aciditerrimonas_sp.	0	0	0	0	0	0	0	0	0	0	0.00222732	0	0	0	0	0	0	0	0	0	0	0	0	0	0	0	0	0	0	0	0	0	0	0	0	0	0	0	0	0	0	0.00783484	0.00319525	0.0456381	0.00369695	0	0.00299769	0	0
uncultured_Acidobacteria_bacterium	0	0	0.00121772	0.00372301	0	0	0	0	0	0	0.00445464	0	0	0	0	0	0	0	0	0	0	0	0	0	0	0	0.00129001	0	0	0	0	0	0	0	0	0.00144431	0	0	0	0	0	0.0117523	0.00479287	0.049787	0.0135555	0.0075339	0.00299769	0	0
uncultured_Acidobacteriaceae_bacterium	0	0	0	0	0	0	0	0	0	0	0.0222732	0	0	0	0	0	0	0	0	0	0	0.00242804	0	0	0	0	0	0	0	0	0	0	0	0	0	0	0	0	0	0	0	0.00391742	0	0.0345743	0.00246463	0.00125565	0	0	0
uncultured_Acidobacteriales_bacterium	0	0	0	0	0	0	0	0	0	0	0	0	0	0	0	0	0	0	0	0	0	0	0	0	0	0	0	0	0	0	0	0	0	0	0	0	0	0	0	0	0	0.00130581	0	0.00276595	0.00123232	0	0.00299769	0	0
uncultured_Acidobacterium_sp.	0	0	0	0	0	0	0	0	0	0	0.00445464	0.00133422	0	0	0	0	0	0	0	0	0	0	0	0	0	0	0	0	0	0	0	0	0	0	0	0	0	0	0	0	0	0.00130581	0	0.048404	0.00123232	0	0	0	0
uncultured_actinobacterium	0	0	0	0	0	0	0	0	0	0	0.0155912	0	0	0	0	0	0	0	0	0	0	0	0	0	0	0	0	0	0	0	0	0	0	0	0	0	0	0	0	0	0	0.00914065	0.00479287	0.0539359	0	0	0	0	0
uncultured_actinobacterium_HF0500_01C15	0	0	0	0	0	0	0	0	0	0	0.00445464	0	0	0	0	0	0	0	0	0	0	0	0	0	0	0	0	0	0	0	0	0	0	0	0	0	0	0	0	0	0	0	0	0	0	0	0	0	0
uncultured_Actinomycetales_bacterium	0	0	0	0	0	0	0	0	0	0	0.0155912	0	0	0	0	0	0	0	0	0	0	0.00121402	0	0	0	0	0	0	0	0	0	0	0	0	0	0	0	0	0	0	0	0.00391742	0	0.0290424	0	0.0075339	0	0	0
uncultured_alpha_proteobacterium	0	0	0	0	0	0	0	0	0	0	0	0	0	0	0	0	0	0	0	0	0	0	0	0	0	0	0	0	0	0	0	0	0	0	0	0	0	0	0	0	0	0	0	0	0	0	0	0	0
uncultured_Anaerolineaceae_bacterium	0	0	0	0	0	0	0	0	0	0	0	0	0	0	0	0	0	0	0	0	0	0	0	0	0	0	0	0	0	0	0	0	0	0	0	0	0	0	0	0	0	0	0.00319525	0	0	0	0	0	0
uncultured_Anaeromyxobacter_sp.	0	0	0	0	0	0	0	0	0	0	0	0	0	0	0	0	0	0	0	0	0	0.00242804	0	0	0	0	0	0	0	0	0	0	0	0	0	0	0	0	0	0	0	0	0	0	0	0	0	0	0
uncultured_archaeon	0	0	0	0	0	0	0	0	0	0	0.00445464	0	0	0	0	0	0	0	0	0	0	0	0	0	0	0	0	0	0	0	0	0	0	0	0	0	0	0	0	0	0	0	0	0.00829784	0	0	0	0	0
uncultured_Armatimonadetes_bacterium	0	0	0	0	0	0	0	0	0	0	0	0	0	0	0	0	0	0	0	0	0	0	0	0	0	0	0	0	0	0	0	0	0	0	0	0	0	0	0	0	0	0	0	0	0	0	0	0	0
uncultured_bacterium	0.012971	0.0449278	0.00730629	0.0347481	0.0281467	0.00762735	0.0275868	0.163956	0.0347626	0.079371	0.253915	0.0907272	1.53053	0.0688097	0.0758584	0.00141631	0.0190619	0.00398941	0.00283716	0.0100934	0.00420569	0.00485608	0.0503277	1.0058	0.114986	4.20565	0.0154801	0.00649292	0.0268403	0.0136969	0.109449	0.0531304	0.055446	0.0499555	0.269743	0.0332192	0.0152309	0.143967	0.0568079	0.00277389	0.00404553	0.176284	0.0910645	0.421807	0.102282	3.90884	0.675979	0.211887	0.0472397
uncultured_bacterium_0319-6C24	0	0	0	0	0	0	0	0	0	0	0	0	0	0	0	0	0	0	0	0	0	0	0	0	0	0	0	0	0	0	0	0	0	0	0	0	0	0	0	0	0	0	0	0	0	0	0	0	0
uncultured_bacterium_0319-6E22	0	0	0	0	0	0	0	0	0	0	0	0	0	0	0	0	0	0	0	0	0	0	0	0	0	0	0	0	0	0	0	0	0	0	0	0	0	0	0	0	0	0.00261161	0	0.00276595	0	0.0025113	0	0	0
uncultured_bacterium_0425-2M17	0	0	0	0	0	0	0	0	0	0	0.00668196	0	0	0	0	0	0	0	0	0	0	0	0	0	0	0	0	0	0	0	0	0	0	0	0	0	0	0	0	0	0	0	0	0.00414892	0	0	0	0	0
uncultured_bacterium_126	0	0	0	0	0	0	0	0	0	0	0	0	0	0	0	0	0	0	0	0	0	0	0	0	0	0	0	0	0	0	0	0	0	0	0	0	0	0	0	0	0	0	0	0	0	0	0	0	0
uncultured_bacterium_259	0	0	0	0	0	0	0	0	0	0	0	0	0	0	0	0	0	0	0	0	0	0	0	0	0	0	0	0	0	0	0	0	0	0	0	0	0	0	0	0	0	0	0	0	0	0	0	0	0
uncultured_bacterium_293	0	0	0	0	0	0	0	0	0	0	0	0	0	0	0	0	0	0	0	0	0	0	0	0	0	0	0	0	0	0	0	0	0	0	0	0	0	0	0	0	0	0.00261161	0	0	0	0	0	0	0
uncultured_bacterium_98	0	0	0	0	0	0	0	0	0	0	0	0	0	0	0	0	0	0	0	0	0	0	0	0	0	0	0	0	0	0	0	0	0	0	0	0	0	0	0	0	0	0	0	0	0	0	0	0	0
uncultured_bacterium_adhufec202	0	0	0	0	0	0	0	0	0	0	0	0	0.00121954	0.00259659	0.00124358	0	0	0	0	0	0	0	0	0	0.00374953	0.0545303	0	0	0.00141265	0.00136969	0	0.00143596	0	0.00243685	0.0393092	0	0	0	0	0	0	0	0	0	0	0	0.00149885	0	0
uncultured_bacterium_DA008	0	0	0	0	0	0	0	0	0	0	0	0	0	0	0	0	0	0	0	0	0	0	0	0	0	0	0	0	0	0	0	0	0	0	0	0	0	0	0	0	0	0	0	0	0	0	0	0	0
uncultured_bacterium_DA079	0	0	0	0	0	0	0	0	0	0	0	0	0	0	0	0	0	0	0	0	0	0	0	0	0	0	0	0	0	0	0	0	0	0	0	0	0	0	0	0	0	0	0	0	0	0	0	0	0
uncultured_bacterium_gp6	0	0	0	0	0	0	0	0	0	0	0.00445464	0	0	0	0	0	0	0	0	0	0	0.00121402	0	0	0	0	0	0	0	0	0	0	0	0	0	0	0	0	0	0	0	0.00130581	0	0	0	0	0	0	0
uncultured_bacterium_KF-JG30-B11	0	0	0	0	0	0	0	0	0	0	0	0	0	0	0	0	0	0	0	0	0	0	0	0	0	0	0	0	0	0	0	0	0	0	0	0	0	0	0	0	0	0	0	0	0	0	0	0	0
uncultured_bacterium_KF/GS-JG36-31	0	0	0	0.00248201	0	0	0	0	0	0	0	0	0	0	0	0	0	0	0	0	0	0	0	0	0	0	0	0	0	0	0	0	0	0	0	0	0	0	0	0	0	0	0	0	0	0	0	0	0
uncultured_bacterium_mle1-25	0	0	0	0	0	0	0	0	0	0	0	0	0	0	0	0	0	0	0	0	0	0	0	0	0	0	0	0	0	0	0	0	0	0	0	0	0	0	0	0	0	0	0	0	0	0	0	0	0
uncultured_bacterium_SBR1071	0	0	0	0	0	0	0	0	0	0	0	0	0	0	0	0	0	0	0	0	0	0	0	0	0	0	0	0	0	0	0	0	0	0	0	0	0	0	0	0	0	0	0	0	0	0	0	0	0
uncultured_beta_proteobacterium	0	0	0	0	0	0	0	0	0	0	0	0	0	0	0	0	0	0	0	0	0	0	0	0	0	0	0	0	0	0	0	0	0	0	0	0	0	0	0	0	0	0	0	0	0	0	0	0	0
uncultured_Caldilineaceae_bacterium	0	0	0	0	0	0	0	0	0	0	0	0	0	0	0	0	0	0	0	0	0	0	0	0	0	0	0	0	0	0	0	0	0	0	0	0	0	0	0	0	0	0	0	0.00138297	0	0	0	0	0
uncultured_candidate_division_SAM_bacterium	0	0	0	0	0	0	0	0	0	0	0	0	0	0	0	0	0	0	0	0	0	0	0	0	0	0	0	0	0	0	0	0	0	0	0	0	0	0	0	0	0	0	0	0.00276595	0	0	0	0	0
uncultured_candidate_division_SBR1093_bacterium	0	0	0	0	0	0	0	0	0	0	0	0	0	0	0	0	0	0	0	0	0	0	0	0	0	0	0	0	0	0	0	0	0	0	0	0	0	0	0	0	0	0	0	0	0	0	0	0	0
uncultured_candidate_division_SPAM_bacterium	0	0	0	0	0	0	0	0	0	0	0	0	0	0	0	0	0	0	0	0	0	0	0	0	0	0	0	0	0	0	0	0	0	0	0	0	0	0	0	0	0	0	0	0	0	0	0	0	0
uncultured_Candidatus_Saccharibacteria_bacterium	0	0	0	0	0	0	0	0	0	0	0	0	0	0	0	0	0	0	0	0	0	0	0	0	0	0	0	0	0	0	0	0	0	0	0	0	0	0	0	0	0	0.00130581	0	0.00414892	0	0	0	0	0
uncultured_Chloroflexi_bacterium	0	0	0	0.00248201	0	0	0	0	0	0	0.00222732	0	0	0	0	0	0	0	0	0	0	0	0	0	0	0	0	0	0	0	0	0	0	0	0	0.00144431	0	0	0	0	0	0.00391742	0	0.0152127	0.00123232	0	0	0	0
uncultured_Chloroflexus_sp.	0	0	0	0	0	0	0	0	0	0	0.00222732	0	0	0	0	0	0	0	0	0	0	0	0	0	0	0	0	0	0	0	0	0	0	0	0	0	0	0	0	0	0	0.00130581	0	0.00276595	0	0	0	0	0
uncultured_Clostridium_sp.	0	0	0	0	0	0	0	0	0	0	0	0	0	0	0	0	0	0	0	0	0	0	0.00245501	0	0	0	0	0	0	0	0	0	0	0	0	0	0	0	0	0	0	0	0	0	0	0	0	0	0
uncultured_compost_bacterium	0	0	0	0	0	0	0	0	0	0	0	0	0	0	0	0	0	0.00265961	0	0	0	0	0	0	0	0	0	0	0	0	0	0	0	0	0	0	0	0	0	0	0	0	0	0	0	0	0	0	0
uncultured_crenarchaeote	0	0	0	0	0	0	0	0	0	0	0	0	0	0	0	0	0	0	0	0	0	0	0	0	0	0	0	0	0	0	0	0	0	0	0	0	0	0	0	0	0	0	0	0	0	0	0	0	0
uncultured_cyanobacterium	0	0	0	0	0	0	0	0	0	0	0	0	0	0	0	0	0	0	0	0	0	0	0	0	0	0	0	0	0	0	0	0	0	0	0	0	0	0	0	0	0	0	0	0.00276595	0	0	0	0	0
uncultured_deep-sea_bacterium	0	0	0	0	0	0	0	0	0	0	0.00668196	0	0	0	0	0	0	0	0	0	0	0	0	0	0	0	0	0	0	0	0	0	0	0	0	0	0	0	0	0	0	0	0	0	0	0	0	0	0
uncultured_Dehalococcoidia_bacterium	0	0	0	0	0	0	0	0	0	0	0	0	0	0	0	0	0	0	0	0	0	0	0	0	0	0	0	0	0	0	0	0	0	0	0	0	0	0	0	0	0	0	0	0	0	0	0	0	0
uncultured_Dehalogenimonas_sp.	0	0	0	0	0	0	0	0	0	0	0	0	0	0	0	0	0	0	0	0	0	0	0	0	0	0	0	0	0	0	0	0	0	0	0	0	0	0	0	0	0	0	0	0	0	0	0	0	0
uncultured_delta_proteobacterium	0	0	0	0	0	0	0	0	0	0	0.0178186	0	0	0	0	0	0	0	0	0	0	0	0	0	0	0	0	0	0	0	0	0.00143596	0	0	0	0	0.00126924	0	0	0	0	0.00130581	0	0.00553189	0	0.0025113	0	0	0
uncultured_Desulfoglaeba_sp.	0	0	0	0	0	0	0	0	0	0	0	0	0	0	0	0	0	0	0	0	0	0	0	0	0	0	0	0	0	0	0	0	0	0	0	0	0	0	0	0	0	0	0	0	0	0	0	0	0
uncultured_Desulfuromonadaceae_bacterium	0	0	0	0	0	0	0	0	0	0	0	0	0	0	0	0	0	0	0	0	0	0	0	0	0	0	0	0	0	0	0	0	0	0	0	0	0	0	0	0	0	0	0	0	0	0	0	0	0
uncultured_Desulfuromonadales_bacterium	0	0	0	0	0	0	0	0	0	0	0	0	0.00121954	0	0	0	0	0	0	0	0	0.00121402	0	0	0	0	0	0	0	0	0	0	0	0	0	0	0	0	0	0	0	0.00522323	0.00319525	0.00414892	0	0.0025113	0	0.00152437	0
uncultured_diatom	0	0	0	0	0	0	0	0.00242898	0	0	0	0	0	0	0	0	0	0	0	0	0	0	0	0	0	0	0	0	0	0	0	0	0	0	0	0	0	0	0	0	0	0	0	0	0	0.00125565	0	0	0
uncultured_eubacterium_WD244	0	0	0	0	0	0	0	0	0	0	0	0	0	0	0	0	0	0	0	0	0	0	0	0	0	0	0	0	0	0	0	0	0	0	0	0	0	0	0	0	0	0	0	0	0.00123232	0	0	0	0
uncultured_euryarchaeote	0	0	0	0	0	0	0	0	0	0	0.00445464	0	0	0	0	0	0	0	0	0	0	0	0	0	0	0	0	0	0	0	0	0	0	0	0	0	0	0	0	0	0	0	0	0	0	0	0	0	0
uncultured_Ferrimicrobium_sp.	0	0	0	0	0	0	0	0	0	0	0	0	0	0.0012983	0	0	0	0	0	0	0	0	0	0	0	0	0	0	0	0	0	0	0	0	0	0	0	0	0	0	0	0	0	0	0.00123232	0	0	0	0
uncultured_Firmicutes_bacterium	0	0	0	0	0	0	0	0	0	0	0	0	0	0.00389489	0	0	0	0	0	0	0	0	0	0	0.00499938	0	0	0	0.00141265	0	0.00420958	0.00143596	0.0399727	0.00487371	0.00813295	0	0	0	0.00387327	0.00277389	0	0	0	0	0.00123232	0.00125565	0	0	0
uncultured_forest_soil_bacterium	0	0	0	0.001241	0	0	0	0	0	0	0.0178186	0	0	0	0	0	0	0	0	0	0	0	0.00122751	0	0	0	0	0	0	0	0	0	0	0	0	0	0	0	0	0	0	0	0	0.0124468	0.00369695	0	0	0	0
uncultured_gamma_proteobacterium	0	0	0	0.00372301	0	0	0	0	0	0	0.0155912	0	0	0	0	0	0	0	0.00141858	0	0	0.00242804	0	0	0	0	0	0	0	0	0	0	0	0	0	0	0	0	0	0	0	0	0	0.00138297	0	0.00125565	0	0	0
uncultured_Gemmatimonadales_bacterium	0	0	0	0	0	0	0	0	0	0	0	0	0	0	0	0	0	0	0	0	0	0	0	0	0	0	0	0	0	0	0	0	0	0	0	0	0	0	0	0	0	0	0	0	0	0	0	0	0
uncultured_Gemmatimonadetes_bacterium	0	0	0	0	0	0	0	0	0	0	0	0	0	0	0	0	0	0	0	0	0	0	0	0	0	0	0	0	0	0	0	0	0	0	0	0	0	0	0	0	0	0	0	0.00414892	0	0	0	0	0
uncultured_Geoalkalibacter_sp.	0	0	0	0	0	0	0	0	0	0	0	0	0	0	0	0	0	0	0	0	0	0	0	0	0	0	0	0	0	0	0	0	0	0	0	0	0	0	0	0	0	0	0	0	0	0	0	0	0
uncultured_Green_Bay_ferromanganous_micronodule_bacterium_MND4	0	0	0	0	0	0	0	0	0	0	0	0	0	0	0	0	0	0	0	0	0	0	0	0	0	0	0	0	0	0	0	0	0	0	0	0	0	0	0	0	0	0	0	0	0.00123232	0	0	0	0
uncultured_haloarchaeon	0	0	0	0	0	0	0	0	0	0	0	0	0	0	0	0	0	0	0	0	0	0	0	0	0	0	0	0	0	0	0	0	0	0	0	0	0	0	0	0	0	0	0	0.0138297	0	0	0	0	0
uncultured_Holophaga_sp.	0	0	0	0.001241	0	0	0	0	0	0	0.00222732	0	0	0	0	0	0	0	0	0	0	0.00121402	0	0	0	0	0	0	0	0	0	0	0	0	0	0	0	0	0	0	0	0.00261161	0	0	0	0	0	0	0
uncultured_Iamia_sp.	0	0	0	0	0	0	0	0	0	0	0.00668196	0	0	0	0	0	0	0	0	0	0	0	0	0	0	0	0	0	0	0	0	0	0	0	0	0	0	0	0	0	0	0	0	0.0124468	0	0	0	0	0
uncultured_marine_microorganism	0	0	0	0	0	0	0	0	0	0	0	0	0	0	0	0	0	0	0	0	0	0	0	0	0	0	0	0	0	0	0	0	0	0	0	0	0	0	0	0	0	0	0	0	0	0	0	0	0
uncultured_Microgenomates_group_bacterium	0	0	0	0	0	0	0	0	0	0	0	0	0	0	0	0	0	0	0	0	0	0	0	0	0	0	0	0	0	0	0	0	0	0	0	0	0	0	0	0	0	0	0	0	0	0	0	0	0
uncultured_microorganism	0	0	0	0	0	0	0	0	0	0	0.00668196	0	0	0	0	0	0	0	0	0	0.0014019	0	0	0	0	0	0	0	0	0	0	0	0	0	0	0	0	0	0	0	0	0.00652903	0.00159762	0.0235105	0	0	0	0	0
uncultured_Nitrospinaceae_bacterium	0	0	0	0	0	0	0	0	0	0	0	0	0	0	0	0	0	0	0	0	0	0	0	0	0	0	0	0	0	0	0	0	0	0	0	0	0	0	0	0	0	0	0	0	0	0.0025113	0	0	0
uncultured_organism	0	0	0	0	0.00208494	0	0	0.00121449	0	0.00599027	0.144776	0.00266845	0.00365863	0.0662131	0.00248716	0	0.0014663	0	0	0	0	0.00121402	0.0135026	0	0.0387452	0.00170407	0	0.0142844	0	0.00136969	0	0.0114877	0	0	0.00271098	0	0.00253849	0	0.00258218	0.00277389	0.00943956	0	0	0	0	0	0	0	0
uncultured_Paenibacillaceae_bacterium	0	0	0	0	0	0	0	0	0	0	0	0	0	0	0	0	0	0	0	0	0	0	0	0	0	0	0	0	0	0	0	0	0	0	0	0	0	0	0	0	0	0	0	0	0	0	0	0	0
uncultured_Parcubacteria_group_bacterium	0	0	0	0	0	0	0	0	0	0	0	0	0	0	0	0	0	0	0	0	0	0	0	0	0	0	0	0	0	0	0	0	0	0	0	0	0	0	0	0	0	0	0	0	0	0	0	0	0
uncultured_Planctomycetaceae_bacterium	0	0	0	0	0	0	0	0	0	0	0	0	0	0	0	0	0	0	0	0	0	0	0	0	0	0	0	0	0	0	0	0	0	0	0	0	0	0	0	0	0	0	0	0	0	0	0	0	0
uncultured_Planctomycetales_bacterium	0	0	0	0	0	0	0	0	0	0	0	0	0	0	0	0	0	0	0	0	0	0	0	0	0	0	0	0	0	0	0	0	0	0	0	0	0	0	0	0	0	0	0	0.00138297	0	0	0	0	0
uncultured_prokaryote	0	0	0	0	0	0	0	0	0	0	0	0	0	0	0	0	0	0	0	0	0	0	0	0	0	0	0	0	0	0	0	0	0	0	0	0	0	0	0	0	0	0	0	0	0	0	0	0	0
uncultured_proteobacterium	0	0	0	0	0	0	0	0	0	0	0	0	0	0	0	0	0	0	0	0	0	0	0	0	0	0	0	0	0	0	0	0	0	0	0	0	0	0	0	0	0	0.00261161	0	0	0	0	0	0	0
uncultured_Rhodobacteraceae_bacterium	0	0	0	0	0	0	0	0	0	0	0.0178186	0	0	0	0	0	0	0	0	0.00126167	0	0	0	0	0	0	0	0	0	0	0	0	0	0	0	0	0	0	0	0	0	0	0	0	0	0	0	0	0
uncultured_Rhodospirillaceae_bacterium	0	0	0	0	0	0	0	0	0	0	0.00222732	0	0	0	0	0	0	0	0	0	0	0	0	0	0	0	0	0	0	0	0	0	0	0	0	0	0	0	0	0	0	0	0	0.00414892	0.00369695	0.00376695	0	0	0
uncultured_Rhodospirillales_bacterium	0	0	0	0	0	0	0	0	0	0	0	0	0	0	0	0	0	0	0	0	0	0	0	0	0	0	0	0	0	0	0	0	0	0	0	0	0	0	0	0	0	0	0	0.00138297	0	0	0.00149885	0	0
uncultured_rumen_bacterium	0	0	0	0	0	0	0	0	0	0	0	0	0	0	0	0	0	0	0	0	0	0	0	0	0	0	0	0	0	0	0	0	0	0	0	0	0	0	0	0	0	0	0	0.00138297	0	0	0	0	0
uncultured_Saccharibacillus_sp.	0	0	0	0	0	0	0	0	0	0	0	0	0	0	0	0	0	0	0	0	0	0	0	0	0	0	0	0	0	0	0	0	0	0	0	0	0	0	0	0	0	0	0	0	0	0	0	0	0
uncultured_sludge_bacterium_A31	0	0	0	0	0	0	0	0	0	0	0	0	0	0	0	0	0	0	0	0	0	0	0	0	0	0	0	0	0	0	0	0	0	0	0	0	0	0	0	0	0	0	0	0	0	0	0	0	0
uncultured_soil_bacterium	0	0	0	0	0	0	0	0	0	0	0.00890928	0	0	0	0	0	0	0	0	0	0	0	0	0	0	0	0	0	0	0	0	0	0	0	0	0.00144431	0	0	0	0	0	0.00914065	0.00319525	0.0663827	0.00369695	0.0050226	0	0	0
uncultured_Syntrophobacterales_bacterium	0	0	0	0	0	0	0	0	0	0	0	0	0	0	0	0	0	0	0	0	0	0	0	0	0	0	0	0	0	0	0	0	0	0	0	0	0	0	0	0	0	0	0	0	0	0	0	0	0
uncultured_Termite_group_1_bacterium	0	0	0	0	0	0	0	0	0	0	0	0	0	0	0	0	0	0	0	0	0	0	0	0	0	0	0	0	0	0	0	0	0	0	0	0	0	0	0	0	0	0	0	0	0	0	0	0	0
uncultured_Thermaerobacter_sp.	0	0	0	0	0	0	0	0	0	0	0	0	0	0	0	0	0	0	0	0	0	0	0	0	0	0	0	0	0	0	0	0	0	0	0	0	0	0	0	0	0	0	0	0	0	0	0	0	0
uncultured_Thermomicrobia_bacterium	0	0	0	0	0	0	0	0	0	0	0	0	0	0	0	0	0	0	0	0	0	0	0	0	0	0	0	0	0	0	0	0	0	0	0	0	0	0	0	0	0	0	0	0	0	0	0	0	0
uncultured_Verrucomicrobia_bacterium	0	0	0	0	0	0	0	0	0	0	0	0	0	0	0	0	0	0	0	0	0	0	0	0	0	0	0	0	0	0	0	0	0	0	0	0	0	0	0	0	0	0	0	0	0	0	0	0	0
unidentified	0	0	0	0	0	0	0	0	0	0	0	0	0	0	0	0	0	0	0	0	0	0	0	0	0	0	0	0	0	0	0	0	0	0	0	0	0	0	0	0	0	0	0	0	0	0	0	0	0
unidentified_marine_bacterioplankton	0	0	0	0	0	0	0	0	0	0	0	0	0	0	0	0	0	0	0	0	0	0	0	0	0	0	0	0	0	0	0	0	0	0	0	0	0	0	0	0	0	0	0	0	0	0	0	0	0
Unknown	0.012971	0.0046477	0.00852401	0.0235791	0.00521235	0.022882	0.0195407	0.00850144	0.00401107	0.0718832	0.173731	0.00133422	0.0109759	0.0142813	0.038551	0.0113305	0.00586519	0.0332451	0.017023	0.0126167	0.246734	0.0218524	0.00613753	0.0387842	0	0.00681628	0.00258001	0.0233745	0.0310783	0.0150666	0.0350798	0.0272832	0.0257888	0.0718872	0.0365983	0.0187761	0.00126924	0.00868767	0.0206574	0.00554777	0.00943956	0.229822	0.554375	0.565636	0.17006	0.188348	0.0689469	0.0091462	0.00638374
Unknown_Family	0.00108092	0	0.00243543	0.00248201	0	0	0	0	0	0	0.00668196	0	0	0	0	0	0	0	0	0	0.0014019	0	0	0	0	0	0	0	0	0	0	0	0	0	0	0.124211	0.0888471	0.0670191	0	0	0	0	0.00479287	0.00138297	0.00123232	0.0025113	0.0104919	0	0
vadinBE97	0	0	0	0	0	0	0	0	0	0.00299513	0.00668196	0.00533689	0.00243908	0.0012983	0.00497432	0	0	0	0	0.00252334	0	0	0.00122751	0	0.00249969	0.00511221	0	0.00129858	0	0.00684847	0	0	0	0	0.0271098	0.00433294	0	0	0.00387327	0	0	0	0	0	0	0	0.0164873	0	0
Veillonellaceae	6.83464	15.8022	0.253285	0.172499	2.19857	15.331	0.27357	0.316982	17.3813	0.649944	2.17832	4.20814	13.2101	9.8359	0.406651	0.754893	0.425226	0.248674	0.373087	0.358314	0.316828	1.33906	10.78	1.22687	2.40845	0.340814	2.22655	5.27744	1.22335	0.417757	0.207673	1.80356	1.18629	0.999111	0.254832	4.87312	3.53865	0.433142	1.48604	3.14836	11.6956	0.98719	0.397808	4.43243	0.444866	0.362883	0.517102	4.26213	0.347275
Vermiphilaceae	0	0	0	0	0	0	0	0	0	0	0	0	0	0	0	0	0	0	0	0	0	0	0	0	0	0	0	0	0	0	0	0	0	0	0	0	0	0	0	0	0	0	0	0	0	0	0	0	0
Verrucomicrobia_bacterium_ADurb.Bin070	0	0	0	0	0	0	0	0	0	0.0044927	0.00668196	0	0	0	0	0	0	0	0	0.00504668	0	0	0	0	0	0	0	0	0	0	0	0	0	0	0	0	0	0	0	0	0	0	0	0	0	0	0	0	0
Verrucomicrobiaceae	0	0	0	0	0	0	0	0	0	0	0	0	0	0	0	0	0	0	0	0	0	0	0	0	0	0	0	0	0	0	0	0	0	0	0	0	0	0	0	0	0	0	0	0.00138297	0	0	0	0	0
Vibrionaceae	0	0	0	0	0	0	0	0	0	0	0.00890928	0	0	0	0	0	0	0	0	0	0	0.00121402	0	0	0	0	0	0	0	0	0	0	0	0	0	0	0.00126924	0	0	0	0	0.0600671	0.0399406	0.0691486	0.0246463	0.0565043	0.0104919	0	0
Victivallaceae	0.00108092	0	0	0.001241	0.00312741	0	0	0.00485797	0.00133702	0	0	0.00266845	0	0.00778978	0	0	0	0	0	0	0	0	0.00613753	0	0.0674916	0.00170407	0	0.00259717	0	0.00410908	0.00140319	0.00143596	0.0348149	0.00609214	0.12335	0	0.00507698	0	0	0	0	0	0	0	0	0	0.0134896	0.00152437	0
Vulgatibacteraceae	0	0	0	0.00496401	0	0	0	0	0	0	0	0	0	0	0	0	0	0	0	0	0	0	0	0	0	0	0	0	0	0	0	0	0	0	0	0	0	0	0	0	0	0	0	0	0	0	0	0	0
wastewater_metagenome	0	0	0	0	0	0	0	0	0	0	0	0	0	0	0	0	0	0	0	0	0	0	0.00122751	0	0	0	0	0	0	0	0	0	0	0	0	0	0	0	0	0	0	0	0	0	0	0	0	0	0
WD2101_soil_group	0	0	0	0	0	0	0	0	0	0	0	0	0	0	0	0	0	0	0	0	0	0	0	0	0	0	0	0	0	0	0	0	0	0	0	0	0	0	0	0	0	0.00261161	0	0.00829784	0	0	0	0	0
Weeksellaceae	0	0	0	0	0	0	0	0	0	0	0	0	0	0	0	0	0	0	0	0	0	0	0	0	0	0	0	0	0	0	0	0	0	0	0	0.0202204	0.0241157	0.0335096	0	0	0	0	0.00319525	0	0	0.00125565	0.00449654	0	0
Woeseiaceae	0.00108092	0	0	0	0	0	0	0	0	0	0.0245005	0	0	0	0	0	0	0	0	0	0	0	0	0	0	0	0	0	0	0	0	0	0	0	0	0	0	0	0	0	0	0	0	0.00138297	0	0	0	0	0
Wohlfahrtiimonadaceae	0	0	0	0	0	0	0	0	0	0	0	0	0	0	0	0	0	0	0	0	0	0	0	0	0	0	0	0	0	0	0	0	0	0	0	0	0	0	0	0	0	0	0	0	0	0	0	0	0
Xanthobacteraceae	0	0	0	0.0235791	0	0	0	0	0	0.00748783	0.0423191	0.00266845	0.00243908	0	0	0	0	0	0	0	0.00280379	0.00121402	0	0	0	0	0	0	0.0028253	0	0	0	0	0	0	0	0.00380773	0	0	0	0	0.0483149	0.00798811	0.0304254	0.0135555	0.00376695	0.00749423	0	0
Xanthomonadaceae	0	0.00619694	0.0182657	0	0.00104247	0	0.0022989	0	0.0133702	0.0089854	0.118048	0.00133422	0	0.0012983	0.00124358	0	0.0014663	0	0.00425574	0	0.00981327	0	0	0	0	0	0	0	0	0	0	0	0	0.00121843	0	0.00144431	0.00126924	0.0012411	0	0	0	0.0835716	0.0175739	0.048404	0.0073939	0.0150678	0.00599538	0	0.00127675
Xenococcaceae	0	0	0	0	0	0	0	0	0	0	0	0	0	0	0	0	0	0	0	0	0	0	0	0	0	0	0	0	0	0	0	0	0	0	0	0	0	0	0	0	0	0	0	0	0	0	0	0	0
Xiphinematobacteraceae	0	0	0	0	0	0	0	0	0	0	0	0	0	0	0	0	0	0	0	0	0	0	0	0	0	0	0	0	0	0	0	0	0	0	0	0	0	0	0	0	0	0	0	0	0.00123232	0	0.00149885	0	0
[truncated: 1 more columns]

## Sheet: Genus_percent
	S2	S39	S43	S47	S96	S138	S148	S296	S298	S3	S29	S30	S31	S32	S33	S35	S36	S41	S42	S46	S52	S53	S97	S101	S145	S147	S200	S109	S157	S159	S160	S177	S181	S183	S222	S261	S264	S273	S275	S276	S278	S376	S379	S413	S415	S417	S429	S455	S459
1174-901-12	0	0	0	0	0	0	0	0	0	0	0	0	0	0	0	0	0	0	0	0	0	0	0	0	0	0	0	0	0	0	0	0	0	0	0	0	0	0	0	0	0	0	0	0	0	0	0	0	0
1921-02-01	0	0	0	0	0	0	0	0	0	0	0	0	0	0	0	0	0	0	0	0	0	0	0	0	0	0	0	0	0	0	0	0	0	0	0	0	0	0	0	0	0	0	0	0	0	0	0	0	0
1959-01-01	0	0	0	0	0	0	0	0	0	0	0	0	0	0	0	0	0	0	0	0	0	0	0	0	0	0	0	0	0	0	0	0	0	0	0	0	0	0	0	0	0	0	0	0	0	0	0	0	0
A2	0.00108092	0	0	0	0	0	0	0	0	0.00299513	0	0	0	0	0.00124358	0	0	0	0.00993006	0	0	0	0	0	0	0	0	0	0	0	0	0	0	0	0	0	0	0	0	0	0	0.00130581	0	0.00276595	0	0	0.00149885	0	0
Abiotrophia	0.00108092	0	0	0	0	0	0.00114945	0.00242898	0	0	0	0	0	0	0	0	0	0	0	0	0.00280379	0.00364206	0	0	0	0	0	0	0	0	0	0	0	0.00121843	0	0	0	0	0	0	0	0	0	0	0.00123232	0.0025113	0	0	0
Acetanaerobacterium	0	0	0.00243543	0	0	0	0	0	0.00401107	0	0	0	0	0	0	0	0	0	0	0	0	0	0	0	0	0	0	0.00129858	0	0.00136969	0	0	0	0	0	0.00144431	0	0.00248219	0.00129109	0.00138694	0	0	0	0	0	0.00125565	0	0	0.0025535
Acetatifactor	0	0	0	0	0	0	0	0	0	0	0	0	0	0	0	0	0	0	0	0	0	0	0	0	0	0	0	0	0	0	0	0	0	0	0	0	0	0	0	0	0	0	0	0	0	0	0	0	0
Acetitomaculum	0	0	0	0	0	0	0	0	0	0	0.00222732	0	0.00243908	0	0	0	0	0	0	0	0	0	0.00122751	0	0	0	0	0	0	0	0	0	0.00257888	0.00243685	0.0189769	0	0	0	0	0	0	0.00391742	0.00479287	0	0	0	0.0329746	0	0.00127675
Acetoanaerobium	0	0	0	0	0	0	0	0	0	0	0	0	0	0	0	0	0	0	0	0	0	0	0	0	0	0	0	0	0	0	0	0	0	0	0	0	0	0	0	0	0	0	0	0	0	0	0.00149885	0	0
Acetobacter	0	0	0	0	0	0	0	0	0	0	0	0	0	0	0	0	0	0	0	0	0	0.00121402	0	0	0	0	0	0	0	0	0	0	0	0	0	0	0	0	0	0	0	0.00130581	0	0.00414892	0	0	0	0	0
Acetomicrobium	0	0	0	0	0	0	0	0	0	0	0	0	0	0	0	0	0	0	0	0	0	0	0	0	0	0	0	0	0	0	0	0	0	0	0	0	0	0	0	0	0	0.0574555	0.0111834	0	0	0	0	0	0
Achromobacter	0	0	0	0.001241	0	0	0	0	0	0.0164732	0.0690469	0.00400267	0.00853679	0.00778978	0.014923	0.00708155	0.00293259	0.0146279	0.00851148	0.011355	0.0490663	0.00971216	0.00491002	0.0103425	0.00624922	0.00340814	0.0129001	0	0	0	0	0	0	0	0	0.00144431	0.00507698	0.00372329	0	0	0	0	0.00319525	0.00138297	0	0	0.00149885	0	0
Acidaminococcus	0	0	0	0	0	0	0	0	0	0	0.00445464	0	0	0	0	0	0	0	0.00283716	0	0	0	0	0	0	0	0	0.00129858	0	0.00136969	0	0	0	0.0109658	0.00271098	0.00433294	0.00380773	0.00372329	0.014202	0.00138694	0	0.00652903	0	0.00138297	0	0	0.00149885	0.016768	0
Acidibacter	0	0	0.00243543	0.00248201	0	0	0	0	0	0	0.00222732	0	0	0	0	0	0	0	0	0	0.0014019	0	0	0	0	0	0	0	0	0	0	0	0	0	0	0	0	0	0	0	0	0	0.00479287	0.00138297	0.00123232	0	0.00149885	0	0
Acidicapsa	0	0	0	0	0	0	0	0	0	0	0	0	0	0	0	0	0	0	0	0	0	0	0	0	0	0	0	0	0	0	0	0	0	0	0	0	0	0	0	0	0	0	0	0	0	0	0	0	0
Acidipila	0	0	0	0	0	0	0	0	0	0	0	0	0	0	0	0	0	0	0	0	0	0	0	0	0	0	0	0	0	0	0	0	0	0	0	0	0	0	0	0	0	0	0	0	0.00246463	0	0	0	0
Acidobacteria_bacterium_WX27	0	0	0	0	0	0	0	0	0	0	0	0	0	0	0	0	0	0	0	0	0	0	0	0	0	0	0	0	0	0	0	0	0	0	0	0	0	0	0	0	0	0	0	0.00414892	0	0	0	0	0
Acidocella	0	0	0	0	0	0	0	0	0	0	0	0	0	0	0	0	0	0	0	0	0	0	0	0	0	0	0	0	0	0	0	0	0	0	0	0	0	0	0	0	0	0	0.00159762	0	0	0	0	0	0
Acidothermus	0	0	0	0.001241	0	0	0	0	0	0	0.00222732	0	0	0	0	0	0	0	0	0	0	0	0	0	0	0	0	0	0	0	0	0	0	0	0	0	0	0	0	0	0	0.00261161	0	0	0.00616158	0	0.00149885	0	0
Acidovorax	0	0	0	0	0	0	0	0	0	0	0	0	0	0	0	0	0	0	0	0	0	0	0	0	0	0	0	0	0	0	0	0	0	0	0	0	0	0	0	0	0	0	0	0	0	0	0	0	0
Acinetobacter	0.00108092	0.00309847	0	0.001241	0	0	0	0	0	0.0089854	0.0445464	0.00533689	0	0	0.00124358	0	0	0	0	0.01514	0.00420569	0.00242804	0.0135026	0.00129281	0	0	0	0	0.00141265	0.00273939	0.00280639	0	0.00386832	0.00121843	0.00813295	0.00433294	0.00380773	0.00496438	0	0.00832166	0	0.394354	0.0383429	0.0193616	0.0123232	0.0188348	0.00749423	0	0.00127675
Acinetobacter_sp._CAG196	0	0	0	0	0.00104247	0	0	0	0	0.0119805	0.0111366	0.00667111	0.00243908	0	0	0	0	0	0	0.00378501	0	0	0.00368252	0	0	0	0	0	0	0	0	0	0.00128944	0	0.00271098	0	0	0	0	0	0	0	0	0	0	0	0	0	0
Actibacterium	0	0	0	0	0	0	0	0	0	0	0.00668196	0	0	0	0	0	0	0	0	0	0	0	0	0	0	0	0	0	0	0	0	0	0	0	0	0	0	0	0	0	0	0	0	0	0	0	0	0	0
Actinoallomurus	0	0	0	0	0	0	0	0	0	0	0	0	0	0	0	0	0	0	0	0	0	0	0	0	0	0	0	0	0	0	0	0	0	0	0	0	0	0	0	0	0	0	0	0	0	0.00125565	0	0	0
Actinobacillus	0.00108092	0	0.0280075	0	0	0	0	0.00242898	0.00133702	0	0	0	0	0	0	0	0	0	0	0.00126167	0	0	0	0	0	0	0	0	0	0	0	0	0	0.00365528	0	0	0.00126924	0	0.00258218	0	0.00269702	0.00391742	0.00319525	0	0.00123232	0	0	0	0
Actinobacteria_bacterium_IMCC26256	0	0	0	0	0	0	0	0	0	0	0	0	0	0	0	0	0	0	0	0	0	0	0	0	0	0	0	0	0	0	0	0	0	0	0	0	0	0	0	0	0	0	0	0	0.00369695	0	0	0	0
Actinobacteria_bacterium_RBG_19FT_COMBO_70_19	0	0	0	0	0	0	0	0	0	0	0	0	0	0	0	0	0	0	0	0	0	0	0	0	0	0	0	0	0	0	0	0	0	0	0	0	0	0	0	0	0	0.00522323	0	0	0	0	0	0	0
Actinocorallia	0	0	0	0	0	0	0	0	0	0	0	0	0	0	0	0	0	0	0	0	0	0	0	0	0	0	0	0	0	0	0	0	0	0	0	0	0	0	0	0	0	0	0	0	0	0	0	0	0
Actinomadura	0	0	0	0	0	0	0	0	0	0	0	0	0	0	0	0	0	0	0	0	0	0	0	0	0	0	0	0	0	0	0	0	0	0	0	0	0	0	0	0	0	0	0.00319525	0.0138297	0	0.0025113	0	0	0
Actinomyces	0.10593	0.00774617	0.00243543	0.018615	0.00729729	0.0108962	0.0252879	0.0121449	0.0133702	0.00748783	0.00890928	0	0.00243908	0.00389489	0.00124358	0.00708155	0	0.0013298	0.00283716	0.00126167	0.0154208	0	0.00122751	0	0.00249969	0	0	0.00909008	0.0169518	0.0191757	0.0196447	0.00430787	0.00902609	0.0194948	0.0433757	0.00722157	0.00126924	0.00248219	0.00129109	0.00416083	0.00674254	0.00783484	0.00798811	0.00691486	0.0123232	0.0175791	0.00449654	0.00609747	0.00638374
Actinophytocola	0	0	0	0	0	0	0	0	0	0	0	0	0	0	0	0	0	0	0	0	0	0	0	0	0	0	0	0	0	0	0	0	0	0	0	0	0	0	0	0	0	0.00130581	0	0	0	0	0	0	0
Actinoplanes	0	0	0	0	0	0	0	0	0	0	0	0	0	0	0	0	0	0	0	0	0	0	0	0	0	0	0	0	0	0	0	0	0	0	0	0	0	0	0	0	0	0	0	0	0	0	0	0	0
Actinospica	0	0	0	0.00248201	0	0	0	0	0	0	0	0	0	0	0	0	0	0	0	0	0	0	0	0	0	0	0	0	0	0	0	0	0	0	0	0	0	0	0	0	0	0	0	0	0	0	0	0	0
Actinotalea	0	0	0	0	0	0	0	0	0	0.00149757	0.00668196	0	0	0	0	0	0	0	0	0	0	0	0	0	0	0	0	0	0	0	0	0	0	0	0	0	0	0	0	0	0	0.00130581	0.00159762	0	0	0.00125565	0.00299769	0	0
Adhaeribacter	0	0	0	0	0	0	0	0	0	0.00299513	0.0311825	0	0	0.0012983	0	0	0.00293259	0	0	0	0	0.00242804	0	0	0	0	0	0	0	0	0	0	0	0	0	0	0	0	0	0	0	0.00261161	0	0	0	0	0	0	0
Adlercreutzia	0.0281039	0.0170416	0.0182657	0.01241	0.0437837	0.0217924	0.0149429	0.55988	0.0441218	0.00748783	0.0267278	0.00400267	0.00365863	0.00519319	0.0136794	0.0311588	0.00879778	0.0013298	0.00283716	0	0.0014019	0.00485608	0.00736504	0.0103425	0.00999875	0.0357855	0.00903004	0.00649292	0.0452048	0.00821816	0.0210479	0.00861574	0.0128944	0.00487371	0.0759075	0.0346635	0.0177694	0.013652	0.0180752	0.0332866	0.00539403	0.00261161	0.00319525	0	0.00369695	0.0075339	0.00299769	0.0182924	0.00893724
ADurb.Bin063-1	0	0	0	0	0	0	0	0	0	0	0	0	0	0	0	0	0	0	0	0	0	0	0	0	0	0	0	0	0	0	0	0	0	0	0	0	0	0	0	0	0	0	0	0	0	0	0	0	0
Advenella	0	0	0	0	0	0	0	0	0	0	0	0	0	0	0	0	0	0	0	0	0	0	0	0	0	0	0	0	0	0	0	0	0	0	0	0	0	0	0	0	0	0	0	0	0	0	0	0	0
Aegilops_tauschii	0	0	0	0	0	0	0	0	0	0	0.00222732	0	0.00121954	0	0	0	0	0	0	0	0	0	0	0	0	0	0	0	0	0	0	0	0	0	0	0	0	0	0	0	0	0.00130581	0.0143786	0	0.00246463	0.0025113	0	0	0
Aeriscardovia	0	0	0.00121772	0	0	0	0	0	0	0	0	0	0	0	0	0	0	0	0	0	0	0	0	0	0	0	0	0	0	0	0	0	0	0	0	0	0	0	0	0	0	0.00130581	0	0	0	0	0	0	0
Aerococcus	0	0	0	0	0	0	0	0	0	0	0.00222732	0	0	0	0	0	0	0	0	0	0.00280379	0	0	0	0	0	0	0	0	0	0	0	0	0	0	0	0	0	0	0	0	0.00130581	0.00159762	0	0	0.0075339	0	0	0
Aeromicrobium	0	0	0	0	0	0	0	0	0	0	0.00222732	0	0	0	0	0	0	0	0	0	0	0.00485608	0	0	0	0	0	0	0	0	0	0	0	0	0	0	0	0	0	0	0	0.00783484	0.00159762	0.0193616	0	0.00125565	0	0	0
Aeromonas	0	0	0	0	0	0	0	0	0	0.00149757	0	0	0	0	0	0.00141631	0	0	0	0	0	0.00121402	0	0	0	0	0	0	0	0	0	0	0	0	0	0	0.00126924	0	0	0	0	0	0.00159762	0.00138297	0.00123232	0.0050226	0.00149885	0	0
Aerosphaera	0	0	0	0	0	0	0	0	0	0	0	0	0	0	0	0	0	0.0013298	0	0	0	0	0	0	0	0	0	0	0	0	0	0	0	0	0	0	0.00380773	0	0	0	0	0	0	0	0	0	0	0	0
Aestuariimicrobium	0	0	0	0	0	0	0	0	0	0	0	0	0	0	0	0	0	0	0	0	0	0	0	0	0	0	0	0	0	0	0	0	0	0	0	0	0	0	0	0	0	0	0	0	0	0.00125565	0	0	0
Aetherobacter	0	0	0	0	0	0	0	0	0	0	0	0	0	0	0	0	0	0	0	0	0	0	0	0	0	0	0	0	0	0	0	0	0	0	0	0	0	0	0	0	0	0	0	0	0	0	0	0	0
Agaricicola	0	0	0	0	0	0	0	0	0	0	0	0	0	0	0	0	0	0	0	0	0	0	0	0	0	0	0	0	0	0	0	0	0	0	0	0	0	0	0	0	0	0	0	0.00138297	0	0	0	0	0
Agathobacter	0.114577	0.0480263	0.153432	0.0285431	0.146988	0.252792	0.0793122	0.316982	0.185846	0.089854	0.049001	0.00133422	0.0219518	0.188253	0.339497	0.0708155	0.218478	0.114363	0.194346	0.155185	0.0280379	0.0461327	0.0368252	0.0698116	0.0712411	0.13803	0.0490202	0.0324646	0.648406	0.0616362	0.0743693	0.0703619	0.108313	0.0499555	0.271098	0.0649942	0.0431543	0.0893589	0.18979	0.144242	0.0701224	0.155391	0.233253	0.0843613	0.711046	0.0853842	0.104919	0.0777427	0.0408559
Aggregatibacter	0.00324275	0	0.00365315	0	0.140733	0.00108962	0.00344836	0.00242898	0	0	0.0200459	0	0.00365863	0.0012983	0	0	0	0	0	0	0	0	0	0	0	0	0	0	0	0	0	0	0	0.00121843	0	0	0	0.00248219	0	0	0	0.0143639	0.00159762	0	0	0.0138122	0	0.00304873	0.00383024
Agrococcus	0	0	0	0.00248201	0	0	0	0	0	0	0	0	0	0	0	0	0	0	0	0	0	0	0	0	0	0	0	0	0	0	0	0	0	0	0	0.00144431	0	0	0	0	0	0	0.00798811	0.00276595	0.00862621	0	0.00299769	0.00152437	0
Agromyces	0	0	0	0	0	0	0	0	0	0	0.00222732	0.00133422	0	0	0	0	0	0	0	0	0	0	0	0	0	0	0	0	0	0	0	0	0	0	0	0	0	0	0	0	0	0.00391742	0	0	0	0	0	0	0
Akkermansia	0.00108092	0.0170416	0.0328783	0.214693	0.0135521	0.0675565	0.0022989	0.00121449	0.0254034	0.044927	1.14262	0.0346898	0.151223	0.0999688	0.657854	5.03923	0.0527867	0.0212769	0.0383017	0.133737	0.145797	22.7871	0.150983	0.0439555	0.0224972	0.0255611	0.0374102	0.106484	0.156804	0.104097	0.152948	0.064618	0.11605	0.119406	6.04956	0.0187761	0.0368081	0.908482	0.101996	0.122051	0.0525918	0.475314	0.131005	0.15351	0.158969	24.268	0.196349	0.0121949	0.651141
AKYG587	0	0	0	0	0	0	0	0	0	0	0	0	0	0	0	0	0	0	0	0	0	0	0	0	0	0	0	0	0	0	0	0	0	0	0	0	0	0	0	0	0	0	0	0	0.00246463	0	0	0	0
Alcaligenes	0	0.00154923	0.00243543	0	0	0	0	0	0	0.00299513	0.0267278	0	0	0	0	0	0	0	0	0	0	0	0	0	0	0	0	0	0	0	0	0	0	0	0	0.168985	0.10027	0.0968054	0	0	0	0.00261161	0	0.00138297	0	0	0.00449654	0.00152437	0.0025535
Alcanivorax	0	0	0	0	0	0	0	0	0	0	0	0	0	0	0	0	0	0	0	0	0	0	0	0	0	0	0	0	0	0	0	0	0	0	0	0	0	0	0	0	0	0	0	0	0	0	0	0	0
Algoriella	0	0	0	0	0	0	0	0	0	0	0	0	0	0	0	0	0	0	0	0	0	0	0	0	0	0	0	0	0	0	0	0	0	0	0	0	0	0	0	0	0	0	0	0	0	0	0	0	0
Algoriphagus	0	0	0	0	0	0	0	0	0	0	0.00222732	0	0	0	0	0	0	0	0	0	0	0	0	0	0	0	0	0	0	0	0	0	0	0	0	0	0	0	0	0	0	0	0	0	0	0.00125565	0	0	0
Alicycliphilus	0	0	0	0	0	0	0	0	0	0	0.00890928	0	0	0	0	0	0	0	0	0	0	0	0	0	0	0	0	0	0	0	0	0	0	0	0	0.0245533	0.0126924	0.00744657	0	0	0	0	0	0	0	0	0	0	0
Alicyclobacillus	0	0	0	0	0	0	0	0	0	0	0	0	0	0	0	0	0	0	0	0	0	0	0	0	0	0	0	0	0	0	0	0	0	0	0	0	0	0	0	0	0	0	0	0	0	0	0	0	0
Aliidiomarina	0.0183756	0.00154923	0.00365315	0.00868702	0.00104247	0.00217924	0	0.00121449	0	0	0	0	0	0	0	0	0	0	0	0	0	0	0	0	0	0	0	0	0	0	0.00140319	0.00143596	0	0.00121843	0	0	0	0	0	0	0	0	0	0	0	0	0	0	0
Aliihoeflea	0	0	0	0	0	0	0	0	0	0	0	0	0	0	0	0	0	0	0	0	0	0	0	0	0	0	0	0	0	0	0	0	0	0	0	0	0	0	0	0	0	0	0	0	0	0	0	0	0
Alistipes	0.370755	0.127037	0.0133949	0.0707372	0.414903	0.591664	0.234488	0.65704	0.268742	0.112317	1.71949	0.555037	0.419522	0.0999688	0.65288	0.382404	0.137832	0.194152	0.20002	0.253596	0.0154208	0.0400626	0.455405	1.76339	2.52343	1.56434	0.468272	6.90197	0.276879	0.0712241	0.353605	1.35267	0.854899	0.628709	1.32025	1.08901	1.34032	1.43222	0.817259	0.36754	0.392416	2.14675	0.293963	0.472977	0.277271	0.227273	0.893312	1.67223	4.81079
Alkalibacter	0	0	0	0	0	0	0	0	0	0	0	0	0	0	0	0	0	0	0	0	0	0	0	0	0	0	0	0	0	0	0	0	0	0	0	0	0	0	0	0	0	0	0	0	0	0	0	0	0
Alkalibacterium	0	0	0	0	0	0	0	0	0	0	0	0	0	0	0	0	0	0	0	0	0	0	0	0	0	0	0	0	0	0	0	0	0	0	0	0	0	0	0	0	0	0	0	0	0	0	0	0	0
Alkaliphilus	0	0	0	0	0	0	0	0	0	0	0	0	0	0	0	0	0	0	0	0	0	0	0	0	0	0	0	0	0	0	0	0	0	0	0	0	0	0	0	0	0	0	0	0	0	0	0	0	0
Alkanindiges	0	0	0	0	0	0	0	0	0	0	0	0	0	0	0	0	0	0	0	0	0	0	0	0	0	0	0	0	0.00141265	0	0	0	0	0	0	0	0	0	0	0	0	0	0	0	0	0	0	0	0
Allisonella	0.00540459	0.00154923	0.00121772	0	0.00625482	0.00108962	0.00114945	0.0425072	0.0454588	0.00299513	0.0155912	0.0213476	0	0	0.00124358	0.00566524	0.00879778	0.0013298	0	0.00126167	0.0014019	0.00849814	0.0503277	0.00904966	0.00624922	0.0119285	0.0541803	0	0.00847589	0.00136969	0	0.00717978	0.00257888	0.0207133	0.00948844	0.0361079	0.0748855	0.00496438	0.00258218	0	0.00404553	0.0156697	0.00958574	0.168723	0.0073939	0.0025113	0.0539585	0.0320117	0.025535
Allobaculum	0	0	0	0	0	0	0	0	0	0	0	0	0	0	0	0	0	0	0	0	0	0	0	0	0	0	0	0	0	0	0	0	0	0	0	0	0	0	0	0	0	0	0	0	0	0	0.00149885	0	0
Allocatelliglobosispora	0	0	0	0	0	0	0	0	0	0	0	0	0	0	0	0	0	0	0	0	0	0	0	0	0	0	0	0	0	0	0	0	0	0	0	0	0	0	0	0	0	0	0	0	0	0	0	0	0
Alloprevotella	0.171866	0.0743633	0.00487086	0.00496401	0.00833976	0.0174339	0.0494264	0.0340058	0.677871	0.0119805	0.0980021	0.0173449	0.00731725	0.00519319	0	0	0	0.0013298	0.00993006	0.0277567	0.0014019	0.00364206	0.00245501	0	0.00249969	0	0	0	0.217548	0.0205454	0.0308703	0.0775416	0.0064472	0.00121843	0.00271098	0.0592169	1.0852	0.0620548	0.00129109	0.0124825	0	0.00391742	0.00159762	0	0.17006	0	0.00599538	0	0.163424
Allorhizobium-Neorhizobium-Pararhizobium-Rhizobium	0	0	0	0.00248201	0	0	0	0	0	0	0.00890928	0	0	0	0	0	0	0	0	0.00252334	0.0014019	0	0	0	0	0	0	0	0	0	0	0	0	0.00243685	0	0	0	0	0	0	0	0.00261161	0.00159762	0.00553189	0	0.0025113	0.00149885	0	0.00383024
Alloscardovia	0.00324275	0.00154923	0	0	0	0	0	0.00121449	0	0	0	0	0	0	0	0	0	0	0	0	0	0	0	0	0	0	0	0	0	0	0	0	0	0	0	0	0	0	0	0	0	0	0	0	0	0	0	0	0
alpha_proteobacterium_1153-i2a	0	0	0	0	0	0	0	0	0	0	0	0	0	0	0	0	0	0	0	0	0	0	0	0	0	0	0	0	0	0	0	0	0	0	0	0	0	0	0	0	0	0.00130581	0	0	0	0	0	0	0
alpha_proteobacterium_LWH5	0	0	0	0.00248201	0	0	0	0	0	0	0	0	0	0	0	0	0	0	0	0	0	0	0	0	0	0	0	0	0	0	0	0	0	0	0	0	0	0	0	0	0	0	0	0	0.00123232	0	0	0	0
Altererythrobacter	0	0	0	0	0	0	0	0	0	0.00299513	0.0289552	0	0	0	0	0	0	0	0	0	0.00841137	0.00121402	0	0	0	0	0	0	0	0	0	0	0	0	0	0	0.00126924	0	0	0	0	0.00130581	0	0.0276595	0	0.00376695	0	0	0
Alterococcus	0	0	0	0	0	0	0	0	0	0	0	0	0	0	0	0	0	0	0	0	0	0	0	0	0	0	0	0	0	0	0	0	0	0	0	0	0	0	0	0	0	0	0	0.00138297	0	0	0	0	0
Alteromonas	0	0	0	0	0	0	0	0	0	0	0	0	0	0	0	0	0	0	0	0	0	0	0	0	0	0	0	0	0	0	0.00280639	0	0	0	0	0.00144431	0	0	0	0	0	0.00652903	0	0	0	0.00125565	0	0	0
Amaricoccus	0	0	0	0	0	0	0	0	0	0	0	0	0	0	0	0	0	0	0	0	0	0	0	0	0	0	0	0	0	0	0	0	0	0	0	0	0	0	0	0	0	0	0	0	0.00123232	0	0	0	0
Aminobacter	0	0	0	0	0	0	0	0	0	0.00149757	0.00222732	0	0	0	0	0	0	0	0	0	0	0	0	0	0	0	0	0	0	0	0	0	0	0	0	0	0	0	0	0	0	0	0	0.00138297	0	0	0.00149885	0	0
Ammoniibacillus	0	0	0	0	0	0	0	0	0	0	0	0	0	0	0	0	0	0	0	0	0	0	0	0	0	0	0	0	0	0	0	0	0	0	0	0	0	0	0	0	0	0.00130581	0	0	0	0	0	0	0
Ammoniphilus	0	0	0	0	0	0	0	0	0	0.00149757	0	0	0.00243908	0	0	0	0	0	0	0	0	0	0	0	0	0	0	0	0	0	0	0	0	0	0	0	0	0	0	0	0	0.00130581	0	0	0	0	0	0	0
Amphibacillus	0	0	0	0	0	0	0	0	0	0	0	0	0	0	0	0	0	0	0	0	0	0	0	0	0	0	0	0	0	0	0	0	0	0	0	0	0	0	0	0	0	0	0	0	0	0	0	0	0
Amphiplicatus	0	0	0	0	0	0	0	0	0	0	0	0	0	0	0	0	0	0	0	0	0	0	0	0	0	0	0	0	0	0	0	0	0	0	0	0	0	0	0	0	0	0	0	0	0	0	0	0	0
Amycolatopsis	0	0	0	0	0	0	0	0	0	0	0	0	0	0	0	0	0	0	0	0	0	0	0	0	0	0	0	0	0	0	0	0	0	0	0	0	0	0	0	0	0	0.00391742	0	0	0	0	0	0	0
Amylibacter	0	0	0	0	0	0	0	0	0	0	0	0	0	0	0	0	0	0	0	0	0	0	0	0	0	0	0	0	0	0	0	0	0	0	0	0	0	0	0	0	0	0	0	0	0	0	0	0	0
anaerobic_digester_metagenome	0	0	0	0	0	0	0	0	0	0	0	0	0	0	0	0	0	0	0	0	0	0	0	0	0	0	0	0	0	0	0	0	0	0	0	0	0	0	0	0	0	0	0	0	0	0	0	0	0
Anaerobiospirillum	0	0	0	0	0	0	0	0	0	0	0.00668196	0	0	0	0	0	0	0	0	0	0	0	0	0	0	0	0	0	0	0	0	0	0	0	0	0	0	0	0	0	0	0	0	0	0	0.0025113	0	0	0
Anaerococcus	0.00108092	0.00154923	0.0109594	0.00620501	0.00938223	0.00762735	0.00804616	0.00850144	0.268742	0	0.00668196	0	0	0	0	0	0	0.00398941	0	0	0	0	0	0	0	0	0.00129001	0	0.0028253	0.00273939	0	0	0.00386832	0	0.00135549	0	0	0	0.00129109	0.00693472	0.00269702	0	0	0	0	0	0	0	0.00127675
Anaerofilum	0	0	0.00243543	0	0.00312741	0	0.00114945	0.0121449	0	0	0	0.00133422	0.00121954	0	0	0	0	0	0	0	0	0	0.00368252	0	0	0.00511221	0	0	0	0	0	0.00430787	0.00128944	0.00731056	0.0121994	0.00288863	0.00126924	0	0.00258218	0	0.00134851	0	0	0	0	0.00125565	0	0.00152437	0.00510699
Anaerofustis	0	0	0	0	0.00104247	0	0	0	0	0	0	0	0	0	0	0	0	0	0.00567432	0.00126167	0	0	0.00245501	0	0	0	0	0.00129858	0.00423795	0.00273939	0.00280639	0.00143596	0.00128944	0.00365528	0.00813295	0	0	0	0	0.00138694	0	0.00130581	0	0	0	0	0	0	0
Anaeroglobus	0	0	0	0	0	0	0	0	0	0	0	0	0	0	0	0	0	0	0	0	0	0	0	0	0	0	0	0.0129858	0.0056506	0.00273939	0.00701597	0.0157955	0	0.017058	0	0	0	0	0	0	0.0107881	0	0	0	0	0	0	0	0
Anaerolinea	0	0	0	0	0	0	0	0	0	0	0	0	0	0	0	0	0	0	0	0	0	0	0	0	0	0	0	0	0	0	0	0	0	0	0	0	0	0	0	0	0	0	0	0	0	0	0	0	0
Anaeromyxobacter	0	0	0	0	0	0	0	0	0	0	0	0	0	0	0	0	0	0	0	0	0	0	0	0	0	0	0	0	0	0	0	0	0	0	0	0	0	0	0	0	0	0.00130581	0	0.00138297	0	0	0	0	0
Anaeromyxobacter_dehalogenans	0	0	0	0	0	0	0	0	0	0	0	0	0	0	0	0	0	0	0	0	0	0	0	0	0	0	0	0	0	0	0	0	0	0	0	0	0	0	0	0	0	0	0	0.00553189	0	0.0025113	0	0	0
Anaeroplasma	0	0	0	0	0	0	0	0	0	0.0044927	0.00222732	0.00133422	0	0.0103864	0	0	0	0	0	0.00504668	0	0	0.00122751	0	0	0	0	0	0	0	0	0	0	0	0	0	0	0	0	0	0	0	0	0	0	0	0	0	0
Anaerorhabdus_furcosa_group	0	0	0	0	0	0	0	0	0	0	0	0	0	0	0	0	0	0	0	0	0	0	0	0	0	0	0	0	0	0	0	0	0	0	0	0	0	0	0	0	0	0	0	0.00276595	0	0	0	0	0
Anaerosporobacter	0	0	0	0	0	0	0	0	0	0	0	0	0	0	0	0	0	0	0	0	0	0	0	0	0	0	0	0	0	0	0	0	0	0.00243685	0	0	0	0	0.00129109	0	0	0.00522323	0.00319525	0	0	0.00125565	0	0	0
Anaerostipes	0.218345	0.847431	5.01699	0.167535	0.383629	0.307273	0.296559	0.615747	0.570909	0.125796	0.356371	0.293529	0.169516	0.908808	0.655367	1.21236	0.931099	0.468091	1.15047	0.124905	0.339259	0.15418	0.191491	0.266318	0.543682	0.270947	0.255421	0.499955	0.621565	0.22326	0.0813852	0.318782	0.310755	0.587282	0.304985	0.233979	0.052039	0.0421972	0.282748	0.169207	0.176655	0.284666	0.343489	0.356807	5.00937	0.254897	0.313259	0.152437	0.168531
Anaerotruncus	0.00432367	0.00154923	0.0158303	0.00868702	0.0229343	0.00762735	0.0264374	0.353417	0.0160443	0.00599027	0.00890928	0	0	0.00778978	0.014923	0.00566524	0	0.00265961	0.00567432	0.00252334	0	0.00121402	0.00982005	0	0	0.00340814	0.00387002	0	0	0.00410908	0.00140319	0	0.00128944	0.00121843	0.0271098	0.0173318	0.0228464	0.0223397	0.00774653	0.00832166	0.00943956	0	0	0	0	0.0025113	0.00449654	0.00152437	0.00383024
Anaerovorax	0	0	0	0	0	0	0	0	0	0	0	0	0	0	0	0	0	0	0	0	0	0	0	0	0	0	0	0	0	0	0	0	0	0	0	0	0	0	0	0	0	0.00130581	0	0	0	0.00125565	0	0	0
Aneurinibacillus	0	0	0	0	0	0	0	0	0	0	0	0	0	0	0	0	0	0	0	0	0	0	0	0	0	0	0	0	0	0	0	0	0	0	0	0	0	0	0	0	0	0	0	0	0	0	0	0	0
Angelakisella	0	0	0	0	0.00521235	0	0	0.00121449	0	0	0.00222732	0	0	0.00389489	0	0	0	0	0	0	0	0	0.00122751	0	0	0	0	0	0.00141265	0	0.00280639	0.00287191	0.00257888	0.00121843	0.00948844	0.00144431	0.00380773	0.0111699	0	0	0	0	0	0	0	0	0.00149885	0	0
Anoxybacillus	0	0	0	0	0	0	0	0	0	0	0	0	0	0	0	0	0	0	0	0	0.0014019	0	0	0	0	0	0	0	0	0	0	0	0	0	0	0	0	0	0	0	0	0.00130581	0	0	0	0	0.00149885	0	0
Aquabacterium	0	0	0	0	0	0	0	0	0	0	0.00445464	0	0	0	0	0	0	0.0013298	0.00141858	0	0	0	0	0	0	0	0	0	0	0	0	0	0	0	0	0	0	0	0	0	0	0	0	0	0	0	0	0	0
Aquamicrobium	0	0	0	0	0	0	0	0	0	0	0	0	0	0	0	0	0	0	0	0	0	0	0	0	0	0	0	0	0	0	0	0	0	0	0	0	0	0	0	0	0	0	0	0	0	0	0	0	0
Aquicella	0	0	0	0	0	0	0	0	0	0	0	0	0	0	0	0	0	0	0	0	0	0	0	0	0	0	0	0	0	0	0	0	0	0	0	0	0	0	0	0	0	0	0	0.00968081	0	0	0	0	0
Aquipuribacter	0	0	0	0	0	0	0	0	0	0	0	0	0	0	0	0	0	0	0	0	0	0	0	0	0	0	0	0	0	0	0	0	0	0	0	0	0	0	0	0	0	0	0	0	0	0	0	0	0
Arcanobacterium	0	0	0	0	0	0	0	0	0	0	0	0	0	0	0	0	0	0	0	0	0	0	0	0	0	0	0	0	0	0	0	0	0	0	0	0.00866589	0.00253849	0	0	0	0	0	0	0	0	0	0.00149885	0.0045731	0.00127675
Archangium	0	0	0	0	0	0	0	0	0	0	0	0	0	0	0	0	0	0	0	0	0	0	0	0	0	0	0	0	0	0	0	0	0	0	0	0	0	0	0	0	0	0.00261161	0	0.00553189	0	0	0	0	0
Arcobacter	0	0	0	0	0	0	0	0	0	0	0	0	0	0	0	0	0	0	0	0	0	0	0	0	0	0	0	0	0	0	0	0	0	0	0	0.0332192	0.0203079	0.0347507	0	0	0	0	0	0	0	0	0	0	0
Arcticibacter	0	0	0	0	0	0	0	0	0	0	0	0	0	0	0	0	0	0	0	0	0	0	0	0	0	0	0	0	0	0	0	0	0	0	0	0	0	0	0	0	0	0	0	0	0	0	0	0	0
Arenibacter	0	0	0	0	0	0	0	0	0	0	0	0	0	0	0	0	0	0	0	0	0	0	0	0	0	0	0	0	0	0	0	0	0	0	0	0	0	0	0	0	0	0	0	0	0	0	0	0	0
Arenimonas	0	0	0	0	0	0	0	0	0	0	0.00668196	0	0	0	0	0	0	0	0	0	0	0	0	0	0	0	0	0	0	0	0	0	0	0	0	0	0	0.0012411	0	0	0	0.00261161	0	0.00276595	0.00123232	0	0	0	0
Aridibacter	0	0	0	0	0	0	0	0	0	0	0	0	0	0	0	0	0	0	0	0	0	0	0	0	0	0	0	0	0	0	0	0	0	0	0	0	0	0	0	0	0	0	0.00159762	0	0	0	0	0	0
Arthrobacter	0	0	0	0	0	0	0	0	0	0	0	0	0	0	0	0	0	0	0	0	0	0	0	0	0	0	0	0	0	0	0	0	0	0	0	0	0	0	0	0	0	0.00130581	0.00159762	0	0.00123232	0	0	0	0
Asaccharobacter	0	0	0	0	0	0	0	0	0	0	0	0	0	0	0	0	0	0	0	0	0	0	0	0	0	0	0	0	0	0	0	0	0	0	0	0	0	0	0	0	0	0	0	0	0	0	0	0	0
Asanoa	0	0	0	0	0	0	0	0	0	0	0	0	0	0	0	0	0	0	0	0	0	0	0	0	0	0	0	0	0	0	0	0	0	0	0	0	0	0	0	0	0	0.00130581	0	0	0	0	0	0	0
ASF356	0	0	0	0	0	0	0	0	0	0	0.00668196	0	0	0	0	0	0	0	0.00567432	0	0	0	0	0	0	0	0	0	0	0	0	0	0	0	0	0	0	0	0	0	0	0.00261161	0	0	0	0	0	0	0
Asteroleplasma	0.0291848	0.00774617	0	0	0	0.00108962	0.0655187	0.0303623	0	0	0	0	0	0	0	0	0	0	0	0	0	0	0	0	0	0	0	0	0	0	0	0	0	0	0	0	0	0	0	0	0	0	0	0	0	0	0.00449654	0.00762184	0
Asticcacaulis	0	0	0	0	0	0	0	0	0	0	0	0	0	0	0	0	0	0	0	0	0	0	0	0	0	0	0	0	0	0	0	0	0	0	0	0	0	0	0	0	0	0	0	0	0	0	0	0	0
Atelocyanobacterium_(UCYN-A)	0	0	0	0	0	0	0	0	0	0	0	0	0	0	0	0	0	0	0	0	0	0	0	0	0	0	0	0	0	0	0	0	0	0	0	0	0	0	0	0	0	0	0	0	0	0	0	0	0
Atopobium	0.0162138	0.00309847	0	0.016133	0	0.00108962	0.00459781	0	0.00668512	0	0.00222732	0	0	0.00259659	0	0	0.0014663	0.0013298	0	0	0.0112152	0.00121402	0	0	0	0	0	0.00129858	0.00141265	0	0.00140319	0	0	0	0.00135549	0	0.00126924	0	0	0.00693472	0	0.00652903	0.0143786	0.00138297	0.00492927	0.0025113	0.00449654	0.00152437	0
Atopostipes	0.00216183	0	0	0	0	0	0	0	0	0	0	0	0	0	0	0	0	0	0	0	0	0	0	0	0	0	0	0	0	0	0	0	0	0	0	0	0	0	0	0	0	0	0.00958574	0	0.00123232	0.00627825	0	0	0
Aureimonas	0	0	0	0	0	0	0	0	0	0	0.00222732	0	0	0	0	0	0	0	0	0	0	0	0	0	0	0	0	0	0	0	0	0	0	0	0	0	0	0	0	0	0	0	0.00319525	0	0	0.00125565	0	0	0
Azoarcus	0	0	0	0	0	0	0	0	0	0	0.00668196	0	0	0	0	0	0	0	0	0	0	0	0	0	0	0	0	0	0	0	0	0	0	0	0	0	0	0	0	0	0	0.00261161	0	0	0	0	0	0	0
Azohydromonas	0	0	0	0	0	0	0	0	0	0	0.00222732	0	0	0	0	0	0	0	0	0	0	0	0	0	0	0	0	0	0	0	0	0	0	0	0	0	0	0	0	0	0	0	0	0.00276595	0	0	0	0	0
Azospira	0	0	0	0	0	0	0	0	0	0	0	0	0	0	0	0	0	0	0	0	0	0	0	0	0	0	0	0	0	0	0	0	0	0	0	0	0	0	0	0	0	0.00130581	0	0	0	0	0	0	0
Azospirillum	0	0	0	0	0	0	0	0	0	0	0	0	0	0	0	0	0	0	0	0	0	0	0	0	0	0	0	0	0	0	0	0	0	0	0	0.00144431	0	0	0	0	0	0	0	0	0	0	0	0.00304873	0
Azospirillum_sp._47_25	0	0	0.00121772	0.107967	0	0	0	0	0	0.0164732	0.0178186	0.0186791	0.00609771	0.0467387	0.0422817	0.0240773	0.0263933	0.199471	0.0255345	0.0517285	0.0294398	0.0133542	0.0601478	0.027149	0	0	0.00258001	0	0	0.00136969	0.00140319	0	0	0	0.00271098	0	0.0926549	0	0	0	0	0	0	0	0	0	0.0794388	0.0640234	1.50146
BacC-u-018	0	0	0	0	0	0	0	0	0	0	0	0	0	0	0	0	0	0	0	0	0	0	0	0	0	0	0	0	0	0	0	0	0	0	0	0	0	0	0	0	0	0	0	0	0	0	0	0	0
Bacillaceae_bacterium_BM62	0	0	0	0	0	0	0	0	0	0	0	0	0	0	0	0	0	0	0	0	0	0	0	0	0	0	0	0	0	0	0	0	0	0	0	0	0	0	0	0	0	0	0	0	0	0	0	0	0
Bacillus	0	0	0	0	0	0	0	0	0.00133702	0.0089854	0.0267278	0.00533689	0.00121954	0.0012983	0	0	0	0	0.00283716	0	0.00420569	0.00121402	0	0	0	0	0	0	0	0	0	0	0	0	0	0	0	0	0	0	0	0.0235045	0.0894669	0.00414892	0.00246463	0.00627825	0.00299769	0	0
bacterium_Ellin516	0	0	0	0	0	0	0	0	0	0	0	0	0	0	0	0	0	0	0	0	0	0	0	0	0	0	0	0	0	0	0	0	0	0	0	0	0	0	0	0	0	0	0	0	0	0	0	0	0
bacterium_Ellin517	0	0	0	0	0	0	0	0	0	0	0	0	0	0	0	0	0	0	0	0	0	0	0	0	0	0	0	0	0	0	0	0	0	0	0	0	0	0	0	0	0	0	0	0.00276595	0	0	0	0	0
bacterium_Ellin6089	0	0	0	0	0	0	0	0	0	0	0	0	0	0	0	0	0	0	0	0	0	0	0	0	0	0	0	0	0	0	0	0	0	0	0	0	0	0	0	0	0	0	0.00479287	0	0	0	0	0	0
bacterium_Ellin6515	0	0	0	0	0	0	0	0	0	0	0	0	0	0	0	0	0	0	0	0	0	0	0	0	0	0	0	0	0	0	0	0	0	0	0	0	0	0	0	0	0	0	0	0	0	0	0	0	0
bacterium_Ellin6543	0	0	0	0	0	0	0	0	0	0	0	0	0	0	0	0	0	0	0	0	0	0	0	0	0	0	0	0	0	0	0	0	0	0	0	0	0	0	0	0	0	0	0	0	0	0	0	0	0
bacterium_Ellin7529	0	0	0	0	0	0	0	0	0	0	0	0	0	0	0	0	0	0	0	0	0	0	0	0	0	0	0	0	0	0	0	0	0	0	0	0	0	0	0	0	0	0	0	0	0	0	0	0	0
bacterium_enrichment_culture_clone_Anammox_49	0	0	0	0	0	0	0	0	0	0	0	0	0	0	0	0	0	0	0	0	0	0	0	0	0	0	0	0	0	0	0	0	0	0	0	0	0	0	0	0	0	0.00261161	0	0	0	0	0	0	0
bacterium_enrichment_culture_clone_auto10_4W	0	0	0	0	0	0	0	0	0	0	0	0	0	0	0	0	0	0	0	0	0	0	0	0	0	0	0	0	0	0	0	0	0	0	0	0	0	0	0	0	0	0	0	0	0	0	0	0	0
bacterium_enrichment_culture_clone_B126(2011)	0	0	0	0	0	0	0	0	0	0	0	0	0	0	0	0	0	0	0	0	0	0	0	0	0	0	0	0	0	0	0	0	0	0	0	0	0	0	0	0	0	0	0	0	0	0	0	0	0
bacterium_enrichment_culture_clone_heteroC52_4W	0	0	0	0	0	0	0	0	0	0	0	0	0	0	0	0	0	0	0	0	0	0	0	0	0	0	0	0	0	0	0	0	0	0	0	0	0	0	0	0	0	0	0	0	0.00123232	0	0	0	0
bacterium_SCGC_AG-212-C10	0	0	0	0	0	0	0	0	0	0	0	0	0	0	0	0	0	0	0	0	0	0	0	0	0	0	0	0	0	0	0	0	0	0	0	0	0	0	0	0	0	0	0	0	0	0	0	0	0
bacterium_WX65	0	0	0	0	0	0	0	0	0	0	0	0	0	0	0	0	0	0	0	0	0	0	0	0	0	0	0	0	0	0	0	0	0	0	0	0	0	0	0	0	0	0.00261161	0	0	0	0	0	0	0
bacterium_YC-LK-LKJ19	0	0	0	0	0	0	0	0	0	0	0	0	0	0	0	0	0	0	0	0	0	0	0	0	0	0	0	0	0	0	0	0	0	0	0	0	0	0	0	0	0	0	0	0	0	0	0	0	0
Bacteroidales_bacterium_Bact_22	0	0	0	0	0	0	0	0	0	0	0	0	0	0	0	0	0	0	0	0	0	0	0	0	0	0	0	0	0	0	0	0	0	0	0	0	0	0	0	0	0	0	0.00159762	0	0	0	0	0	0
Bacteroides	9.83959	5.71668	28.0793	3.10002	20.1499	38.6685	4.02768	19.0833	14.258	28.7593	13.0209	57.1941	7.04895	38.3828	27.9482	46.6363	55.7046	56.0539	53.4691	51.6288	3.09819	5.95719	7.71487	18.1303	45.788	34.6574	45.852	3.34255	13.1546	3.70913	7.28959	4.24899	7.28534	8.81167	9.3556	34.1046	11.0183	38.9195	22.6767	17.5018	8.52527	14.0531	58.2302	37.8727	8.519	6.73405	21.2192	44.8286	36.2711
Bacteroides_pectinophilus_group	0	0	0	0	0	0	0	0	0	0	0	0	0	0	0	0	0	0	0	0	0	0	0	0	0	0	0	0	0	0	0	0	0	0	0	0	0	0	0	0	0	0	0	0	0	0	0	0	0
Barnesiella	0.180513	0.0495755	0.00243543	0.0347481	0.0698455	0.0599292	0.0551737	0.0971593	0.057492	0.0179708	0.835245	0.0400267	0.0414644	0.0558268	0.0373074	0.0127468	0.03959	0.0119682	0.0425574	0.0315418	0.00700948	0.0145682	0.0355977	0.22107	0.127484	0.489068	0.0193501	0.0168816	0.0437921	0.017806	0.079982	0.064618	0.210179	0.0146211	0.079974	0.177651	0.205618	0.853873	0.109743	0.0194172	0.0445008	0.741698	0.0766859	0.0608508	0.0492927	0.0401808	0.244312	0.817061	1.51039
Bauldia	0	0	0	0	0	0	0	0	0	0	0.00890928	0	0	0	0	0	0	0	0	0	0	0	0	0	0	0	0	0	0	0	0	0	0	0	0	0	0	0	0	0	0	0	0	0	0	0	0	0	0
Bdellovibrio	0	0	0	0	0	0	0	0	0	0	0.00668196	0	0	0	0	0	0	0	0.00425574	0	0	0	0	0	0	0	0	0	0	0	0	0	0	0	0	0	0	0	0	0	0	0	0	0.0165957	0	0	0	0	0
Bergeyella	0	0	0	0	0	0	0	0	0	0	0	0	0	0	0	0	0	0	0	0	0	0	0	0	0	0	0	0	0	0	0	0	0	0	0	0.00144431	0.00126924	0.00744657	0	0	0	0	0.00159762	0	0	0	0.00299769	0	0
beta_proteobacterium_WY25	0	0	0	0.00372301	0	0	0	0	0	0	0	0	0	0	0	0	0	0	0	0	0	0	0	0	0	0	0	0	0	0	0	0	0	0	0	0	0	0	0	0	0	0	0	0	0	0	0	0	0
Bhargavaea	0	0	0	0	0	0	0	0	0	0	0.00222732	0	0	0	0	0	0	0	0	0	0	0	0	0	0	0	0	0	0	0	0	0	0	0	0	0	0	0	0	0	0	0.00130581	0.0159762	0.00138297	0	0	0	0	0
Bifidobacterium	0.733943	0.608849	0.980261	0.487714	2.35911	3.02697	39.4538	0.459078	3.03237	0.816174	0.329643	0.0813876	0.101222	0.150602	0.211409	5.99807	0.303524	0.113033	0.350389	0.469341	0.630853	0.778186	0.564653	0.307688	0.192476	0.158479	0.399902	2.13877	1.16967	27.6541	0.704403	1.08845	1.43257	1.30859	1.00035	0.564727	0.30208	0.125351	3.95719	1.80025	28.5668	0.12144	0.143786	0.968081	0.146646	0.480914	8.15372	0.301825	1.32271
Bilophila	0.0356703	0.0139431	0.0158303	0.0781832	0.0250193	0.0544811	0.0287363	0.0680115	0.0320886	0.00599027	0.0378644	0.0293529	0.00487817	0.0116847	0.128089	0.0722318	0.0322585	0.0385643	0.0283716	0.00630835	0.00560758	0.0437047	0.0638303	0.0193921	0.0387452	0.0766832	0.0748204	0.0584362	0.00988854	0.084921	0.0533214	0.0244113	0.0683404	0.0670135	0.115217	0.0577726	0.0596545	0.026063	0.0258218	0.0332866	0.0215761	0.0548439	0.694966	0.226808	0.0443634	0.0339026	0.0869331	0.0685965	0.10214
Blastocatella	0	0	0	0	0	0	0	0	0	0	0.00222732	0	0	0	0	0	0	0	0.0113486	0	0	0	0	0	0	0	0	0	0	0	0	0	0	0	0	0	0	0	0	0	0	0	0	0.00138297	0	0	0	0	0
Blastococcus	0	0	0	0.001241	0	0	0	0	0	0	0.0133639	0	0	0	0	0	0	0	0	0	0	0	0	0	0.00249969	0	0	0	0	0	0	0	0	0	0	0	0	0	0	0	0	0.0182813	0.00159762	0.0359573	0	0.0075339	0.00149885	0	0.00127675
Blautia	2.72715	3.49197	4.6675	16.7349	3.64239	2.86026	17.1602	3.79407	7.11163	1.08873	2.087	0.93529	0.482939	2.56673	1.58556	2.64567	2.89887	1.24204	1.94062	0.779712	4.42999	3.50245	0.784376	0.82869	1.35983	0.812842	1.67959	2.65041	4.89907	9.77414	1.38495	2.41671	3.62075	4.14022	2.67032	0.765487	0.505159	1.00777	3.04051	1.80857	2.07131	0.843551	1.53212	0.547657	1.55272	0.876444	3.25549	0.763708	0.915428
Bosea	0	0	0	0.001241	0	0	0	0	0	0	0	0	0	0	0	0	0	0.0013298	0	0	0	0	0	0	0	0	0	0	0	0	0.00280639	0	0	0	0	0.00144431	0.00126924	0.00372329	0	0	0	0	0	0	0	0	0	0	0
Brachybacterium	0	0	0	0	0	0	0	0	0	0	0	0	0	0	0	0	0	0	0	0	0	0	0	0	0	0	0	0	0	0	0	0	0	0	0	0	0	0	0	0	0	0.00783484	0.0271596	0	0	0.00125565	0.00149885	0	0
Brachymonas	0	0	0	0	0	0	0	0	0	0	0.00890928	0	0	0	0	0	0	0	0	0	0	0	0	0	0	0	0	0	0	0	0.00420958	0	0	0	0	0.00433294	0.00126924	0.0012411	0	0	0	0	0	0.00138297	0.00246463	0	0	0	0.0025535
Bradyrhizobium	0	0	0	0.00744602	0	0	0	0	0	0.00149757	0.0111366	0	0	0	0	0	0	0	0	0	0	0	0	0	0	0	0	0	0	0	0	0	0	0	0	0	0.00380773	0	0	0	0	0.0169755	0.00639049	0.00829784	0.0073939	0.00125565	0.00449654	0	0
Brevibacillus	0	0	0	0	0	0	0	0	0	0	0.00222732	0	0	0	0	0	0	0	0	0	0	0	0	0	0	0	0	0	0	0	0	0	0	0	0	0	0	0	0	0	0	0	0	0	0	0	0	0	0
Brevibacterium	0	0	0	0	0	0	0	0	0	0	0.00222732	0	0	0	0	0	0	0	0	0	0	0	0	0	0	0	0	0	0.0028253	0	0	0.00143596	0	0	0	0.00144431	0.00253849	0	0	0	0	0.00130581	0.00639049	0	0.00246463	0.0050226	0	0	0
Brevundimonas	0.00108092	0	0.00121772	0.00248201	0	0	0	0	0.00401107	0.0044927	0.0757289	0.00133422	0	0.0012983	0.00497432	0	0	0	0.00141858	0.00126167	0.0210284	0.00242804	0.00122751	0	0.00124984	0.00170407	0	0	0	0	0	0.00143596	0	0.00365528	0	0.0418851	0.0190387	0.0148931	0	0	0	0.0143639	0.00958574	0.00414892	0	0.00627825	0.00449654	0.00152437	0.0025535
Brochothrix	0	0	0	0	0	0	0	0	0	0	0.00445464	0	0	0	0	0	0	0	0	0	0	0	0	0	0	0	0	0	0	0	0	0	0	0	0	0	0	0	0	0	0	0	0	0	0	0	0	0	0
Bryobacter	0	0	0	0.00744602	0	0	0	0	0	0	0.0155912	0	0	0	0	0	0	0	0	0	0	0.00121402	0	0	0	0	0	0	0	0	0	0.00143596	0	0	0	0	0	0	0	0.00277389	0	0.0208929	0	0.048404	0.0135555	0.00125565	0.00299769	0.00152437	0
Buchnera	0	0	0	0	0	0	0	0	0	0	0.00222732	0	0	0	0	0	0	0	0	0	0	0	0	0	0	0	0	0	0	0	0	0	0	0	0	0	0	0	0	0	0	0	0.00319525	0	0	0	0	0	0
Bulleidia	0	0	0	0	0	0	0	0	0	0	0	0	0	0	0	0	0	0	0	0	0	0	0	0	0	0	0	0	0	0	0	0	0	0	0	0	0	0	0	0	0	0	0.00159762	0	0	0	0.00149885	0	0
Burkholderia-Caballeronia-Paraburkholderia	0	0	0	0.00744602	0	0	0	0	0	0	0.0133639	0.00133422	0	0	0	0.00283262	0.00293259	0.0013298	0	0.00126167	0.0014019	0	0	0	0	0	0.00129001	0	0	0	0	0	0	0	0	0.00433294	0	0	0	0	0	0.00130581	0.00159762	0	0.00123232	0	0	0	0
Burkholderiales_bacterium_Beta_02	0	0	0	0	0	0	0	0	0	0	0	0	0	0	0	0	0	0	0	0	0	0	0	0	0	0	0	0	0	0	0	0	0	0	0	0	0	0	0	0	0	0	0.00159762	0.00968081	0.00246463	0	0	0	0
Butyricicoccus	0.216183	0.145628	0.0438378	0.0372301	0.129266	0.217924	0.0816111	0.137238	0.282112	0.23362	0.202686	0.137425	0.0463426	0.103864	0.254934	0.135966	0.159826	0.13697	0.0978821	0.234671	0.0490663	0.0534169	0.115386	0.210728	0.0537433	0.194264	0.153511	0.725908	0.11725	0.202715	0.0238543	0.348937	0.0348149	0.0609214	0.0609971	0.0621055	0.0558468	0.0595726	0.0568079	0.0388344	0.0377582	0.0548439	0.182129	0.0981911	0.168827	0.0389252	0.107917	0.0487797	0.0676676
Butyricimonas	0.0378321	0.0232385	0.00243543	0.00744602	0.0145946	0.00435849	0.0172418	0.393495	0.00267405	0.00299513	0.55683	0.185457	0.126832	0.0233693	0.0111922	0.0212447	0.0351911	0.0159577	0.00425574	0.0138784	0.00280379	0.0121402	0.0503277	0.148673	0.0674916	0.195968	0.0206401	0.015583	0.0226024	0.00958786	0.0547246	0.033027	0.546723	0.0121843	0.0759075	0.153097	0.107886	2.72669	0.160095	0.0318997	0.0202276	0.0757368	0.263608	0.0138297	0.00985853	0.0163235	0.0599538	0.315544	0.538788
Butyrivibrio	0.0475604	0.0108446	0	0.0347481	0	0	0.00804616	0.00121449	0	0.0194684	0.0801835	0.036024	0.0207322	0.179165	0	0.00424893	0.0014663	0	0	0.0693919	0	0	0.0208676	0	0.103737	0	0	0	0.00141265	0.00136969	0	0.00430787	0.0141838	0.0231501	0.0501532	0	0.00380773	0	0	0	0	0	0	0	0	0	0.00149885	0.00152437	0
Caedibacter	0	0	0	0	0	0	0	0	0	0	0	0	0	0	0	0	0	0	0	0	0	0	0	0	0	0	0	0	0	0	0	0	0	0	0	0	0	0	0	0	0	0	0	0	0	0	0	0	0
Caenimonas	0	0	0	0	0	0	0	0	0	0	0.00445464	0	0	0	0	0	0	0	0	0	0	0	0	0	0	0	0	0	0	0	0	0	0	0	0	0	0	0	0	0	0	0	0	0	0	0	0	0	0
CAG-352	0.0356703	0.0108446	0	0	0	0	0.0022989	0	0.0708622	0.0044927	0.00668196	0.00400267	0.00121954	0.00908808	0.00870506	0.00708155	0.00293259	0	0.00141858	0	0.00560758	0	0.00613753	0.00129281	0	0	0	0	0	0.00136969	0	0	0.0064472	0.00365528	0.00271098	0.0202204	0	0.00372329	0.0193663	0.00277389	0.00134851	0.00130581	0	0	0	0	0.0239815	0.0304873	0
CAG-56	0.0302657	0.0387309	0.0243543	0.0297841	0.117799	0.0839008	0.0298857	0.0777274	0.232642	0.0044927	0.0467737	0.0160107	0.0317081	0.012983	0.208921	0.196867	0.0879778	0.0226067	0.00283716	0.0176634	0.00560758	0.0157823	0.0196401	0.0659332	0.0324959	0.0340814	0.0709503	0.0532419	0.247214	0.0465696	0.0266607	0.0244113	0.0734981	0.358218	0.101662	0.0158875	0.00507698	0.00620548	0.0968317	0.0707341	0.0903501	0.0156697	0.301951	0.0235105	0.0542219	0.0200904	0.0674481	0.0365848	0.00383024
CAG-873	0	0	0	0	0	0	0	0	0	0	0	0	0	0	0	0	0	0	0	0	0	0	0	0	0	0	0	0	0	0	0	0	0	0	0	0	0	0	0	0	0	0	0	0	0	0	0	0	0
Caldibacillus	0	0	0	0	0	0	0	0	0	0	0	0	0	0	0	0	0	0	0	0	0	0	0	0	0	0	0	0	0	0	0	0	0	0	0	0	0	0	0	0	0	0	0	0	0	0	0	0	0
Caldicoprobacter	0	0	0	0	0	0	0	0	0	0	0	0	0	0	0	0	0	0	0	0	0	0	0	0	0	0	0	0	0	0	0	0	0	0	0	0	0	0	0	0	0	0	0	0	0	0	0	0	0
Campylobacter	0	0	0	0	0.00312741	0.00217924	0.00114945	0.00364347	0.00133702	0	0.00890928	0	0.00731725	0.0155796	0	0	0	0	0	0	0	0.00121402	0.00122751	0	0.00749906	0	0	0.00259717	0.00141265	0.00547878	0	0.00287191	0.00773664	0.00121843	0.00406647	0.00144431	0.00253849	0.0012411	0.00129109	0.00277389	0.00269702	0.00261161	0.012781	0	0	0	0	0	0
candidate_division_SR1_bacterium_taxon_345	0	0	0	0	0	0	0	0	0	0	0	0	0	0	0	0	0	0	0	0	0	0	0	0	0	0	0	0	0	0	0	0	0	0	0	0	0	0	0	0	0	0	0	0	0	0	0	0	0
candidate_division_WWE3_bacterium_RIFCSPHIGHO2_02_FULL_38_14	0	0	0	0	0	0	0	0	0	0	0	0	0	0	0	0	0	0	0	0	0	0	0	0	0	0	0	0	0	0	0	0	0	0	0	0	0	0	0	0	0	0	0	0.00276595	0	0	0	0	0
Candidatus_Actinomarina	0	0	0	0	0	0	0	0	0.00133702	0	0	0	0	0	0	0	0	0	0	0	0	0	0	0	0	0	0	0	0	0	0	0	0	0	0	0	0	0	0	0	0	0.00261161	0	0	0	0	0.00149885	0	0
Candidatus_Adlerbacteria_bacterium_GW2011_GWC1_50_9	0	0	0	0	0	0	0	0	0	0	0	0	0	0	0	0	0	0	0	0	0	0	0	0	0	0	0	0	0	0	0	0	0	0	0	0	0	0	0	0	0	0	0	0.00138297	0	0	0	0	0
Candidatus_Alysiosphaera	0	0	0	0	0	0	0	0	0	0	0	0	0	0	0	0	0	0	0	0	0	0	0	0	0	0	0	0	0	0	0	0	0	0	0	0	0	0	0	0	0	0	0	0	0	0	0	0	0
Candidatus_Amesbacteria_bacterium_GW2011_GWC1_47_15	0	0	0	0	0	0	0	0	0	0	0.00445464	0	0	0	0	0	0	0	0	0	0	0	0	0	0	0	0	0	0	0	0	0	0	0	0	0	0	0	0	0	0	0	0	0	0	0	0	0	0
Candidatus_Aquiluna	0	0	0	0	0	0	0	0	0	0	0	0	0	0	0	0	0	0	0	0	0	0	0	0	0	0	0	0	0	0	0	0	0	0	0	0	0	0	0	0	0	0	0	0	0	0	0	0	0
Candidatus_Arthromitus	0	0	0	0	0	0	0	0	0	0	0	0	0	0	0	0	0	0	0.00141858	0	0	0	0	0	0	0	0	0	0	0	0	0	0	0	0	0	0	0	0	0	0	0	0	0	0	0	0	0	0
Candidatus_Bacilloplasma	0	0	0	0	0	0	0	0	0	0	0	0	0	0	0	0	0	0	0	0	0	0	0	0	0	0	0	0	0	0	0	0	0	0	0	0	0	0	0	0	0	0	0	0	0	0	0	0	0
Candidatus_Blackburnbacteria_bacterium_RIFCSPLOWO2_01_FULL_44_43	0	0	0	0	0	0	0	0	0	0	0	0	0	0	0	0	0	0	0	0	0	0	0	0	0	0	0	0	0	0	0	0	0	0	0	0	0	0	0	0	0	0	0	0	0	0	0	0	0
Candidatus_Chloroploca	0	0	0	0	0	0	0	0	0	0	0	0	0	0	0	0	0	0	0	0	0	0	0	0	0	0	0	0	0	0	0	0	0	0	0	0	0	0	0	0	0	0	0	0	0	0	0	0	0
Candidatus_Collierbacteria_bacterium_RIFOXYB1_FULL_49_13	0	0	0	0	0	0	0	0	0	0	0	0	0	0	0	0	0	0	0	0	0	0	0	0	0	0	0	0	0	0	0	0	0	0	0	0	0	0	0	0	0	0	0	0	0	0	0	0	0
Candidatus_Competibacter	0	0	0	0	0	0	0	0	0	0	0	0	0	0	0	0	0	0	0	0	0	0	0	0	0	0	0	0	0	0	0	0	0	0	0	0	0	0	0	0	0	0	0	0	0	0	0.00299769	0	0
Candidatus_Entotheonella	0	0	0	0	0	0	0	0	0	0	0	0	0	0	0	0	0	0	0	0	0	0	0	0	0	0	0	0	0	0	0	0	0	0	0	0	0	0	0	0	0	0	0	0.00414892	0	0	0	0	0
Candidatus_Gastranaerophilales_bacterium_Zag_111	0	0	0	0	0	0	0	0	0	0	0	0	0	0	0	0	0	0	0	0	0	0	0	0	0	0	0	0	0	0	0	0	0	0	0	0	0	0	0	0	0	0	0	0	0	0	0	0	0
Candidatus_Hemipteriphilus	0	0	0	0	0	0	0	0	0	0	0	0	0	0	0	0	0	0	0	0	0	0	0	0	0	0	0	0	0	0	0	0	0	0	0	0	0	0	0	0	0	0	0.00798811	0	0	0	0	0	0
Candidatus_Jidaibacter	0	0	0	0	0	0	0	0	0	0	0	0	0	0	0	0	0	0	0	0	0	0	0	0	0	0	0	0	0	0	0	0	0	0	0	0	0	0	0	0	0	0	0	0.00138297	0	0	0	0	0
Candidatus_Koribacter	0	0	0	0	0	0	0	0	0	0	0	0	0	0	0	0	0	0	0	0	0	0	0	0	0	0	0	0	0	0	0	0	0	0	0	0	0	0	0	0	0	0	0	0	0.00123232	0	0	0	0
Candidatus_Megaira	0	0	0	0	0	0	0	0	0	0	0	0	0	0	0	0	0	0	0	0	0	0	0	0	0	0	0	0	0	0	0	0	0	0	0	0	0	0	0	0	0	0	0	0	0	0	0	0	0
Candidatus_Melainabacteria_bacterium_MEL.A1	0.00216183	0.00774617	0	0.00992802	0	0	0	0	0	0	0	0	0	0	0	0.00141631	0	0	0	0	0	0	0.00122751	0	0	0	0.00129001	0.00129858	0.0028253	0.00136969	0.00701597	0	0.0296571	0.00243685	0	0	0	0	0.00258218	0	0	0	0	0	0	0	0	0	0
Candidatus_Methanomethylicus	0	0	0	0	0	0	0	0	0	0	0	0	0	0	0	0	0	0	0	0	0	0	0	0	0	0	0	0	0	0	0	0	0	0	0	0	0	0	0	0	0	0	0	0	0	0	0	0	0
Candidatus_Methanoplasma	0	0	0	0	0	0	0	0	0	0	0	0	0	0	0	0	0	0	0	0	0	0	0	0	0	0	0	0	0	0	0	0	0	0	0	0	0	0	0.00774653	0	0	0	0	0	0	0	0	0	0
Candidatus_Nitrocosmicus	0	0	0	0	0	0	0	0	0	0.00149757	0.00222732	0	0	0	0	0	0	0	0	0	0	0	0	0	0	0	0	0	0	0	0	0	0	0	0	0	0	0	0	0	0	0	0	0.00138297	0	0	0	0	0
Candidatus_Nitrososphaera	0	0	0	0	0	0	0	0	0	0	0.00445464	0	0	0	0	0	0	0	0	0	0	0	0	0	0	0	0	0	0	0	0	0	0	0	0	0	0	0	0	0	0	0	0	0.00138297	0	0	0	0	0
Candidatus_Nitrosotalea	0	0	0	0	0	0	0	0	0	0	0	0	0	0	0	0	0	0	0	0	0	0	0	0	0	0	0	0	0	0	0	0	0	0	0	0	0	0	0	0	0	0	0	0	0	0	0	0	0
Candidatus_Nitrosotenuis	0	0	0	0	0	0	0	0	0	0	0	0	0	0	0	0	0	0	0	0	0	0	0	0	0	0	0	0	0	0	0	0	0	0	0	0	0	0	0	0	0	0	0	0.00138297	0	0	0	0	0
Candidatus_Nitrotoga	0	0	0	0	0	0	0	0	0	0	0	0	0	0	0	0	0	0	0	0	0	0	0	0	0	0	0	0	0	0	0	0	0	0	0	0	0	0	0	0	0	0.00130581	0	0.00414892	0	0	0	0	0
Candidatus_Ovatusbacter	0	0	0	0	0	0	0	0	0	0	0	0	0	0	0	0	0	0	0	0	0	0	0	0	0	0	0	0	0	0	0	0	0	0	0	0	0	0	0	0	0	0	0	0	0	0	0	0	0
Candidatus_Paracaedibacter	0	0	0	0	0	0	0	0	0	0	0	0	0	0	0	0	0	0	0	0	0	0	0	0	0	0	0	0	0	0	0	0	0	0	0	0	0	0	0	0	0	0	0	0	0	0	0	0	0
Candidatus_Saccharibacteria_bacterium_RAAC3_TM7_1	0	0	0	0	0	0	0	0	0	0	0	0	0	0	0	0	0	0	0	0	0	0	0	0	0	0	0	0	0	0	0	0	0	0	0	0	0	0	0	0	0	0	0	0	0	0	0	0	0
Candidatus_Saccharibacteria_bacterium_UB2523	0	0	0	0	0	0	0	0	0	0	0	0	0	0	0	0	0	0	0	0	0	0	0	0	0	0	0	0	0	0	0.00140319	0	0	0	0	0	0	0	0	0	0	0	0	0	0	0	0	0	0
Candidatus_Saccharimonas	0	0	0.00121772	0	0	0	0	0	0	0.00149757	0.00222732	0	0	0	0	0	0	0	0	0	0.00700948	0	0	0	0	0	0.00129001	0	0	0	0	0	0	0	0	0	0	0	0	0	0	0	0	0	0	0	0	0	0
Candidatus_Soleaferrea	0.00324275	0.00774617	0	0	0.00208494	0.00326886	0.00459781	0.00728695	0.00401107	0.00299513	0.00890928	0.012008	0.00487817	0.0012983	0.0111922	0.00283262	0	0	0	0.00126167	0	0	0.00122751	0	0.00249969	0.00511221	0.00903004	0	0.00141265	0.00136969	0.00561277	0.00574383	0.00128944	0.00731056	0.00948844	0.00433294	0.00126924	0.00744657	0.00129109	0.00277389	0.00134851	0	0	0.00138297	0	0.0025113	0.00149885	0	0.00510699
Candidatus_Solibacter	0	0	0	0.001241	0	0	0	0	0.00267405	0	0	0	0	0	0	0	0	0	0	0	0	0	0	0	0	0	0	0	0	0	0.00280639	0	0	0	0	0	0	0	0	0	0	0.00130581	0.00319525	0.00968081	0.00862621	0.00125565	0.00599538	0	0.00383024
Candidatus_Staskawiczbacteria_bacterium_RIFOXYA2_FULL_32_7	0	0	0	0	0	0	0	0	0	0	0	0	0	0	0	0	0	0	0	0	0	0	0	0	0	0	0	0	0	0	0	0	0	0	0	0	0	0	0	0	0	0	0	0.00138297	0	0	0	0	0
Candidatus_Stoquefichus	0	0	0	0	0	0	0	0.00242898	0	0	0	0	0	0	0	0	0	0	0.00425574	0	0	0	0	0	0	0	0	0	0	0	0	0	0	0	0	0	0	0	0	0	0	0	0	0	0	0	0	0	0
Candidatus_Udaeobacter	0	0	0	0	0	0	0	0	0	0	0	0	0	0	0	0	0	0	0	0	0	0	0	0	0	0	0	0	0	0	0	0	0	0	0	0	0	0	0	0	0	0	0	0	0	0	0	0	0
Candidatus_Xiphinematobacter	0	0	0	0	0	0	0	0	0	0	0	0	0	0	0	0	0	0	0	0	0	0	0	0	0	0	0	0	0	0	0	0	0	0	0	0	0	0	0	0	0	0	0	0	0.00123232	0	0.00149885	0	0
Candidatus_Yanofskybacteria_bacterium_GW2011_GWF2_43_596	0	0	0	0	0	0	0	0	0	0	0	0	0	0	0	0	0	0	0	0	0	0	0	0	0	0	0	0	0	0	0	0	0	0	0	0	0	0	0	0	0	0	0	0	0	0	0	0	0
Candidatus_Yanofskybacteria_bacterium_RIFCSPHIGHO2_02_FULL_46_19	0	0	0	0	0	0	0	0	0	0	0	0	0	0	0	0	0	0	0	0	0	0	0	0	0	0	0	0	0	0	0	0	0	0	0	0	0	0	0	0	0	0	0	0	0	0	0	0	0
Capnocytophaga	0	0	0	0	0	0	0	0	0	0	0	0	0	0	0	0	0	0	0	0	0	0	0	0	0	0	0	0	0	0	0	0	0	0	0	0	0.0177694	0	0	0	0	0	0.00159762	0	0	0	0	0	0.00766049
Caproiciproducens	0	0	0	0	0	0	0	0.00971593	0	0.00149757	0.00445464	0	0	0.00519319	0	0.00141631	0	0	0	0	0	0.00242804	0	0	0.00249969	0.00340814	0	0.00129858	0	0	0	0.00143596	0.00515776	0.00121843	0.00813295	0.00144431	0.00888471	0.00496438	0	0	0	0.00783484	0	0.00138297	0.00246463	0	0.00749423	0.0106706	0
Cardiobacterium	0	0	0	0	0	0	0	0.00121449	0	0	0	0	0	0	0	0	0	0	0.00141858	0	0	0	0	0	0	0	0	0	0	0	0	0	0	0	0	0	0	0	0	0	0.00134851	0.00522323	0.00479287	0	0	0	0	0	0
Carnobacterium	0	0	0	0	0	0	0	0	0	0	0.00668196	0	0	0	0	0	0	0	0	0	0	0	0	0	0	0	0	0	0	0	0	0	0	0	0	0	0	0	0	0	0	0	0.00159762	0	0	0	0	0	0
Castellaniella	0	0	0	0	0	0	0	0	0	0	0	0	0	0	0	0	0	0	0	0	0	0	0	0	0	0	0	0	0	0	0	0	0	0	0	0	0	0	0	0	0	0	0	0	0	0	0	0	0
Catabacter	0.00108092	0	0.00121772	0	0.00208494	0	0.00114945	0.00242898	0	0	0.00445464	0	0	0	0	0.00283262	0.00293259	0	0	0.00126167	0	0	0	0	0.00249969	0	0.00258001	0.00129858	0.00141265	0.00821816	0.00140319	0.00143596	0	0	0.00542196	0.00144431	0	0.00496438	0	0.00554777	0	0	0	0	0	0.00125565	0.00149885	0.00152437	0
Catellatospora	0	0	0	0	0	0	0	0	0	0	0	0	0	0	0	0	0	0	0	0	0	0	0	0	0	0	0	0	0	0	0	0	0	0	0	0	0	0	0	0	0	0.00522323	0	0.00276595	0	0.00125565	0	0	0
Catenibacterium	0.0108092	0.00309847	0	0	0	0	0	0.0194319	0	0	0.00222732	0.00133422	0	0	0	0	0	0	0	0	0	0	0	0	0	0	0	0	0	0	0	0	0	0	0	0.00288863	0	0	0	0	0	0	0.00159762	0	0.00123232	0	1.82859	0.0259142	0.020428
Catonella	0	0	0	0	0	0	0	0	0	0	0	0	0	0	0	0	0	0	0	0	0	0	0	0	0	0	0	0	0	0	0	0	0	0	0	0	0	0	0	0	0	0	0.00159762	0	0	0	0	0	0
Caulobacter	0	0	0	0	0	0	0	0	0	0	0	0	0.00121954	0	0	0	0	0	0	0	0	0	0	0	0	0	0	0	0	0	0	0	0	0	0	0	0	0	0	0	0	0	0	0	0	0	0	0	0
Cavicella	0	0	0	0	0	0	0	0	0	0	0	0	0	0	0	0	0	0	0	0	0	0	0	0	0	0	0	0	0	0	0	0	0	0	0	0	0	0	0	0	0	0	0	0	0	0	0	0	0
Cellulomonas	0	0	0.00121772	0	0	0	0	0	0	0	0	0	0	0	0	0	0	0	0	0	0	0	0	0	0	0	0	0	0	0	0	0	0	0	0	0	0	0	0	0	0	0.00130581	0.00159762	0	0	0	0	0	0
Cellulosilyticum	0	0	0	0	0.00104247	0.00217924	0	0.00364347	0	0	0	0	0	0	0	0	0	0	0	0.00126167	0	0	0	0	0	0	0	0	0	0	0	0	0.0270783	0.292423	0.0393092	0	0.00253849	0	0	0	0.0701224	0	0	0	0	0	0	0	0
Cellvibrio	0.00108092	0	0	0	0	0	0	0	0	0.00149757	0.00445464	0	0	0.0012983	0.00248716	0.00141631	0	0	0.00141858	0	0.079908	0	0.00245501	0.00129281	0	0	0	0	0	0	0	0	0	0	0	0	0	0	0	0	0	0	0	0	0	0	0.00149885	0	0
Cephaloticoccus	0	0	0	0	0	0	0	0	0	0	0	0	0	0	0	0	0	0	0	0	0	0	0	0	0	0	0	0	0	0	0	0	0	0	0	0	0	0	0	0	0	0	0	0.00276595	0	0	0	0	0
Cetobacterium	0	0	0	0	0	0	0	0	0	0.00299513	0	0	0	0.00519319	0	0	0	0	0	0	0	0	0	0	0.211224	0	0	0	0	0	0	0	0	0	0	0	0	0	0	0	0	0.00652903	0.00159762	0.00138297	0	0.0025113	0	0	0
Chamaesiphon_PCC-7430	0	0	0	0	0	0	0	0	0	0	0	0	0	0	0	0	0	0	0	0	0	0	0	0	0	0	0	0	0	0	0	0	0	0	0	0	0	0	0	0	0	0	0	0	0	0	0	0	0
Chelativorans	0	0	0	0	0	0	0	0	0	0	0	0	0	0	0	0	0	0	0	0	0	0	0	0	0	0	0	0	0	0	0	0	0	0	0	0	0	0	0	0	0	0	0	0	0	0	0	0	0
Chenopodium_quinoa_(quinoa)	0	0	0	0	0	0	0	0	0	0	0	0	0	0	0	0	0	0	0	0	0	0	0	0	0	0	0	0	0	0	0	0	0	0	0	0	0	0	0	0	0	0	0	0	0	0	0	0	0
Chenopodium_suecicum	0	0	0	0	0	0	0	0	0	0	0	0	0	0	0	0	0	0	0	0	0	0	0	0	0	0	0	0	0	0	0	0	0	0	0	0	0	0	0	0	0	0	0	0	0	0	0	0	0
Chiayiivirga	0	0	0	0	0	0	0	0	0	0	0	0	0	0	0	0	0	0	0	0	0	0	0	0	0	0	0	0	0	0	0	0	0	0	0	0	0	0	0	0	0	0	0	0	0	0	0	0	0
Chitinophaga	0	0	0	0	0	0	0	0	0	0	0	0	0	0	0	0	0	0	0	0	0	0	0	0	0	0	0	0	0	0	0	0	0	0	0	0	0	0	0	0	0	0	0	0.0193616	0	0	0	0	0
CHKCI001	0	0	0	0	0	0	0	0	0	0	0.0245005	0	0	0	0	0	0	0	0	0	0	0.00121402	0	0	0	0	0	0	0	0	0	0	0	0	0	0.00144431	0	0	0	0	0	0	0.00319525	0	0	0	0	0	0
CHKCI002	0.00108092	0	0	0.00496401	0	0	0	0	0	0	0	0.00533689	0.00121954	0.0012983	0	0	0	0	0	0.00126167	0	0	0	0	0.00749906	0	0	0	0.0056506	0	0.00140319	0	0	0	0	0	0	0	0	0	0	0	0	0	0	0	0	0	0
Chlamydia	0	0	0	0	0	0	0	0	0	0.0149757	0.00222732	0	0	0	0	0	0	0	0	0	0	0	0	0	0	0	0	0	0	0	0	0	0	0	0	0	0	0	0	0	0	0	0	0	0	0	0	0	0
Chlamydomonas_reinhardtii	0	0	0	0	0	0	0	0	0	0	0	0	0	0	0	0	0	0	0	0	0	0	0	0	0	0	0	0	0	0	0	0	0	0	0	0	0	0	0	0	0	0	0	0	0	0	0	0	0
Chlorobi_bacterium_OLB5	0	0	0	0	0	0	0	0	0	0	0	0	0	0	0	0	0	0	0	0	0	0	0	0	0	0	0	0	0	0	0	0	0	0	0	0	0	0	0	0	0	0	0.00479287	0	0	0	0	0	0
Chlorobi_bacterium_OLB6	0	0	0	0	0	0	0	0	0	0	0.00445464	0	0	0	0	0	0	0	0	0	0	0	0	0	0	0	0	0	0	0	0	0	0	0	0	0	0	0	0	0	0	0	0	0	0	0	0	0	0
Chloronema	0	0	0	0	0	0	0	0	0	0	0	0	0	0	0	0	0	0	0	0	0	0	0	0	0	0	0	0	0	0	0	0	0	0	0	0	0	0	0	0	0	0	0	0	0	0	0	0	0
Christensenella	0	0	0	0	0	0	0	0	0	0	0	0	0	0	0	0	0	0	0	0	0	0	0	0	0	0	0	0	0	0	0	0.00143596	0	0	0.00271098	0	0	0	0	0	0	0	0	0	0	0	0	0	0
Christensenellaceae_R-7_group	0.245368	0.405899	0.0828046	0.0471581	0.300231	0.0577499	0.35633	0.761486	0.203228	0.0524148	0.621422	0.116077	0.0560989	0.193446	0.077102	0.0141631	0.0293259	0.00398941	0.0070929	0.0479435	0.00981327	0.0327785	0.148528	0.0853253	0.179978	0.190856	0.0116101	0.432428	0.310783	0.216412	0.225914	1.08845	0.373938	0.191293	2.38566	0.138654	0.112963	0.290416	0.355049	0.178916	0.223852	0.047009	0.0607097	0.0636168	0.0382018	0.0803616	0.20834	0.0975595	0.0421327
Chromobacterium	0	0	0	0	0	0	0	0	0	0	0	0	0	0	0	0	0	0	0	0	0	0	0	0	0	0	0	0	0	0	0	0	0	0	0	0	0	0	0	0	0	0	0	0	0	0	0	0	0
Chromohalobacter	0	0	0	0	0	0	0	0	0	0	0	0	0	0	0	0	0	0	0	0	0	0	0	0	0	0	0	0	0	0	0	0	0	0	0	0	0	0	0	0	0	0	0	0	0	0	0	0	0
Chroococcidiopsis_SAG_2023	0	0	0	0	0	0	0	0	0	0	0	0	0	0	0	0	0	0	0	0	0	0	0	0	0	0	0	0	0	0	0	0	0	0	0	0	0	0	0	0	0	0	0	0	0	0	0	0	0
Chryseobacterium	0	0	0	0	0	0	0	0	0	0	0	0	0	0	0	0	0	0	0	0	0	0	0	0	0	0	0	0	0	0	0	0	0	0	0	0	0.00380773	0.00496438	0	0	0	0	0.00159762	0	0	0.00125565	0.00149885	0	0
Chryseolinea	0	0	0	0	0	0	0	0	0	0	0	0	0	0	0	0	0	0	0	0	0	0	0	0	0	0	0	0	0	0	0	0	0	0	0	0	0	0	0	0	0	0	0	0	0	0	0	0	0
Chryseomicrobium	0	0	0	0	0	0	0	0	0	0	0	0	0	0	0	0	0	0	0	0	0	0	0	0	0	0	0	0	0	0	0	0	0	0	0	0	0	0	0	0	0	0.00130581	0.00159762	0	0	0	0	0	0
Chthoniobacter	0	0	0	0	0	0	0	0	0	0	0.00222732	0	0	0	0	0	0	0	0	0	0	0	0	0	0	0	0	0	0	0	0	0	0	0	0	0	0	0	0	0	0	0	0	0.00276595	0	0	0	0	0
Chthonomonas	0	0	0	0	0	0	0	0	0	0	0	0	0	0	0	0	0	0	0	0	0	0	0	0	0	0	0	0	0	0	0	0	0	0	0	0	0	0	0	0	0	0	0.00479287	0.00138297	0	0	0	0	0
Chujaibacter	0	0	0	0.00496401	0	0	0	0	0	0	0.0111366	0.00133422	0.00243908	0	0	0	0	0	0	0.00126167	0	0	0	0	0	0	0	0	0	0	0	0	0	0	0	0	0	0	0	0	0	0	0.00159762	0	0	0	0	0	0
Ciceribacter	0	0	0	0	0	0	0	0	0	0	0	0	0	0	0	0	0	0	0	0	0	0	0	0	0	0	0	0	0	0	0	0	0	0	0	0	0	0	0	0	0	0	0	0	0	0	0	0	0
Citricoccus	0	0	0	0.001241	0	0	0	0	0	0	0.0267278	0	0	0.0012983	0	0	0	0	0	0	0	0	0	0	0	0	0	0	0	0	0	0	0	0	0	0	0	0	0	0	0	0.00261161	0.00319525	0.0179786	0	0	0	0	0
Citrobacter	3.38111	0.103799	0.00852401	0.00372301	0.017722	0.0141651	0	0.0133594	0.0160443	0.0209659	0.155912	0.0160107	0.00731725	0.0298608	0.0062179	0.00283262	0.0307922	0.0013298	0.00141858	0.00252334	0.0630853	0.0485608	0.0110476	0.00517123	0.0137483	0.00511221	0	0.0246731	0.163867	0.182169	0.225914	0.133544	0.279809	1.92146	0.191124	0.00722157	0.0330004	0	0.0258218	0.801653	0.171261	0.0509265	0.0798811	0.0235105	0.023414	0.0326469	0.230822	0.0426823	0.10214
CL500-29_marine_group	0	0	0	0	0	0	0	0	0	0	0	0	0	0	0	0	0	0	0.0070929	0	0	0	0	0	0	0	0	0	0	0	0	0	0	0	0	0	0.00126924	0	0	0	0	0.00130581	0	0	0.00123232	0	0	0	0
Cloacibacillus	0	0	0.00121772	0	0	0	0.00114945	0	0	0	0	0	0	0	0	0	0	0	0.00141858	0	0	0	0	0	0	0	0	0.00649292	0.0324909	0.00821816	0.0154351	0.0244113	0.00257888	0.00487371	0.243988	0.00288863	0.00888471	0.00496438	0.00129109	0	0	0	0	0	0	0	0	0	0
Cloacibacterium	0	0	0	0	0	0	0	0	0	0	0	0	0	0	0	0	0	0	0	0	0	0	0	0	0	0	0	0	0	0	0	0	0	0	0	0	0	0	0	0	0	0	0	0	0	0	0	0	0
Clostridia_bacterium_enrichment_culture_clone_WSC-8	0	0	0	0	0	0	0	0	0	0	0	0	0	0	0	0	0	0	0	0	0	0	0	0	0	0	0	0	0	0	0	0	0	0	0	0	0	0	0	0	0	0	0	0	0	0	0	0	0
Clostridioides	0	0	0	0	0	0	0	0	0	0	0	0	0	0	0	0	0	0.00265961	0	0	0	0	0	0	0	0	0	0	0	0	0	0	0	0	0	0	0	0	0	0	0	0	0	0	0	0	0	0	0
Clostridium_innocuum_group	0.00432367	0.00929541	0.00121772	0.00248201	0	0.0119858	0.00114945	0.00850144	0.00267405	0.0179708	0.0111366	0.0160107	0.00121954	0	0.00124358	0.00566524	0.00879778	0	0	0.0138784	0.0224303	0	0.00736504	0.00258562	0	0	0	0.0103887	0.0353162	0.0630059	0.0112255	0.0272832	0.00773664	0.0962558	0.0162659	0.00144431	0	0.00248219	0.00516436	0.0152564	0.0445008	0.00261161	0.00479287	0.00276595	0.00123232	0.0025113	0.0239815	0.016768	0.015321
Clostridium_sensu_stricto_1	2.5434	0.199851	0.454208	0.44552	2.69583	0.334514	0.495414	2.55165	0.620379	0.727817	1.41435	0.182789	0.0463426	0.564759	0.304677	0.328584	0.20968	0.226067	0.758941	0.257381	3.4052	0.337497	0.655488	0.290882	0.0724909	0.0204489	0.0335402	0.963549	1.54968	0.884822	1.01311	1.37565	0.866504	6.85609	5.52092	0.345191	0.215772	0.428178	0.400238	0.289871	2.14548	0.117523	0.196508	0.124468	0.294524	1.27951	0.717947	0.111279	0.20428
Clostridium_sensu_stricto_10	0	0	0	0	0	0	0	0	0	0	0	0	0	0	0	0	0	0	0	0	0	0	0	0	0	0	0	0	0	0	0	0	0	0	0	0	0	0	0	0	0	0	0	0	0.00369695	0	0	0	0
Clostridium_sensu_stricto_12	0	0	0	0	0	0	0	0	0	0	0	0	0	0	0	0	0	0	0	0	0	0	0	0	0	0	0	0	0	0	0	0	0	0	0	0	0	0	0	0	0	0	0	0	0	0	0.00299769	0	0
Clostridium_sensu_stricto_13	0	0	0	0	0	0	0	0	0	0	0	0.00133422	0	0	0	0	0	0	0	0	0	0	0	0	0	0	0	0	0	0.00136969	0	0	0	0	0	0	0.00253849	0.0012411	0.00387327	0.00693472	0.00674254	0.0143639	0	0	0	0.00125565	0	0	0
Clostridium_sensu_stricto_19	0	0	0	0	0	0	0	0	0	0.00149757	0.00668196	0	0	0.0012983	0.00497432	0	0	0.00265961	0.00283716	0	0.00280379	0	0	0	0	0	0	0	0	0	0	0	0	0	0	0	0	0	0	0	0	0	0	0	0	0	0	0	0
Clostridium_sensu_stricto_3	0	0	0	0	0	0	0	0	0	0	0.00222732	0	0.00243908	0	0	0	0	0	0	0	0	0	0	0	0	0	0	0	0	0	0	0	0	0	0	0	0	0	0	0	0	0	0	0	0	0	0	0	0
Clostridium_sensu_stricto_6	0	0	0	0	0	0	0	0	0	0	0	0	0	0	0	0	0	0	0	0	0	0	0	0	0	0	0	0	0	0	0	0	0	0	0	0	0	0	0	0	0	0	0.0191715	0	0	0	0	0	0
Clostridium_sensu_stricto_7	0	0	0.00121772	0	0	0	0	0	0	0	0	0	0	0	0	0	0	0	0	0	0	0	0	0	0	0	0	0	0	0	0	0	0	0	0	0	0	0	0	0	0	0	0	0	0.00246463	0	0	0	0
Clostridium_sp._CAG306	0	0	0	0	0	0	0	0	0	0	0	0	0	0	0	0	0	0	0	0	0	0	0	0	0	0	0	0	0	0	0	0	0	0	0.00135549	0	0.00126924	0	0	0	0	0	0	0	0	0	0	0	0
Coccomyxa_subellipsoidea_C-169	0	0	0	0	0	0	0	0	0	0	0	0	0	0	0	0	0	0	0	0	0	0	0	0	0	0	0	0	0	0	0	0	0	0	0	0	0	0	0	0	0	0	0	0	0	0.00125565	0	0	0
Collinsella	2.4245	0.158022	0.144908	0.0384711	0.0979922	0.300735	0.413803	0.106875	0.41314	0.0239611	0.0467737	0.0160107	0.0121954	0.0597216	0.0671533	0.7294	0.0571856	0.0265961	0.026953	0.0252334	0.0462625	0.0218524	0.0650578	0.0594692	0.0387452	0.0357855	0.0941705	0.0454504	0.740228	0.394472	0.353605	0.340322	0.27594	0.280238	2.49139	0.0909918	0.0393466	0.0223397	1.40729	0.097086	1.86364	0.664656	0.440944	0.349892	19.3203	0.263687	0.66249	0.0396335	0.0778816
Comamonas	0	0	0	0	0	0.00217924	0	0	0	0.00149757	0.0155912	0.00133422	0.029269	0.0012983	0	0	0	0	0	0.00252334	0	0.00121402	0.00122751	0.00129281	0	0	0	0	0.0056506	0.00136969	0	0.00143596	0.00386832	0.00731056	0.00271098	0.00577726	0.0177694	0.00620548	0	0.0124825	0	0.00130581	0	0	0.00123232	0	0	0.00152437	0
Conexibacter	0	0	0	0	0	0	0	0	0	0	0	0	0	0	0	0	0	0	0	0	0	0	0	0	0	0	0	0	0	0	0	0	0	0	0	0	0	0	0	0	0	0	0	0.00276595	0	0	0	0	0
Constrictibacter	0	0	0	0	0	0	0	0	0	0	0	0	0	0	0	0	0	0	0	0	0	0	0	0	0	0	0	0	0	0	0	0	0	0	0	0	0	0	0	0	0	0	0	0	0	0	0	0	0
Coprobacillus	0.00216183	0.00154923	0.00487086	0.00496401	0.00938223	0.00108962	0.00574726	0.674043	0.0200554	0	0.00445464	0.00133422	0	0.00389489	0	0	0	0.00398941	0	0	0	0.00121402	0	0	0	0	0	0.00129858	0	0.00410908	0	0.00287191	0.00773664	0	0	0	0.00253849	0.00744657	0	0	0.00674254	0	0	0.00138297	0.00369695	0.00376695	0.00749423	0	0.00510699
Coprobacter	0.025942	0.0046477	0.00365315	0.00248201	0.0125096	0.00980659	0.00919561	0.00728695	0.0187183	0.0044927	0.00445464	0.00266845	0.00487817	0.00519319	0.101974	0.0198283	0.0102641	0	0.00283716	0.00252334	0	0	0.0110476	0.0142209	0.056243	3.33487	0.0464402	0.0103887	0.00141265	0	0.00561277	0.0215393	0.0103155	0.00487371	0.0379538	0.0288863	0.0114232	0.0223397	0.0490614	0.00693472	0.0121366	0.0195871	0.00319525	0.00414892	0.0073939	0.0025113	0.0344735	0.0274386	0.0510699
Coprococcus_1	0.065936	0.0418293	0.0328783	0.021097	0.0698455	0.198311	0.08391	0.468794	0.212587	0.0134781	0.0356371	0.00533689	0.029269	0.0428438	0.144255	0.117554	0.0278596	0.0718095	0.0638361	0.00757002	0.00981327	0.061915	0.0159576	0.0323202	0.0599925	0.0749791	0.159961	0.0324646	0.168105	0.0903998	0.0210479	0.0287191	0.104445	0.130372	0.104373	0.0303306	0.0456928	0.00744657	0.111034	0.0388344	0.0310157	0.00783484	0.00639049	0	0.0320402	0.0175791	0.232321	0.0716452	0.0919258
Coprococcus_2	0.191322	0.127037	0.00608858	0.0856292	0.0615057	0.0130755	0.103451	0.11902	0.564224	0.0524148	0.113593	0.0253502	0.367082	0.262256	1.70495	0.158627	0.111439	0.0797883	0.266693	0.114812	0.120563	0.0461327	0.114158	1.93146	0.117485	0.843515	0.0129001	0.0571377	0.519855	0.0890301	0.0645469	0.3834	0.665351	0.0706688	0.149104	0.27442	0.242426	0.0484027	0.531929	0.097086	0.0620314	0.00652903	0.0143786	0	0.128161	0.0025113	0.121407	0.692063	0.32174
Coprococcus_3	0.0551268	0.0356324	0.120554	0.0235791	0.17722	0.168891	0.0517253	0.0789419	0.197879	0.0658929	0.0868655	0.0707138	0.13293	0.185656	0.580752	0.109056	0.508805	0.0425538	0.0468132	0.0378501	0.187854	0.0789113	0.0626028	0.0555907	0.15623	0.129509	0.00903004	0.0415547	0.28818	0.101357	0.0378862	0.0689259	0.146996	0.104785	0.0908179	0.0491067	0.0330004	0.0459205	0.0955406	0.073508	0.0350612	0.228516	0.126212	0.254467	0.093656	0.079106	0.55907	0.0762184	0.0932026
Coprothermobacter	0	0	0	0	0	0	0	0	0	0	0	0	0	0	0	0	0	0	0	0	0	0	0	0	0	0	0	0	0	0	0	0	0	0	0	0	0	0	0	0	0	0.00130581	0	0	0	0	0	0	0
Coriobacteriaceae_UCG-002	0	0	0	0	0	0	0	0	0	0	0.00668196	0	0	0	0	0	0	0	0	0	0	0	0	0	0	0	0	0	0	0	0	0	0	0	0	0	0	0	0	0	0	0	0	0	0	0	0.00299769	0	0
Corynebacterium	0.00216183	0	0	0.001241	0	0	0	0.00364347	0.00534809	0	0	0	0	0	0	0	0	0	0	0	0	0	0	0	0	0	0	0	0.00141265	0.00136969	0.00420958	0.00287191	0.00128944	0.00487371	0.00406647	0	0.00126924	0	0	0.00138694	0.00269702	0.00391742	0	0	0.00123232	0.00125565	0	0	0
Corynebacterium_1	0	0	0.00121772	0	0	0.00217924	0	0	0.00935916	0.00299513	0.0133639	0	0	0	0	0	0	0	0	0	0	0	0	0	0	0	0	0	0	0	0.00140319	0	0	0	0	0.00288863	0	0.00248219	0	0	0	0.00914065	0.0431358	0.0165957	0.00985853	0.0263687	0.0104919	0	0.00127675
Coxiella	0	0	0	0	0	0	0	0	0	0	0	0	0	0	0	0	0	0	0	0	0	0	0	0	0	0	0	0	0	0	0	0	0	0	0	0	0	0	0	0	0	0	0	0	0.00123232	0	0	0	0
Craurococcus	0	0	0	0	0	0	0	0	0	0	0	0	0	0	0	0	0	0	0	0	0	0	0	0	0	0	0	0	0	0	0	0	0	0	0	0	0	0	0	0	0	0.00130581	0	0	0	0	0	0	0
Crocinitomix	0	0	0	0	0	0	0	0	0	0	0	0	0	0	0	0	0	0	0	0	0	0	0	0	0	0	0	0	0	0	0	0	0	0	0	0	0	0	0	0	0	0	0	0	0	0	0	0	0
Cryptobacterium	0	0	0	0	0	0	0	0	0	0	0	0	0	0	0	0	0	0	0	0	0	0	0	0	0	0	0	0.00259717	0	0	0	0.00287191	0	0	0	0	0	0	0	0	0	0	0	0	0	0	0	0	0.00127675
Cryptosporangium	0	0	0	0	0	0	0	0	0	0	0	0	0	0	0	0	0	0	0	0	0	0	0	0	0	0	0	0	0	0	0	0	0	0	0	0	0	0	0	0	0	0	0	0	0	0	0	0	0
Cuneatibacter	0	0	0	0	0	0	0	0	0	0	0	0	0	0	0	0	0	0	0	0	0	0	0	0	0	0	0	0	0	0	0	0	0	0	0	0	0	0	0	0	0	0	0	0	0	0	0	0	0
Cupriavidus	0	0	0	0	0	0	0	0	0	0	0	0	0	0	0	0	0	0	0	0	0	0	0	0	0	0	0	0	0	0	0	0	0	0	0	0.00577726	0.0114232	0.00496438	0	0	0	0	0.00319525	0	0.00246463	0	0.0344735	0.0152437	0.010214
Curtobacterium	0	0	0	0	0	0	0	0	0	0	0	0	0	0	0	0	0	0	0	0	0	0	0	0	0	0	0	0	0	0	0	0	0	0	0	0	0	0	0	0	0	0	0	0	0	0	0	0	0
Cutibacterium	0	0	0	0	0	0	0	0	0	0.00299513	0	0	0	0	0	0	0	0	0	0	0	0	0	0	0	0	0	0	0	0	0	0	0	0	0	0	0.00253849	0	0	0	0	0.0208929	0.0383429	0.0124468	0.0147878	0.00376695	0.00299769	0	0.0025535
Cyanobacteria/Melainabacteria_group_bacterium_S15B-MN24_CBMW_12	0	0	0	0	0	0	0	0	0	0	0	0	0	0	0	0	0	0	0	0	0	0	0	0	0	0	0	0	0	0	0	0	0	0	0	0	0	0	0	0	0	0	0.00159762	0	0	0	0	0	0
Cyanobium_PCC-6307	0	0	0	0	0	0	0	0	0	0	0	0	0	0	0	0	0	0	0	0	0	0	0	0	0	0	0	0	0	0	0	0	0	0	0	0	0	0	0	0	0	0	0	0	0	0	0	0	0
Dactylosporangium	0	0	0	0	0	0	0	0	0	0	0	0	0	0	0	0	0	0	0	0	0	0	0	0	0	0	0	0	0	0	0	0	0	0	0	0	0	0	0	0	0	0	0	0	0	0	0	0	0
Dechlorobacter	0	0	0	0	0	0	0	0	0	0	0	0	0	0	0	0	0	0	0	0	0	0	0	0	0	0	0	0	0	0	0	0	0	0	0	0	0	0	0	0	0	0	0	0	0	0	0	0	0
Defluviicoccus	0	0	0	0	0	0	0	0	0	0	0.0133639	0	0	0	0	0	0	0	0	0	0	0	0	0	0	0	0	0	0	0	0	0	0	0	0	0	0	0	0	0	0	0.0182813	0	0.00138297	0	0	0	0	0
Defluviimonas	0	0	0	0	0	0	0	0	0	0	0	0	0	0	0	0	0	0	0	0	0	0	0	0	0	0	0	0	0	0	0	0	0	0	0	0	0	0	0	0	0	0	0	0	0.00369695	0	0	0	0
Defluviitalea	0	0	0	0	0	0	0	0	0	0	0	0	0	0	0	0	0	0	0	0	0	0	0	0	0	0	0	0	0	0	0	0	0	0	0	0	0	0	0	0	0	0	0	0	0	0	0	0	0
Defluviitaleaceae_UCG-011	0.00540459	0.0108446	0	0	0.00625482	0	0.0103451	0	0.00133702	0.0044927	0.0155912	0.0266845	0.0268299	0.0012983	0.00497432	0	0	0	0	0	0	0	0.0171851	0.00517123	0.00499938	0.00340814	0	0.00259717	0	0	0	0.00861574	0	0	0.00135549	0.0101102	0	0	0.00258218	0	0.00404553	0.00130581	0	0.00138297	0.00369695	0	0.00299769	0.0106706	0.00510699
Deinococcus	0	0	0	0	0	0	0	0	0	0	0	0	0	0	0	0	0	0	0	0	0	0	0	0	0	0	0	0	0	0	0	0	0	0	0	0	0	0	0	0	0	0	0	0.00138297	0.0123232	0.00125565	0	0	0
Delftia	0	0	0	0	0	0	0	0	0	0.0044927	0.055683	0.00400267	0	0	0.0124358	0.00141631	0	0.00398941	0.00425574	0	0.0126171	0.00242804	0	0.00129281	0	0	0	0	0.00141265	0	0	0	0	0	0	0.00433294	0	0.0012411	0	0	0	0.00391742	0.00798811	0.00414892	0.00246463	0.0100452	0.00749423	0	0
Denitrobacterium	0	0	0.00243543	0	0.00104247	0	0	0.00121449	0	0	0	0	0	0	0	0	0	0	0	0	0	0	0	0	0	0	0	0	0	0	0	0	0	0	0	0	0.00126924	0	0.014202	0.00138694	0	0	0	0	0	0	0	0	0
Dermacoccus	0	0	0	0	0	0	0	0	0	0	0	0	0	0	0	0	0	0	0	0	0	0	0	0	0	0	0	0	0	0	0	0	0	0	0	0	0	0	0	0	0	0.00261161	0.00159762	0	0	0	0	0	0.00127675
Desulfatiglans	0	0	0	0	0	0	0	0	0	0	0	0	0	0	0	0	0	0	0	0	0	0	0	0	0	0	0	0	0	0	0	0	0	0	0	0	0	0	0	0	0	0	0	0	0	0	0	0	0
Desulfobulbus	0	0	0	0	0	0	0	0	0	0	0.0133639	0	0	0	0	0	0	0	0	0	0	0	0	0	0	0	0	0	0	0	0	0	0	0	0	0	0	0	0	0	0	0	0	0	0	0	0	0	0
Desulfotalea	0	0	0	0	0	0	0	0	0	0	0.00445464	0	0	0	0	0	0	0	0	0	0	0	0	0	0	0	0	0	0	0	0	0	0	0	0	0	0	0	0	0	0	0	0	0	0	0	0	0	0
Desulfovibrio	0.102687	0.0325339	0.0450555	0.0285431	0.0302316	0.022882	0.0551737	0.0522231	0.131028	0.103332	0.184868	0.0787191	0.201224	0.0506336	0.0223844	0.00283262	0.00293259	0.0146279	0.00425574	0.00757002	0.0168227	0.0837673	0.0810154	0.0258562	0.149981	0.0340814	0.00387002	0.0233745	0.197771	0.0301333	0.0645469	0.0215393	0.163759	0.227846	0.100306	0.077993	0.0330004	0.012411	0.233687	0.023578	0.0418038	0.0365626	0.0287572	0.0262765	0.0603835	0.885234	0.167871	0.105181	0.0523467
Desulfurivibrio	0	0	0	0	0	0	0	0	0	0	0	0	0	0	0	0	0	0	0	0	0	0	0	0	0	0	0	0	0	0	0	0	0	0	0	0	0	0	0	0	0	0	0	0	0	0	0	0	0
Desulfuromonas	0	0	0	0	0	0	0	0	0	0	0.00445464	0	0	0	0	0	0	0	0	0	0	0	0	0	0	0	0	0	0	0	0	0	0	0	0	0	0	0	0	0	0	0	0	0	0	0	0	0	0
Dethiobacter	0	0	0	0	0	0	0	0	0	0	0	0	0	0	0	0	0	0	0	0	0	0	0	0	0	0	0	0	0	0	0	0	0	0	0	0	0	0	0	0	0	0	0	0	0	0	0	0	0
Devosia	0	0	0	0	0	0	0	0	0	0.00149757	0.00222732	0	0	0	0.00124358	0	0	0	0	0	0.00841137	0	0	0	0	0	0	0	0	0	0	0	0	0	0	0.00144431	0.00126924	0	0	0	0	0	0	0.00691486	0	0	0.00299769	0	0
dgA-11_gut_group	0	0	0	0	0	0	0	0	0	0	0	0	0	0	0	0	0	0	0	0	0	0	0	0	0	0	0	0	0	0	0	0	0	0	0	0	0	0	0	0	0	0	0	0	0	0	0	0	0
Dialister	0.243206	14.9486	0.0767161	0.0620501	0.344015	0.378099	0.151728	0.0959448	17.0671	0.301011	1.22948	0.0760507	13.1198	0.101267	0.256177	0.165708	0.18622	0.00930863	0.0198601	0.102195	0.100936	0.9785	0.0491002	1.0071	1.69979	0.267539	1.99306	0.76097	1.04112	0.35749	0.036483	0.409248	1.08055	0.684756	0.176214	4.59725	0.0774239	0.0645369	1.07548	3.10398	11.5891	0.229822	0.269998	4.16413	0.292059	0.227273	0.104919	3.66153	0.0459629
Diaphorobacter	0	0	0	0	0	0	0	0	0	0	0	0	0	0	0	0	0	0	0	0	0	0	0	0	0	0	0	0	0	0	0	0	0	0	0	0	0	0	0	0	0	0	0	0	0.00123232	0	0	0	0
Dielma	0	0	0	0	0	0	0.00344836	0	0	0	0.00222732	0	0	0	0	0	0	0.0013298	0	0	0	0	0	0	0	0	0	0	0	0	0.00140319	0	0.00128944	0	0	0	0	0.00496438	0	0	0.00134851	0	0	0	0	0	0.00599538	0.0152437	0.00127675
Dietzia	0	0	0	0	0	0	0	0	0	0	0	0	0	0	0	0	0	0	0	0	0	0	0	0	0	0	0	0	0	0	0	0	0	0	0	0	0	0	0	0	0	0.00783484	0.00159762	0	0.0110908	0.00376695	0.00149885	0	0
DMER64	0	0	0	0	0	0	0	0	0	0.0089854	0.00445464	0	0	0	0	0	0	0	0	0	0	0	0	0	0	0	0	0	0	0	0	0	0	0	0	0	0	0	0	0	0	0	0	0	0	0.00125565	0	0	0
DNF00809	0.00108092	0	0.00121772	0	0	0	0	0	0	0	0	0	0	0	0	0	0	0	0	0	0	0	0	0	0	0	0	0.00129858	0.00141265	0	0.00561277	0.00287191	0	0	0.00948844	0	0	0	0	0	0.00134851	0	0	0	0.00123232	0	0	0	0
Dokdonella	0	0	0	0	0	0	0	0	0	0.00149757	0.00222732	0	0	0	0	0	0	0	0	0	0	0	0	0	0	0	0	0	0	0	0	0	0	0	0	0	0	0	0	0	0	0	0	0	0	0	0	0	0
Dolosicoccus	0	0	0	0	0	0	0	0	0	0	0	0	0	0	0	0	0	0	0	0	0	0	0	0	0	0	0	0	0	0	0	0	0	0	0	0	0	0	0	0	0	0	0	0	0	0	0	0	0
Dolosigranulum	0	0	0	0	0	0	0	0	0	0	0	0	0	0	0	0	0	0	0	0	0	0	0	0	0	0	0	0	0	0	0	0	0	0	0	0	0	0	0	0	0	0	0	0	0	0	0	0	0
Donghicola	0	0	0	0	0	0	0	0	0	0	0	0	0	0	0	0	0	0	0	0	0	0	0	0	0	0	0	0	0	0	0	0	0	0	0	0	0	0	0	0	0	0.00261161	0.00159762	0	0.00246463	0	0	0	0
Dongia	0	0	0	0	0	0	0	0	0	0.00149757	0.00668196	0	0	0	0	0	0	0	0	0	0.0014019	0	0	0	0	0	0	0	0	0	0	0	0	0	0	0	0	0	0	0	0	0.00261161	0.00319525	0.0248935	0	0.0025113	0	0	0
Dorea	0.825821	0.206048	1.11908	0.199801	0.435753	0.585127	1.85751	2.42655	1.07764	0.801198	0.835245	2.96064	0.663431	0.817927	0.669046	0.424893	0.492676	0.196811	0.482317	0.1514	0.541132	0.728412	0.343702	0.572714	0.40245	0.311845	0.234781	0.258418	1.26997	0.569793	0.195044	0.274268	0.422937	0.470313	0.52322	0.297529	0.649853	0.111699	0.34343	0.274615	0.283187	0.12144	0.238046	0.131382	0.820723	0.25992	1.13163	0.239326	0.370257
DTU089	0	0.00154923	0	0	0.00104247	0.00217924	0.00459781	0.00485797	0.00133702	0.0044927	0	0	0	0.0012983	0.00248716	0	0.00293259	0	0	0	0.0014019	0	0.00122751	0	0	0	0	0.0142844	0.00141265	0.00410908	0.00140319	0.00287191	0.00773664	0.0109658	0.0149104	0.00722157	0.00380773	0.00496438	0.00258218	0.00416083	0.00539403	0	0	0.00276595	0	0.0050226	0.00749423	0.00609747	0.00638374
Dubosiella	0.00108092	0.00309847	0	0	0	0	0.00114945	0	0	0	0.0378644	0	0	0	0	0	0	0	0	0	0	0	0	0	0	0	0	0	0	0	0	0	0	0	0	0	0	0	0	0	0	0.00261161	0	0	0	0	0	0	0
Duganella	0	0	0	0	0	0	0	0	0	0	0	0	0	0	0	0	0	0	0	0	0	0	0	0	0	0	0	0	0	0	0	0	0	0	0	0	0	0	0	0	0	0	0	0	0	0	0	0	0
Dyadobacter	0	0	0	0	0	0	0	0	0	0	0.00445464	0	0	0	0	0	0	0	0	0	0	0	0	0	0	0	0	0	0	0	0	0	0	0	0	0	0	0	0	0	0	0	0	0	0	0	0	0	0
Dysgonomonas	0	0	0	0	0	0	0	0	0	0.164732	0.167049	0.00800534	0.00243908	0.00389489	0.038551	0.00566524	0.00439889	0.00265961	0.00567432	0.00504668	0.0196265	0.00242804	0	0.00129281	0	0.00511221	0.00129001	0.0194787	0	0	0	0.00143596	0	0	0	0.0173318	0.00888471	0.0161342	0	0	0	0	0	0	0	0	0	0	0
E1B-B3-114	0	0	0	0	0	0	0	0	0	0	0	0	0	0	0	0	0	0	0	0	0	0	0	0	0	0	0	0	0	0	0	0	0	0	0	0	0	0	0	0	0	0	0	0	0	0	0	0	0
Eggerthella	0.0118901	0.00774617	0.0133949	0.567138	0.0312741	0.0414056	0.141383	0.0655825	0.0427848	0.0269562	0.0267278	0.00266845	0.00121954	0.00908808	0.00870506	0.0212447	0.0131967	0.0106384	0.00851148	0.0176634	0.151405	0.061915	0.0110476	0.00646404	0.00874891	0	0.00516003	0.00649292	0.0353162	0.276678	0.0280639	0.0488225	0.0206311	0.0938189	0.0365983	0	0.00634622	0	0.0154931	0.0152564	0.0269702	0.00914065	0.00479287	0.00829784	0.00369695	0.0125565	0.00599538	0.00304873	0.0025535
Eggerthia	0	0	0	0	0	0	0	0	0	0	0	0	0	0	0	0	0	0	0	0	0	0	0	0	0	0	0	0	0	0	0	0	0	0	0	0	0	0	0	0	0	0	0	0	0	0	0	0	0
Egicoccus	0	0	0	0	0	0	0	0	0	0	0	0	0	0	0	0	0	0	0	0	0	0	0	0	0	0	0	0	0	0	0	0	0	0	0	0	0	0	0	0	0	0	0	0	0	0	0	0	0
Eikenella	0	0	0	0	0	0	0	0	0	0	0	0	0	0	0	0	0	0	0	0	0	0	0	0	0	0	0	0	0	0	0	0	0	0	0	0	0	0	0	0	0	0	0	0	0	0	0	0	0
Eisenbergiella	0.0216183	0.00309847	0.00608858	0.00372301	0.00312741	0.00217924	0.00804616	0.0388637	0.00267405	0.0044927	0.383099	0.0520347	0.00121954	0.0610199	0.0683969	0.063734	0.03959	0.0319153	0.0212787	0.0454201	0.0504682	1.8101	0.0429627	0.0413699	0	0.00511221	0	0	0.028253	0.0862907	0.0168383	0.0244113	0.00902609	0.0365528	0.00813295	0.0621055	0.0253849	0.0248219	0.0129109	0.00138694	0.0269702	0	0	0.00138297	0	0.0025113	0.0599538	0.0259142	0.0331954
Elev-16S-1166	0	0	0	0	0	0	0	0.00121449	0	0	0	0	0	0	0	0	0	0	0	0	0	0	0	0	0	0	0	0	0	0	0	0	0	0	0	0	0	0	0	0	0	0	0	0	0	0	0	0	0
Ellin6055	0	0	0	0	0	0	0	0	0	0	0.0267278	0	0	0	0	0	0	0	0	0	0	0	0	0	0	0	0	0	0	0	0	0.00287191	0	0	0	0	0	0	0	0	0	0.00914065	0	0.0179786	0	0.00125565	0	0	0
Ellin6067	0	0	0	0.00248201	0	0	0.0022989	0	0	0.00299513	0.00668196	0.00133422	0	0	0	0	0	0	0	0	0	0	0	0	0	0	0	0	0	0	0	0	0	0	0	0	0	0	0	0	0	0.00783484	0.00159762	0.0165957	0.00123232	0	0.00299769	0	0
Elstera	0	0	0	0	0	0	0	0	0	0	0	0	0	0	0	0	0	0	0	0	0	0	0	0	0	0	0	0	0	0	0	0	0	0	0	0	0	0	0	0	0	0	0	0	0	0	0	0	0
Elusimicrobium	0	0	0	0	0	0	0	0	0	0	0	0	0	0	0	0	0	0	0	0	0	0.00242804	0	0	0	0	0	0	0	0	0	0	0	0	0	0	0	0	0	0	0	0	0	0	0	0	0	0	0
Empedobacter	0	0	0	0	0	0	0	0	0	0	0	0	0	0	0	0	0	0	0	0	0	0	0	0	0	0	0	0	0	0	0	0	0	0	0	0.0173318	0.0190387	0.013652	0	0	0	0	0	0	0	0	0	0	0
Enhydrobacter	0	0	0	0	0	0	0	0	0	0	0.00445464	0	0	0.0012983	0	0	0	0	0	0	0	0	0	0	0	0	0	0	0.00141265	0.00958786	0.00420958	0	0	0	0	0	0	0	0.00129109	0	0	0	0.00479287	0.00968081	0	0	0.00149885	0	0
Enhygromyxa_sp._SIS-1	0	0	0	0	0	0	0	0	0	0	0	0	0	0	0	0	0	0	0	0	0	0	0	0	0	0	0	0	0	0	0	0	0	0	0	0	0	0	0	0	0	0	0	0	0	0	0	0	0
Enorma	0.00216183	0	0	0.00248201	0.00104247	0	0	0.00121449	0.00133702	0	0	0	0	0	0	0	0	0	0	0	0	0	0	0	0.00124984	0	0	0	0	0	0	0	0	0	0	0	0	0	0	0.00138694	0	0	0	0	0	0	0	0	0
Ensifer	0	0	0	0	0.00104247	0	0	0	0	0.00299513	0.00668196	0	0	0	0.0062179	0	0	0	0	0	0	0	0	0	0	0	0	0	0	0	0	0	0	0	0	0	0	0	0	0	0	0	0	0.0179786	0.00123232	0	0	0	0
Enteractinococcus	0	0	0	0	0	0	0	0	0	0	0	0	0	0	0	0	0	0	0	0	0	0	0	0	0	0	0	0	0	0	0	0	0	0	0	0	0	0	0	0	0	0.00130581	0.0319525	0	0.00123232	0.0025113	0	0	0
Enterobacter	0.00972826	0.0046477	0.00365315	0	0.00208494	0.00217924	0	0.00121449	0	0.00149757	0.00445464	0	0	0.0103864	0.00124358	0.0113305	0.0997082	0.0013298	0.00283716	0	0.0350474	0.00242804	0.0135026	0.00258562	0	0	0	0.00259717	0.0056506	0.0150666	0.00140319	0.00717978	0.0167627	0.00609214	0.00406647	0	0.00253849	0	0.00387327	0.00554777	0.0134851	0.00261161	0	0.00691486	0.00123232	0.00125565	0.00299769	0	0.00127675
Enterococcus	0.215103	0.0340832	0.0121772	0	0.212664	0.787796	0.00689671	0.00121449	0.0173813	0.0494197	0.147003	0.012008	0.00853679	0	0.0198973	0.0113305	0.00293259	0.00930863	0.0113486	0.0870553	0.161218	0.0315645	0.0171851	0.00517123	0.00124984	0.00681628	0	0.00519433	0.512792	0.205454	0.715629	0.392016	0.154733	1.61442	0.310407	0.050551	0.0203079	0.0198575	0.0116198	0.0138694	0.771347	0.00783484	0.0367453	0.0235105	0.00985853	0.126821	0.957763	0.285057	0.353659
Enterorhabdus	0	0	0	0	0	0	0	0	0	0	0	0	0	0.00389489	0	0	0	0	0	0	0	0	0	0	0	0	0	0.00129858	0	0	0	0	0.00128944	0	0	0.00144431	0	0	0.0116198	0.00277389	0	0	0	0	0	0	0	0.00152437	0
Epulopiscium	0	0.00154923	0.00121772	0	0.00729729	0.00762735	0	0.00364347	0	0	0.00222732	0	0	0	0	0	0	0	0	0	0	0	0	0	0	0	0	0	0.0056506	0.00547878	0.00561277	0.00143596	0.0567354	0.41061	0.06913	0	0.00253849	0.026063	0.0193663	0.0443822	0.148336	0	0.00159762	0	0	0	0	0	0
Erwinia	0	0	0	0	0	0	0	0	0	0	0	0	0	0	0	0	0	0	0	0	0	0	0	0	0	0	0	0	0	0	0	0	0	0	0	0	0	0	0	0	0	0	0	0	0	0.00376695	0	0	0
Erysipelatoclostridium	0.00432367	0.00619694	0.00365315	0.0322661	0.0198069	0.0108962	0.00344836	0.102017	0.0294145	0.0374392	0	0.0106738	0.00243908	0.0324574	0.0136794	0.00141631	0.0014663	0.00930863	0.00141858	0.0100934	0.137386	0.00364206	0.00491002	0	0.00124984	0	0	0.0831093	0.0381415	0.0383514	0.0112255	0.0287191	0.0412621	0.41061	0.0623526	0	0	0.00992876	0.028404	0.0152564	0.0728195	0.00391742	0	0.00691486	0	0.0025113	0.0149885	0.0045731	0.00383024
Erysipelothrix	0	0	0	0	0	0	0	0	0	0.00599027	0.00445464	0	0.00121954	0	0.00124358	0	0	0.00531922	0	0.00252334	0.00280379	0.00121402	0	0	0	0.00170407	0	0	0	0	0	0	0	0	0	0.0158875	0.00507698	0.012411	0	0	0	0	0	0	0	0	0	0	0
Erysipelotrichaceae_UCG-002	0	0	0	0	0	0	0	0	0	0.0044927	0	0	0	0	0	0	0.0014663	0	0	0	0.0014019	0.00242804	0	0	0	0	0	0	0	0	0	0	0	0	0	0	0	0	0	0	0	0	0	0	0	0	0	0	0
Erysipelotrichaceae_UCG-003	0.335084	0.0480263	3.56547	0.0384711	0.215791	0.149278	1.07244	1.39667	0.375704	0.113815	0.109139	0.108072	0.0817093	0.197341	0.0410381	0.546696	0.0557193	0.0757989	0.0737662	0.0832702	0.0126171	0.0182103	0.0282326	0.113767	0.0424947	0.0221529	0.0374102	0.554495	0.153979	0.252024	0.0294671	0.165135	0.269493	0.252214	0.886491	0.0621055	0.0190387	0.0297863	0.136855	0.0346736	0.0471978	0.0235045	0.0527216	0.052553	0.0184847	0.219739	0.118409	0.0655478	0.0165977
Erysipelotrichaceae_UCG-004	0	0	0	0	0	0	0	0	0	0	0	0	0	0	0	0	0	0	0	0	0	0	0	0	0	0	0	0	0	0	0	0	0	0	0	0	0	0	0	0	0	0	0	0	0	0	0	0	0
Erysipelotrichaceae_UCG-006	0	0	0	0	0	0	0	0	0	0	0	0	0	0	0	0	0	0	0	0	0	0	0	0	0	0	0	0	0	0	0	0	0	0	0	0	0	0	0	0	0	0	0	0	0	0	0	0	0
Erysipelotrichaceae_UCG-008	0	0	0	0	0	0	0	0	0	0	0	0	0	0	0	0	0	0	0	0	0	0	0	0	0	0	0	0	0	0	0	0	0	0	0	0	0	0	0	0	0	0	0	0	0	0	0	0	0
Erysipelotrichaceae_UCG-009	0	0	0	0	0	0	0	0	0	0	0	0	0	0	0	0	0	0	0	0	0	0	0	0	0	0	0	0	0	0	0	0	0	0	0	0	0	0	0	0	0	0	0.00159762	0	0	0	0	0	0
Erythrobacter	0	0	0	0	0	0	0	0	0	0	0	0	0	0	0	0	0	0	0	0	0	0	0	0	0	0	0	0	0	0	0	0	0	0	0	0	0	0	0	0	0	0	0	0	0	0	0	0	0
Escherichia-Shigella	8.81488	3.8452	8.31821	34.5731	0.483706	0.359575	0.867836	1.57034	1.7261	2.17896	3.6929	0.366911	0.339033	1.56055	1.09932	1.44605	0.948694	7.22616	0.547572	3.25006	58.6637	10.9347	1.07407	11.7477	0.109986	0.0783873	0.132871	2.90623	1.81384	6.57727	65.4155	2.04767	5.62325	11.3972	1.13184	0.142987	0.365543	0.172512	20.1087	1.13729	3.39285	0.16192	2.17596	0.280743	0.2021	1.21798	1.22905	0.437493	0.847761
Eubacterium	0	0	0	0	0.00416988	0.00980659	0	0	0	0	0	0.00533689	0	0	0.00124358	0	0	0	0	0	0	0	0.0135026	0	0	0	0	0.00129858	0.0423795	0.164363	0.0252575	0.0287191	0.00515776	0.00852899	0.00948844	0	0	0	0	0.0124825	0	0.00391742	0.00159762	0.00414892	0.00123232	0.0025113	0	0	0
Eubacterium_brachy_group	0.00216183	0.0046477	0.0194834	0	0.00521235	0	0.0022989	0.0582956	0.00668512	0	0.00890928	0.00266845	0	0.00389489	0.00124358	0.00424893	0.0014663	0	0.00567432	0.00378501	0.00280379	0	0	0	0	0.00170407	0.00129001	0.00649292	0.0183644	0.00958786	0.0112255	0.0100517	0.0219205	0.00365528	0.0908179	0.00144431	0	0.0012411	0.00903762	0.00277389	0.00674254	0.0221987	0.00159762	0.00276595	0.00369695	0.00125565	0.166372	0.0121949	0.010214
Eubacterium_coprostanoligenes_group	1.20847	0.622792	0.371403	0.310251	0.436795	0.582947	1.0391	2.48606	1.1592	0.287533	0.779562	0.321548	0.859777	1.04902	1.02844	0.171374	0.112905	0.4774	0.60006	0.426445	0.0728986	0.0546309	0.481182	0.405942	0.791151	2.60552	0.139321	0.541509	0.990267	0.391733	0.185222	0.926192	0.328807	0.382586	1.40158	1.95705	1.41902	2.34815	0.571952	0.547843	0.393764	0.472702	0.220472	0.26968	0.357372	0.239829	0.885818	1.60363	2.07216
Eubacterium_eligens_group	0.335084	0.212245	0.180222	0.320179	1.36251	0.107873	0.526449	0.287834	0.240664	0.318982	0.599149	0.242829	3.00495	0.750415	0.134307	0.0863949	0.114371	0.0518624	0.026953	0.812516	0.0827118	0.0898374	0.209904	0.69036	0.672416	0.13803	0.0528903	0.114275	1.03547	0.216412	0.307299	0.495405	0.992869	0.455692	0.525931	0.340858	0.208156	0.0508849	0.560333	0.224685	0.128108	1.15564	0.191715	0.387232	0.507714	0.381718	0.377709	0.483224	0.302589
Eubacterium_fissicatena_group	0	0	0	0.001241	0	0.00217924	0.00114945	0.00121449	0.00267405	0.00299513	0.0155912	0.00400267	0.00121954	0	0.0062179	0.00283262	0	0	0.00141858	0	0.00700948	0	0	0	0.00124984	0	0	0.015583	0.00141265	0.0123272	0	0.00287191	0.00515776	0.0109658	0.0135549	0.00144431	0.00634622	0.00372329	0.00129109	0.0097086	0.00134851	0	0.0175739	0.00138297	0	0.00125565	0	0.00152437	0.00638374
Eubacterium_hallii_group	0.797717	0.410547	0.71967	0.310251	0.62861	0.304004	1.74027	1.66507	1.28087	0.353426	0.289552	0.157438	0.0597576	0.506336	0.262395	0.412146	0.319653	0.171545	0.18016	0.182942	1.12292	0.169963	0.193946	0.193921	0.254968	0.182336	0.301861	0.28439	0.542457	0.275309	0.172593	0.222573	0.616353	0.648203	0.542196	0.174762	0.0799624	0.105493	0.47383	0.348123	0.401856	0.233739	0.52402	0.280743	0.515108	0.248619	0.232321	0.114328	0.145549
Eubacterium_nodatum_group	0.0248611	0	0	0.00744602	0.00104247	0	0.00804616	0	0.00401107	0	0.00890928	0.00266845	0	0	0.00248716	0	0	0	0.0070929	0	0	0.00242804	0	0	0	0	0	0.00129858	0.00423795	0	0.00701597	0	0.00128944	0.00243685	0.0271098	0.00144431	0	0	0	0	0	0.00391742	0.0111834	0.00276595	0.0073939	0.00376695	0	0	0
Eubacterium_oxidoreducens_group	0	0	0	0	0	0	0.0022989	0	0	0	0	0	0	0	0.00124358	0	0	0	0	0.00126167	0	0	0	0	0	0	0	0.00259717	0	0	0	0	0	0.00243685	0	0	0	0	0	0	0	0	0	0	0	0	0.00149885	0	0
Eubacterium_ruminantium_group	0.0951207	0.0697156	0.0133949	0.325143	0.00938223	0.00544811	0.0275868	0.127522	0.0882436	0.131786	0.280642	0.0760507	1.4476	0.170077	0.14923	0.0736481	0.0615845	0.0239365	0.358901	0.0857936	0.053272	0.0364206	0.109248	1.52293	0.338708	1.08209	0.0438602	0.0480476	0.0466174	0.0602665	0.0280639	0.101953	0.132812	0.0560477	0.169436	0.151653	0.133271	0.0310274	0.0710099	0.0360605	0.0121366	0.0182813	0.00639049	0.0179786	0.050525	0.224761	0.0554573	0.163107	0.015321
Eubacterium_saphenum_group	0	0	0	0	0	0	0	0	0	0	0	0	0	0	0	0	0	0	0	0	0	0	0	0	0	0	0	0	0	0	0.00140319	0	0	0	0	0	0	0	0	0	0	0	0	0	0	0	0	0	0
Eubacterium_ventriosum_group	0.144843	0.206048	0.0754983	0.0657731	0.135521	0.544811	0.136785	0.69226	0.279438	0.197679	0.144776	0.100067	0.128052	0.760802	0.355664	0.827125	0.190619	1.29257	0.43976	0.217007	0.0728986	0.0946935	0.136253	0.328373	0.183727	0.381712	0.121261	0.502552	0.839113	0.0438302	0.086998	0.420735	0.288835	0.249778	0.9258	0.226757	0.16881	0.261871	0.419604	0.234393	0.160473	0.0796542	0.151774	0.120319	0.166363	0.0364139	0.11691	0.112803	0.195342
Eubacterium_xylanophilum_group	0.0237802	0.0216893	0.00730629	0.00992802	0.00938223	0.00217924	0.208051	0.00728695	0.0133702	0.0164732	0.0423191	0.012008	0.0487817	0.00519319	0.0671533	0.00566524	0.00879778	0.00531922	0.0553246	0.0189251	0.00560758	0.00485608	0.00368252	0.067226	0.00749906	0.0204489	0	0.00519433	0.101711	0.0109576	0.00280639	0.0186674	0.0206311	0.101129	0.0460867	0.0288863	0.0203079	0.0012411	0.00774653	0.00554777	0.0391067	0.00391742	0.00479287	0.00138297	0.023414	0	0.0314758	0.0548772	0.010214
Exiguobacterium	0	0	0	0	0	0	0	0	0	0	0	0	0	0	0	0	0	0	0	0	0	0	0.00122751	0	0	0	0	0	0	0	0	0	0	0	0	0	0	0	0	0	0	0	0	0	0.00123232	0	0	0	0
Ezakiella	0.00756642	0.00309847	0.0608858	0.0335071	0.0406563	0.0348679	0.0436792	0.0570811	1.51351	0	0.00890928	0	0.00243908	0.00649148	0.00373074	0.00141631	0	0.00664902	0.00141858	0	0	0.0157823	0	0	0.00249969	0	0	0	0.00423795	0.00136969	0.00140319	0.00717978	0.0064472	0.00487371	0.00135549	0.00288863	0.0114232	0.00248219	0.0245307	0.0166433	0.00943956	0	0.00319525	0	0.00123232	0	0.00149885	0	0.010214
F0332	0	0	0	0.001241	0	0.00108962	0	0	0.00133702	0	0	0	0	0	0	0	0	0	0	0	0	0	0	0	0	0	0	0	0	0	0	0	0	0	0.00135549	0	0	0	0	0	0.00134851	0	0	0	0	0.00627825	0	0	0
Facklamia	0	0	0	0	0	0	0	0	0	0	0	0	0	0	0	0	0	0	0	0	0	0	0	0	0	0	0	0	0	0	0	0	0	0	0	0	0	0	0	0	0	0	0	0	0	0	0	0.00304873	0
Faecalibacterium	3.88049	2.54849	4.44101	1.69893	12.8891	6.60528	3.33686	4.6515	8.16921	16.6619	6.15409	3.80921	19.3724	5.05167	9.61163	5.65249	10.2377	1.53194	5.16789	3.35983	1.95004	1.48353	3.73407	15.1284	17.4978	21.1237	17.4306	24.1316	11.7462	3.00511	3.08843	10.2053	16.9368	10.2518	4.38095	22.4201	11.2988	9.86919	12.6036	51.7524	11.9667	6.1608	4.45257	20.4901	30.1141	2.9897	9.02155	13.4754	14.8499
Faecalibaculum	0	0	0	0	0	0	0	0	0	0	0	0	0	0	0	0	0	0	0	0	0	0	0	0	0	0	0	0	0	0	0	0	0	0	0	0	0	0	0	0	0	0.00130581	0	0	0	0	0.00299769	0	0
Faecalicoccus	0	0	0	0	0.00104247	0	0.00114945	0	0	0	0	0	0	0	0	0	0	0	0	0	0	0	0	0	0	0	0	0	0	0	0	0	0	0	0	0	0	0	0.00516436	0	0	0.00130581	0	0	0	0	0	0	0
Faecalitalea	0.00432367	0	0.0328783	0.00248201	0.00521235	0.00326886	0.00114945	0	0	0.00299513	0.00445464	0.0306871	0.00243908	0	0	0.00141631	0.0014663	0.00664902	0.00567432	0	0	0	0.00982005	0	0	0	0	0	0	0	0.00280639	0	0.00257888	0	0	0.00144431	0	0.00372329	0.0129109	0.00277389	0.00269702	0	0	0	0	0	0.00149885	0	0.0025535
Falsirhodobacter	0	0	0	0	0	0	0	0	0	0	0	0	0	0	0	0	0	0	0	0	0	0	0	0	0	0	0	0	0	0	0	0	0	0	0	0	0	0	0	0	0	0	0	0	0	0	0	0	0
Family_XIII_AD3011_group	0.0205374	0.0557724	0.017048	0.00372301	0.0479536	0.0185236	0.048277	0.182174	0.0401107	0.0209659	0.109139	0.024016	0.029269	0.0389489	0.116897	0.0722318	0.00733149	0.00664902	0.00141858	0.00883169	0.014019	0.100764	0.00982005	0.0206849	0.0224972	0.047714	0.0103201	0.0168816	0.0409668	0.0794423	0.0350798	0.0416427	0.0361043	0.0414265	0.187058	0.0115545	0.0152309	0.0210986	0.0426059	0.0263519	0.0134851	0.00652903	0.00639049	0.00553189	0.0197171	0.0590156	0.0449654	0.0259142	0.0421327
Family_XIII_UCG-001	0.00864734	0.00619694	0.00243543	0.00744602	0.0166795	0.00980659	0.0022989	0.0704405	0.0173813	0.0119805	0.00890928	0.00667111	0.0414644	0.0259659	0.00373074	0.00566524	0.00733149	0.0013298	0.00283716	0.00126167	0.00560758	0.00242804	0.00859254	0.0245634	0.0312461	0.00681628	0	0.0259717	0.00988854	0.0410908	0.00561277	0.031591	0.0103155	0.00243685	0.00677746	0.0115545	0.00507698	0.0186164	0.0245307	0.00693472	0.00674254	0.00261161	0.00159762	0.00276595	0.00123232	0.0025113	0.00749423	0.016768	0.00638374
Fastidiosipila	0	0	0	0	0	0	0	0	0.00534809	0	0	0	0	0	0	0	0	0	0	0	0	0	0	0	0	0	0	0	0	0	0	0	0	0	0	0	0	0	0	0	0	0.00130581	0	0	0.00369695	0.00125565	0	0	0
FCPS473	0	0	0	0	0	0	0	0	0	0	0	0	0	0	0	0	0	0	0	0	0	0	0	0	0	0	0	0	0	0	0	0	0	0	0	0	0	0	0	0	0	0	0	0	0	0	0	0	0
Fermentimonas	0	0	0	0	0	0	0	0	0	0.0044927	0	0.00133422	0	0	0.00248716	0	0	0	0	0	0	0	0	0.00129281	0	0	0	0	0	0	0	0	0	0	0	0	0	0	0	0	0	0	0	0	0.00246463	0	0	0	0
Ferribacterium	0	0	0	0	0	0	0	0	0	0	0.00222732	0	0	0	0	0	0	0	0	0	0	0	0	0	0	0	0	0	0	0	0	0	0	0	0	0	0	0	0	0	0	0.00130581	0.00159762	0	0	0	0	0	0
Ferrovibrio	0	0	0	0	0	0	0	0	0	0	0	0	0	0	0	0	0	0	0	0	0	0	0	0	0	0	0	0	0	0	0	0	0	0	0	0	0	0	0	0	0	0	0	0.00829784	0	0	0	0	0
Ferruginibacter	0	0	0	0	0	0	0	0	0	0	0.00890928	0	0	0	0	0	0	0	0	0	0	0.00121402	0	0	0	0	0	0	0	0	0	0	0	0	0	0	0	0	0	0	0	0	0	0	0	0	0	0	0
Fibrobacter	0	0	0	0	0	0	0	0	0	0	0	0	0	0	0	0	0	0	0	0	0	0	0	0	0	0	0	0	0	0	0	0	0	0	0	0	0	0	0	0	0	0	0	0	0	0	0	0	0
Fictibacillus	0	0	0	0	0	0	0	0	0	0.0044927	0.0222732	0.00133422	0	0	0	0	0	0	0	0	0	0	0	0	0	0	0	0	0	0	0	0	0	0	0	0	0	0	0	0	0	0.00130581	0	0	0	0	0	0	0
Filifactor	0	0	0	0	0	0	0	0	0	0	0	0	0	0	0	0	0	0	0	0	0	0	0	0	0	0	0	0	0	0	0	0	0	0	0	0	0	0	0	0	0	0.00130581	0	0.00691486	0	0	0	0	0
Filomicrobium	0	0	0	0	0	0	0	0	0	0	0	0	0	0	0	0	0	0	0	0	0	0	0	0	0	0	0	0	0	0	0	0	0	0	0	0	0	0	0	0	0	0	0.00159762	0	0	0.00125565	0	0	0
Finegoldia	0.00432367	0.00154923	0.0231366	0.00496401	0.0125096	0	0.00804616	0.00971593	0.0601661	0	0	0	0	0	0.00248716	0.00141631	0	0	0	0	0.00700948	0	0.00245501	0	0	0	0	0	0	0.00136969	0	0	0.00257888	0.00121843	0.00271098	0.00288863	0	0	0.00258218	0.00138694	0.00134851	0	0	0	0	0	0	0	0
Firmicutes_bacterium_CAG345	0	0	0	0	0	0	0	0	0	0	0	0	0	0	0	0	0	0	0	0	0	0	0	0	0	0	0	0	0	0	0	0	0	0	0	0	0	0	0	0	0	0	0	0	0	0	0	0	0
Flaviaesturariibacter	0	0	0	0	0	0	0	0	0	0.00149757	0.00668196	0	0	0	0	0	0	0	0	0	0	0	0	0	0	0	0	0	0	0	0	0	0	0	0	0	0	0	0	0	0	0	0	0	0	0	0	0	0
Flaviflexus	0	0	0	0	0	0	0	0	0	0	0	0	0	0	0	0	0	0	0	0	0	0	0	0	0	0	0	0	0	0	0	0	0	0	0	0	0	0	0	0	0	0	0.00159762	0	0	0	0	0	0
Flavihumibacter	0	0	0	0	0	0	0	0	0	0	0.00668196	0	0	0	0	0	0	0	0	0	0.0014019	0	0	0	0	0	0	0	0	0	0	0	0	0	0	0	0	0	0	0	0	0	0	0	0.00123232	0	0	0	0
Flavisolibacter	0	0	0	0	0	0	0	0	0	0	0	0	0	0	0	0	0	0.00265961	0	0	0.0014019	0	0	0	0	0	0	0	0	0	0	0	0	0	0	0	0	0	0	0	0	0.00130581	0	0.00138297	0	0	0	0	0
Flavitalea	0	0	0	0	0	0	0	0	0	0	0	0	0	0	0	0	0	0	0	0	0	0	0	0	0	0	0	0	0	0	0	0	0	0	0	0	0	0	0	0	0	0	0	0.0110638	0	0	0	0	0
Flavobacterium	0	0	0	0	0	0	0	0	0	0	0.00445464	0	0	0	0	0	0	0	0	0	0	0	0	0	0	0	0	0	0	0	0	0	0	0	0	0.0447737	0.0355389	0.0446794	0	0	0	0	0	0	0	0	0	0.00152437	0
Flavonifractor	0.0421558	0.0418293	0.00730629	0.00248201	0.0344015	0.0523018	0.0103451	0.0449362	0.0414477	0.044927	0.0512284	0.0306871	0.00243908	0.0363523	0.0733712	0.0382404	0.0366574	0.0212769	0.017023	0.244764	0.040655	0.0194243	0.0441902	0.0155137	0.0187477	0.0289692	0.0709503	0.141546	0.00988854	0.0561575	0.0477086	0.0473866	0.0128944	0.0158396	0.0528642	0.0389965	0.0241157	0.198575	0.0490614	0.0291258	0.0633799	0.714276	1.96667	0.222659	0.110908	0.0929181	0.125903	0.100608	0.0944793
Fluviicola	0	0	0	0	0	0	0	0	0	0	0	0	0	0	0	0	0	0	0	0	0	0	0	0	0	0	0	0	0	0	0	0	0	0	0	0	0	0	0	0	0	0	0	0.00138297	0	0	0	0	0
Fournierella	0.00756642	0.0108446	0.0219189	0.017374	0.0208494	0.188504	0.0241385	0.290263	0.0668512	0.0419319	0.0400918	0.036024	0.251226	0.00778978	0	0	0.0014663	0.00265961	0	0	0	0	0.0650578	0.0206849	0.00749906	0.00852036	0	0.015583	0.00423795	0.0424605	0.0140319	0.00143596	0.00386832	0.0450818	0.0230433	0.023109	0.0203079	0.0148931	0.0245307	0.00693472	0.0283187	0.00261161	0.00958574	0.0760635	0.00123232	0.00376695	0.0689469	0.0198168	0.0217047
Frankia	0	0	0	0	0	0	0	0	0	0	0	0	0	0	0	0	0	0	0	0	0	0	0	0	0	0	0	0	0	0	0	0	0	0	0	0	0	0	0	0	0	0	0	0	0.00123232	0	0	0	0
Fretibacterium	0	0	0	0	0	0	0	0	0	0	0	0	0	0	0	0	0	0	0	0	0	0	0	0	0	0	0	0	0	0	0	0	0	0	0	0	0	0	0	0	0	0	0.00479287	0	0	0	0	0	0
Friedmanniella	0	0	0	0	0	0	0	0	0	0	0	0	0	0	0	0	0	0	0	0	0	0	0	0	0	0	0	0	0	0	0	0	0	0	0	0	0	0	0	0	0	0	0	0	0	0	0	0	0
Fusibacter	0	0	0	0	0	0	0	0	0	0	0	0	0	0	0	0	0	0	0	0	0	0	0	0	0	0	0	0	0	0	0	0	0	0	0	0	0	0	0	0	0	0	0	0	0	0	0	0	0
Fusicatenibacter	0.410749	0.940385	0.428636	0.250683	1.21865	0.651594	0.288512	0.710477	1.2314	0.552602	0.358599	0.0333556	0.0621966	1.93316	0.585726	0.439056	1.17597	0.505326	0.560339	0.420136	0.471037	0.23552	0.169396	0.700702	0.632421	0.156775	0.527613	3.10232	1.20923	0.860168	0.158561	1.45606	0.590564	0.664043	0.923089	0.436183	0.209425	0.117904	0.304697	0.407761	0.152381	0.353874	0.285974	0.29319	2.13437	0.241085	4.8038	0.559443	0.736684
Fusobacterium	0.00324275	0.0387309	0.189964	16.6555	0.0406563	0.063198	0.0275868	12.0745	0.0294145	0.0389367	0.0801835	0.00266845	0	0.0584233	0.0111922	0.00566524	0.03959	0.808521	1.98743	0.00378501	0.0112152	0.0194243	0.00122751	0.00258562	0.0174978	0	0	0.00389575	0.00706324	0.44926	0.00701597	0	0.0941292	0.0304607	0.0393092	0.102546	0.465813	0.0583315	1.27043	0.142855	0.079562	0.181507	0.123017	0.0926592	0.0850298	0.0602712	0.00749423	0.0045731	0.0140442
Gaiella	0	0	0	0.00372301	0	0	0	0	0	0	0.0133639	0	0	0	0	0	0	0	0	0	0	0	0	0	0	0	0	0	0	0	0	0	0	0	0	0	0.00126924	0	0.00129109	0.00138694	0	0.0326452	0.00159762	0.0248935	0.00123232	0.00125565	0.00299769	0	0
Gaiella_sp._EBR4-RS1	0	0	0	0	0	0	0	0	0	0	0	0	0	0	0	0	0	0	0	0	0	0	0	0	0	0	0	0	0	0	0	0	0	0	0	0	0	0	0	0	0	0	0	0.00553189	0	0	0	0	0
Gallibacterium	0	0	0	0	0	0	0	0	0	0	0	0	0	0	0	0	0	0	0	0	0	0	0	0	0	0	0	0	0	0	0	0	0	0	0	0	0	0	0	0	0	0	0	0	0	0	0	0	0
Gallicola	0	0	0	0	0.00104247	0	0.00114945	0	0.0200554	0	0	0	0	0	0	0	0	0	0	0	0	0.00121402	0	0	0	0	0	0	0	0	0	0	0	0	0	0.00144431	0.00126924	0	0	0	0	0.00130581	0	0.00138297	0	0	0	0	0
Gardnerella	0	0	0	0	0	0	0	0	0	0	0	0	0.00121954	0	0	0	0	0	0	0	0	0	0	0	0	0	0	0	0	0	0	0	0	0	0	0	0	0	0	0	0	0.00130581	0.0191715	0	0	0	0	0	0
GCA-900066225	0.00216183	0.00619694	0.00121772	0	0.00104247	0.00108962	0	0.0121449	0.00534809	0.00149757	0.0467737	0.00400267	0.00487817	0	0.00373074	0	0	0	0.00851148	0	0	0.0109262	0.00491002	0.00129281	0.00999875	0.00852036	0	0.00649292	0.0028253	0.00273939	0.0154351	0.00430787	0.00773664	0.0109658	0.0257543	0.00866589	0.00761547	0.0831534	0.0193663	0.0194172	0.00809105	0.00652903	0.00159762	0.00138297	0.0110908	0.00125565	0.00149885	0.00762184	0.00510699
GCA-900066575	0.0291848	0.0139431	0.00974172	0.001241	0.033359	0.0108962	0.00919561	0.00971593	0.0106962	0.0494197	0.0200459	0.0280187	0.0256104	0.0207727	0.217627	0.0141631	0.0014663	0.00265961	0.00283716	0.00630835	0.00700948	0.00242804	0.0294601	0.0232705	0.0199975	0.0460099	0.0129001	0	0.0141265	0.00684847	0.0154351	0.00430787	0.0141838	0.0207133	0.0176214	0.0115545	0.010154	0.0297863	0.0206574	0.00693472	0.00404553	0.0143639	0	0.0221276	0.00369695	0.00376695	0.0299769	0.016768	0.0523467
GCA-900066755	0.00864734	0	0	0	0	0.00217924	0.00344836	0.00121449	0.00267405	0	0	0.00400267	0	0	0	0	0	0	0	0	0	0	0	0	0	0	0	0	0	0	0.00140319	0.00143596	0.00128944	0.00121843	0.00406647	0.00577726	0.00126924	0.012411	0.00129109	0	0	0	0	0	0	0	0.0134896	0.00152437	0.00383024
Gemella	0.025942	0.00154923	0.0267897	0.001241	0.00625482	0	0	0.00364347	0.00935916	0.00748783	0.0178186	0	0.00487817	0.00259659	0	0	0	0	0	0.00378501	0.00841137	0.00242804	0	0.00129281	0	0	0	0.00259717	0.0127138	0.00547878	0.00561277	0.00143596	0.00257888	0.0207133	0	0.00433294	0	0.00248219	0.00258218	0	0.00404553	0	0.0351477	0	0.00369695	0.00627825	0	0.00304873	0
Gemmata	0	0	0	0	0	0	0	0	0	0	0	0	0	0	0	0	0	0	0	0	0	0	0	0	0	0	0	0	0	0	0	0	0	0	0	0	0	0	0	0	0	0	0	0	0	0	0	0	0
Gemmatimonas	0	0	0	0	0	0	0	0	0	0	0	0	0	0	0	0	0	0	0	0	0	0	0	0	0	0	0	0	0	0	0	0	0	0	0	0	0	0	0	0	0	0.0195871	0	0.0262765	0.00123232	0.00125565	0.00149885	0	0
Gemmatirosa	0	0	0	0	0	0	0	0	0	0	0	0	0	0	0	0	0	0	0	0	0	0	0	0	0	0	0	0	0	0	0	0	0	0	0	0	0	0	0	0	0	0.00261161	0	0.00276595	0	0	0	0	0.0025535
Gemmobacter	0	0	0	0	0	0	0	0	0	0	0	0	0	0	0	0	0	0	0	0.00378501	0	0	0	0	0	0	0	0	0	0	0	0	0	0	0	0	0.00126924	0	0	0	0	0	0	0	0	0	0	0	0
Geobacillus	0	0	0.00121772	0	0	0	0	0	0	0	0	0	0	0	0	0	0	0	0	0	0.0014019	0	0	0	0	0	0	0	0	0	0	0	0	0.00121843	0	0	0	0	0	0	0	0	0	0	0	0.00125565	0	0	0
Geobacter	0	0	0	0	0	0	0	0	0	0	0	0	0	0	0	0	0	0	0	0	0.0014019	0	0	0	0	0	0	0	0	0	0	0	0	0	0	0	0	0	0	0	0	0	0	0	0	0	0	0	0
Geodermatophilus	0	0	0	0.00248201	0	0	0	0	0	0	0	0	0	0	0	0	0	0	0	0	0	0	0	0	0	0	0	0	0	0	0	0	0	0	0	0	0	0	0	0	0	0.00130581	0	0.00138297	0	0.0025113	0	0	0
Georgenia	0	0	0	0	0	0	0	0	0	0	0	0	0	0	0	0	0	0	0	0	0	0	0	0	0	0	0	0	0	0	0	0	0	0	0	0	0	0	0	0	0	0	0.0623073	0	0	0.0050226	0	0	0
Georgfuchsia	0	0	0	0	0	0	0	0	0	0	0	0	0	0	0	0	0	0	0	0	0	0	0	0	0	0	0	0	0	0	0	0	0	0	0	0	0	0	0	0	0	0	0	0	0	0	0	0	0
Geothrix	0	0	0	0	0	0	0	0	0	0	0	0	0	0	0	0	0	0	0	0	0	0	0	0	0	0	0	0	0	0	0	0	0	0	0	0	0	0	0	0	0	0	0	0	0	0	0	0	0
Gillisia	0	0	0	0.00248201	0	0	0	0	0	0	0	0	0	0	0	0	0	0	0	0	0	0	0	0	0	0	0	0	0	0	0	0	0	0	0	0	0	0	0	0	0	0	0	0	0	0	0	0	0
GKS98_freshwater_group	0	0	0	0	0	0	0	0	0	0	0	0	0	0	0	0	0	0	0	0	0	0	0	0	0	0	0	0	0	0	0	0	0	0	0	0.0158875	0.00888471	0.00620548	0	0	0	0	0	0	0	0	0	0	0
Globicatella	0	0	0	0	0	0	0	0	0	0	0	0	0	0	0	0	0	0	0	0	0	0	0	0	0	0	0	0	0	0	0	0	0	0	0	0	0	0	0	0	0	0	0.00639049	0	0	0	0	0	0
Gluconobacter	0	0	0	0	0	0	0	0	0	0	0	0	0	0	0	0	0	0	0.00141858	0	0	0	0	0	0	0	0	0	0	0	0	0	0	0	0	0	0	0	0	0	0	0	0	0	0	0	0	0	0
Glutamicibacter	0	0	0	0	0	0	0	0	0	0	0	0	0	0	0	0	0	0	0	0	0	0	0	0	0	0	0	0	0	0	0	0	0	0	0	0	0	0	0	0	0	0	0.0383429	0	0.00123232	0	0	0	0
Glycomyces	0	0	0	0	0	0	0	0	0	0	0	0	0	0	0	0	0	0	0	0	0	0	0	0	0	0	0	0	0	0	0	0	0	0	0	0	0	0	0	0	0	0	0	0.00276595	0	0	0	0	0
Gordonia	0	0	0	0	0	0	0	0	0	0	0	0	0	0	0	0	0	0	0	0	0	0	0	0	0	0	0	0	0	0	0	0	0	0	0	0	0	0	0	0	0	0.00914065	0	0.00138297	0	0	0	0	0
Gordonibacter	0.00216183	0	0.00121772	0.001241	0	0	0.0114945	0.0206464	0.00668512	0	0	0	0	0.0012983	0.00497432	0.00141631	0.00293259	0.00398941	0	0.00126167	0.00700948	0.00364206	0.00368252	0.00258562	0	0	0	0	0.0113012	0.00136969	0.00561277	0.00861574	0.00257888	0.00731056	0.0460867	0	0	0.00248219	0.00387327	0.00416083	0	0.00130581	0	0	0.00246463	0.0163235	0	0	0.00127675
GOUTA6	0	0	0	0	0	0	0	0	0	0	0	0	0	0	0	0	0	0	0	0	0	0	0	0	0	0	0	0	0	0	0	0	0	0	0	0	0	0	0	0	0	0	0	0	0	0	0	0	0
Gracilibacillus	0	0	0	0	0	0	0	0	0	0	0	0	0	0	0	0	0	0	0	0	0	0	0	0	0	0	0	0	0	0	0	0	0	0	0	0	0	0	0	0	0	0	0.0511239	0	0	0	0	0	0
Granulicatella	0.0324275	0.00929541	0	0	0	0.00217924	0	0.00485797	0.00401107	0.0044927	0.00668196	0	0.00243908	0	0.00124358	0.00141631	0	0	0	0	0.0294398	0	0	0	0	0.00170407	0.00129001	0.00519433	0.00423795	0.00410908	0.00420958	0	0.00257888	0.00243685	0.00406647	0	0.00253849	0.0012411	0.00258218	0.00832166	0.00674254	0.00783484	0.012781	0.00553189	0.00492927	0.00125565	0.0119908	0.00304873	0.00127675
Granulicella	0	0	0	0.00496401	0	0	0	0	0	0	0	0	0	0	0	0	0	0	0	0	0	0	0	0	0	0	0	0	0	0	0	0	0	0	0	0	0	0	0	0	0	0	0	0	0.00616158	0	0	0	0
Granulosicoccus	0	0	0	0	0	0	0	0	0	0	0	0	0	0	0	0	0	0	0	0	0	0	0	0	0	0	0	0	0	0	0	0	0	0	0	0	0	0	0	0	0	0	0	0	0	0	0	0	0
groundwater_metagenome	0	0	0	0	0	0	0	0	0	0	0	0	0	0	0	0	0	0	0	0	0	0	0	0	0	0	0	0	0	0	0	0	0	0	0	0	0	0	0	0	0	0	0	0	0	0	0	0	0
Gulosibacter	0	0	0	0	0	0	0	0	0	0	0	0	0	0	0	0	0	0	0	0	0	0	0	0	0	0	0	0	0	0	0	0	0	0	0	0	0	0	0	0	0	0	0	0	0	0	0	0	0
gut_metagenome	0.183756	0.0666171	0.0377492	0.0359891	0.673436	0.528466	0.08391	0.184603	0.056155	0.089854	22.8345	0.177452	0.430498	0.0817927	8.43893	0.0297425	0.126102	0.041224	0.0113486	0.1514	0.0322436	0.138398	0.160803	0.0413699	0.0737408	1.99547	0.0219301	0.0129858	0.374352	0.0602665	0.10103	0.189546	0.0696298	0.0986926	3.06612	5.35696	0.253849	1.29198	0.0116198	0.0180303	0.00539403	0.318617	0.365856	0.373403	0.449795	38.8574	0.1304	0.742367	1.95087
Haemophilus	0.402101	0.102249	1.61226	0.0384711	2.04741	0.128575	0.0160923	0.064368	0.0922546	0.0119805	0.447691	0.00667111	0.058538	0.0662131	0.0124358	0.0169957	0.00586519	0.00797883	0.0226973	0.00378501	0.0378512	0.0145682	0.0208676	0.0168065	0.00874891	0.00511221	0.00258001	0.710325	0.0141265	0.00958786	0.00420958	0.132108	0.101866	0.141338	0.0257543	0.0982134	0.0330004	0.0186164	0.0206574	0.00832166	0.0269702	0.36432	0.0798811	0.129999	0.102282	0.0477147	0.0209838	0.0685965	0.020428
Hahella	0	0	0	0	0	0	0	0	0	0	0	0	0	0	0	0	0	0	0	0	0	0	0	0	0	0	0	0	0	0	0	0	0	0	0	0	0	0	0	0	0	0	0	0.00138297	0	0	0	0	0
Haliangium	0	0	0	0	0	0	0	0	0	0.00299513	0.0423191	0.00133422	0	0	0	0	0	0	0.00141858	0	0.00280379	0.00121402	0	0	0	0	0	0	0	0	0	0	0	0	0	0	0	0	0	0	0	0.00522323	0.00319525	0.0746805	0.00492927	0.00125565	0	0	0
Halioglobus	0	0	0	0	0	0	0	0	0	0	0	0	0	0	0	0	0	0	0	0	0	0	0	0	0	0	0	0	0	0	0	0	0	0	0	0	0	0	0	0	0	0	0	0	0	0	0	0	0
Haliscomenobacter	0	0	0	0	0	0	0	0	0	0	0	0	0	0	0	0	0	0	0	0	0	0	0	0	0	0	0	0	0	0	0	0	0	0	0	0	0	0	0	0	0	0	0	0	0	0	0	0	0
Haloactinopolyspora	0	0	0	0	0	0	0	0	0	0	0	0	0	0	0	0	0	0	0	0	0	0	0	0	0	0	0	0	0	0	0	0	0	0	0	0	0	0	0	0	0	0	0	0	0	0	0	0	0
Halobacillus	0	0	0	0	0	0	0	0	0	0	0	0	0	0	0	0	0	0	0	0	0	0	0	0	0	0	0	0	0	0	0	0	0	0	0	0	0	0	0	0	0	0	0	0.00829784	0	0	0	0	0
Halobacteriovorax	0	0	0	0	0	0	0	0	0	0	0	0	0	0	0	0	0	0	0	0	0	0	0	0	0	0	0	0	0	0	0	0	0	0	0	0	0	0	0	0	0	0	0	0	0	0	0	0	0
Halocella	0	0	0	0	0	0	0	0	0	0	0	0	0	0	0	0	0	0	0	0	0	0	0	0	0	0	0	0	0	0	0	0	0	0	0	0	0	0	0	0	0	0	0	0	0	0	0	0	0
Haloferula	0	0	0	0	0	0	0	0	0	0	0	0	0	0	0	0	0	0	0	0	0	0	0	0	0	0	0	0	0	0	0	0	0	0	0	0	0	0	0	0	0	0	0	0	0	0	0	0	0
Halomonas	0.00972826	0.0046477	0.00121772	0.018615	0.00208494	0.00108962	0	0.00121449	0	0	0.00222732	0	0	0	0	0	0	0	0	0	0	0	0	0	0	0	0	0	0	0.0136969	0.00561277	0.00287191	0	0.00121843	0	0	0	0	0	0	0	0.00130581	0	0	0	0.00125565	0	0	0
Halorubrum	0	0	0	0	0	0	0	0	0	0	0	0	0	0	0	0	0	0	0	0	0	0	0	0	0	0	0	0	0	0	0	0	0	0	0	0	0	0	0	0	0	0	0	0	0	0	0	0	0
Haoranjiania	0	0	0	0	0	0	0	0	0	0	0	0	0	0	0	0	0	0	0	0	0	0	0	0	0	0	0	0	0	0	0	0	0	0	0	0	0	0.0012411	0	0	0	0	0	0	0	0	0	0	0
Harryflintia	0	0	0	0	0	0	0	0	0	0	0.00222732	0	0	0	0	0	0	0	0.00141858	0	0	0	0	0	0	0	0	0	0	0	0	0	0	0	0	0	0	0	0	0	0	0	0	0	0	0	0	0	0
Helicobacter	0	0	0	0	0	0	0	0	0	0	0.0200459	0	0	0	0	0	0.00439889	0	0.0383017	0	0	0	0	0	0	0.00170407	0	0	0	0	0	0	0	0	0	0	0.00380773	0	0	0	0	0.00261161	0	0	0	0.0025113	0	0	0
Herpetosiphon	0	0	0	0	0	0	0	0	0	0	0	0	0	0	0	0	0	0	0	0	0.00280379	0	0	0	0	0	0	0	0	0	0	0	0	0	0	0	0	0	0	0	0	0.00130581	0.00159762	0.146595	0.00246463	0.0050226	0	0	0
hgcI_clade	0	0	0	0	0	0	0	0	0	0.00149757	0	0	0	0	0	0	0	0	0	0	0	0	0	0	0	0	0	0	0	0	0	0	0	0	0	0	0	0	0	0	0	0.00130581	0	0	0	0	0	0	0
HIMB11	0	0	0	0	0	0	0	0	0	0	0	0	0	0	0	0	0	0	0	0	0	0	0	0	0	0	0	0	0	0	0	0	0	0	0	0	0	0	0	0	0	0	0.00319525	0	0	0.00125565	0	0	0
Hirschia	0	0	0	0	0	0	0	0	0	0	0	0	0	0	0	0	0	0	0.0113486	0	0	0	0	0	0	0	0	0	0	0	0	0	0	0	0	0	0	0	0	0	0	0	0	0	0	0	0	0	0
Holdemanella	0.00108092	0	0.00121772	0	0.00104247	0.00544811	0.0206901	0.151811	0.172476	0.0314489	0.00890928	0.00667111	0	0.00908808	0.00746148	0	0	0.0119682	0	0.00504668	0.00280379	0	0.00982005	0	0.00499938	0.00340814	0	0.0220759	0	0.0657453	0.0378862	0.00143596	0.032236	0.0109658	0.0230433	0.00288863	0.00380773	0	0.00258218	0.00277389	0	0.047009	0.00319525	0	0	0	0.00299769	0	0
Holdemania	0.00540459	0.0046477	0.00365315	0.001241	0.00208494	0.00326886	0	0.0267188	0.00133702	0	0	0.00133422	0.00365863	0.00259659	0	0.00566524	0	0	0.00141858	0	0	0.00121402	0	0.00129281	0.00499938	0.00340814	0.00129001	0.00129858	0.00141265	0.00821816	0.00140319	0.00143596	0.0103155	0.025587	0.0162659	0.00288863	0.00253849	0.00372329	0.00129109	0.00554777	0	0.00130581	0.00798811	0	0.00123232	0	0.00899308	0.0045731	0.00638374
Holophaga	0	0	0	0	0	0	0	0	0	0	0	0	0	0	0	0	0	0	0	0	0	0	0	0	0	0	0	0	0	0	0	0	0	0	0	0	0	0	0	0	0	0	0	0	0	0	0	0	0
Howardella	0	0	0	0	0	0	0.00459781	0	0	0	0.00222732	0	0	0	0.023628	0	0	0	0	0	0	0.00121402	0	0	0	0.00681628	0	0.00129858	0	0	0.00841916	0	0	0	0	0	0	0	0.00129109	0.00138694	0	0	0	0	0	0	0	0	0
HSB_OF53-F07	0	0	0	0.00496401	0	0	0	0	0	0	0	0	0	0	0	0	0	0	0	0	0	0	0	0	0	0	0	0	0	0	0	0	0	0	0	0	0	0	0	0	0	0	0	0	0	0	0.00449654	0	0
Humibacter	0	0	0	0	0	0	0	0	0	0	0	0	0	0	0	0	0	0	0	0	0	0	0	0	0	0	0	0	0	0	0	0	0	0	0	0	0	0	0	0	0	0	0	0	0	0	0	0	0
Hungatella	0.012971	0.00619694	0.00365315	0	0.00521235	0.00217924	0.012644	0.100803	0.108299	0.010483	0.0289552	0.00400267	0	0.00778978	0.0111922	0.00708155	0.0234608	0.00265961	0.00141858	0.00630835	0.0112152	0.11169	0.00368252	0.0129281	0.00124984	0.00170407	0	0.102588	0.0381415	0.0506787	0.036483	0.0746697	0.0567354	0.0682319	0.0433757	0.0852146	0.0406158	0.0905999	0.131691	0.024965	0.0701224	0.0143639	0.0367453	0.0262765	0.0406664	0.0175791	0.250307	0.153961	0.100863
Hydrogenoanaerobacterium	0.00108092	0	0	0	0.00208494	0.00108962	0.00114945	0.00485797	0	0	0.00668196	0	0	0	0.00124358	0	0	0	0	0	0	0	0.00245501	0	0.00249969	0.00170407	0	0.0298674	0.0028253	0	0	0.0531304	0.00515776	0.00365528	0.0257543	0.0115545	0.0126924	0.00496438	0.0116198	0.0166433	0.0107881	0.00652903	0	0.00138297	0.00123232	0.0025113	0.00599538	0	0.0025535
Hydrogenophaga	0	0	0	0	0	0	0	0	0	0	0	0	0	0	0	0	0	0	0.0198601	0.00252334	0.0014019	0	0	0	0	0	0	0	0	0	0	0	0	0	0	0	0	0	0	0	0	0.00391742	0.00958574	0.00138297	0	0	0	0	0
Hydrogenophilus	0	0	0	0	0	0	0	0	0	0	0	0	0	0	0	0	0	0	0	0	0	0	0	0	0	0	0	0	0	0	0	0	0	0	0	0	0	0	0	0	0	0	0	0	0	0	0	0	0
hydrothermal_vent_metagenome	0	0	0	0	0	0	0	0	0	0	0	0	0	0	0	0	0	0	0	0	0	0	0	0	0	0	0	0	0	0	0	0	0	0	0	0	0	0	0	0	0	0	0	0	0	0	0	0	0
Hymenobacter	0	0	0	0	0	0	0	0	0	0	0	0	0	0	0	0	0	0	0	0	0	0	0	0	0	0	0	0	0	0	0	0	0	0	0	0	0	0	0	0	0	0	0	0	0	0	0	0	0
Hyphomicrobium	0	0	0	0	0	0	0	0	0	0	0	0	0	0	0	0	0	0	0.00993006	0	0	0	0	0	0	0	0	0	0	0	0.00140319	0	0	0	0	0	0	0	0	0	0	0.00522323	0	0	0	0.00125565	0	0	0
Hyphomonas	0	0	0	0	0	0	0	0	0	0	0	0	0	0	0	0	0	0	0.00283716	0	0	0	0	0	0	0	0	0	0	0	0	0	0	0	0	0	0	0	0	0	0	0	0	0	0	0	0	0	0
I-8	0	0	0	0	0	0	0	0	0	0	0.00668196	0	0	0	0	0	0	0	0	0	0	0	0	0	0	0	0	0	0	0	0	0	0	0	0	0	0	0	0	0	0	0	0	0.00138297	0	0	0	0	0
Iamia	0	0	0	0	0	0	0	0	0	0.00149757	0.0111366	0	0	0	0	0	0	0	0	0	0	0	0	0	0	0	0	0	0	0	0	0	0	0	0	0	0	0	0	0	0	0.0130581	0	0.0248935	0	0.00125565	0	0	0
Idiomarina	0	0	0	0	0	0	0	0	0	0	0	0	0	0	0	0	0	0	0	0	0	0	0	0	0	0	0	0	0	0	0	0	0	0	0	0	0	0	0	0	0	0	0	0.00414892	0	0	0	0	0
Ignavigranum	0	0	0	0	0	0	0	0	0	0	0	0	0	0	0	0	0	0	0	0	0	0	0	0	0	0	0	0	0	0	0	0	0	0	0	0.00433294	0	0.0012411	0	0	0	0	0	0	0	0	0	0.00152437	0
Ilumatobacter	0	0	0	0	0	0	0	0	0	0	0	0	0	0	0	0	0	0	0	0	0	0	0	0	0	0	0	0	0	0	0	0	0	0	0	0	0	0	0	0	0	0.00261161	0	0.00138297	0	0	0	0	0
IMCC26134	0	0	0	0	0	0	0	0	0	0	0	0	0	0	0	0	0	0	0	0	0.0014019	0	0	0	0	0	0	0	0	0	0	0	0	0	0	0	0	0	0	0	0	0	0	0.00138297	0	0	0	0	0
Inquilinus	0	0	0	0	0	0	0	0	0	0	0	0	0	0	0	0	0	0	0	0	0	0	0	0	0	0	0	0	0	0	0	0	0	0	0	0	0	0	0	0	0	0	0	0	0	0	0	0	0
Intestinibacter	0.490737	0.12084	0.416459	0.239514	3.19517	0.314901	0.328743	3.47345	0.467958	0.304006	0.425418	0.084056	0.013415	0.450509	0.179076	0.168541	0.0967756	0.164896	0.0751848	0.220792	1.4776	0.324143	0.209904	0.0840325	0.0987377	0.0698669	0.0232201	1.51804	1.06514	0.635538	0.759128	1.40867	0.520934	3.09481	3.77504	0.0823259	0.0406158	0.0459205	0.191081	0.223298	0.606829	0.10577	0.156567	0.114787	0.304382	2.77122	0.058455	0.0579259	0.0549002
Intestinimonas	0.0226993	0.0123939	0	0.00248201	0	0	0.0160923	0.00121449	0.00401107	0	0.00890928	0.00400267	0.00121954	0.0194744	0.0261152	0.00283262	0.0014663	0.0013298	0.00425574	0.00378501	0.0014019	0.00485608	0.0208676	0.00904966	0.00874891	0.00681628	0.00129001	0.0116872	0.00706324	0.0328727	0.0182415	0.0201034	0.0128944	0.00121843	0.074552	0.0216647	0.0368081	0.0235808	0.00774653	0.00416083	0.00404553	0.0300336	0.0111834	0.0124468	0.0283433	0.0163235	0.019485	0.0045731	0.0025535
IS-44	0	0	0	0	0	0	0	0	0	0	0.00222732	0	0	0	0	0	0	0	0	0	0	0	0	0	0	0	0	0	0	0	0	0	0	0	0	0	0	0	0	0	0	0.00261161	0	0.00829784	0	0.00125565	0	0	0
Janthinobacterium	0	0	0	0	0	0	0	0	0	0	0.00222732	0	0	0	0	0	0	0	0	0	0	0	0	0	0	0	0	0	0	0	0	0	0	0	0	0	0	0	0	0	0	0	0	0.00138297	0	0	0.00299769	0	0
JCM_18997	0	0	0	0	0	0	0	0	0	0	0	0	0	0	0	0	0	0	0	0	0	0	0	0	0	0	0	0	0	0	0	0	0	0	0	0	0	0	0	0	0	0	0	0	0	0	0	0	0
Jeotgalibaca	0	0	0	0	0	0	0	0	0	0	0	0	0	0	0	0	0	0	0	0	0	0	0	0	0	0	0	0	0	0	0	0	0	0	0	0	0	0	0	0	0	0	0.00319525	0	0	0	0	0	0
Jeotgalicoccus	0	0	0	0	0	0	0	0	0	0	0	0	0	0	0	0	0	0	0	0	0	0	0	0	0	0	0	0	0	0	0	0	0	0	0	0	0	0	0	0	0	0	0.00319525	0	0	0	0	0	0
JGI_0001001-H03	0	0	0	0	0	0	0	0	0	0	0	0	0	0	0	0	0	0	0	0	0	0	0	0	0	0	0	0	0	0	0	0	0	0	0	0	0	0	0	0	0	0	0	0	0	0	0	0	0
JGI-0000079-D21	0	0	0	0	0	0	0	0	0	0	0	0	0	0	0	0	0	0	0	0	0	0	0	0	0	0	0	0	0	0	0	0	0	0	0	0	0	0	0	0	0	0	0	0	0	0	0	0	0
Johnsonella	0	0	0	0	0	0	0	0	0.00133702	0	0	0	0	0	0	0	0	0	0	0	0	0	0	0	0	0	0	0	0.00141265	0	0	0.00143596	0	0.00121843	0	0	0	0	0	0	0.00269702	0	0	0	0	0.00125565	0	0	0
Kallotenue	0	0	0	0	0	0	0	0	0	0	0	0	0	0	0	0	0	0	0	0	0	0	0	0	0	0	0	0	0	0	0	0	0	0	0	0	0	0	0	0	0	0	0	0	0	0	0	0	0
KCM-B-112	0	0	0	0	0	0	0	0	0	0	0	0	0	0	0	0	0	0	0	0	0	0.00242804	0	0	0	0	0	0	0	0	0	0	0	0	0	0	0	0	0	0	0	0	0	0	0	0	0	0	0
Kerstersia	0	0	0	0	0	0	0	0	0	0	0.00668196	0	0	0	0	0	0	0	0	0	0	0	0	0	0	0	0	0	0	0	0	0	0	0	0	0	0	0	0	0	0	0	0	0	0	0	0	0	0
Kineosporia	0	0	0	0	0	0	0	0	0	0	0	0	0	0	0	0	0	0	0	0	0	0	0	0	0	0	0	0	0	0	0	0	0	0	0	0	0	0	0	0	0	0	0	0	0	0	0	0	0
Klebsiella	0.875543	0.514346	0.277639	0.135269	3.02004	0.125306	0.108048	0.354631	0.356985	0.140771	1.57917	0.117412	0.103661	0.620586	0.123114	0.189786	1.69357	0.0811181	0.087952	0.132475	2.79117	3.48059	0.391574	0.102132	0.0437445	0.0289692	0.0141901	0.220759	1.03406	17.2403	1.18009	0.620333	20.7793	1.55228	0.830916	0.0548839	0.0748855	0.0285452	0.797893	0.466013	0.385673	0.316005	0.107041	0.125851	0.10105	0.104219	0.302767	0.213411	0.268117
Kluyvera	0.00540459	0.00154923	0	0	0	0	0	0	0.00133702	0	0.00222732	0.00133422	0	0	0	0	0	0	0	0	0	0.00121402	0	0	0	0	0	0	0	0.00410908	0.00140319	0	0	0.00609214	0.00135549	0	0	0	0.00387327	0.00416083	0	0	0	0	0	0.00125565	0.00599538	0	0
Knoellia	0	0	0	0.001241	0	0	0	0	0	0	0.0111366	0	0	0	0	0	0	0	0	0	0.00280379	0	0	0	0	0	0	0	0.00141265	0	0	0.00143596	0	0	0	0	0	0	0	0	0	0.0261161	0	0.00553189	0.0110908	0.00376695	0	0	0
Kocuria	0	0	0.00121772	0.00372301	0	0	0	0	0	0.00299513	0.0155912	0	0	0	0	0	0	0	0	0	0	0.00121402	0	0	0	0	0	0	0	0	0	0.00287191	0	0	0	0.00144431	0.00888471	0.0012411	0	0	0	0.00783484	0.00159762	0.00414892	0.0123232	0.0025113	0	0	0.00127675
Kosakonia	0	0	0	0	0	0	0	0	0	0	0	0	0	0	0	0.00283262	0	0	0	0	0	0	0.00859254	0	0	0	0	0	0	0	0	0	0	0	0	0	0	0	0	0	0	0	0	0	0	0	0	0	0
Krasilnikovia	0	0	0	0	0	0	0	0	0	0	0	0	0	0	0	0	0	0	0	0	0	0	0	0	0	0	0	0	0	0	0	0	0	0	0	0	0	0	0	0	0	0.00261161	0	0	0	0	0	0	0
Kribbella	0	0	0	0	0	0	0	0	0	0	0.00668196	0	0	0	0	0	0	0	0	0	0	0	0.00122751	0	0	0	0	0	0	0	0	0	0	0	0	0	0	0	0	0	0	0.00261161	0	0.00276595	0	0	0	0	0
Kroppenstedtia	0	0	0	0	0	0	0	0	0	0.00149757	0	0	0	0	0.00124358	0	0	0	0.00567432	0.00126167	0.00280379	0	0	0	0	0	0	0	0	0	0	0	0	0	0	0	0	0	0	0	0	0	0	0	0	0.0025113	0	0	0
Ktedonobacter	0	0	0	0	0	0	0	0	0	0	0	0	0	0	0	0	0	0	0	0	0	0	0	0	0	0	0	0	0	0	0	0	0	0	0	0	0	0	0	0	0	0	0	0	0	0	0	0	0
Kurthia	0	0	0	0	0	0	0	0	0	0	0	0	0	0	0	0	0	0	0	0	0	0	0	0	0	0	0	0	0	0	0	0	0	0	0	0	0	0	0	0	0	0	0	0	0	0	0	0	0
Kytococcus	0	0	0	0	0	0	0	0	0	0	0	0	0	0	0	0	0	0	0	0	0	0	0	0	0	0	0	0	0	0	0	0	0	0	0	0	0	0	0	0	0	0.00391742	0	0	0	0	0	0	0
Labrys	0	0	0	0	0	0	0	0	0	0	0.00222732	0	0	0	0	0	0	0	0	0	0	0.00121402	0	0	0	0	0	0	0	0	0	0	0	0	0	0	0	0	0	0	0	0	0	0	0	0	0	0	0
Lachnoanaerobaculum	0.00108092	0	0.00121772	0	0	0.00544811	0	0	0	0	0.00445464	0	0	0	0	0	0	0	0	0	0	0.00121402	0	0	0	0	0	0	0	0.00136969	0	0	0	0	0	0	0	0	0	0	0	0.0104465	0.00639049	0	0	0.00125565	0.00149885	0	0
Lachnoclostridium	0.5891	0.897007	11.069	5.57955	0.594208	1.52983	0.342537	0.648538	0.839651	1.21153	2.84652	5.74116	0.26708	0.681606	0.921493	0.749228	1.0616	2.17423	0.975983	0.947515	0.489261	0.566947	0.866619	0.30381	0.15623	0.231754	0.813994	0.298674	1.15696	0.505417	0.346589	0.591614	0.292703	1.33174	0.352428	0.475179	0.355389	0.270559	0.227232	0.241328	0.730892	0.219376	1.10875	0.47436	0.801006	0.405575	0.663989	0.341458	0.511976
Lachnoclostridium_12	0	0	0.00974172	0.00248201	0.00416988	0.00108962	0.00574726	0.00485797	0.0120332	0.00599027	0.0512284	0.00667111	0.109759	0.0012983	0.0174101	0.00566524	0.0131967	0.00265961	0.00141858	0.011355	0.00420569	0.00971216	0.0466452	0.0698116	0.0124984	0.235162	0	0	0	0.00273939	0.00140319	0.00287191	0.0219205	0.00852899	0.0298208	0.00433294	0	0	0.00387327	0.00693472	0	0	0.00159762	0	0.00246463	0	0.00449654	0	0
Lachnoclostridium_5	0	0	0	0	0	0	0	0	0	0.010483	0.0222732	0	0	0.00259659	0.00870506	0.00141631	0.0014663	0	0	0	0.0014019	0	0.00122751	0	0	0	0	0	0	0	0	0	0	0	0	0	0	0.0012411	0	0	0	0	0	0	0	0	0	0	0
Lachnospira	0.829064	0.636735	10.7524	0.789278	1.54494	1.5647	0.845996	0.757843	1.41457	1.8435	1.17603	4.3976	4.06839	4.07665	1.17643	1.3979	1.86953	3.98277	2.79744	8.76987	0.646274	0.319287	1.83144	2.07366	4.88439	1.23204	2.94637	5.10213	0.793909	0.497199	0.305896	2.44113	0.866504	1.8252	1.03424	0.590725	0.211964	0.0732246	0.469956	0.531199	0.629753	0.820047	0.159762	1.27787	0.406664	0.177047	0.629515	1.34449	0.460906
Lachnospiraceae_AC2044_group	0	0	0	0	0	0	0.00114945	0	0	0	0.00445464	0	0	0	0	0.00141631	0	0	0	0	0	0	0	0	0	0	0	0	0	0	0	0	0	0	0	0.00144431	0	0	0	0	0	0	0	0	0	0	0	0	0
Lachnospiraceae_FCS020_group	0.0172947	0.026337	0.0219189	0.011169	0.0458687	0.0196132	0.0114945	0.174887	0.0909176	0.00299513	0.00890928	0	0.0231713	0.0376506	0.0186537	0.0509872	0.00733149	0.00930863	0.00993006	0.00630835	0.0112152	0.00849814	0.0122751	0.125402	0.039995	0.0323773	0.0219301	0.0181802	0.127138	0.0219151	0.0126287	0.0402068	0.11476	0.0389897	0.074552	0.0144431	0.010154	0.00992876	0.029695	0.0596386	0.00943956	0.0130581	0.025562	0.0152127	0.0345049	0.0213461	0.058455	0.0182924	0.0114907
Lachnospiraceae_FE2018_group	0	0	0	0	0.00938223	0	0.0022989	0	0	0	0	0	0	0	0	0	0	0	0	0	0	0	0	0	0	0	0	0	0.00141265	0	0	0	0	0	0.00135549	0	0	0	0	0	0	0.00130581	0	0	0	0	0.00149885	0	0
Lachnospiraceae_NC2004_group	0.00108092	0.00309847	0.0121772	0.00248201	0.0229343	0.00762735	0.0195407	0.0121449	0.0106962	0.0164732	0.0111366	0.00667111	0.0341472	0.00908808	0.023628	0.018412	0.0381237	0.00664902	0.017023	0.011355	0.00280379	0.00242804	0.00859254	0.0452483	0.0249969	0.0255611	0.0425702	0.0921994	0.080521	0.0219151	0.0154351	0.0717978	0.0464199	0.0231501	0.0216879	0.0389965	0.0165002	0.0111699	0.0258218	0.0818297	0.00943956	0.0365626	0.00958574	0.0387232	0.097353	0.0150678	0.0344735	0.0365848	0.0319187
Lachnospiraceae_ND3007_group	0.0594505	0.052674	0.0462732	0.0583271	0.175135	0.0359575	0.0367825	0.219823	0.156432	0.0928491	0.0668196	0.00400267	0.0329276	0.180463	0.139281	0.106223	0.0615845	0.0239365	0.00851148	0.219531	0.0294398	0.0182103	0.0638303	0.169358	0.0349956	0.0681628	0.0748204	1.02199	0.163867	0.098618	0.0533214	0.499713	0.190837	0.378931	0.258899	0.0317749	0.00761547	0.0546082	0.1304	0.0416083	0.142942	0.176284	0.0750883	0.308403	0.0801006	0.0351582	0.097425	0.0320117	0.0459629
Lachnospiraceae_NK3A20_group	0	0	0	0	0	0	0	0	0	0	0.00222732	0	0.00121954	0	0	0	0	0	0	0	0	0	0	0	0	0	0	0	0	0	0	0	0	0	0	0	0	0	0	0	0	0	0	0	0	0	0	0	0
Lachnospiraceae_NK4A136_group	0.391292	0.34393	0.155868	0.352445	0.792277	0.120948	0.254029	1.15012	0.421162	0.362411	1.35421	0.152101	3.13422	0.869859	3.19476	0.665666	0.293259	0.301866	0.462457	0.295231	0.221499	0.325357	0.270051	0.83774	0.88114	0.56916	0.110941	0.101289	1.21488	0.190387	0.30309	0.268524	0.716929	1.3488	0.658769	0.199315	0.21831	0.143967	0.395073	0.364766	0.350612	0.0457032	0.0239643	0.106489	0.309311	0.168257	0.53209	0.234753	0.324294
Lachnospiraceae_UCG-001	0.078907	0.052674	0.0596681	0.0570861	0.0781853	0.156905	0.0471275	0.071655	0.0802214	0.0209659	0.4076	0.0173449	0.0975634	0.377804	1.04834	0.0693992	0.0454552	0.0199471	0.0156044	0.0428968	0.0252341	0.0230664	0.0417352	0.223656	0.0349956	0.584496	0.00645003	0.149337	0.107361	0.0191757	0.0757725	0.0775416	0.0477093	0.138901	0.0908179	0.0534396	0.00634622	0.0111699	0.0619723	0.0332866	0.0660769	0.00652903	0	0	0.0123232	0.0489704	0.134896	0.0762184	0.0689444
Lachnospiraceae_UCG-003	0.0172947	0.00929541	0.0608858	0.0248201	0.0281467	0.0305094	0.0413803	0.0570811	0.0909176	0.0044927	0.00890928	0	0.0597576	0.00519319	0.0124358	0.00566524	0.0102641	0.00531922	0.00283716	0.00378501	0.00560758	0.00242804	0.00245501	0.0982534	0	0	0.00129001	0	0.0028253	0.0109576	0	0.00143596	0.0128944	0.0219317	0.0352428	0.0187761	0.00761547	0	0	0	0.00809105	0	0	0	0	0	0.00449654	0.00304873	0.0280885
Lachnospiraceae_UCG-004	0.0583695	0.0356324	0.0730629	0.0297841	0.0698455	0.129665	0.048277	0.0364347	0.0534809	1.19356	0.196004	0.253502	0.131711	0.253168	0.981185	0.195451	0.982419	0.514635	0.131928	0.533687	0.190658	0.0534169	0.138708	0.275368	0.103737	0.18404	0.163831	0.0298674	0.0748704	0.0369817	0.0224511	0.0430787	0.0992869	0.0877268	0.0623526	0.0606612	0.111694	0.15886	0.0787564	0.0360605	0.0391067	0.0235045	0.0623073	0.114787	0.0764036	0.0740834	0.0479631	0.0411579	0.0625606
Lachnospiraceae_UCG-006	0	0	0	0	0	0	0	0	0	0	0.00222732	0	0	0	0	0	0	0	0	0	0	0	0	0	0	0	0	0	0	0	0	0	0	0	0	0	0	0	0	0	0	0.00130581	0	0	0	0.00125565	0	0	0.00127675
Lachnospiraceae_UCG-008	0.00324275	0.00309847	0.017048	0.00248201	0.00625482	0.00326886	0.16667	0.0170029	0.0160443	0.0149757	0.00668196	0	0.00487817	0.0142813	0.0111922	0.00849786	0.03959	0.00930863	0.017023	0.00378501	0.00420569	0.0194243	0.00122751	0.00129281	0.00249969	0.0119285	0.00387002	0.0103887	0.0663945	0.017806	0.0168383	0.0143596	0.0399727	0.0158396	0.0298208	0.0158875	0.00126924	0.0012411	0.0258218	0.0180303	0.00404553	0	0.00639049	0.00691486	0.00862621	0.00125565	0.0164873	0.016768	0.00127675
Lachnospiraceae_UCG-010	0.0410749	0.0294355	0.0535795	0.011169	0.0281467	0.116589	0.0333341	0.0267188	0.173813	0.0284538	0.0400918	0.0226818	0.0243908	0.145409	0.509868	0.0679829	0.14663	0.0279259	0.00851148	0.0315418	0.0322436	0.0157823	0.0331427	0.109889	0.0624922	0.0681628	0.0103201	0.00129858	0.0197771	0.0479393	0.0140319	0.00430787	0.032236	0.0109658	0.0582861	0.0765487	0.0279234	0.119145	0.0335683	0.0180303	0.0134851	0.0430916	0.314732	0.630636	0.0579189	0.0426921	0.0644504	0.0320117	0.0676676
Lachnospiraceae_XPB1014_group	0	0	0	0	0	0	0	0	0	0	0.0155912	0	0	0	0	0	0	0	0	0	0	0.00121402	0	0	0	0	0	0	0	0	0	0	0	0	0	0	0	0	0	0	0	0	0	0	0	0	0	0	0
Lacibacter	0	0	0	0	0	0	0	0	0	0	0	0	0	0	0	0	0	0	0	0	0	0	0	0	0	0	0	0	0	0	0	0	0	0	0	0	0	0	0	0	0	0	0	0	0.00369695	0	0	0	0
Lactobacillus	0.902566	0.175064	0.0158303	0.156366	0.0469112	0.0435849	0.358629	0.10809	0.639097	0.540621	0.77288	0.0747165	0.013415	0.00649148	0.0248716	0.0269099	0.00733149	0.00398941	0.215624	0.01514	0.0504682	0.0509888	0.0601478	0.00129281	0.00249969	0.00852036	0.00774004	0.9168	1.04819	1.14232	0.0603373	0.153647	0.228231	0.668917	0.134194	0.0678828	0.0228464	0.00744657	0.383453	0.692085	3.01257	0.249409	0.519227	0.05117	0.0764036	0.0652938	0.899308	0.028963	0.0217047
Lactococcus	0.00540459	0.00309847	0	0	0	0.00217924	0	0.00364347	0.00133702	0.0194684	0.0378644	0.0106738	0.00121954	0	0.00497432	0.00283262	0	0.00531922	0.00283716	0.00252334	0.00280379	0.00485608	0.0135026	0.0103425	0	0.00340814	0	0.00259717	0.00423795	0.00273939	0	0	0.0348149	0.00609214	0.00948844	0.00144431	0.00888471	0.0012411	0.00387327	0	0.00134851	0.00130581	0.00479287	0	0	0	0.251806	0.00609747	0.00383024
Lactonifactor	0.00864734	0	0	0	0.00104247	0.00217924	0	0.0109304	0.00267405	0	0.00445464	0	0	0.00259659	0.00124358	0	0.0014663	0	0	0	0	0.00485608	0	0	0	0	0	0.00389575	0.00141265	0	0.00280639	0	0	0	0.00271098	0	0.00253849	0	0	0.00277389	0	0	0.00159762	0	0.00123232	0.00125565	0.00449654	0	0.00510699
Lacunisphaera	0	0	0	0	0	0	0	0	0	0	0.00222732	0	0.00121954	0	0	0	0	0	0	0	0	0	0	0	0	0	0	0	0	0	0	0	0	0	0	0	0	0	0	0	0	0	0	0.00414892	0	0	0	0	0
Lampropedia	0	0	0	0	0	0	0	0	0	0	0	0	0	0	0	0	0	0	0	0	0	0	0	0	0	0	0	0	0	0	0	0	0	0	0	0.0101102	0.00761547	0.00868767	0	0	0	0	0	0	0	0	0	0	0
Lautropia	0	0	0	0	0	0	0	0	0	0	0.00445464	0	0	0.00259659	0	0	0	0	0.00425574	0	0	0	0	0	0	0	0	0	0	0	0	0	0.00386832	0	0.00135549	0	0.00888471	0	0	0	0	0.00130581	0	0	0	0	0	0.00152437	0.00638374
Lawsonella	0	0	0	0	0	0	0.00114945	0	0.00802214	0	0.00222732	0.00266845	0	0	0	0	0	0	0	0	0	0	0	0	0	0	0	0	0	0	0	0	0	0	0	0	0	0	0	0	0	0.00130581	0.00958574	0.00414892	0.00492927	0.00376695	0.00149885	0	0
Lawsonia	0	0	0	0	0	0	0	0	0	0	0.0200459	0	0	0	0	0	0	0	0	0	0	0	0	0	0	0	0	0	0	0	0	0	0	0	0	0	0	0	0	0	0	0	0	0	0	0	0	0	0
Leadbetterella	0	0	0	0	0	0	0	0	0	0	0	0	0	0	0	0	0	0	0	0	0	0	0	0	0	0	0	0	0	0	0	0	0	0	0	0	0	0	0	0	0	0	0	0	0	0	0	0	0
Lechevalieria	0	0	0	0	0	0	0	0	0	0	0	0	0	0	0	0	0	0	0	0	0	0	0	0	0	0	0	0	0	0	0	0	0	0	0	0	0	0	0	0	0	0.00391742	0.00159762	0.0359573	0.00246463	0.00125565	0.00149885	0	0
Legionella	0	0	0	0	0	0	0	0	0	0	0	0	0	0	0	0	0	0	0	0	0	0	0	0	0	0	0	0	0	0	0	0	0	0	0	0	0	0	0	0	0	0	0	0	0	0	0	0	0
Leptotrichia	0	0	0	0.00248201	0	0	0	0	0	0	0.00222732	0	0	0	0	0	0	0	0.00141858	0	0	0	0	0	0	0	0	0	0	0	0	0	0	0	0	0	0	0	0	0	0	0.00652903	0.00639049	0.00138297	0	0	0	0	0.00127675
Leucobacter	0	0	0	0	0	0	0	0	0	0	0.00445464	0	0	0	0	0	0	0	0	0	0	0	0	0	0	0	0	0	0	0	0	0	0	0	0	0.00433294	0.00507698	0.0012411	0	0	0	0.00130581	0.00479287	0	0	0	0	0	0
Leuconostoc	0.00432367	0.00154923	0	0	0	0	0	0	0	0.00299513	0	0	0	0	0	0	0	0	0	0.00504668	0.0014019	0	0	0	0	0	0	0.00129858	0.0028253	0.00136969	0	0	0.00257888	0	0	0	0	0	0	0	0	0	0.00319525	0.00276595	0.00246463	0.00125565	0.317755	0.00304873	0
Limnobacter	0	0	0	0	0	0	0	0	0	0	0	0	0	0	0	0	0	0	0	0	0	0	0	0	0	0	0	0	0	0	0	0	0	0	0	0	0	0	0	0	0	0	0	0	0	0	0	0	0
Limnohabitans	0	0	0	0	0	0	0	0	0	0	0.00890928	0	0	0	0	0	0	0	0	0	0	0	0	0	0	0	0	0	0	0	0	0	0	0	0	0	0	0	0	0	0	0	0	0	0	0	0	0	0
Litoribrevibacter	0	0	0	0	0	0	0	0	0	0	0.00445464	0	0	0	0	0	0	0	0	0	0.0014019	0	0	0	0	0	0	0	0	0	0	0	0	0	0	0	0	0	0	0	0	0	0	0	0	0	0	0	0
Litorilinea	0	0	0	0	0	0	0	0	0	0	0	0	0	0	0	0	0	0	0	0	0	0	0	0	0	0	0	0	0	0	0	0	0	0	0	0	0	0	0	0	0	0	0	0	0	0	0	0	0
Longimicrobium	0	0	0	0	0	0	0	0	0	0	0	0	0	0	0	0	0	0	0	0	0	0	0	0	0	0	0	0	0	0	0	0	0	0	0	0	0	0	0	0	0	0	0	0	0	0	0	0	0
Longispora	0	0	0	0	0	0	0	0	0	0	0	0	0	0	0	0	0	0	0	0	0	0	0	0	0	0	0	0	0	0	0	0	0	0	0	0	0	0	0	0	0	0.00261161	0.00159762	0	0	0.0075339	0	0	0
Luedemannella	0	0	0	0	0	0	0	0	0	0	0	0	0	0	0	0	0	0	0	0	0	0	0	0	0	0	0	0	0	0	0	0	0	0	0	0	0	0	0	0	0	0.00130581	0	0.00276595	0	0	0	0	0
Luteibacter	0	0	0	0	0	0	0	0	0	0	0	0	0	0	0	0	0	0	0	0	0	0	0	0	0	0	0	0	0	0	0	0	0	0	0	0	0	0	0	0	0	0	0	0	0	0	0	0	0
Luteimonas	0	0	0	0	0	0	0	0	0	0.00149757	0.0334098	0	0	0	0	0	0	0	0	0	0	0	0	0	0	0	0	0	0	0	0	0	0	0	0	0	0	0	0	0	0	0	0	0.00276595	0	0	0	0	0.00127675
Luteitalea	0	0	0	0	0	0	0	0	0	0	0	0	0	0	0	0	0	0	0	0	0	0	0	0	0	0	0	0	0	0	0	0	0	0	0	0	0	0	0	0	0	0	0	0	0	0	0	0	0
Luteolibacter	0	0	0	0	0	0	0	0	0	0	0	0	0	0	0	0	0	0	0	0	0	0	0	0	0	0	0	0	0	0	0	0	0	0	0	0	0	0	0	0	0	0	0	0	0	0	0	0	0
Lutispora	0	0	0	0	0	0	0	0	0	0	0	0	0	0	0	0	0	0	0	0	0	0	0	0	0	0	0	0	0	0	0	0	0	0	0	0	0	0	0	0	0	0	0	0	0	0.00376695	0	0	0
Lysinibacillus	0	0	0	0	0	0	0	0	0	0	0	0	0	0	0.00124358	0	0	0	0	0	0	0	0	0	0	0	0	0	0	0	0	0	0	0	0	0	0	0	0	0	0	0.00130581	0	0	0	0	0	0	0
Lysobacter	0	0	0	0	0	0	0	0	0	0.00149757	0.0445464	0.00133422	0	0.0012983	0	0	0.0014663	0	0	0	0.00981327	0	0	0	0	0	0	0	0	0	0	0	0	0	0	0	0	0	0	0	0	0.0639845	0.00479287	0.0414892	0	0.0100452	0.00299769	0	0
Magnetospirillum	0	0	0	0	0	0	0	0	0	0	0	0	0	0	0	0	0	0	0	0	0	0	0	0	0	0	0	0	0	0	0	0	0	0	0	0	0	0	0	0	0	0	0	0	0	0	0	0	0
Mailhella	0.00216183	0	0	0	0	0	0.00574726	0.00121449	0	0	0.00445464	0.00533689	0.0182931	0	0	0	0	0	0	0	0	0	0.00491002	0	0	0	0	0	0	0	0	0	0.00128944	0	0	0.00144431	0.00507698	0	0	0	0	0	0	0	0	0	0.00449654	0	0.00127675
Mannheimia	0	0	0	0	0	0	0	0	0	0	0	0	0	0	0	0	0	0	0	0	0	0	0	0	0	0	0	0	0	0	0	0	0	0	0	0	0	0	0	0	0	0	0	0	0	0.00125565	0	0	0
Marinagarivorans	0	0	0	0	0	0	0	0	0	0	0	0	0	0	0	0	0	0	0	0	0	0	0	0	0	0	0	0	0	0	0	0	0	0	0	0	0	0	0	0	0	0	0	0	0	0	0	0	0
marine_metagenome	0	0	0	0	0	0	0	0	0	0	0	0	0	0	0	0	0	0	0	0	0	0	0	0	0	0	0	0	0	0	0	0	0	0	0	0	0	0	0	0	0	0	0	0	0	0	0	0	0
Marinilutecoccus	0	0	0	0	0	0	0	0	0	0	0	0	0	0	0	0	0	0	0	0	0	0	0	0	0	0	0	0	0	0	0	0	0	0	0	0	0	0	0	0	0	0	0	0	0	0	0	0	0
Marinimicrobium	0	0	0	0	0	0	0	0	0	0	0.00668196	0	0	0	0	0	0	0	0	0	0	0	0	0	0	0	0	0	0	0	0	0	0	0	0	0	0	0	0	0	0	0	0	0	0	0	0	0	0
Marinobacter	0	0	0	0	0	0	0	0	0	0.00299513	0.140321	0.00133422	0	0	0.00124358	0	0	0	0	0	0	0.00485608	0	0	0	0	0	0	0	0	0	0	0	0	0	0	0	0	0	0	0	0	0	0	0	0	0	0	0
Marinobacterium	0	0	0	0	0	0	0	0	0	0.00299513	0.0378644	0	0	0	0	0	0	0	0	0	0	0.00121402	0	0	0	0	0	0	0	0	0	0	0	0	0	0	0	0	0	0	0	0	0	0	0	0	0	0	0
Marinomonas	0	0	0	0	0	0	0	0	0	0	0	0	0	0	0	0	0	0	0	0	0	0	0	0	0	0	0	0	0	0	0	0	0	0	0	0	0	0	0	0	0	0	0	0	0	0	0	0	0
Marinoscillum	0	0	0	0	0	0	0	0	0	0	0	0	0	0	0	0	0	0	0	0	0	0	0	0	0	0	0	0	0	0	0	0	0	0	0	0	0	0	0	0	0	0	0	0.00138297	0	0	0	0	0
Marmoricola	0.00108092	0	0	0	0	0	0	0	0	0	0.0690469	0	0.00121954	0	0	0	0.0014663	0	0	0	0	0	0	0	0	0	0	0	0	0	0	0	0	0	0	0	0	0	0	0	0	0.0300336	0.00319525	0.0221276	0	0.0025113	0.00299769	0	0
Marvinbryantia	0.0151328	0.0123939	0.00974172	0.00620501	0.00938223	0.0217924	0.022989	0.183388	0.0441218	0.010483	0.0111366	0.00533689	0.00243908	0.0285625	0.023628	0.00849786	0.00293259	0.00664902	0.00141858	0	0	0.0206383	0.00491002	0.00646404	0.0174978	0.0102244	0.00129001	0.0142844	0.0395542	0.0424605	0.0210479	0.0143596	0.0593143	0.0243685	0.0487977	0.0101102	0.010154	0.00868767	0.0568079	0.0221911	0.00674254	0.00130581	0	0.00276595	0.00123232	0.0050226	0.0419677	0.0091462	0.00893724
Massilia	0	0	0	0	0	0	0	0	0	0	0.0289552	0	0	0	0	0.00283262	0.0014663	0.0013298	0	0	0	0.00121402	0	0.00129281	0	0.00340814	0.00258001	0	0	0	0	0.00574383	0	0	0	0	0	0	0	0	0	0.0130581	0.0111834	0.00414892	0.00123232	0.00125565	0	0	0
Megamonas	6.3612	0.0356324	0.102288	0.0384711	0.135521	14.9017	0.0701166	0.133594	0.171139	0.00299513	0.0111366	0.0613742	0.00243908	9.3724	0.0895378	0.504206	0.102641	0.200801	0.0595804	0.201867	0.131778	0.0837673	4.40429	0.135745	0.564929	0.0102244	0.149641	0.00259717	0.0141265	0.00273939	0.137513	0.031591	0.00257888	0.00121843	0.00948844	0.0563283	2.61845	0.333855	0.00129109	0.0138694	0	0.466173	0.0191715	0.0110638	0.00985853	0.0778503	0.295273	0.420725	0.21577
Meganema	0	0	0	0	0	0	0	0	0	0	0	0	0	0	0	0	0	0	0	0	0	0	0	0	0	0	0	0	0	0	0	0	0	0	0	0.124211	0.0888471	0.0670191	0	0	0	0	0	0	0	0	0.00899308	0	0
Megasphaera	0.052965	0.663072	0	0.0496401	0.00312741	0.00217924	0.0333341	0.0109304	0.00802214	0.0733808	0.886473	4.04536	0.0329276	0.0597216	0.0572047	0.0722318	0.11877	0.0319153	0.0368831	0.0454201	0.0658891	0.263442	6.25292	0.0633476	0.114986	0.0494181	0.00129001	0.0493462	0.024015	0.0150666	0.00701597	0.738082	0.00257888	0.00243685	0.00135549	0.0288863	0.748855	0.0173753	0.0258218	0.00554777	0.0256217	0.171061	0.0335501	0.00691486	0.00985853	0.0050226	0.0149885	0.091462	0.0574537
Merdibacter	0	0	0	0	0	0	0	0	0	0	0	0	0	0	0	0	0	0	0	0	0	0	0	0	0	0	0	0.00259717	0.00706324	0	0	0	0	0	0	0.00144431	0.00380773	0	0	0	0	0	0	0	0	0	0	0	0
Mesorhizobium	0	0	0	0	0	0	0	0	0	0	0.0111366	0	0	0	0	0	0	0	0	0	0	0	0	0	0	0	0	0	0	0	0	0	0	0	0	0	0	0	0	0	0	0.00391742	0	0.00968081	0.00246463	0	0	0	0
metagenome	0.0453985	0.0139431	0	0.00620501	0.0114672	0.0479433	0.0425297	0.0182174	0.304841	0.0209659	0.12473	0.0306871	0.00853679	0.0441421	0.0062179	0.0325751	0	0	0.00567432	0.0100934	0.00280379	0.00121402	0.0122751	0	0.0224972	0.00170407	0.0232201	0.00909008	0.00141265	0	0.00140319	0.0157955	0.00386832	0	0.00542196	0.0259977	0.176425	0.026063	0.00258218	0.00277389	0	0.0143639	0	0.049787	0.00985853	0.0050226	0.00299769	0.00609747	0.0421327
Methanobacterium	0	0	0	0	0	0	0	0	0	0	0	0	0	0	0	0	0	0	0	0	0	0	0	0	0	0	0	0	0	0	0	0	0	0	0	0	0	0	0	0	0	0	0	0	0	0	0	0	0
Methanobrevibacter	0	0	0	0	0	0	0.00114945	0.00728695	0.00401107	0	0.00222732	0	0	0	0	0	0	0	0	0	0.0014019	0	0	0	0	0	0	0	0	0.00684847	0.0266607	0.00143596	0.0373938	0.00243685	1.87329	0	0	0	0.00258218	0	0	0	0	0	0	0	0.00899308	0	0
Methanomassiliicoccus	0	0	0	0	0	0	0	0	0	0	0	0	0	0	0	0	0	0	0	0	0	0	0	0	0	0	0	0	0	0	0	0	0	0	0.0230433	0	0	0	0	0	0	0	0	0	0	0	0	0	0
Methanosaeta	0	0	0	0	0	0	0	0	0	0	0	0	0	0	0	0	0	0	0	0	0	0	0	0	0	0	0	0	0	0	0	0	0	0	0	0	0	0	0	0	0	0	0	0	0	0	0	0	0
Methylibium	0	0	0	0	0	0	0	0	0	0	0	0	0	0	0	0	0	0	0	0	0	0	0	0	0	0	0	0	0	0	0	0	0	0	0	0	0	0	0	0	0	0	0	0	0	0	0	0	0
Methylobacillus	0	0	0	0	0	0	0	0	0	0	0	0	0	0	0	0	0	0	0	0	0.00560758	0	0	0	0	0	0	0	0	0	0	0	0	0	0	0	0	0	0	0	0	0	0	0	0	0.00125565	0	0	0
Methylobacterium	0	0	0	0	0	0	0	0	0	0.00149757	0.00668196	0	0	0	0	0	0	0.0013298	0	0	0.0014019	0	0	0	0	0	0	0	0	0	0	0	0	0	0	0	0	0	0	0	0	0.00261161	0	0.00276595	0.00123232	0.0025113	0	0	0
Methylocapsa	0	0	0	0	0	0	0	0	0	0	0	0	0	0	0	0	0	0	0	0	0	0	0	0	0	0	0	0	0	0	0	0	0	0	0	0	0	0	0	0	0	0	0	0	0	0	0	0	0
Methyloglobulus	0	0	0	0	0	0	0	0	0	0	0.00445464	0	0	0	0	0	0	0	0.0070929	0	0	0	0	0	0	0	0	0	0	0	0	0	0	0	0	0	0	0	0	0	0	0	0	0	0	0	0	0	0
Methylophaga	0	0	0	0	0	0	0	0	0	0	0	0	0	0	0	0	0	0	0	0	0	0	0	0	0	0	0	0	0	0	0	0	0	0	0	0	0	0	0	0	0	0	0	0	0	0	0	0	0
Methylotenera	0	0	0	0	0	0	0	0	0	0	0	0	0	0	0	0	0	0	0	0	0	0	0	0	0	0	0	0	0	0	0	0	0	0	0	0	0	0	0	0	0	0	0	0	0	0	0	0	0
Methyloversatilis	0	0	0	0	0	0	0	0	0.00133702	0	0.00222732	0	0	0.0012983	0	0	0	0	0	0	0	0	0	0	0	0	0	0	0	0	0	0	0	0	0	0	0.00634622	0	0	0	0	0	0	0	0	0	0.00449654	0.00152437	0.00127675
Microbacterium	0	0	0	0	0	0	0	0	0	0	0	0	0	0	0	0	0	0	0	0	0	0	0	0	0	0	0	0	0	0	0	0	0	0	0	0	0.00126924	0	0	0	0	0.00261161	0	0.00553189	0	0	0	0	0
Microbulbifer	0	0	0	0	0	0	0	0	0	0	0.00668196	0	0	0	0	0	0	0	0	0	0	0	0	0	0	0	0	0	0	0	0	0	0	0	0	0	0	0	0	0	0	0	0	0	0	0	0	0	0
Micrococcus	0	0	0	0	0	0	0	0	0	0	0.0111366	0	0	0	0	0	0.0014663	0	0	0.00504668	0.00560758	0.00121402	0	0	0	0	0	0	0	0	0	0	0	0	0	0	0.00253849	0	0	0	0	0.0182813	0.0207691	0.0152127	0.0184847	0.00627825	0.00449654	0	0
Microcystis_PCC-7914	0	0	0	0	0	0	0	0	0	0	0	0	0	0	0	0	0	0	0	0	0	0	0	0	0	0	0	0	0	0	0	0	0	0	0	0	0	0	0	0	0	0	0	0	0	0	0	0	0
Microgenomates_group_bacterium_RBG_16_45_19	0	0	0	0	0	0	0	0	0	0	0	0	0	0	0	0	0	0	0	0	0	0	0	0	0	0	0	0	0	0	0	0	0	0	0	0	0	0	0	0	0	0	0	0	0	0	0	0	0
Microlunatus	0	0	0	0	0	0	0	0	0	0.00599027	0	0	0	0	0	0	0	0	0	0	0	0	0	0	0	0	0	0	0	0	0	0	0	0	0	0	0	0	0	0	0	0	0	0.00138297	0.00123232	0	0	0	0
Micromonospora	0	0	0	0	0	0	0	0	0	0.00149757	0.00890928	0	0	0	0	0	0	0	0	0	0	0	0	0	0	0	0	0	0	0	0	0	0	0	0	0	0	0	0	0	0	0.0104465	0	0	0	0.0025113	0	0	0
Micropepsis	0	0	0	0	0	0	0	0	0	0	0	0	0	0	0	0	0	0	0	0	0	0	0	0	0	0	0	0	0	0	0	0	0	0	0	0	0	0	0	0	0	0	0	0	0	0	0	0	0
Micropruina	0	0	0	0	0	0	0	0	0	0	0	0	0	0	0	0	0	0	0	0	0	0	0	0	0	0	0	0	0	0	0	0	0	0	0	0	0	0	0	0	0	0	0	0	0	0	0	0	0
Microvirga	0	0	0	0	0	0	0	0	0	0.00599027	0.0133639	0	0	0	0	0	0	0	0	0	0	0.00121402	0	0	0	0	0	0	0	0	0	0	0	0	0	0	0	0	0	0	0	0.00391742	0.00319525	0.00276595	0.00246463	0.00125565	0	0	0
Minicystis	0	0	0	0	0	0	0	0	0	0	0	0	0	0	0	0	0	0	0	0	0	0	0	0	0	0	0	0	0	0	0	0	0	0	0	0	0	0	0	0	0	0	0	0	0	0	0	0	0
Mitsuokella	0	0.046477	0.00121772	0	0	0.00217924	0.00114945	0.00364347	0.00534809	0	0.00445464	0	0	0.0012983	0	0	0	0	0.00283716	0	0	0	0	0	0	0	0	0	0.0056506	0.00273939	0.00280639	0	0.0464199	0.00852899	0	0.0115545	0.00253849	0.00372329	0.37958	0.0138694	0.0202276	0	0	0	0	0	0.0224827	0.00762184	0
mle1-7	0	0	0	0	0	0	0	0	0	0	0	0	0	0	0	0	0	0	0	0	0	0	0	0	0	0	0	0	0	0	0	0	0	0	0	0	0	0	0	0	0	0.00261161	0	0.00553189	0	0	0	0	0
MND1	0	0	0	0	0	0	0	0	0	0.00299513	0.0178186	0	0	0	0	0	0.0014663	0	0.00141858	0	0	0.00121402	0	0	0	0	0	0	0	0	0	0	0	0	0	0	0	0	0	0	0	0.0365626	0.00958574	0.197765	0.0110908	0.0050226	0.00149885	0	0
Mobiluncus	0	0	0	0	0	0	0	0	0.00802214	0	0	0	0	0	0	0	0	0	0	0	0	0	0	0	0	0	0	0	0	0	0	0	0	0	0	0	0	0	0	0	0	0.00130581	0	0	0	0	0	0	0
Modestobacter	0	0	0	0	0	0	0	0	0	0	0	0	0	0	0	0	0	0	0	0	0	0	0	0	0	0	0	0	0	0	0	0	0	0	0	0	0	0	0	0	0	0	0	0.00138297	0	0	0	0	0
Mogibacterium	0.00432367	0.00619694	0.017048	0.011169	0.00312741	0	0	0.00121449	0.0106962	0	0.00222732	0.00266845	0	0	0	0	0	0	0	0	0.00700948	0	0	0	0	0	0	0	0.00423795	0.00410908	0.00701597	0.00143596	0.00128944	0.00487371	0.00406647	0	0	0	0.00516436	0	0.00539403	0.00130581	0	0	0.00246463	0	0.00449654	0.00152437	0
Moheibacter	0	0	0	0	0	0	0	0	0	0	0	0	0	0	0	0	0	0	0	0	0	0	0	0	0	0	0	0	0	0	0	0	0	0	0	0	0	0	0	0	0	0	0	0	0	0	0	0	0
Moraxella	0	0	0	0	0	0	0	0	0	0	0	0	0	0	0	0	0	0	0	0	0	0	0	0	0	0	0	0	0	0	0	0	0	0	0	0	0	0	0	0	0	0	0	0	0	0	0	0	0
Morganella	0	0	0	0	0.00104247	0.00108962	0	0	0	0.00149757	0	0	0	0	0.00124358	0	0.00733149	0.0013298	0	0	0.0238322	0	0	0.00258562	0	0	0	0	0	0.00136969	0	0	0	0.00852899	0	0	0.00126924	0.0012411	0	0	0.00404553	0	0	0	0	0	0	0	0
Moryella	0.00216183	0	0	0	0.00521235	0.00108962	0.00114945	0.0194319	0.00534809	0	0.00222732	0.00133422	0.00121954	0.00259659	0.00373074	0.0198283	0	0	0	0	0	0.00242804	0	0	0.00874891	0.0102244	0.00129001	0	0.0028253	0.00410908	0.0112255	0.00430787	0.00773664	0.00243685	0.00271098	0	0.00253849	0.00248219	0.00129109	0	0	0	0.00319525	0	0	0.00627825	0.00449654	0.00609747	0
Motiliproteus	0	0	0	0	0	0	0	0	0	0	0.00445464	0	0	0	0	0	0	0	0	0	0	0	0	0	0	0	0	0	0	0	0	0	0	0	0	0	0	0	0	0	0	0	0	0	0	0	0	0	0
mouse_gut_metagenome	0	0	0	0	0	0	0	0	0	0	0	0	0	0	0	0	0	0	0	0	0	0	0	0	0	0	0	0	0	0	0	0	0	0	0	0	0	0	0	0	0	0	0	0	0	0	0	0	0
Mucilaginibacter	0	0	0	0	0	0	0	0	0	0	0	0	0	0	0	0	0	0	0	0	0	0	0	0	0	0	0	0	0	0	0	0	0	0	0	0	0	0	0	0	0	0	0	0	0	0	0	0	0
Mucispirillum	0	0	0	0	0	0	0	0	0	0.00299513	0	0	0	0	0	0	0	0	0	0	0	0	0	0	0	0	0	0	0	0	0	0	0	0	0	0	0	0	0	0	0	0	0	0	0	0	0	0	0
Murdochiella	0	0	0.00243543	0	0.00208494	0.00326886	0.0022989	0.00364347	0.0748733	0	0	0	0	0	0	0	0	0	0	0	0	0	0.00122751	0	0	0	0	0	0	0	0	0	0.00128944	0	0	0	0	0	0.00258218	0	0	0	0	0.00138297	0	0	0.00149885	0	0
Muribaculum	0	0	0	0	0	0	0	0	0	0	0	0	0	0	0	0	0	0	0.00425574	0	0	0	0	0	0	0	0	0	0	0	0	0	0	0	0	0	0	0	0	0	0	0.00130581	0	0	0	0	0	0.00152437	0.00127675
Mycobacterium	0	0	0	0	0	0	0	0	0	0.00149757	0.00222732	0	0	0	0	0	0.00293259	0	0.00141858	0	0	0	0	0	0	0	0	0	0	0	0	0	0	0	0	0	0	0	0	0	0	0.0130581	0.00159762	0.00691486	0.00369695	0.0025113	0.00299769	0	0
Mycoplasma	0	0	0	0	0	0	0	0	0	0	0	0	0	0	0	0	0	0	0	0	0	0	0	0	0	0	0	0	0	0	0	0	0	0	0	0	0	0	0	0	0	0	0	0	0	0	0	0	0
Myxococcus	0	0	0	0	0	0	0	0	0	0	0	0	0	0	0	0	0	0	0	0	0	0	0	0	0	0	0	0	0	0	0	0	0	0	0	0	0	0	0	0	0	0	0	0	0	0	0	0	0
Nakamurella	0	0	0	0	0	0	0	0	0	0	0.00445464	0	0	0	0	0	0	0	0	0	0	0	0	0	0	0	0	0	0	0	0	0	0	0	0	0	0	0	0	0	0	0	0.00159762	0	0	0	0	0	0
Nannocystis	0	0	0	0	0	0	0	0	0	0	0	0	0	0	0	0	0	0	0	0	0	0	0	0	0	0	0	0	0	0	0	0	0	0	0	0	0	0	0	0	0	0	0	0.00553189	0.00123232	0	0	0	0
Nautella	0	0	0	0	0	0	0	0	0	0	0.00222732	0	0.00243908	0	0	0	0	0	0	0	0	0	0	0	0	0	0	0	0	0	0	0	0	0	0	0	0	0	0	0	0	0	0	0	0	0	0	0	0
Negativibacillus	0.0108092	0.00929541	0.017048	0.017374	0.0291892	0.0130755	0.0287363	0.735982	0.0467958	0	0.00668196	0.0173449	0	0.0012983	0.00124358	0.00708155	0.0014663	0	0	0	0	0.00121402	0.0147301	0	0.0274966	0.00170407	0.00516003	0.00129858	0	0.00136969	0.0687565	0.00430787	0.0489987	0.0194948	0.0379538	0.0259977	0.0190387	0.322685	0.0374416	0.0457691	0.0323642	0	0.00159762	0	0	0.00376695	0	0	0
Negativicoccus	0.00108092	0	0.00243543	0	0	0	0	0	0.0280775	0	0	0	0	0	0	0	0	0	0	0	0	0	0	0	0	0	0	0	0	0	0	0	0	0	0.00135549	0	0	0	0	0.00138694	0	0	0	0	0	0	0	0	0
Neisseria	0	0	0	0	0.00104247	0	0	0	0	0	0.0178186	0	0	0	0	0.00141631	0	0.00265961	0	0	0	0	0	0	0	0.00170407	0	0.00259717	0	0	0	0.00143596	0	0.00243685	0	0	0.00634622	0	0	0	0	0.00652903	0.00639049	0.00276595	0.00369695	0.00627825	0.00299769	0	0.00893724
Neochlamydia	0	0	0	0	0	0	0	0	0	0	0	0	0	0	0	0	0	0	0	0	0	0	0	0	0	0	0	0	0	0	0	0	0	0	0	0	0	0	0	0	0	0	0	0	0	0	0	0	0
Neomicrococcus	0	0	0	0	0	0	0	0	0	0	0	0	0	0	0	0	0	0	0	0	0	0	0	0	0	0	0	0	0	0	0	0	0	0	0	0	0	0	0	0	0	0	0	0	0	0	0	0	0
Neptuniibacter	0	0	0	0	0	0	0	0	0	0	0.00222732	0	0	0	0	0	0	0	0	0	0	0	0	0	0	0	0	0	0	0	0	0	0	0	0	0	0	0	0	0	0	0.00261161	0	0	0	0	0	0	0
Nesterenkonia	0.00108092	0	0	0.00620501	0	0.00108962	0	0	0.00133702	0	0	0	0	0	0	0	0	0	0	0	0	0	0	0	0	0	0	0	0	0	0	0	0	0	0	0	0	0	0	0	0	0	0	0.00691486	0	0	0	0	0
Nevskia	0	0	0	0	0	0	0	0	0	0	0	0	0	0	0	0	0	0	0	0	0	0	0	0	0	0	0	0	0	0	0	0	0	0	0	0	0	0	0	0	0	0	0	0	0	0	0	0	0
Niabella	0	0	0	0	0	0	0	0	0	0	0	0	0	0	0	0	0	0	0	0	0	0	0	0	0	0	0	0	0	0	0	0	0	0	0	0	0	0	0	0	0	0	0	0	0	0	0	0	0
Niastella	0	0	0	0	0	0	0	0	0	0	0.00222732	0	0	0	0	0	0	0	0	0	0	0	0	0	0	0	0	0	0	0	0	0	0	0	0	0	0	0	0	0	0	0.00130581	0	0.0152127	0	0	0	0	0
Nibribacter	0	0	0	0	0	0	0	0	0	0	0	0	0	0	0	0	0	0	0	0	0	0	0	0	0	0	0	0	0	0	0	0	0	0	0	0	0	0	0	0	0	0	0	0	0	0	0	0	0
Nitriliruptor	0	0.00154923	0	0	0	0	0	0.00364347	0	0	0	0	0	0	0	0	0	0	0	0	0	0	0	0	0	0	0	0	0	0	0	0	0	0	0	0	0	0	0	0	0	0	0	0	0	0	0	0	0
Nitrincola	0	0	0	0	0	0	0	0	0	0	0	0	0	0	0	0	0	0	0	0	0	0	0	0	0	0	0	0	0	0	0	0	0	0	0	0	0	0	0	0	0	0	0	0	0	0	0	0	0
Nitrolancea	0	0	0	0	0	0	0	0	0	0	0	0	0	0	0	0	0	0	0	0	0	0	0	0	0	0	0	0	0	0	0	0	0	0	0	0	0	0	0	0	0	0	0	0.0138297	0	0	0	0	0
Nitrosomonas	0	0	0	0	0	0	0	0	0	0	0	0	0	0	0	0	0	0	0	0	0	0	0	0	0	0	0	0	0	0	0	0	0	0	0	0	0	0	0	0	0	0	0	0.00553189	0	0	0	0	0
Nitrosospira	0	0	0	0	0	0	0	0	0	0	0.00222732	0	0	0	0	0	0	0	0	0	0	0	0	0	0	0	0	0	0	0	0	0	0	0	0	0	0	0	0	0	0	0	0.00159762	0.0138297	0	0	0	0	0
Nitrospira	0	0	0	0	0	0	0	0.00121449	0	0	0.0133639	0	0	0	0	0.00141631	0	0	0.00425574	0	0	0	0	0	0	0	0	0	0	0	0	0	0	0	0	0	0	0	0	0	0	0.00783484	0.00798811	0.0594678	0.00492927	0.00376695	0.00149885	0	0
Nocardia	0	0	0	0	0	0	0	0	0	0	0.00222732	0	0	0	0	0	0	0	0	0	0	0	0	0	0	0	0	0	0	0	0	0	0	0	0	0	0	0	0	0	0	0	0	0	0	0.00125565	0	0	0
Nocardioides	0	0	0	0.001241	0	0	0	0	0	0.00149757	0.0155912	0	0.00121954	0	0	0	0	0	0	0	0	0	0	0	0	0	0	0	0	0	0	0	0	0	0	0	0.00253849	0	0	0	0	0.0261161	0.00958574	0.0843613	0.0357372	0.0226017	0.00149885	0	0
Nonomuraea	0	0	0	0	0	0	0	0	0	0	0	0	0	0	0	0	0	0	0	0	0	0	0	0	0	0	0	0	0	0	0	0	0	0	0	0	0	0	0	0	0	0.00130581	0.00159762	0.00414892	0	0	0	0	0
Nordella	0	0	0	0	0	0	0	0	0	0	0.0111366	0	0	0	0	0	0	0	0	0	0	0	0	0	0	0	0	0	0	0	0	0	0	0	0	0	0	0	0	0	0	0	0	0.00276595	0.00123232	0	0	0	0
Nostoc_PCC-73102	0	0	0	0	0	0	0	0	0	0	0	0	0	0	0	0	0	0	0	0	0	0	0	0	0	0	0	0	0	0	0	0	0	0	0	0	0	0	0	0	0	0	0	0	0	0	0	0	0
Noviherbaspirillum	0	0	0	0	0	0	0	0	0	0.00149757	0.0334098	0	0	0	0	0	0	0	0	0	0.00560758	0	0	0	0	0	0	0	0	0	0	0	0	0	0	0	0	0	0	0	0	0.00130581	0.00159762	0.0248935	0.00492927	0	0	0	0
Novispirillum	0	0	0	0	0	0	0	0	0	0	0	0	0	0	0	0	0	0	0	0	0	0	0	0	0	0	0	0	0	0	0	0	0	0	0	0	0	0	0	0	0	0	0	0	0	0	0	0	0
Novosphingobium	0	0	0	0	0	0	0	0	0	0	0	0	0	0	0	0	0	0	0	0	0	0	0	0	0	0	0	0	0	0	0	0	0	0	0	0	0	0	0	0	0	0	0	0.00276595	0	0	0	0	0
oc32	0	0	0	0	0	0	0	0	0	0	0	0	0	0	0	0	0	0	0	0	0	0	0	0	0	0	0	0	0	0	0	0	0	0	0	0	0	0	0	0	0	0	0	0.00414892	0	0	0	0	0
Occallatibacter	0	0	0	0.00992802	0	0	0	0	0	0	0	0	0	0	0	0	0	0	0	0	0.00420569	0	0	0	0	0	0	0	0	0	0	0	0	0	0	0	0	0	0	0	0	0	0	0	0	0.0025113	0.00299769	0	0
Oceanibaculum	0	0	0	0	0	0	0	0	0	0	0	0	0	0	0	0	0	0	0	0	0	0	0	0	0	0	0	0	0	0	0	0	0	0	0	0	0	0	0	0	0	0	0	0	0	0.00125565	0	0	0
Oceanisphaera	0	0	0	0	0	0	0	0	0	0	0	0	0	0	0	0	0	0	0	0	0	0	0	0	0	0	0	0	0	0	0	0	0	0	0	0	0	0	0	0	0	0	0	0	0	0	0	0	0
Oceanobacillus	0	0	0	0	0	0	0	0	0	0	0	0	0	0	0	0	0	0	0	0	0	0	0	0	0	0	0	0	0	0	0	0	0	0	0	0	0	0	0	0	0	0.00130581	0.0383429	0.00138297	0	0.0025113	0	0	0
Ochrobactrum	12.4727	1.79711	1.21406	9.41549	1.37398	0.653773	0.720706	0.886579	1.24343	0.00149757	0.00668196	0	0	0.0012983	0	0	0	0	0	0	0	0	0	0	0	0	0	0	0	0	0	0	0	0	0	0	0	0	0	0	0	0	0	0	0	0	0	0	0
Odoribacter	0.0832306	0.0356324	0	0.00744602	0.0437837	0.0163443	0.00919561	0.13238	0.0267405	0.0284538	0.0890928	0.0627085	0.18537	0.131128	0.0882942	0.198283	0.00586519	0.00398941	0.043976	0.0681302	0.00841137	0.00121402	0.0405077	0.0788613	0.128734	0.0886117	0.0219301	0.0181802	0.0678071	0.0328727	0.234333	0.0588742	0.0915503	0.0767609	0.177569	0.407297	0.343965	6.22533	0.278875	0.119277	0.146987	0.0574555	0.0814788	0.0318084	0.0283433	0.0200904	0.163374	0.141766	0.190235
Ohtaekwangia	0	0	0	0	0	0	0	0	0	0	0.00668196	0	0	0	0	0	0	0	0	0	0	0	0	0	0	0	0	0	0	0	0	0	0	0	0	0	0	0	0	0	0	0.00130581	0	0.0138297	0	0.00376695	0	0	0
OLB12	0	0	0	0	0	0	0	0	0	0	0	0	0	0	0	0	0	0	0	0	0	0	0	0	0	0	0	0	0	0	0	0	0	0	0	0	0	0	0	0	0	0	0	0	0	0	0	0	0
OLB13	0	0	0	0	0	0	0	0	0	0	0	0	0	0	0	0	0	0	0	0	0	0	0	0	0	0	0	0	0	0	0	0	0	0	0	0	0	0	0	0	0	0	0	0.0193616	0	0	0	0	0
OLB17	0	0	0	0	0	0	0	0	0	0	0.0133639	0	0	0	0	0	0	0	0.00283716	0	0	0	0	0	0	0	0	0	0	0	0	0	0	0	0	0	0	0	0	0	0	0	0	0	0	0	0	0	0
Olsenella	0.00432367	0	0.00121772	0.00496401	0.0114672	0.00217924	0.0103451	0.00121449	0.00534809	0.00299513	0.00445464	0	0	0.0012983	0	0	0.00293259	0	0	0.00252334	0.00280379	0	0	0	0.00124984	0	0	0.00259717	0	0.00136969	0	0	0.00257888	0.00365528	0.00271098	0	0.00126924	0	0.00387327	0.00138694	0.00674254	0.0130581	0.00159762	0	0	0.0025113	0.00149885	0.00152437	0.00127675
OM27_clade	0	0	0	0	0	0	0	0	0	0	0.00445464	0	0	0	0	0.00141631	0	0	0	0	0	0	0	0	0	0	0	0	0	0	0	0	0	0	0	0	0	0	0	0	0	0	0	0.00829784	0	0	0	0	0
Opitutus	0	0	0	0	0	0	0	0	0	0	0	0	0	0	0	0	0	0	0	0	0.00280379	0	0	0	0	0	0	0	0	0	0	0	0	0	0	0	0	0	0	0	0	0.00130581	0	0.0276595	0	0	0	0	0
Oribacterium	0.00432367	0.00154923	0.00243543	0.00248201	0	0	0	0.00242898	0	0.00748783	0.0111366	0	0	0	0	0	0	0	0	0.00252334	0	0	0	0	0	0	0	0	0	0.00273939	0	0	0.00128944	0	0	0	0	0.0012411	0	0	0	0.00391742	0.0191715	0.00138297	0	0.0025113	0.00149885	0	0
Ornithinicoccus	0	0	0	0	0	0	0	0	0	0	0	0	0	0	0	0	0	0	0	0	0	0	0	0	0	0	0	0	0	0	0	0	0	0	0	0	0	0	0	0	0	0	0.00159762	0	0	0	0	0	0
Ornithinimicrobium	0	0	0	0	0	0	0	0	0	0	0	0	0	0	0	0	0	0	0	0	0	0	0	0	0	0	0	0	0	0	0	0	0	0	0	0	0	0	0	0	0	0	0.00319525	0	0	0	0	0	0
Oryzihumus	0	0	0	0	0	0	0	0	0	0	0	0	0	0	0	0	0	0	0	0	0	0	0	0	0	0	0	0	0	0	0	0	0	0	0	0	0	0	0	0	0	0	0	0	0	0	0	0	0
Oscillibacter	0.0140519	0.0139431	0	0.013651	0.0145946	0.00326886	0.0022989	0.0157884	0.0160443	0.0329465	0.062365	0.024016	0.00975634	0.0246676	0.164153	0.0155794	0.0117304	0.00398941	0.00993006	0.0227101	0.00280379	0.00728412	0.0257776	0.0180993	0.00999875	0.0562343	0.0167701	0.00519433	0.00847589	0.00547878	0.0224511	0.0215393	0.0141838	0.00487371	0.0365983	0.0519953	0.0456928	0.174994	0.0154931	0.0124825	0.00943956	0.0496207	0.0431358	0.301488	0.0357372	0.0276243	0.0524596	0.0213411	0.0536234
Oscillospira	0.00540459	0	0	0.00248201	0	0	0.00344836	0	0	0.00149757	0.0267278	0.00533689	0	0	0	0	0	0	0	0.00126167	0	0.00121402	0.0159576	0	0.00249969	0.00511221	0	0	0.0028253	0.00410908	0.00140319	0.00430787	0.00128944	0.00243685	0.0379538	0.0346635	0.0177694	0.122868	0	0	0	0	0.00159762	0	0	0.00125565	0.107917	0	0.0025535
Oxalobacter	0.00216183	0.00619694	0.00243543	0.00496401	0.00729729	0.00326886	0	0.14331	0.00802214	0.00149757	0.00445464	0	0.0317081	0.00389489	0.00248716	0	0	0.00398941	0	0.00252334	0	0	0	0.00258562	0.00874891	0.023857	0	0.00649292	0	0.00410908	0.00561277	0.00143596	0.00773664	0.00365528	0.0257543	0.0187761	0.00888471	0.0421972	0.00129109	0.00138694	0.00134851	0.00130581	0.00159762	0.00414892	0.00123232	0.0125565	0.00899308	0.0137193	0.0114907
Paenalcaligenes	0	0	0	0	0	0	0	0	0	0	0	0	0	0	0	0	0	0	0	0	0	0	0	0	0	0	0	0	0	0	0	0	0	0	0	0.0144431	0.00634622	0.0012411	0	0	0	0	0	0	0	0	0	0	0
Paenarthrobacter	0	0	0	0	0	0	0	0	0	0	0	0	0	0	0	0	0	0	0	0	0	0	0	0	0	0	0	0	0	0	0	0	0	0	0	0	0	0	0	0	0	0	0	0	0	0.00125565	0	0	0
Paenibacillus	0	0	0	0	0	0	0	0	0	0.00748783	0.0200459	0.00133422	0	0	0.00373074	0	0	0	0.00141858	0	0.00560758	0.00242804	0.00122751	0	0	0	0	0	0	0	0	0	0	0	0	0	0	0	0	0	0	0.00130581	0.00319525	0.00276595	0	0.0050226	0	0	0
Paenisporosarcina	0	0	0	0	0	0	0	0	0	0	0.0155912	0	0	0	0	0	0	0	0	0	0	0	0	0	0	0	0	0	0	0	0	0	0	0	0	0	0	0	0	0	0	0	0.00319525	0.00138297	0	0	0	0	0
Paenochrobactrum	0	0	0	0	0	0	0	0	0	0	0	0	0	0	0	0	0	0	0	0	0	0	0	0	0	0	0	0	0	0	0	0	0	0	0	0.00144431	0.00380773	0.00248219	0	0	0	0	0	0	0	0	0	0	0
Pajaroellobacter	0	0	0	0	0	0	0	0	0	0	0.00222732	0	0	0	0	0	0	0	0	0	0	0	0	0	0	0	0	0	0	0	0	0	0	0	0	0	0	0	0	0	0	0	0	0.00138297	0	0	0.00149885	0	0
Paludibacter	0	0	0	0	0	0	0	0	0	0	0	0	0	0	0	0	0	0	0	0	0	0	0	0	0	0	0	0	0	0	0	0	0	0	0	0	0	0	0	0	0	0	0	0	0	0	0	0	0
Panacagrimonas	0	0	0	0	0	0	0	0	0	0	0	0	0	0	0	0	0	0	0	0	0	0	0	0	0	0	0	0	0	0	0	0	0	0	0	0	0	0	0	0	0	0	0	0.00138297	0	0	0	0	0
Pannonibacter	0	0	0	0	0	0	0	0	0	0	0.00222732	0	0	0	0	0	0	0	0	0	0.00280379	0	0	0	0	0	0	0	0	0	0	0	0	0	0	0	0	0	0	0	0	0	0	0	0	0	0	0	0
Pantoea	0.00216183	0.00154923	0	0	0.00104247	0	0	0	0	0.00149757	0.0133639	0	0	0	0	0.00141631	0	0	0	0.00126167	0.00841137	0.00971216	0.00491002	0	0	0	0.00129001	0	0	0	0.00280639	0.00287191	0.00386832	0.00121843	0.00406647	0	0.00126924	0	0.00129109	0	0	0.00261161	0	0.00138297	0	0	0.00599538	0.0228655	0.00127675
Parabacteroides	1.71974	0.525191	0.308082	0.255647	0.880887	1.40234	5.31966	0.72748	2.56976	0.136279	1.21389	0.516344	0.232933	0.573847	2.16259	4.39764	1.21703	1.53725	1.18168	0.995458	0.121965	3.49395	0.479955	0.846789	0.346207	1.01222	0.777874	0.460997	0.87443	3.14482	0.514972	0.989374	0.736271	0.865084	1.59812	2.18958	1.01286	1.09961	3.20061	1.06933	5.5572	2.66515	7.40818	1.59457	0.729531	1.01582	2.0774	2.12497	4.24008
Paraburkholderia_tropica	0	0	0	0	0	0	0	0	0	0	0	0	0	0	0	0	0	0	0	0	0	0	0	0	0	0	0	0	0	0	0	0	0	0	0	0	0	0	0	0	0	0	0	0	0	0	0	0	0
Paracoccus	0	0.00774617	0	0	0	0	0	0	0.00133702	0.0044927	0.0133639	0	0	0	0	0	0	0	0	0.00126167	0.00280379	0	0	0	0	0	0	0	0.0056506	0.00136969	0.00280639	0	0	0.00365528	0	0.0101102	0.00634622	0.0012411	0	0	0	0.00391742	0.0111834	0.00276595	0.00369695	0.00376695	0.00299769	0.00152437	0
Paraeggerthella	0	0	0	0	0	0	0	0	0	0	0.00445464	0	0	0	0	0	0	0	0	0.00126167	0	0.0121402	0	0	0	0	0	0	0	0	0	0	0	0	0	0	0	0	0	0	0	0	0	0	0	0	0	0	0
Parafrigoribacterium	0	0	0	0	0	0	0	0	0	0	0	0	0	0	0	0	0	0	0	0	0	0	0	0	0	0	0	0	0	0	0	0	0	0	0	0	0	0	0	0	0	0	0	0	0	0	0	0	0
Paramaledivibacter	0	0	0	0	0	0	0	0	0	0	0	0	0	0	0	0	0	0	0	0	0	0	0	0	0	0	0	0	0	0	0	0	0	0	0	0	0	0	0	0	0	0	0	0	0	0	0	0	0
Parapedobacter	0	0	0	0	0	0	0	0	0	0	0	0	0	0	0	0	0	0	0	0	0	0	0	0	0	0	0	0	0	0	0	0	0	0	0	0	0	0	0	0	0	0	0	0	0	0	0	0	0
Paraprevotella	0.108092	0.0495755	0.00730629	0.00496401	0.145946	0.0305094	0.0390814	0.0121449	0.114984	0.145264	0.394236	4.29753	0.0963438	0.0389489	0.529765	0.0552361	0.00879778	0.0332451	0.0453946	0.0227101	0.0210284	0.0121402	0.230771	0.104717	0.259968	0.131213	0.141901	0.00129858	0.028253	0.0150666	0.0336766	0.0100517	0	0	0.0216879	0.0548839	0.106617	0.132797	0.0180752	0.0097086	0.00943956	0.0195871	0.0351477	0.0387232	0.0443634	0.0577599	0.0749423	0.100608	1.01629
Parapusillimonas	0	0	0	0	0	0	0	0	0	0.00149757	0.0111366	0	0	0	0.00124358	0	0	0	0	0	0	0	0	0	0	0	0	0	0	0	0	0	0	0	0	0.00577726	0.00380773	0.00372329	0	0	0	0	0	0	0	0	0	0	0
Parascardovia	0	0	0	0	0	0	0	0	0	0	0	0	0	0	0	0	0	0	0	0	0	0	0	0	0	0	0	0	0	0	0	0	0	0	0	0	0	0	0	0	0	0	0.00159762	0	0	0	0	0	0
Parasegetibacter	0	0	0	0	0	0	0	0	0	0	0	0	0	0	0	0	0	0	0	0	0	0	0.00122751	0	0	0	0	0	0	0	0	0	0	0	0	0	0	0	0	0	0	0	0	0	0	0	0	0	0
Parasutterella	0.127548	5.88399	1.04845	0.0769422	4.74532	1.00027	0.133336	1.77437	0.46261	0.130288	0.24946	3.8479	0.131711	0.150602	2.34788	0.497125	1.65105	4.72214	2.14773	0.932374	0.135984	0.0691991	0.193946	0.316738	0.359955	0.226641	6.27072	0.0662277	0.197771	0.0630059	0.220301	0.123492	0.92195	3.25076	0.474422	3.15872	0.154848	4.95073	0.355049	0.697632	0.482766	0.207623	1.63916	0.572551	0.539755	0.281266	2.03543	0.585357	0.698381
Parcubacteria_bacterium_C7867-005	0	0	0	0	0	0	0	0	0	0	0	0	0	0	0	0	0	0	0	0	0	0	0	0	0	0	0	0	0	0	0	0	0	0	0	0	0	0	0	0	0	0	0	0	0	0	0	0	0
Parvibacter	0	0	0	0	0.00104247	0	0	0	0	0	0.00222732	0	0	0	0	0	0	0	0	0	0	0	0	0	0	0	0	0	0	0	0	0	0.00257888	0	0.00677746	0	0	0	0	0	0	0	0	0	0	0	0	0	0.00127675
Parvibaculum	0	0	0	0	0	0	0	0	0	0	0	0	0	0	0	0	0	0	0	0	0	0	0	0	0	0	0	0	0	0	0	0	0	0	0	0	0	0	0	0	0	0	0	0	0	0.00125565	0	0	0
Parvimonas	0.00432367	0.00309847	0	0	0	0	0	0	0	0	0	0	0	0.0012983	0	0	0.0014663	0	0	0	0.0014019	0.00849814	0	0	0	0	0	0.00129858	0	0.00273939	0.00140319	0.00287191	0	0	0	0.00144431	0	0.0012411	0	0.00277389	0.00134851	0	0.00958574	0	0	0	0	0	0
Parviterribacter	0	0	0	0	0	0	0	0	0	0	0	0	0	0	0	0	0	0	0	0	0	0	0	0	0	0	0	0	0	0	0	0	0	0	0	0	0.00380773	0	0	0	0	0	0	0	0	0	0	0	0
Pasteurella	0	0	0	0	0	0	0	0	0	0	0.00668196	0	0	0	0	0	0	0	0	0	0	0	0	0	0	0	0	0	0	0	0	0	0	0	0	0	0	0	0	0	0	0	0	0	0	0	0	0	0
Patulibacter	0	0	0	0	0	0	0	0	0	0	0	0	0	0	0	0	0	0	0	0	0	0	0	0	0	0	0	0	0	0	0	0	0	0	0	0	0	0	0	0	0	0	0	0	0	0	0	0	0
PAUC26f	0	0	0	0	0	0	0	0	0	0	0.00222732	0	0	0	0	0	0	0	0	0	0	0	0	0	0	0	0	0	0	0	0	0	0	0	0	0	0	0	0	0	0	0	0	0.00691486	0	0	0	0	0
Pectobacterium	0	0	0	0	0	0	0	0	0	0	0	0	0	0	0	0	0	0	0	0	0	0	0	0	0	0	0	0	0	0	0	0	0	0	0	0	0	0	0	0	0	0	0	0	0	0	0.00749423	0	0
Pediococcus	0	0	0	0	0	0	0	0	0	0.0254586	0	0	0	0	0	0	0	0	0	0	0	0	0	0	0	0	0	0	0.00141265	0	0	0	0.0064472	0.025587	0.0189769	0	0	0	0	0	0.00134851	0	0.0415382	0.00138297	0	0.00125565	0	0	0
Pedobacter	0	0	0	0	0	0	0	0	0	0	0.00222732	0	0	0	0	0	0	0	0	0	0	0	0	0	0	0	0	0	0	0	0	0	0	0	0	0	0	0.0012411	0	0	0	0	0	0.00138297	0	0	0	0	0
Pedomicrobium	0	0	0	0	0	0	0	0	0	0	0.00445464	0	0.00121954	0	0	0	0	0	0.00993006	0	0	0	0	0	0	0	0	0	0	0	0	0	0	0	0	0	0	0	0	0	0	0	0	0.00276595	0	0	0	0	0
Pelagibacterium	0	0	0	0	0	0	0	0	0	0	0.00222732	0	0	0	0	0	0	0	0	0	0	0	0	0	0	0	0	0	0	0	0	0	0	0	0	0	0	0	0	0	0	0	0	0	0	0	0	0	0
Pelagibius	0	0	0	0	0	0	0	0	0	0	0.0200459	0	0	0	0	0	0	0	0	0	0	0	0	0	0	0	0	0	0	0	0	0	0	0	0	0	0	0	0	0	0	0	0	0	0	0	0	0	0
Pelobacter	0	0	0	0	0	0	0	0	0	0	0.00445464	0	0	0	0	0	0	0	0	0	0	0	0	0	0	0	0	0	0	0	0	0	0	0	0	0	0	0	0	0	0	0	0	0	0	0	0	0	0
Pelomonas	0	0	0	0	0	0	0	0	0	0	0	0	0	0	0	0	0	0	0	0	0	0	0	0	0	0	0	0	0	0	0	0	0	0	0	0	0	0	0	0	0	0	0.00319525	0	0	0	0	0	0
Pelotomaculum	0	0	0	0	0	0	0	0	0	0	0	0	0	0	0	0	0	0	0	0	0	0	0	0	0	0	0	0	0	0	0	0	0	0	0	0	0	0	0	0	0	0	0	0	0	0	0	0	0
Peptoclostridium	0	0	0	0	0	0	0	0	0	0	0	0	0	0.00519319	0	0	0	0	0	0	0	0	0	0	0.00499938	0	0	0.00129858	0	0	0	0	0	0	0	0	0	0	0.00387327	0.0332866	0.00134851	0	0	0	0	0	0.00299769	0	0.0025535
Peptococcus	0.0594505	0.00154923	0.00730629	0.00248201	0.00938223	0.00217924	0.0103451	0.00971593	0.0387737	0	0	0.00400267	0	0.0103864	0	0	0	0.0013298	0	0	0	0	0.00122751	0.00129281	0.0312461	0.00170407	0	0.00259717	0.00423795	0.00684847	0	0.00861574	0.0064472	0	0.00948844	0	0.00126924	0.00248219	0.00129109	0.00554777	0.00539403	0.00261161	0	0	0.00369695	0.00125565	0.0989238	0.00762184	0.00638374
Peptoniphilus	0.00972826	0.0046477	0.0292252	0.00496401	0.00729729	0.00217924	0.00344836	0.00971593	0.193868	0	0.00222732	0	0	0.00259659	0.00124358	0	0.00293259	0.0013298	0	0	0	0.00971216	0	0	0	0	0	0	0.00141265	0	0.00140319	0	0	0	0	0	0	0	0.00129109	0.00138694	0.00269702	0.00130581	0.00159762	0.00138297	0	0.0025113	0	0	0
Peptostreptococcus	0.0064855	0	0	0	0.00104247	0	0.00114945	0	0	0	0	0	0	0	0	0.00424893	0	0	0	0	0.00280379	0.00364206	0	0	0	0	0.00129001	0.00259717	0.0028253	0.00547878	0.00420958	0	0	0.00121843	0	0	0	0.00248219	0.00258218	0.00416083	0	0.00261161	0.00639049	0	0.0073939	0	0	0	0
Peredibacter	0	0	0	0	0	0	0	0	0	0	0	0	0	0	0	0	0	0	0	0	0	0	0	0	0	0	0	0	0	0	0	0	0	0	0	0	0	0	0	0	0	0	0	0	0	0	0	0	0
Permianibacter	0	0	0	0	0	0	0	0	0	0	0	0	0	0	0	0	0	0	0	0	0	0	0	0	0	0	0	0	0	0	0	0	0	0	0	0	0	0	0	0	0	0	0	0.00138297	0	0	0	0	0
Persicitalea	0	0	0	0	0	0	0	0	0	0	0	0	0	0	0	0	0	0	0	0	0	0	0	0	0	0	0	0	0	0	0	0	0	0	0	0	0	0	0	0	0	0	0	0	0	0	0	0	0
Petrimonas	0	0	0	0	0	0	0	0	0	0	0	0	0	0	0	0	0	0	0	0	0	0	0	0	0	0	0	0	0	0	0	0	0	0	0	0	0	0	0	0	0	0.00261161	0	0.00414892	0	0	0	0	0
Phascolarctobacterium	0.124306	0.125488	0.0767161	0.0570861	0.0667181	0.248434	0.0275868	0.833141	0.0828955	0.0688881	0.12473	1.11141	0.0634162	0.0908808	0.238767	0.209614	0.568923	0.263301	0.523456	1.46228	0.0434588	0.0303505	0.120296	0.0452483	0.0849894	0.574272	0.0567603	0.0675263	0.300894	0.175321	0.335363	0.0933372	0.286256	2.82553	0.551685	0.215203	0.522929	6.5927	0.338265	0.206655	0.42478	0.934958	1.39313	0.0580849	0.0924237	0.217228	0.45415	0.211887	3.07696
Phaselicystis	0	0	0	0	0	0	0	0	0	0	0	0	0	0	0	0	0	0	0	0	0	0	0	0	0	0	0	0	0	0	0	0	0	0	0	0	0	0	0	0	0	0	0	0.00414892	0.00246463	0	0	0	0
Phenylobacterium	0	0	0	0	0	0	0	0	0	0	0.00222732	0	0	0	0	0	0	0	0.00283716	0	0	0	0	0.00129281	0	0	0	0	0	0	0	0	0	0	0	0	0	0	0	0	0	0.00391742	0.00319525	0.00968081	0.00123232	0	0	0	0
Phocaeicola	0	0	0	0	0	0	0	0	0	0	0	0	0	0	0	0	0	0	0	0	0	0	0	0	0	0	0	0	0.00141265	0	0	0	0	0	0	0	0	0	0	0.00416083	0	0	0	0	0	0	0	0	0
Phocea	0.00108092	0	0.00121772	0.00248201	0.00104247	0	0.0022989	0.00121449	0	0	0.00668196	0.0106738	0.00121954	0.00259659	0.00124358	0.00141631	0.0014663	0.0013298	0	0.00126167	0	0.00242804	0.00122751	0	0.00249969	0	0	0.00389575	0	0.00273939	0.00420958	0.00430787	0	0	0	0.00577726	0.00888471	0.026063	0	0.00416083	0.00134851	0	0	0	0	0	0	0	0
Phreatobacter	0	0	0	0	0	0	0	0	0	0	0.00445464	0	0.00121954	0	0	0	0	0	0.00993006	0	0	0	0	0	0	0	0	0	0	0	0	0	0	0	0	0	0	0	0	0	0	0	0	0	0	0	0	0	0
Pir4_lineage	0	0	0	0	0	0	0	0	0	0	0	0	0	0	0	0	0	0	0	0	0	0	0	0	0	0	0	0	0	0	0	0	0	0	0	0	0	0	0	0	0	0.00130581	0	0	0	0	0	0	0
Pirellula	0	0	0	0	0	0	0	0	0	0	0	0	0	0	0	0	0	0	0	0	0	0	0	0	0	0	0	0	0	0	0	0	0	0	0	0	0	0	0	0	0	0	0	0	0	0	0	0	0
Pisciglobus	0	0	0	0	0	0	0	0	0	0	0	0	0	0	0	0	0	0	0	0	0	0	0	0	0	0	0	0	0	0	0	0	0	0	0	0	0	0	0	0	0	0	0	0	0	0	0	0	0
Planktothricoides_SR001	0	0	0	0	0	0	0	0	0	0	0	0	0	0	0	0	0	0	0	0	0	0	0	0	0	0	0	0	0	0	0	0	0	0	0	0	0	0	0	0	0	0	0	0	0	0	0	0	0
Planoglabratella_opercularis	0	0	0	0	0	0	0	0	0	0	0	0	0	0	0	0	0	0	0	0	0	0	0	0	0	0	0	0	0	0	0	0	0	0	0	0	0	0	0	0	0	0	0	0	0	0	0	0	0
Planomicrobium	0	0	0	0	0	0	0	0	0	0	0.00445464	0	0	0	0	0	0	0	0	0	0	0	0	0	0	0	0	0	0	0	0	0	0	0	0	0	0	0	0	0	0	0	0	0	0.00123232	0	0	0	0
Plesiomonas	0	0	0	0.001241	0	0	0	0	0	0	0.00222732	0	0	0	0.00124358	0	0	0	0	0	0	0	0	0	0	0	0	0	0	0	0.0266607	0	0	0	0	0	0	0	0	0	0	0	0	0	0	0.00125565	0	0	0
Pleurocapsa_PCC-7319	0	0	0	0	0	0	0	0	0	0	0	0	0	0	0	0	0	0	0	0	0	0	0	0	0	0	0	0	0	0	0	0	0	0	0	0	0	0	0	0	0	0	0	0	0	0	0	0	0
Plot4-2H12	0	0	0	0	0	0	0	0	0	0	0	0	0	0	0	0	0	0	0	0	0	0	0	0	0	0	0	0	0	0	0	0	0	0	0	0	0	0	0	0	0	0	0	0	0	0	0	0	0
PMMR1	0	0	0	0	0	0	0	0	0	0	0	0	0	0	0	0	0	0	0	0	0	0	0	0	0	0	0	0	0	0	0	0	0	0	0	0	0	0	0	0	0	0	0	0	0	0.00125565	0	0	0
Polaromonas	0	0	0	0	0	0	0	0	0	0	0	0	0	0	0	0	0	0	0	0	0	0	0	0	0	0	0	0	0	0	0	0	0	0	0	0	0	0	0	0	0	0	0	0.00138297	0	0	0	0	0
Polyangium	0	0	0	0	0	0	0	0	0	0	0.00668196	0	0	0	0	0	0	0	0	0	0	0	0	0	0	0	0	0	0	0	0	0	0	0	0	0	0	0	0	0	0	0	0	0.00138297	0	0	0	0	0
Polycyclovorans	0	0	0	0	0	0	0	0	0	0	0	0	0	0	0	0	0	0	0	0	0	0	0	0	0	0	0	0	0	0	0	0	0	0	0	0	0	0	0	0	0	0.00391742	0.00159762	0.13968	0.00369695	0.0050226	0	0	0
Polynucleobacter	0	0	0	0	0	0	0	0	0	0	0	0	0	0	0	0	0	0	0	0	0	0	0	0	0	0	0	0	0	0	0	0	0	0	0	0	0	0	0	0	0	0	0	0	0	0	0	0	0
Pontibacter	0	0	0	0	0	0	0	0	0	0.00149757	0.0601376	0	0	0	0	0	0	0	0	0	0	0.00364206	0	0	0	0	0	0	0	0	0	0	0	0	0	0	0	0	0	0	0	0	0.00159762	0.0138297	0	0.00125565	0	0	0
Porphyromonas	0.00108092	0.00309847	0.0109594	0.00248201	0.0104247	0.0108962	0.012644	0.0206464	0.643108	0	0.0356371	0.00133422	0.00487817	0	0	0	0	0	0	0	0	0.00485608	0.00122751	0	0	0	0	0	0.00141265	0	0	0.00143596	0.00257888	0.00243685	0.00135549	0.00288863	0.00126924	0.00248219	0.00645544	0.00832166	0	0.00261161	0.00798811	0	0	0	0	0	0.00127675
possible_genus_04	0	0	0	0	0	0	0	0	0	0	0	0	0	0	0	0	0	0	0	0	0	0	0	0	0	0	0	0	0	0	0	0	0	0	0	0	0	0	0	0	0	0	0	0.00553189	0	0	0	0	0
Povalibacter	0	0	0	0	0	0	0	0	0	0	0	0	0	0	0	0	0	0	0	0	0	0	0	0	0	0	0	0	0	0	0	0	0	0	0	0	0	0	0	0	0	0	0	0	0	0	0	0	0
Pragia	0	0	0	0	0	0	0	0	0	0.0044927	0.0155912	0	0.00121954	0.00259659	0.00124358	0	0	0	0	0	0	0	0	0	0.00124984	0	0	0	0	0	0	0	0	0	0	0	0	0	0	0	0	0	0	0	0	0	0	0	0
Prauserella	0	0	0	0	0	0	0	0	0	0	0	0	0	0	0	0	0	0	0	0	0	0	0	0	0	0	0	0	0	0	0	0	0	0	0	0	0	0	0	0	0	0	0	0	0	0	0	0	0
Prevotella	0.0108092	0.0123939	0.0121772	0.00620501	0.00521235	0.00980659	0.00919561	0.0109304	0.244675	0.00149757	0.0155912	0.00400267	0.0512208	0.00259659	0.00746148	0	0.00293259	0.0013298	0	0.00126167	0.00280379	0.0242804	0.00122751	0.00387842	0	0	0	0	0.0113012	0.0136969	0.00420958	0.00143596	0.0141838	0	0.00406647	0.00433294	0.0342696	0	0.014202	0.00277389	0.00269702	0.00783484	0.0175739	0	0.00123232	0	0.00749423	0.0106706	0.0651141
Prevotella_1	0	0	0	0	0	0	0	0	0	0	0.00222732	0	0	0	0	0	0	0	0	0	0	0	0	0	0	0	0	0	0	0	0	0	0	0	0	0	0	0	0	0	0	0.00130581	0.00159762	0.00968081	0.00123232	0	0	0	0
Prevotella_2	0.136196	0.0867571	0	0	0	0	0	0.0157884	0	0.103332	0.131412	0.0733823	0.0256104	0	0.3681	0.00141631	0.093843	0	0.0070929	0.00126167	0.0378512	0	0	0	0	0.316957	0	0.0753178	0.0678071	0.0191757	0.0196447	0.443711	0	0	0	0.0158875	0	0	0	0	0	0.00391742	0.00159762	0	0.00246463	0.00125565	0.0179862	0.0091462	0
Prevotella_6	0	0	0	0	0	0	0.0022989	0	0	0	0	0	0	0	0.00248716	0	0	0	0	0	0	0	0	0	0	0.00340814	0	0	0.0028253	0.00273939	0	0.00861574	0.0309466	0	0.00542196	0	0.00126924	0	0.0193663	0.00554777	0	0.00261161	0.0223667	0.00138297	0	0	0.00149885	0	0
Prevotella_7	0.0118901	0.0108446	0	0.001241	0.00104247	0	0.00344836	0.00364347	0	0.0044927	0.00668196	0.00266845	0.0109759	0	0	0	0	0	0	0	0	0.00242804	0	0.00129281	0	0	0	0.515538	0.0268403	0.00684847	0.0126287	0.165135	0.0103155	0	0.00406647	0.246978	0.00507698	0.00992876	0	0	0	0.00522323	0.0495263	0.00414892	0	0.0100452	0.0959261	2.53197	0.123845
Prevotella_9	0.866896	38.0446	0.203358	0.0955572	0.0239768	0.610188	0.10575	0.512515	0.760766	0.991389	0.939929	1.06071	22.4518	0.660833	3.63872	0.906439	0.580654	1.02661	0.71922	0.671209	0.807492	0.335069	51.7701	1.06657	0.0649919	2.91907	0.10191	5.97998	8.8898	1.14232	2.51312	27.0864	0.296571	0.0134027	0.0135549	2.78464	52.2916	2.22032	1.25752	0.0929252	0.0296672	22.8386	0.573547	0.414892	0.264948	0.423154	0.214335	0.0975595	3.43318
Prevotellaceae_Ga6A1_group	0	0	0	0	0	0	0	0	0	0	0	0	0	0	0	0	0	0	0	0	0	0	0	0	0	0	0	0	0.0268403	0.0123272	0.00841916	0.031591	0	0	0	0.168985	0	0	0	0	0	0.00130581	0	0	0.00246463	0	0.0734434	0.740842	0.0612839
Prevotellaceae_NK3B31_group	0.0583695	0.0294355	0	0	0	0	0.048277	0.00850144	0	0.00748783	0.0356371	0.0280187	0.914656	0.0843893	0.263639	0.14588	0.115837	0.123672	0.141858	0.137522	0.0574777	0.0376346	0.137481	9.815	0	0.00170407	0	0	0	0	0.00140319	0	0.011605	0	0	0	0	0	0.103287	0.00138694	0	0.675102	0.0862716	0.0802124	0.0431311	0.0238574	0.00449654	0	0
Prevotellaceae_UCG-001	0	0	0	0	0	0	0	0	0	0.0089854	0.0311825	0.00800534	0.071953	0	0	0	0	0	0.0156044	0.00504668	0	0	0	0.00129281	0	0.00170407	0	0	3.48783	0.0657453	0.086998	0.19529	0.00128944	0.00121843	0	0.00577726	0	0	0.00129109	0.00277389	0.00404553	0.00391742	0	0.00138297	0.223049	0.0025113	0.0239815	0.0045731	0.00127675
Prevotellaceae_UCG-003	0	0	0	0	0	0	0	0	0	0	0.0111366	0	0	0	0	0	0	0	0	0	0	0	0	0	0	0	0	0	0	0	0	0	0	0	0	0	0	0	0	0	0	0	0	0	0	0	0	0	0
Prevotellaceae_UCG-004	0	0	0	0	0	0	0	0	0	0	0	0	0	0	0	0	0	0	0	0	0	0	0	0	0	0	0	0	0	0	0	0	0	0	0	0	0	0	0	0	0	0	0	0.00138297	0	0	0	0	0
Prevotellaceae_YAB2003_group	0	0	0	0	0	0	0	0	0	0	0	0	0	0	0	0	0	0	0	0	0	0	0	0	0	0	0	0	0	0	0	0	0	0	0	0	0	0	0	0	0	0	0	0	0	0	0	0	0
Prochlorococcus_MIT9313	0	0	0	0	0	0	0	0	0	0	0	0	0	0	0	0	0	0	0	0	0	0	0	0	0	0	0	0	0	0	0	0	0	0	0	0	0	0	0	0	0	0.00130581	0	0	0	0	0	0	0
Promicromonospora	0	0	0	0	0	0	0	0	0	0	0.00445464	0	0	0	0	0	0	0	0	0	0	0	0	0	0	0	0	0	0	0	0	0	0	0	0	0	0	0	0	0	0	0	0	0	0	0	0	0	0
Propioniciclava	0	0	0	0	0	0	0	0	0	0	0	0	0	0	0	0	0	0	0	0	0	0	0	0	0	0	0	0	0	0	0	0	0	0	0	0	0	0	0	0	0	0	0	0	0	0	0	0	0
Propionivibrio	0	0	0	0	0	0	0	0	0	0	0	0	0	0	0	0	0	0	0	0	0	0	0	0	0	0	0	0	0	0	0	0	0	0	0	0	0	0	0	0	0	0	0	0	0.00246463	0	0	0	0
Prosthecobacter	0	0	0	0	0	0	0	0	0	0	0	0	0	0	0	0	0	0	0	0	0	0	0	0	0	0	0	0	0	0	0	0	0	0	0	0	0	0	0	0	0	0	0	0	0	0	0	0	0
Proteiniborus	0	0	0	0	0	0	0	0	0	0	0	0	0	0	0	0	0	0	0	0	0	0	0	0	0	0	0	0	0	0	0	0	0	0	0	0	0	0	0	0	0	0	0	0	0	0	0	0	0
Proteiniphilum	0	0	0	0	0	0	0	0	0	0.00599027	0.00445464	0	0	0	0	0	0	0	0	0	0	0	0	0	0	0	0	0	0	0	0	0	0	0	0	0.0115545	0.00761547	0.00868767	0	0	0	0.00261161	0	0	0	0	0	0	0
Proteocatella	0	0	0	0	0	0	0	0	0	0	0	0	0	0	0	0	0	0	0	0	0	0	0	0	0	0	0	0	0	0	0	0	0	0	0	0	0	0	0	0	0	0	0	0	0	0	0	0	0
Proteus	0	0.00154923	0	0	0.0135521	0.00217924	0	0	0	0.00599027	0.0111366	0	0	0	0.00248716	0	0	0	0	0	0.014019	0	0.00368252	0	0	0	0	0.00649292	0	0	0	0	0.00128944	0.00487371	0	0	0	0	0.00387327	0.00138694	0.00943956	0.00522323	0	0	0	0	0	0	0
Providencia	0	0	0	0	0	0	0	0	0	0	0.00222732	0	0	0	0.00248716	0	0	0	0	0	0	0.00121402	0	0	0	0	0	0.0662277	0	0	0	0.0172315	0	0	0	0	0	0.0012411	0	0	0	0	0	0	0	0	0	0	0
Pseudahrensia	0	0	0	0	0	0	0	0	0	0	0	0	0	0	0	0	0	0	0	0	0	0	0	0	0	0	0	0	0	0	0	0	0	0	0	0	0	0	0	0	0	0	0	0	0	0	0	0	0
Pseudaminobacter	0	0	0	0	0	0	0	0	0	0	0	0	0	0	0	0	0	0	0	0	0	0	0	0	0	0	0	0	0	0	0	0	0	0	0	0	0	0	0	0	0	0	0	0	0	0	0	0	0
Pseudarthrobacter	0	0	0	0	0	0	0	0	0	0	0	0	0	0	0	0	0	0	0	0	0	0	0	0	0	0	0	0	0	0	0	0	0	0	0	0	0	0	0	0	0	0	0	0	0	0	0	0	0
Pseudoalteromonas	0	0	0	0	0	0	0	0	0	0	0	0	0	0	0	0	0	0	0	0	0	0	0	0	0	0	0	0	0	0	0	0	0	0	0	0	0.00126924	0	0	0	0	0.00652903	0.0159762	0.0138297	0.00985853	0.0125565	0.00449654	0	0
Pseudochrobactrum	0	0	0	0	0	0	0	0	0	0	0	0	0	0	0	0	0	0	0	0	0	0	0	0	0	0	0	0	0	0	0	0	0	0	0	0.00144431	0.00253849	0	0	0	0	0	0.00479287	0	0	0	0	0	0
Pseudoduganella	0	0	0	0	0	0	0	0	0	0.00299513	0.0111366	0	0.00121954	0	0	0	0.0014663	0	0	0	0	0	0	0	0	0	0	0	0	0	0	0	0	0	0	0	0	0	0	0	0	0	0	0.0152127	0	0	0	0	0
Pseudoflavitalea	0	0	0	0	0	0	0	0	0	0	0	0	0	0	0	0	0	0	0	0	0	0	0	0	0	0	0	0	0	0	0	0	0	0	0	0	0	0	0	0	0	0	0	0	0	0	0	0	0
Pseudofulvimonas	0	0	0	0	0	0	0	0	0	0	0	0	0	0	0	0	0	0	0	0	0	0	0	0	0	0	0	0	0	0	0	0	0	0	0	0	0	0	0	0	0	0	0	0	0	0	0	0	0
Pseudogracilibacillus	0	0	0	0	0	0	0	0	0	0	0	0	0	0	0	0	0	0	0	0	0	0	0	0	0	0	0	0	0	0	0	0	0	0	0	0	0	0	0	0	0	0	0.0447334	0	0	0	0	0	0
Pseudohongiella	0	0	0	0	0	0	0	0	0	0	0	0	0	0	0.00248716	0	0	0	0	0	0	0	0	0	0	0	0	0	0	0	0	0	0	0	0	0	0	0	0	0	0	0	0	0	0	0	0	0	0
Pseudolabrys	0	0	0	0.00372301	0	0	0	0	0	0	0.00890928	0	0.00243908	0	0	0	0	0	0	0	0	0	0	0	0	0	0	0	0	0	0	0	0	0	0	0	0	0	0	0	0	0.00130581	0	0.00276595	0	0	0.00149885	0	0
Pseudomonas	0.00108092	0	0.00243543	0.00248201	0.00208494	0	0	0	0	0.0314489	0.171504	0.00400267	0.00121954	0.00778978	0.0124358	0.0283262	0.0102641	0.00797883	0.428411	0.011355	0.144395	0.0121402	0.00982005	0.0103425	0.00249969	0.00340814	0.00387002	0.00519433	0.0141265	0.0328727	0.00841916	0.00574383	0.00257888	0.0207133	0.00406647	0.173318	0.132001	0.0843945	0.00129109	0	0.00539403	0.233739	0.763664	0.60021	0.791147	0.267454	0.146887	0.0121949	0.00127675
Pseudonocardia	0	0	0	0	0	0	0	0	0	0.00149757	0.00222732	0	0	0	0	0	0	0	0	0	0	0	0	0	0	0	0	0	0	0	0	0	0	0	0	0	0	0	0	0	0	0.00914065	0.00319525	0.0110638	0.00246463	0	0.00599538	0	0
Pseudopedobacter	0	0	0	0	0	0	0	0	0	0	0	0	0	0	0	0	0	0	0	0	0	0	0	0	0	0	0	0	0	0	0	0	0	0	0	0	0	0	0	0	0	0	0	0	0	0	0	0	0
Pseudopropionibacterium	0.00216183	0	0	0	0	0	0	0	0	0	0	0	0	0	0	0	0	0	0	0	0	0	0	0	0	0	0	0	0.00141265	0	0	0	0	0.00121843	0	0	0	0	0	0	0.00134851	0	0	0	0	0	0	0	0
Pseudoramibacter	0	0	0	0	0	0	0	0	0	0	0	0	0	0	0	0	0	0	0	0	0	0	0	0	0	0	0	0	0	0	0	0	0	0	0	0	0	0	0	0	0	0	0	0	0	0.00125565	0	0	0
Pseudorhodobacter	0	0	0	0	0	0	0	0	0	0	0.00445464	0	0	0	0	0	0	0	0	0	0.0014019	0	0	0	0	0	0	0	0	0	0	0	0	0	0	0	0	0	0	0	0	0	0	0	0.00246463	0	0	0	0
Pseudorhodoferax	0	0	0	0	0	0	0	0	0	0	0	0	0	0	0	0	0	0	0	0	0	0	0	0	0	0	0	0	0	0	0	0	0	0	0	0	0	0	0	0	0	0	0	0	0	0	0	0	0
Pseudorhodoplanes	0	0	0	0	0	0	0	0	0	0	0.00222732	0	0	0	0	0	0	0	0	0	0.0014019	0	0	0	0	0	0	0	0	0	0	0	0	0	0	0	0	0	0	0	0	0.00130581	0	0.0124468	0	0	0	0	0
Pseudoscardovia	0	0	0	0	0	0	0	0	0	0	0	0	0	0	0	0	0	0	0	0	0	0	0	0	0	0	0	0	0	0	0	0	0	0	0	0	0	0	0	0	0	0	0.00319525	0	0	0	0	0	0
Pseudothermotoga	0	0	0	0	0	0	0	0	0	0	0	0	0	0	0	0	0	0	0	0	0	0	0	0	0	0	0	0	0	0	0	0	0	0	0	0	0	0	0	0	0	0.00130581	0	0	0	0	0	0	0
Pseudoxanthomonas	0	0	0	0	0	0	0	0	0	0.00149757	0.00445464	0	0	0	0.00124358	0	0	0	0	0	0	0	0	0	0	0	0	0	0	0	0	0	0	0	0	0	0	0	0	0	0	0	0	0.00138297	0	0	0	0	0
Psychrobacter	0	0	0	0	0	0	0	0	0	0	0	0	0	0	0	0	0	0	0	0	0	0	0	0	0	0	0	0	0	0	0	0	0	0	0	0.00288863	0	0	0	0	0	0.00261161	0	0.00138297	0	0	0	0	0
Pusillimonas	0	0	0	0	0	0	0	0	0	0	0	0	0	0	0	0	0	0	0	0	0	0	0	0	0	0	0	0	0	0	0	0	0	0	0	0	0	0	0	0	0	0	0	0	0	0.0025113	0	0	0
Pygmaiobacter	0	0	0	0	0	0	0	0.00121449	0	0	0.00222732	0.00800534	0.00121954	0	0	0	0	0	0	0	0.0014019	0	0.00368252	0	0	0	0	0.00259717	0	0	0	0	0.00257888	0.0121843	0.00135549	0	0.00126924	0.00372329	0.00258218	0.00138694	0.00134851	0	0	0.00138297	0	0	0	0	0
Pyramidobacter	0	0	0.00974172	0	0	0	0	0	0	0	0	0	0	0	0	0	0	0	0	0	0	0	0	0.00129281	0	0	0.00387002	0.00129858	0.00141265	0.0410908	0.00140319	0	0	0.00974742	0.00406647	0.00288863	0.00126924	0	0.00516436	0.00832166	0.00134851	0.00261161	0.00639049	0	0.00246463	0.00878955	0.00599538	0.00152437	0
Qipengyuania	0	0	0	0	0	0	0	0	0	0.00149757	0.0111366	0	0.00121954	0	0	0	0	0	0.0283716	0	0.00280379	0.00121402	0	0	0	0	0	0	0	0	0	0	0	0	0	0	0	0	0	0	0	0	0	0.00138297	0.00123232	0	0.00149885	0	0
Quadrisphaera	0	0	0	0	0	0	0	0	0	0	0	0	0	0	0	0	0	0	0	0	0	0	0	0	0	0	0	0	0	0	0	0	0	0	0	0	0	0	0	0	0	0	0	0	0	0	0	0	0
Quinella	0	0	0	0	0	0	0	0	0	0	0	0	0	0	0	0	0	0	0	0	0	0	0	0	0	0	0	0	0	0	0	0	0	0	0	0	0	0	0	0	0	0	0	0	0	0.00125565	0	0	0
RA	0	0	0	0	0	0	0	0	0	0	0	0	0	0	0	0	0	0	0	0	0	0	0	0	0	0	0	0	0	0	0	0	0	0	0	0	0	0	0	0	0	0	0	0	0	0	0	0	0
Ralstonia	0.00108092	0	0	0	0	0.00108962	0	0	0	0.0119805	0.0534557	0	0	0	0.00124358	0.00141631	0.0014663	0	0.0141858	0.00126167	0.00420569	0.00121402	0	0	0	0.00170407	0.00516003	0.00259717	0	0.00136969	0.00140319	0	0	0.00365528	0	0.0101102	0.00380773	0.0012411	0	0.00138694	0.00269702	0.0483149	0.0910645	0.0912762	0.123232	0.0590156	0.0269792	0.0121949	0.00638374
Ramlibacter	0	0	0	0	0	0	0	0	0	0	0.0155912	0	0	0	0	0	0	0	0.00851148	0	0.00280379	0	0	0	0	0	0	0	0	0	0	0	0	0	0	0	0	0	0	0	0	0.0169755	0.00159762	0.0304254	0.00369695	0	0	0	0
Raoultella	0.100525	0.00309847	0	0	0	0	0	0	0.00401107	0	0.0178186	0.00533689	0.00121954	0	0.00248716	0.00424893	0	0	0	0.00126167	0.00841137	0.060701	0.00613753	0	0	0	0	0.00129858	0.00141265	0	0	0.00143596	0.00773664	0.00974742	0.00271098	0	0.00253849	0	0.00516436	0.00416083	0	0.00261161	0.00159762	0	0	0.0050226	0.119908	0.0533528	0.0383024
Raoultibacter	0.00324275	0	0	0.001241	0.00104247	0.00217924	0	0.0109304	0	0	0	0	0	0.00389489	0	0.00283262	0	0	0	0	0	0.00121402	0.00368252	0	0	0.00170407	0	0	0.00423795	0.00410908	0.00561277	0	0.00257888	0.00121843	0.00948844	0	0	0	0	0	0	0	0	0	0.00123232	0.00125565	0.00449654	0.00304873	0
RB41	0	0	0	0	0	0	0	0	0	0	0.0155912	0	0	0	0	0	0	0	0	0	0	0	0	0	0	0	0	0	0	0	0	0	0	0	0	0	0	0	0	0	0	0.0130581	0	0.0719146	0.00616158	0.00125565	0	0	0
Reyranella	0	0	0	0	0	0.00108962	0	0	0	0	0.00445464	0	0	0	0	0	0	0	0	0	0	0	0	0	0	0	0	0	0	0	0	0	0	0	0	0	0	0	0	0	0	0.00261161	0.00159762	0.0124468	0.00123232	0	0.00149885	0	0
Rheinheimera	0	0	0	0	0	0	0	0	0	0	0	0	0	0	0	0	0	0	0	0	0.00280379	0	0	0	0	0	0	0	0	0	0	0	0	0	0	0	0	0	0	0	0	0.00130581	0	0	0	0	0	0	0
Rhizobacter	0	0	0	0	0	0	0	0	0	0	0.0178186	0	0	0.0012983	0	0	0	0	0.00141858	0.00126167	0	0.00121402	0	0	0	0	0	0	0	0	0	0	0	0	0	0.00144431	0	0	0	0	0	0.00391742	0	0.00691486	0.00246463	0	0	0	0
Rhizocola	0	0	0	0	0	0	0	0	0	0	0	0	0	0	0	0	0	0	0	0	0	0	0	0	0	0	0	0	0	0	0	0	0	0	0	0	0	0	0	0	0	0	0	0.00276595	0	0	0	0	0
Rhodanobacter	0	0	0	0.016133	0	0	0	0	0	0	0	0	0	0	0	0	0	0	0	0	0	0	0	0	0	0.00511221	0	0	0	0	0	0	0	0	0	0	0	0	0	0	0	0	0	0.00138297	0	0	0	0.0045731	0
Rhodobacter	0	0	0	0	0	0	0	0	0	0	0	0	0	0	0	0	0	0	0	0	0	0	0	0	0	0	0	0	0	0	0	0	0	0	0	0	0	0	0	0	0	0	0	0	0	0	0	0	0
Rhodococcus	0	0	0	0	0	0	0	0	0	0	0	0	0	0	0	0	0	0	0	0	0.00280379	0	0	0	0	0	0	0	0	0	0	0	0	0	0	0	0	0	0	0	0	0	0	0.00276595	0	0.0025113	0.00149885	0	0
Rhodocytophaga	0	0	0	0	0	0	0	0	0	0	0.00222732	0	0	0	0	0	0	0	0	0	0	0.00121402	0	0	0	0	0	0	0	0	0	0	0	0	0	0	0	0	0	0	0	0	0	0.00138297	0	0	0	0	0
Rhodoferax	0	0	0	0	0	0	0	0	0	0	0	0	0	0	0	0	0	0	0	0	0	0.00121402	0	0	0	0	0	0	0	0	0	0	0	0	0	0	0	0	0	0	0	0	0	0.00138297	0.00123232	0	0	0	0
Rhodopirellula	0	0	0	0	0	0	0	0	0	0	0	0	0	0	0	0	0	0	0	0	0	0	0	0	0	0	0	0	0	0	0	0	0	0	0	0	0	0	0	0	0	0	0	0	0	0	0	0	0
Rhodoplanes	0	0	0	0	0	0	0	0	0	0	0.00222732	0	0	0	0	0	0	0	0	0	0	0	0	0	0	0	0	0	0	0	0	0	0	0	0	0	0	0	0	0	0	0.00261161	0	0.00138297	0	0.00125565	0	0	0
Rhodopseudomonas	0	0	0	0	0	0	0	0	0	0	0	0	0	0	0	0	0	0	0	0	0	0	0	0	0	0	0	0	0	0	0	0	0	0	0	0	0	0	0	0	0	0	0	0	0	0	0	0	0
Rhodovastum	0	0	0	0	0	0	0	0	0	0	0	0	0	0	0	0	0	0	0	0	0	0	0	0	0	0	0	0	0	0	0	0	0	0	0	0	0	0	0	0	0	0	0	0	0	0	0	0	0
Rickettsia	0	0	0	0	0	0	0	0	0	0	0	0	0	0	0	0	0	0	0	0	0	0	0	0	0	0	0	0	0	0	0	0	0	0	0	0	0	0	0	0	0	0	0	0	0	0	0	0	0
Rickettsiella	0	0	0	0	0	0	0	0	0	0	0	0	0	0	0	0	0	0	0	0	0	0	0	0	0	0	0	0	0	0	0	0	0	0	0	0	0	0	0	0	0	0	0	0	0	0	0	0	0
Rikenella	0	0	0	0	0	0	0	0	0.00133702	0	0	0	0	0	0	0	0	0	0	0	0	0	0	0	0	0	0	0	0	0	0	0.00287191	0	0	0	0.00144431	0.00380773	0	0	0	0	0	0	0	0	0	0.00299769	0	0
Rikenellaceae_RC9_gut_group	0.00216183	0	0	0	0	0	0.0183912	0	0	0	0.0311825	0	0	0.0895825	0	0	0	0	0.00283716	0	0	0	0	0.00258562	0.0449944	0	0	0	0	0	0	0	0.00773664	0	0	0	0.00126924	0	0.338265	0	0	0.0104465	0.00958574	0	0	0.00125565	0	0	0
Robinsoniella	0	0.00154923	0	0	0	0	0	0.00364347	0	0.00149757	0.00445464	0	0.00609771	0.00259659	0	0	0	0	0	0	0.00420569	0	0	0	0.00124984	0	0	0	0	0.00136969	0.00140319	0.00287191	0	0.00121843	0	0.00722157	0	0.00868767	0.00258218	0	0	0	0	0	0	0.00125565	0.0224827	0.0045731	0.0025535
Romboutsia	20.0337	1.75373	1.43934	0.277985	2.30073	0.366113	0.993126	0.755414	0.941265	0.78772	1.80636	0.216144	0.0573185	0.849086	0.404164	0.313005	0.360709	0.223407	0.47948	0.242241	3.551	0.485608	0.846979	0.237877	0.123735	0.122693	0.0619203	0.834989	1.48611	0.754701	0.785788	1.37565	0.502882	3.23493	5.60089	0.528619	0.25258	0.187405	0.295659	0.263519	1.02487	0.168449	0.174141	0.203297	0.634643	0.92667	0.379208	0.137193	0.0919258
Roseburia	1.79432	1.78317	5.22035	1.29188	2.86262	11.392	2.38281	3.42122	3.57253	25.1711	5.02706	0.785857	6.62821	13.3153	16.8443	6.27001	7.93853	9.66901	15.776	14.537	2.54724	1.91208	6.80529	12.6191	7.20035	6.84866	15.0711	16.0778	18.12	3.39958	2.5931	12.0649	12.2626	4.2316	8.39998	5.43496	3.14519	3.41798	5.5788	3.24545	1.88117	29.7685	4.45737	11.3265	14.8802	1.97263	9.23139	10.4404	5.21168
Roseiarcus	0	0	0	0	0	0	0	0	0	0	0.00222732	0	0	0	0	0	0	0	0	0	0	0	0	0	0	0	0	0	0	0	0	0	0	0	0	0	0	0	0	0	0	0	0	0.00138297	0.00123232	0	0	0	0
Roseimicrobium	0	0	0	0	0	0	0	0	0	0	0	0	0	0	0	0	0	0	0	0	0	0	0	0	0	0	0	0	0	0	0	0	0	0	0	0	0	0	0	0	0	0	0	0.00138297	0	0	0	0	0
Roseobacter_clade_NAC11-7_lineage	0	0	0	0	0	0	0	0	0	0	0	0	0	0	0	0	0	0	0	0	0	0	0	0	0	0	0	0	0	0	0	0	0	0	0	0	0	0	0	0	0	0	0	0	0	0	0	0	0
Roseomonas	0	0	0	0	0	0	0	0	0	0	0	0	0	0	0	0	0	0	0	0	0	0	0	0	0	0	0	0	0	0	0	0	0	0	0	0	0	0	0	0	0	0	0	0.00276595	0.00123232	0	0	0	0
Rothia	0.0410749	0.0170416	0.00121772	0.00868702	0.00312741	0.00326886	0.00574726	0.0157884	0.00935916	0.0089854	0.0222732	0.00133422	0.00365863	0.0142813	0	0.00566524	0.00439889	0	0.00283716	0.00252334	0.0728986	0.00121402	0.00122751	0.00517123	0	0	0	0.00389575	0.024015	0	0	0	0.0232099	0.00974742	0.00406647	0.00144431	0.00126924	0.00372329	0.00645544	0.00693472	0.00674254	0.0287278	0.025562	0.0138297	0.00985853	0.0125565	0.00749423	0	0
Rubellimicrobium	0	0	0	0	0	0	0	0	0.00133702	0.00149757	0.00668196	0	0	0	0	0	0	0	0	0	0	0	0	0	0	0	0	0	0	0	0	0	0	0	0	0	0	0	0	0	0	0	0	0.00138297	0	0.0025113	0	0	0
Rubrivirga	0	0	0	0	0	0	0	0	0	0	0	0	0	0	0	0	0	0	0	0	0	0	0	0	0	0	0	0	0	0	0	0	0	0	0	0	0	0	0	0	0	0	0	0	0	0	0	0	0
Rubrobacter	0	0	0	0	0	0	0	0	0	0	0	0	0	0	0	0	0	0	0	0	0	0	0	0	0	0	0	0	0	0	0	0	0	0	0	0	0	0	0	0	0	0.0365626	0.00159762	0.00968081	0.00246463	0.00125565	0.00299769	0	0
Ruegeria	0	0	0	0	0	0	0	0	0	0	0	0	0	0	0	0	0	0	0	0	0	0	0	0	0	0	0	0	0	0	0	0	0	0	0	0	0	0	0	0	0	0	0	0	0	0	0	0	0
Rufibacter	0	0	0	0	0	0	0	0	0	0	0	0	0	0	0	0	0	0	0	0	0	0	0	0	0	0	0	0	0	0	0	0	0	0	0	0	0	0	0	0	0	0	0	0	0	0	0	0	0
Ruminiclostridium	0.00216183	0.00154923	0.00243543	0.001241	0.00625482	0	0	0.0133594	0.00534809	0.00299513	0.00222732	0.00667111	0	0	0	0	0	0	0.00425574	0.00126167	0	0.00121402	0.00491002	0.00129281	0	0	0	0	0.0127138	0.0150666	0.0140319	0.0172315	0.00128944	0.00731056	0.107084	0.0303306	0.0190387	0.0223397	0.00387327	0.00277389	0.00134851	0.00130581	0	0	0	0	0.0539585	0.0198168	0.0280885
Ruminiclostridium_1	0	0	0	0	0.00729729	0.00108962	0	0	0	0	0.00445464	0.00133422	0.00121954	0	0.00497432	0	0	0	0	0.00126167	0	0	0.00736504	0	0	0	0	0.015583	0.00141265	0	0	0.0129236	0.00128944	0	0.0203324	0.00288863	0	0	0.00516436	0.00138694	0.00269702	0.00391742	0	0.00691486	0.00246463	0.00125565	0	0	0
Ruminiclostridium_5	0.0843116	0.0883064	0.0280075	0.0248201	0.0583783	0.0544811	0.0620704	0.137238	0.12568	0.0314489	0.133639	0.0627085	0.0390253	0.0337557	0.0596918	0.0439056	0.0777137	0.0452134	0.0141858	0.0656069	0.026636	0.0218524	0.0466452	0.0711044	0.0649919	0.0443058	0.0606303	0.015583	0.0395542	0.0383514	0.0140319	0.0229753	0.0477093	0.0548292	0.0569306	0.0404408	0.0317311	0.0608137	0.058099	0.0263519	0.0296672	0.240268	0.0511239	0.0732976	0.0455957	0.236062	0.0599538	0.0320117	0.0536234
Ruminiclostridium_6	0.0832306	0.0232385	0.0158303	0.100521	0.0145946	0.00217924	0.0298857	0.00242898	0.0494699	0.0404343	0.0801835	0.0266845	0.0182931	0.0765995	0.0111922	0.00283262	0.00879778	0	0.0113486	0.0328034	0.00280379	0.00364206	0.00491002	0.00517123	0.594926	0.0426018	0.0245101	0	0.0141265	0.00684847	0.0280639	0.0186674	0.0296571	0.0109658	0.0487977	0.0361079	0.0279234	0.0111699	0.0348594	0.0110955	0.00134851	0.0117523	0.0191715	0.00414892	0.027111	0.332747	0.0674481	0.00304873	0.0217047
Ruminiclostridium_9	0.0237802	0.0402801	0.00243543	0.00744602	0.0385714	0.0141651	0.012644	0.0364347	0.0227294	0.0209659	0.0445464	0.0640427	0.0548794	0.022071	0.0808327	0.0269099	0.00439889	0.00797883	0.00425574	0.0138784	0.00981327	0.0060701	0.0601478	0.0426627	0.0337458	0.0306733	0.00903004	0.0142844	0.0226024	0.0643756	0.0210479	0.0416427	0.0477093	0.0231501	0.082685	0.0967691	0.0698085	0.115422	0.058099	0.0318997	0.0256217	0.04048	0.0287572	0.316701	0.0246463	0.025113	0.173866	0.0533528	0.0625606
Ruminococcaceae_NK4A214_group	0.0324275	0.0588709	0.0474909	0.0521221	0.16888	0.0686461	4.0886	0.318197	0.153758	0.00299513	0.0779562	0.0253502	0.0378058	0.218114	0.0198973	0.0354078	0.00439889	0.00664902	0.00567432	0.0100934	0.00560758	0.00849814	0.0601478	0.0827397	0.131234	0.141438	0.0232201	0.116872	0.0381415	0.0725938	0.0280639	0.172315	0.0915503	0.204696	0.52322	0.13721	0.128194	0.0372329	0.0555168	0.0291258	0.0809105	0.0156697	0.0239643	0.0124468	0.0197171	0.0100452	0.166372	0.134144	0.407283
Ruminococcaceae_UCG-002	0.228074	0.664622	0.0706275	0.106726	0.18139	0.0958867	0.33449	0.892651	0.250023	0.11082	0.570194	0.157438	0.229274	1.08797	0.542201	0.0892275	0.03959	0.0917565	0.017023	0.119859	0.014019	0.0242804	0.127661	0.23012	0.63617	0.454987	0.0296701	0.445414	0.189295	0.621841	0.178206	0.710798	0.359754	0.272928	2.35178	0.553172	0.307157	0.31772	0.2608	0.187237	0.175306	0.047009	0.0639049	0.0622338	0.0579189	0.116775	0.660991	0.821634	0.333231
Ruminococcaceae_UCG-003	0.051884	0.0371816	0.00121772	0.00992802	0.0302316	0.00217924	0.0195407	0.0279333	0.0213924	0.0224635	0.0445464	0.0226818	0.00975634	0.109057	0.0323331	0.00424893	0.0205282	0.00664902	0.00141858	0.0328034	0.00560758	0.00849814	0.0135026	0.0620548	0.0662417	0.0834995	0.00387002	0.0519433	0.00988854	0.00821816	0.00140319	0.0847214	0.0128944	0.0194948	0.162659	0.0462181	0.0215772	0.012411	0.0374416	0.0305128	0.0323642	0.0156697	0.00639049	0.0843613	0.00492927	0.0125565	0.101922	0.121949	0.0600071
Ruminococcaceae_UCG-004	0.0281039	0.0480263	0.0280075	0.00868702	0.0479536	0.0479433	0.0264374	0.298765	0.0721993	0.0194684	0.0311825	0.0573716	0.00243908	0.022071	0.0186537	0.135966	0.0278596	0.0146279	0.00425574	0.0176634	0.014019	0.0060701	0.0282326	0.00646404	0.0274966	0.0357855	0.0129001	0.00259717	0.124313	0.0397211	0.0589341	0.0847214	0.0786559	0.135245	0.325318	0.0173318	0.0165002	0.139003	0.072301	0.0194172	0.0593344	0.0496207	0.0319525	0.0898932	0.0295756	0.0163235	0.0314758	0.0182924	0.0178745
Ruminococcaceae_UCG-005	0.0972826	0.0914048	0.0292252	0.0483991	0.137606	0.0152547	0.136785	0.64368	0.0815584	0.044927	0.53233	0.0680454	0.102442	0.158392	0.0596918	0.0424893	0.0263933	0.0119682	0.00851148	0.0315418	0.0112152	0.0279224	0.0576928	0.10601	0.104987	0.0800913	0.00774004	0.157129	0.0861716	0.0506787	0.0280639	0.374785	0.232099	0.13159	1.25925	0.180539	0.176425	0.0843945	0.287913	0.170594	0.124063	0.0443974	0.0143786	0.0401062	0.0480603	0.0364139	0.35073	0.257618	0.250243
Ruminococcaceae_UCG-007	0.00108092	0	0	0	0	0.00108962	0	0.00364347	0	0	0	0	0	0	0	0	0	0	0	0	0	0	0	0	0.00124984	0.00340814	0	0.00389575	0	0	0.00140319	0	0.00128944	0	0.00406647	0	0	0.0012411	0	0.00277389	0.00269702	0	0	0	0	0.00125565	0	0	0.00127675
Ruminococcaceae_UCG-008	0.051884	0.0247878	0.0560149	0	0	0.00108962	0	0.0485797	0	0.0224635	0.0155912	0.00266845	0	0	0.00373074	0	0.00293259	0	0	0	0.00280379	0.00121402	0	0	0	0.0102244	0	0	0.0211897	0.0205454	0.00280639	0.0129236	0.0541565	0.0194948	0.0393092	0	0	0	0.0387327	0.0208041	0.00943956	0.00130581	0	0	0	0	0.00299769	0	0
Ruminococcaceae_UCG-009	0.00540459	0.00154923	0	0	0.00625482	0.00326886	0	0.0485797	0.0133702	0	0.00222732	0.0133422	0	0.022071	0.00124358	0.00141631	0	0.00265961	0	0	0	0	0.0122751	0	0.00749906	0.00511221	0	0.00129858	0.0056506	0.00684847	0.00701597	0.0114877	0.00128944	0.00487371	0.0203324	0.00144431	0.00380773	0.00744657	0.00774653	0.00277389	0.00134851	0	0	0.00138297	0.00123232	0.0313913	0	0.00152437	0
Ruminococcaceae_UCG-010	0.0313466	0.0247878	0.0121772	0.00992802	0.0364865	0.0130755	0.0413803	0.21375	0.0213924	0.0254586	0.0980021	0.0346898	0.0121954	0.223307	0.0348202	0.00991417	0.0014663	0.00664902	0	0.0315418	0.00560758	0.0060701	0.0368252	0.0258562	0.117485	0.0460099	0.00129001	0.167517	0.024015	0.035612	0.0294671	0.32309	0.0361043	0.0292423	0.348361	0.0548839	0.0444236	0.0384739	0.109743	0.098473	0.0755165	0.0261161	0.0271596	0.0553189	0.0357372	0.0326469	0.0569561	0.131096	0.010214
Ruminococcaceae_UCG-011	0	0.00154923	0	0	0.00416988	0	0	0.00121449	0	0	0	0	0	0	0	0	0	0	0	0	0	0	0	0	0	0	0	0	0.0028253	0.00273939	0.00841916	0.00430787	0.00257888	0.00365528	0.0203324	0.00144431	0.010154	0.00868767	0.00387327	0.00138694	0.00134851	0	0	0	0	0	0.00299769	0.00152437	0.00638374
Ruminococcaceae_UCG-013	0.0345894	0.0294355	0.034096	0.0359891	0.111544	0.0468537	0.109198	0.125093	0.106962	0.242606	0.594695	0.0186791	0.071953	0.421946	0.161665	0.123219	0.126102	0.0438836	0.119161	0.108504	0.902821	0.573017	0.147301	0.117646	0.16248	0.185744	0.0348302	2.14396	0.128551	0.836883	0.0378862	0.775416	0.11605	0.115751	0.13826	0.0895475	0.0482313	0.0347507	0.14202	0.141468	0.0606829	0.0365626	0.0303548	0.0981911	0.0283433	0.0577599	0.0539585	0.0320117	0.103417
Ruminococcaceae_UCG-014	0.175109	1.43924	0.125425	0.0918342	0.429498	0.0882593	0.783926	0.392281	2.23016	0.154249	0.358599	0.378919	4.14522	0.511529	0.318356	0.140215	0.102641	0.0625008	0.0680919	0.205652	0.116357	0.0813393	0.543785	6.09688	1.2086	1.98183	0.0245101	0.679159	0.535394	0.234218	0.366234	2.26307	3.72262	3.79784	9.62399	0.751044	0.564814	0.174994	3.26775	0.905674	1.14623	0.249409	0.258815	0.340211	0.512644	0.528629	11.1589	1.09754	1.59338
Ruminococcaceae_V9D2013_group	0	0	0	0	0	0	0	0	0	0	0	0.00133422	0	0	0	0	0	0	0	0	0	0	0.00122751	0	0	0	0	0	0.00141265	0	0.00280639	0.00287191	0.00515776	0	0.00271098	0	0	0.00248219	0	0	0	0	0	0	0	0	0	0	0
Ruminococcus_1	0.513436	0.347029	0.0462732	0.335071	0.367992	0.0359575	0.387365	0.123878	0.322223	0.109322	0.367508	0.0867245	0.618308	0.277835	0.421574	0.188369	0.285928	0.0930863	0.69936	0.239717	0.102338	0.0886234	0.137481	1.95473	0.381202	1.28828	0.126421	0.179204	0.518442	0.334205	0.820868	0.334578	0.201153	0.482497	0.173503	0.410185	0.330004	0.708665	0.593901	0.452144	0.458493	0.169755	0.103845	0.62787	0.4843	0.281266	0.193351	0.37347	0.389408
Ruminococcus_2	1.21495	0.399703	0.36775	0.30901	0.635907	0.381367	1.66556	3.65562	6.9191	0.142269	1.31189	0.174783	0.118296	0.327171	0.290998	0.358326	0.413496	0.228726	0.310669	1.92152	0.187854	0.933581	1.28152	0.595985	0.384952	0.216417	0.436022	1.32066	1.69235	1.0396	1.319	8.51809	1.51767	4.08173	2.18776	1.08179	0.478505	1.11823	0.755287	0.318997	0.902152	0.198483	0.0543192	0.265531	0.231675	0.499749	1.01922	0.362799	0.703488
Ruminococcus_gauvreauii_group	0.342651	0.0604202	0.125425	0.0409531	0.118842	0.193953	0.0632198	0.0570811	0.367681	0.05541	0.0579103	0.00533689	0.0109759	0.0714063	0.124358	0.0963091	0.0527867	0.0678201	0.043976	0.0832702	0.145797	0.0218524	0.0331427	0.0387842	0.0424947	0.0306733	0.0193501	0.031166	0.124313	0.0451999	0.0210479	0.0201034	0.136681	0.197385	0.11115	0.0288863	0.0330004	0.00496438	0.0632634	0.0471561	0.0647284	0.0509265	0.0415382	0.0414892	1.13373	0.0351582	0.187356	0.0487797	0.0357489
Ruminococcus_gnavus_group	0.167542	0.591808	1.37358	0.260611	0.0719304	0.502315	0.213798	1.25578	0.100277	0.152752	0.541239	0.128085	0.00487817	0.177867	0.160422	0.128884	0.153961	0.125002	0.208531	0.434015	0.863568	2.11361	0.0871529	0.0930822	0.00499938	0.00511221	0.0245101	0.303868	0.346099	0.265721	0.157158	0.387708	0.237257	2.35035	0.532708	0.0693271	0.00761547	0.00992876	0.0232396	0.0152564	0.569071	0.0365626	0.218874	0.247552	0.0727067	0.0489704	0.151383	0.0823158	0.0165977
Ruminococcus_torques_group	0.140519	0.221541	0.5224	0.362373	0.309614	0.277853	0.840249	0.606031	1.04555	0.253089	0.325189	0.507005	0.0621966	0.772486	0.338254	0.654335	0.139298	0.454793	0.472387	0.127429	0.563562	0.22338	0.228316	0.104717	0.349956	0.163591	0.136741	0.845378	1.98053	3.59545	0.559874	1.06117	0.549302	1.22208	0.79974	0.498288	0.37062	0.268077	0.992847	0.893191	2.59048	0.231128	0.792421	0.327765	0.704885	0.532396	0.900806	0.329263	0.709872
S5-A14a	0	0	0.00243543	0	0.00312741	0	0.00344836	0.00607246	0.0334256	0	0	0	0	0.0012983	0	0	0.0014663	0	0	0	0	0	0	0	0	0	0	0	0	0	0	0	0	0	0	0	0	0	0.00129109	0	0	0	0	0	0	0	0	0	0
Saccharibacillus	0	0	0	0	0	0	0	0	0	0	0	0	0	0	0	0	0	0	0	0	0	0	0	0	0	0	0	0	0	0	0	0	0	0	0	0	0	0	0	0	0	0	0	0	0	0	0	0	0
Saccharofermentans	0	0	0	0	0	0	0	0	0	0	0	0	0	0	0	0	0	0	0	0	0	0	0	0	0	0	0	0	0	0	0	0	0	0	0	0	0	0	0	0	0	0	0	0	0	0	0	0	0
Saccharopolyspora	0	0	0	0	0	0	0	0	0	0	0	0	0	0	0	0	0	0	0.00283716	0	0	0	0	0	0	0	0	0	0	0	0	0	0	0	0	0	0	0	0	0	0	0	0.00159762	0	0.00123232	0.00125565	0	0	0
Saccharothrix	0	0	0	0	0	0	0	0	0	0	0	0	0	0	0	0	0	0	0	0	0	0	0	0	0	0	0	0	0	0	0	0	0	0	0	0	0	0	0	0	0	0	0	0.00829784	0	0.00125565	0	0	0
Saccharum_hybrid_cultivar	0	0	0	0	0	0	0	0	0	0	0	0	0	0	0	0	0	0	0	0	0	0	0	0	0	0	0	0	0	0	0	0	0	0	0	0	0	0	0	0	0	0	0	0	0	0	0	0	0
Salinimicrobium	0	0	0	0	0	0	0	0	0	0	0.0133639	0	0	0	0	0	0	0	0	0	0	0	0	0	0	0	0	0	0	0	0	0	0	0	0	0	0	0	0	0	0	0	0	0	0	0	0	0	0
Salinispira	0	0.00154923	0	0	0	0	0	0	0.00267405	0	0	0	0	0	0	0	0	0	0	0	0	0	0	0	0	0	0	0	0	0	0	0	0	0	0	0	0	0	0	0	0	0	0	0	0	0	0	0	0
Sandaracinobacter	0	0	0	0	0	0	0	0	0	0	0	0	0	0	0	0	0	0	0	0	0	0	0	0	0	0	0	0	0	0	0	0	0	0	0	0	0	0	0	0	0	0	0	0	0	0	0	0	0
Sandaracinus	0	0	0	0	0	0	0	0	0	0.00299513	0	0	0	0	0	0	0	0	0	0	0	0	0	0	0	0	0	0	0	0	0	0	0	0	0	0	0	0	0	0	0	0	0	0	0	0	0	0	0
Sanguibacteroides	0	0	0	0	0	0	0	0	0	0	0	0	0	0	0	0	0	0	0	0	0	0	0	0	0	0	0	0	0.0113012	0.00410908	0.00701597	0.00717978	0.00386832	0.00121843	0.0677746	0	0.00126924	0.0769479	0.00129109	0.00138694	0.00134851	0	0	0	0	0	0	0	0
Sarcina	0.00108092	0.00154923	0.14369	0.112931	0.188687	0.11441	0.14598	6.98333	0.156432	0.010483	0.0801835	0.00133422	0.00243908	0.0272642	0.00124358	0	0	0	0	0	0	0.00364206	0	0	0.0137483	0	0	0	0	0	0.00140319	0	0	0	0	0.00577726	0.00380773	0.00248219	0	0.00138694	0	0	0	0	0	0	0	0.00152437	0
Savagea	0	0	0	0	0	0	0	0	0	0	0	0	0	0	0	0	0	0	0	0	0	0	0	0	0	0	0	0	0	0	0	0	0	0	0	0	0	0	0	0	0	0	0	0	0	0	0	0	0
Scardovia	0	0	0	0	0	0	0.0114945	0.00121449	0	0	0.00890928	0	0	0	0	0	0	0	0	0	0	0	0	0	0	0	0	0.00129858	0.00141265	0	0	0	0	0	0	0	0	0	0	0	0	0	0	0	0	0	0	0	0
Schlegelella	0	0	0	0	0	0	0	0	0	0	0.00222732	0	0	0	0	0	0	0	0	0	0	0	0	0	0	0	0	0	0	0	0	0	0	0	0	0	0	0	0	0	0	0	0	0	0	0	0	0	0
Schrenkiella_parvula	0	0	0	0	0	0	0	0	0	0	0	0	0	0	0	0	0	0	0	0	0	0	0	0	0	0	0	0	0	0	0	0	0	0	0	0	0	0	0	0	0	0	0	0	0	0	0	0	0
Schwartzia	0	0	0	0	0	0	0	0	0	0	0	0	0	0	0	0	0	0	0	0	0	0	0	0	0	0	0	0	0	0	0	0	0	0	0	0	0	0	0	0	0	0	0	0	0	0	0	0	0
Scopulibacillus	0	0	0	0	0	0	0	0	0	0	0	0	0	0	0	0	0	0	0	0	0	0	0	0	0	0	0	0	0	0	0	0	0	0	0	0	0	0	0	0	0	0	0	0	0	0	0	0	0
SD04E11	0	0	0	0	0	0	0	0	0	0	0	0	0	0	0	0	0	0	0	0	0	0	0	0	0	0	0	0	0	0	0	0	0	0	0	0.00144431	0.00126924	0	0	0	0	0	0	0	0	0	0	0	0
Sedimentibacter	0	0	0	0	0	0	0	0	0	0	0	0	0	0	0	0	0	0	0	0	0	0	0	0	0	0	0	0	0	0	0	0	0	0	0	0	0	0	0	0	0	0	0	0	0	0	0	0	0
Sediminibacterium	0	0	0	0	0	0	0	0	0	0	0	0	0	0	0	0	0	0	0	0	0	0	0	0	0	0	0	0	0	0	0	0	0	0	0	0	0	0	0	0	0	0	0	0	0	0	0	0	0
Selenomonas	0	0	0	0	0	0	0	0	0	0	0	0	0	0	0	0	0	0	0	0	0	0	0	0	0	0	0	0	0	0	0	0	0	0	0	0	0	0	0	0	0	0	0	0	0	0	0.00299769	0	0
Selenomonas_1	0	0	0	0	0	0	0	0	0	0	0	0	0	0	0	0	0	0	0	0	0	0	0	0	0	0	0	0	0	0	0	0	0	0	0	0	0	0	0	0	0	0	0	0	0	0	0	0	0
Selenomonas_3	0	0	0	0	0	0	0	0	0	0	0	0	0	0	0	0	0	0	0	0	0	0	0	0	0	0	0	0	0	0	0	0	0	0	0	0	0	0	0	0	0	0.00130581	0	0.00138297	0	0.00376695	0	0	0
Sellimonas	0.00432367	0.00154923	0.00487086	0.001241	0.0145946	0.00435849	0.00459781	0.00364347	0.00534809	0.0838637	0.00668196	0.012008	0	0.00519319	0.00994864	0.00141631	0.00733149	0.0013298	0.00425574	0.0264951	0.135984	0	0.0208676	0.00775685	0	0	0.00129001	0.197385	0.161042	0.44789	0.0575309	0.192418	0.112181	0.0962558	0.116572	0.0187761	0.00888471	0.0235808	0.0103287	0.269067	0.00674254	0.00783484	0.0175739	0.0940422	0.0394341	0.0125565	0.019485	0.0182924	0.00766049
Senegalimassilia	0.00756642	0	0.00121772	0.001241	0	0	0.0022989	0.00121449	0.0173813	0	0.00445464	0	0.00121954	0	0	0	0	0.0013298	0	0	0	0	0.00245501	0	0	0	0	0.00909008	0	0.00547878	0.0140319	0.00287191	0.0128944	0	0.00813295	0.00144431	0.00253849	0	0.00774653	0	0	0.00261161	0	0.00276595	0.00246463	0.0765947	0.0149885	0.00304873	0.0025535
Serpentinicella	0	0	0	0	0	0	0	0	0	0	0.00445464	0	0	0	0	0	0	0	0	0	0	0	0	0	0	0	0	0	0	0	0	0	0	0	0	0	0	0	0	0	0	0	0	0	0	0	0	0	0
Serratia	0.0108092	0.0046477	0.00608858	0.00496401	0.00104247	0	0.00114945	0.00364347	0.00802214	0.0224635	0.541239	0.00667111	0	0.00649148	0.0124358	0.00141631	0.00733149	0.00664902	0.00283716	0.0100934	0.014019	0.0230664	0.00613753	0.00517123	0	0	0.00129001	0	0	0.00273939	0.00280639	0	0.00773664	0.00487371	0.00135549	0	0	0	0	0	0	0.0665962	0.0399406	0.0138297	0.0184847	0.0326469	0.0629515	0.00609747	0.00510699
Sharpea	0	0	0	0	0	0	0	0	0	0	0	0	0	0	0	0	0	0	0	0	0	0	0	0	0	0	0	0	0	0	0	0	0	0	0	0	0	0	0	0	0	0	0	0	0	0	0	0	0
Shewanella	0	0	0	0	0	0	0	0	0	0	0.00222732	0	0	0	0	0	0	0	0	0	0	0	0	0	0	0	0	0	0	0	0	0	0	0	0	0	0	0	0	0	0	0	0	0	0	0	0	0	0
Shinella	0.00216183	0.00154923	0	0	0	0	0	0.00121449	0	0.00299513	0.0155912	0	0	0	0	0	0.0014663	0.00265961	0	0	0.0014019	0.00121402	0	0	0	0	0	0	0	0	0	0	0	0.00121843	0	0	0.00380773	0.0012411	0	0	0	0.00261161	0	0.00276595	0.00492927	0	0.00299769	0	0
Shuttleworthia	0.00540459	0.00154923	0.0207012	0.00868702	0.0218919	0.0141651	0.0172418	0.0206464	0.0254034	0.0179708	0.00668196	0.00400267	0.100002	0.0506336	0.0111922	0.00566524	0.00439889	0.0425538	0.00283716	0.011355	0.00841137	0.00242804	0.0110476	0.152551	0.0199975	0.124397	0	0.00129858	0.00706324	0	0.00841916	0.00574383	0.00128944	0.00243685	0.00948844	0.0202204	0.00507698	0.00744657	0.00129109	0.00277389	0.00539403	0.00130581	0.00639049	0	0.0283433	0.00878955	0.0119908	0.0503041	0
Silanimonas	0	0	0	0	0	0	0	0	0	0	0	0	0	0	0	0	0	0	0	0	0	0	0	0	0	0	0	0	0	0	0	0	0	0	0	0	0	0	0	0	0	0	0	0	0.00123232	0	0	0	0
Silvanigrella	0	0	0	0	0	0	0	0	0	0	0	0	0	0	0	0	0	0	0	0	0	0	0	0	0	0	0	0	0	0	0	0	0	0	0	0	0	0	0	0	0	0	0	0	0	0	0	0	0
Simplicispira	0	0	0	0	0	0	0	0	0	0	0.00222732	0	0	0.0012983	0	0	0	0	0	0	0.0014019	0	0	0	0	0	0	0	0	0	0	0	0	0	0	0	0.00126924	0.00248219	0	0	0	0	0	0	0	0	0	0	0
Singulisphaera	0	0	0	0	0	0	0	0	0	0	0	0	0	0	0	0	0	0	0	0	0	0	0	0	0	0	0	0	0	0	0	0	0	0	0	0	0	0	0	0	0	0	0	0	0	0	0	0	0
Sinibacillus	0	0	0	0	0	0	0	0	0	0	0	0	0	0	0	0	0	0	0	0	0	0	0	0	0	0	0	0	0	0	0	0	0	0	0	0	0	0	0	0	0	0	0.00479287	0	0	0.00125565	0	0	0
Skermanella	0	0.00309847	0	0	0	0	0	0	0	0.0044927	0.0334098	0	0	0	0	0	0	0	0	0	0	0	0	0	0	0	0	0	0	0	0	0	0	0	0	0	0	0	0	0	0	0.00130581	0.00159762	0.00276595	0	0	0	0	0
Slackia	0.00216183	0	0.0109594	0.00496401	0.00312741	0.00217924	0.00344836	0.00850144	0.00401107	0.00149757	0.00668196	0.00133422	0.00121954	0.00259659	0	0	0	0	0	0	0	0	0.00491002	0.00129281	0.00999875	0	0	0	0.0127138	0.00410908	0.00420958	0.00143596	0.00128944	0.00609214	0.0121994	0.00577726	0.00253849	0	0	0	0	0	0.00159762	0	0.00123232	0	0.00149885	0.00152437	0
SM1A02	0	0	0	0	0	0	0	0	0	0	0	0	0	0	0	0	0	0	0	0	0	0	0	0	0	0	0	0	0	0	0	0	0	0	0	0	0	0	0	0	0	0	0	0	0	0	0	0	0
Sneathia	0	0	0	0	0	0	0	0	0	0	0	0	0.0353667	0	0	0.00141631	0	0	0	0	0.0014019	0	0	0.00129281	0	0	0	0	0	0	0	0	0	0	0	0	0.00507698	0	0	0.00138694	0	0	0	0	0	0	0	0	0.00127675
Solimonas	0	0	0	0	0	0	0	0	0	0	0	0	0	0	0	0	0	0	0	0	0	0	0	0	0	0	0	0	0	0	0	0	0	0	0	0	0	0	0	0	0	0	0	0	0	0	0	0	0
Solirubrobacter	0	0	0	0	0	0	0	0	0	0.00149757	0.00222732	0.00133422	0.00121954	0	0	0	0	0	0	0	0	0	0	0	0	0	0	0	0	0	0	0	0	0	0	0	0	0	0	0	0	0.0156697	0	0.00829784	0	0.00125565	0	0	0
Solirubrobacterales_bacterium_67-14	0	0	0	0	0	0	0	0	0	0	0	0	0	0	0	0	0	0	0	0	0	0	0	0	0	0	0	0	0	0	0	0	0	0	0	0	0	0	0	0	0	0	0.00319525	0	0	0	0	0	0
Solobacterium	0.0151328	0	0.00365315	0.00620501	0	0	0.00114945	0.00242898	0	0.0134781	0.0222732	0	0	0	0.00124358	0	0	0	0	0	0.0196265	0.00242804	0.00122751	0	0.00249969	0	0	0.00129858	0	0	0.00280639	0	0	0.00487371	0.00135549	0.00144431	0	0	0	0	0.00134851	0	0	0	0	0.00125565	0.00299769	0	0
Soonwooa	0	0	0	0	0	0	0	0	0	0	0	0	0	0	0	0	0	0	0	0	0	0	0	0	0	0	0	0	0	0	0	0	0	0	0	0.00144431	0	0.00744657	0	0	0	0	0	0	0	0	0	0	0
Sorangiineae_bacterium_NIC37A_2	0	0	0	0	0	0	0	0	0	0	0	0	0	0	0	0	0	0	0	0	0	0	0	0	0	0	0	0	0	0	0	0	0	0	0	0	0	0	0	0	0	0	0	0	0	0	0	0	0
Sorangium	0	0	0	0	0	0	0	0	0	0	0	0	0	0	0	0	0	0	0	0	0	0	0	0	0	0	0	0	0	0	0	0	0	0	0	0	0	0	0	0	0	0	0	0.00138297	0	0.00125565	0	0	0
Sphaerisporangium	0	0	0	0	0	0	0	0	0	0	0	0	0	0	0	0	0	0	0	0	0	0	0	0	0	0	0	0	0	0	0	0	0	0	0	0	0	0	0	0	0	0	0	0	0	0	0	0	0
Sphaerotilus	0	0	0	0	0	0	0	0	0	0	0	0	0	0	0	0	0	0	0	0	0	0	0	0	0	0	0	0	0	0	0	0	0	0	0	0	0	0	0	0	0	0	0.00319525	0	0	0	0	0	0
Sphingoaurantiacus	0	0	0	0	0	0	0	0	0	0	0	0	0	0	0	0	0	0	0	0	0	0	0	0	0	0	0	0	0	0	0	0	0	0	0	0	0	0	0	0	0	0.00130581	0	0.00276595	0	0	0	0	0
Sphingobacterium	0	0	0	0	0	0	0	0.00121449	0	0	0	0	0	0	0	0	0	0	0	0	0	0	0	0	0	0	0	0	0	0	0	0	0	0	0	0.00288863	0.00253849	0	0	0	0	0	0.0303548	0.00138297	0	0	0	0	0.0025535
Sphingobium	0	0	0	0.00372301	0	0.00108962	0	0	0	0	0.00222732	0	0	0	0	0	0	0	0	0	0.00280379	0	0	0	0	0	0	0	0	0	0	0	0	0	0	0	0	0	0	0	0	0	0	0.0165957	0	0	0	0	0
Sphingomonas	0	0.00154923	0	0.019856	0.00104247	0	0	0	0	0.0254586	0.267278	0.00933956	0.00121954	0	0	0	0.0014663	0.00398941	0	0.00126167	0.0126171	0.0133542	0	0	0	0	0	0	0	0	0	0	0	0	0	0.00144431	0	0	0	0	0	0.120134	0.012781	0.110638	0.00492927	0.0138122	0.0134896	0	0.00127675
Sphingopyxis	0	0	0	0	0	0	0	0	0	0.00149757	0.00668196	0	0	0	0	0	0	0	0.00283716	0	0	0	0	0	0	0	0	0	0	0	0	0	0	0	0	0	0	0	0	0	0	0	0	0.00276595	0	0	0.00149885	0	0
Sphingorhabdus	0	0	0	0	0	0	0	0	0	0	0	0	0	0	0	0	0	0	0.00567432	0	0	0	0	0	0	0	0	0	0	0	0	0	0	0	0	0	0	0	0	0	0	0	0	0	0	0	0	0	0
Spirochaeta_2	0	0	0	0	0	0	0	0	0	0	0	0	0	0	0	0	0	0	0	0	0	0	0	0	0	0	0	0	0	0	0	0	0	0	0	0	0	0	0	0	0	0	0	0	0	0	0	0	0
Spirosoma	0	0	0	0	0	0	0	0	0	0	0	0	0	0	0	0	0	0	0	0	0	0	0	0	0	0	0	0	0	0	0	0	0	0	0	0	0	0	0	0	0	0	0	0	0	0	0	0	0
Sporacetigenium	0	0	0	0	0	0	0	0	0	0	0	0	0	0	0	0	0	0	0	0	0	0	0	0	0	0	0	0	0	0	0	0	0	0	0	0	0	0	0	0	0	0	0	0	0	0	0	0	0
Sporichthya	0	0	0	0	0	0	0	0	0	0	0	0	0	0	0	0	0	0	0	0	0	0	0	0	0	0	0	0	0	0	0	0	0	0	0	0	0	0	0	0	0	0	0	0.00414892	0	0	0	0	0
Sporobacterium	0	0	0	0	0	0	0	0	0	0	0	0	0	0	0	0	0	0	0	0	0	0	0	0	0	0	0	0	0	0	0	0	0	0	0	0	0	0	0	0	0	0	0	0	0	0	0	0	0
Sporocytophaga	0	0	0	0	0	0	0	0	0	0	0	0	0	0	0	0	0	0	0	0	0	0	0	0	0	0	0	0	0	0	0	0	0	0	0	0	0	0	0	0	0	0	0	0.0110638	0.00369695	0	0	0	0
Sporomusa	0	0	0	0	0	0	0	0	0	0	0	0	0	0	0	0	0	0	0	0	0	0	0	0	0	0	0	0	0	0	0	0	0	0	0	0	0	0	0	0	0	0.00261161	0	0	0	0	0	0	0
Sporosarcina	0	0	0	0	0	0	0	0	0	0	0	0	0	0	0	0	0.0014663	0	0	0	0	0	0	0	0	0	0	0	0	0	0	0	0	0	0	0	0	0	0	0	0	0	0.00319525	0	0	0	0	0	0
Stackebrandtia	0	0	0	0	0	0	0	0	0	0	0	0	0	0	0	0	0	0	0	0	0	0	0	0	0	0	0	0	0	0	0	0	0	0	0	0	0	0	0	0	0	0	0	0	0	0	0	0	0
Staphylococcus	0.00216183	0	0	0	0.00416988	0	0.00114945	0	0.00935916	0.00149757	0.0311825	0.00400267	0	0	0.00124358	0	0	0	0.0127672	0.00126167	0.00420569	0	0	0	0	0	0	0	0.00141265	0.00136969	0.00420958	0.00143596	0	0.00121843	0	0	0.00126924	0	0	0	0	0.0287278	0.0207691	0.00414892	0.00123232	0.00376695	0.0149885	0.0045731	0.00127675
Stenotrophobacter	0	0	0	0	0	0	0	0	0	0.00149757	0	0	0	0	0	0	0	0	0	0	0	0	0	0	0	0	0	0	0	0	0	0	0	0	0	0	0	0	0	0	0	0.00391742	0.00159762	0.00968081	0.00123232	0.00376695	0	0	0
Stenotrophomonas	0	0	0.00121772	0	0	0	0.0022989	0	0.00133702	0.00149757	0.0289552	0	0	0	0	0	0	0	0	0	0	0	0	0	0	0	0	0	0	0	0	0	0	0.00121843	0	0.00144431	0.00126924	0	0	0	0	0.00914065	0.00798811	0	0	0.00376695	0.00299769	0	0
Steroidobacter	0	0	0	0	0	0	0	0	0	0	0.00222732	0	0	0	0	0	0	0	0	0	0	0.00121402	0	0	0	0	0	0	0	0	0	0	0	0	0	0	0	0	0	0	0	0.00652903	0	0.049787	0.00492927	0.00125565	0	0	0
Stomatobaculum	0	0	0	0	0	0	0	0	0	0	0.00222732	0	0	0	0	0	0	0	0.00141858	0	0	0	0	0	0	0	0	0	0	0	0	0	0	0	0	0	0	0	0	0	0	0.00261161	0.00319525	0	0	0	0	0	0
Streptococcus	2.02888	3.27198	0.237454	0.0794242	0.560849	0.358485	0.305754	0.0813709	0.520102	0.119805	2.77747	0.0253502	0.087807	0.160989	0.119384	0.121803	0.11877	0.0704797	0.100719	0.0870553	0.768239	30.0191	0.104338	0.121524	0.0299963	0.0204489	0.0232201	0.929786	1.15837	0.338314	0.213285	0.290063	3.71488	1.11242	0.798384	0.202204	0.0812317	0.0471616	0.338265	1.36475	0.12676	0.278137	0.686978	0.0732976	0.161433	0.075339	0.289277	0.149388	0.169807
Streptomonospora	0	0	0	0	0	0	0	0	0	0	0	0	0	0	0	0	0	0	0	0	0	0	0	0	0	0	0	0	0	0	0	0	0	0	0	0	0	0	0	0	0	0	0	0	0	0	0	0	0
Streptomyces	0	0	0	0.00620501	0	0	0	0	0	0.00299513	0.0245005	0.00133422	0.00243908	0	0	0	0	0	0	0	0	0.00242804	0	0	0	0	0	0	0	0	0	0	0	0	0	0	0.00126924	0	0	0	0	0.00522323	0.00159762	0.0594678	0.00616158	0.0025113	0	0	0
Subdoligranulum	1.78135	0.539134	0.99122	0.265575	5.49278	0.988287	1.69544	1.44403	1.9213	0.801198	1.70613	0.11074	0.384156	1.23987	0.824494	4.96417	0.675963	0.433516	0.178741	0.553873	3.90288	1.29779	0.718091	0.910137	1.64604	0.763424	0.853984	0.3662	2.15711	2.27232	0.752112	0.705055	1.45707	2.77436	1.34736	1.09623	1.20832	5.85673	2.5357	2.89594	1.78543	0.689466	0.233253	0.778614	0.720905	0.828729	1.61276	0.971022	1.86916
Subgroup_10	0.00108092	0	0	0	0	0	0	0	0	0	0.00222732	0	0	0	0	0	0	0	0	0	0	0	0	0	0	0	0	0	0	0	0	0	0	0	0	0	0	0	0	0	0	0.00522323	0.00159762	0.0165957	0.00369695	0.0025113	0	0	0
Subgroup_23	0	0	0	0	0	0	0	0	0	0	0	0	0	0	0	0	0	0	0.00283716	0	0	0	0	0	0	0	0	0	0	0	0	0	0	0	0	0	0	0	0	0	0	0	0	0	0	0	0	0	0
Succinatimonas	0	0	0	0	0	0.00326886	0.00114945	0	0	0	0.00890928	0	0	0	0	0	0	0	0	0	0	0.00364206	0	0	0	0	0	0	0	0	0	0	0	0	0	0	0	0	0	0	0	0.134498	0.00798811	0.00829784	0.00246463	0.00627825	0.00149885	0	0
Succiniclasticum	0	0	0	0	0	0	0	0	0	0	0	0	0	0	0	0	0	0	0	0	0	0.00242804	0	0	0	0	0	0	0	0	0	0	0	0	0	0	0	0	0	0	0	0	0	0	0	0	0	0	0
Succinivibrio	0	0	0.0182657	0.00992802	0.0145946	0.00871697	0.012644	0.0194319	2.95616	0	0.0178186	0	0	0	0	0	0	0	0	0	0	0	0	0	0	0	0	0	0	0	0	0	0	0	0	0	0	0	0	0	0	0.00391742	0	0	0	0.0025113	0	0	0
Succinivibrionaceae_UCG-001	0	0	0	0	0	0	0	0	0	0	0	0	0	0	0	0	0	0	0	0	0	0	0	0	0	0	0	0	0	0	0	0	0	0	0	0	0	0	0	0	0	0.00130581	0.00319525	0	0	0	0	0	0
Sulfitobacter	0	0	0	0	0	0	0	0	0	0	0	0	0	0	0	0	0	0	0	0	0	0	0	0	0	0	0	0	0	0	0	0	0	0	0	0	0	0	0	0	0	0	0	0	0	0	0	0	0
Sulfurifustis	0	0	0	0	0	0	0	0	0	0	0.0200459	0	0	0	0	0	0	0	0	0	0	0	0	0	0	0	0	0	0	0	0	0	0	0	0	0	0	0	0	0	0	0	0	0.0221276	0	0.00125565	0	0	0
Sulfurisoma	0	0	0	0	0	0	0	0	0	0	0	0	0	0	0	0	0	0	0	0	0	0	0	0	0	0	0	0	0	0	0	0	0	0	0	0	0	0	0	0	0	0	0	0	0	0	0	0	0
Sulfurospirillum	0	0	0	0	0	0	0	0	0	0	0	0	0	0	0	0	0	0	0	0	0	0	0	0	0	0	0	0	0	0	0	0	0	0	0	0.00144431	0	0	0	0	0	0	0	0	0	0	0	0	0
Sulfurovum	0	0	0	0.001241	0	0	0	0	0	0	0.0155912	0	0	0.0012983	0	0	0	0	0	0	0	0	0	0	0	0	0	0	0	0	0	0	0	0	0	0	0	0	0	0	0	0	0	0	0	0	0	0	0
SUP05_cluster	0.00216183	0	0	0	0	0	0	0.00242898	0.00267405	0	0	0	0	0	0	0	0	0	0	0	0	0	0	0	0	0	0	0	0	0	0	0	0	0	0	0	0	0	0	0	0	0	0	0	0	0	0	0	0
Sutterella	0.357784	0.472517	0.10107	0.0955572	0.0761003	0.737674	0.0459781	0.142095	0.100277	0.079371	0.469965	0.264176	1.47565	0.507634	0.101974	0.179871	1.11585	0.20745	0.164555	0.0921019	0.0490663	0.194243	0.371934	0.143502	1.52231	1.01051	0.0580503	0.0285688	0.460524	0.527332	0.0547246	0.0847214	0.50675	0.711562	0.136905	0.0924361	0.531814	0.0322685	0.360214	0.256585	0.508388	2.9694	0.180531	2.19201	0.232908	0.139377	0.287778	0.356702	0.16087
SWB02	0	0	0	0	0	0	0	0	0	0	0.00890928	0	0	0	0	0	0	0	0.00141858	0	0	0	0	0	0	0	0	0	0	0	0	0	0	0	0	0	0	0	0	0	0	0	0	0.0124468	0	0	0	0	0
Symbiobacterium	0	0	0	0	0	0	0	0	0	0	0	0	0	0	0	0	0	0	0	0	0	0	0	0	0	0	0	0	0	0	0	0	0	0	0	0	0	0	0	0	0	0	0	0	0	0.00125565	0	0	0
Syner-01	0	0	0	0	0	0	0	0	0	0	0	0	0	0	0	0	0	0	0	0	0	0	0	0	0	0	0	0	0	0	0	0	0	0	0	0	0	0	0	0	0	0	0	0	0	0.00125565	0	0	0
Synergistes	0	0	0	0	0	0	0	0	0	0	0	0	0	0	0	0	0	0	0	0	0	0	0	0	0	0	0	0	0	0	0	0	0	0	0	0.00144431	0	0	0	0	0	0	0	0	0	0	0	0	0
Syntrophococcus	0	0	0	0	0	0	0	0	0	0.00599027	0.00222732	0	0	0	0	0	0.0014663	0	0	0.00126167	0	0	0	0	0	0	0	0	0	0	0	0	0	0	0	0	0	0	0	0	0	0	0	0	0	0	0	0	0
Syntrophomonas	0	0	0	0	0	0	0	0	0	0	0	0	0	0	0	0	0	0	0	0	0	0	0	0	0	0	0	0	0	0	0	0	0	0	0	0	0	0	0	0	0	0	0	0	0	0	0	0	0
Tabrizicola	0	0	0	0	0	0	0	0	0	0	0	0	0	0	0	0	0	0	0	0	0	0	0	0	0	0	0	0	0	0	0	0	0	0	0	0	0	0	0	0	0	0	0	0	0.00369695	0	0	0	0
Taibaiella	0	0	0	0	0	0	0	0	0	0	0	0	0	0	0	0	0	0	0	0	0	0	0	0	0	0	0	0	0	0	0	0	0	0	0	0	0.00253849	0	0	0	0	0	0	0	0	0	0	0	0
Tannerella	0	0	0	0	0	0	0	0	0	0	0	0	0	0	0	0	0	0	0	0	0	0	0	0	0	0	0	0	0	0	0	0	0	0	0	0	0	0	0	0	0	0.00130581	0	0	0	0	0	0	0
Tatumella	0.00108092	0	0	0	0	0	0	0.00364347	0	0	0.00445464	0	0	0	0	0	0.0014663	0	0	0	0	0	0	0	0	0	0	0	0	0	0.00140319	0	0	0	0	0	0.00126924	0	0	0	0	0	0	0	0.00123232	0	0	0	0
Tepidimicrobium	0	0	0	0	0	0	0	0	0	0	0	0	0	0	0	0	0	0	0	0	0	0	0	0	0	0	0	0	0	0	0	0	0	0	0	0	0	0	0	0	0	0	0.00319525	0.00276595	0	0	0	0	0
Tepidimonas	0	0.00929541	0.0121772	0	0	0	0.00344836	0.00121449	0.00668512	0	0	0	0	0	0	0	0	0	0	0	0	0	0	0	0	0	0	0	0	0	0	0	0	0	0	0	0	0	0	0	0	0	0	0.00276595	0	0	0	0	0
Tepidiphilus	0	0	0	0	0	0	0	0	0	0	0	0	0	0	0	0	0	0	0	0	0	0	0	0	0	0	0	0	0	0	0	0	0	0	0	0	0	0	0	0	0	0	0	0	0	0	0	0	0
Terriglobus	0	0	0	0	0	0	0	0	0	0	0.00445464	0	0	0	0	0	0	0	0	0	0	0	0	0	0	0	0	0	0	0	0	0	0	0	0	0	0	0	0	0	0	0	0	0	0	0	0	0	0
Terrimonas	0	0	0	0	0	0	0	0	0	0	0	0	0	0	0	0	0	0	0	0	0	0.00121402	0	0	0	0	0	0	0	0	0	0	0	0	0	0.00144431	0	0	0	0	0	0.00130581	0	0.00553189	0	0	0.00149885	0	0.0025535
Terrisporobacter	0.152409	0.0480263	0.105941	0.165053	1.24888	0.0958867	0.0793122	0.947303	0.160443	0.0134781	0.0890928	0.0186791	0.00487817	0.212921	0.134307	0.0283262	0.0322585	0.0186173	0.0496503	0.0340651	0.0743005	0.0339925	0.220951	0.0284418	0.0624922	0.0596425	0.00387002	0.28439	0.127138	0.0712241	0.0631437	0.190982	0.0528671	0.326539	0.227723	0.0332192	0.0165002	0.0533671	0.0593901	0.0679602	0.103835	0.0143639	0.0175739	0.00829784	0.0147878	0.0138122	0.0419677	0.0518285	0.00638374
Tessaracoccus	0	0	0	0	0	0	0	0	0	0	0	0	0	0	0	0	0	0	0	0	0	0	0	0	0	0	0	0	0	0	0	0	0	0	0	0	0	0	0	0	0	0	0.00159762	0	0	0	0	0	0
Testudinibacter	0	0	0	0	0	0	0	0	0	0	0	0	0	0	0	0	0	0	0	0	0	0	0	0	0	0	0	0	0	0	0	0	0	0	0	0	0	0	0	0	0	0.00130581	0	0.00138297	0.00123232	0.0050226	0	0	0
Tetrasphaera	0	0	0	0	0	0	0	0	0	0	0	0	0	0	0	0	0	0	0	0	0	0	0	0	0	0	0	0	0	0	0	0	0	0	0	0	0	0	0	0	0	0	0	0	0	0	0	0	0
Thauera	0	0	0	0	0	0	0	0	0	0	0	0	0	0	0	0	0	0	0	0	0	0	0	0	0	0	0	0	0	0	0	0	0	0	0	0	0	0	0	0	0	0	0	0	0	0	0	0	0
Thermoactinomyces	0	0	0	0	0	0	0	0	0	0	0	0	0	0	0	0	0	0	0	0	0	0	0	0	0	0	0	0	0	0	0	0	0	0	0	0	0	0	0	0	0	0	0	0	0	0	0	0	0
Thermobacillus	0	0	0	0	0	0	0	0	0	0	0	0	0	0	0	0	0	0	0	0	0	0	0	0	0	0	0	0	0	0	0	0	0	0	0	0	0	0	0	0	0	0	0	0	0	0	0.00149885	0	0
Thermobifida	0	0	0	0	0	0	0	0	0	0	0	0	0	0	0	0	0	0	0	0	0	0	0	0	0	0	0	0	0	0	0	0	0	0	0	0.00288863	0	0	0	0	0	0	0	0	0	0	0	0	0
Thermoflavimicrobium	0	0	0	0	0	0	0	0	0	0	0	0	0	0	0	0	0	0	0	0	0	0	0	0	0	0	0	0	0	0	0	0	0	0	0	0	0	0	0	0	0	0	0	0	0	0	0	0	0
Thermomonas	0	0	0	0	0	0	0	0	0	0	0	0	0	0	0	0	0	0	0	0	0	0	0	0	0	0	0	0	0	0	0	0	0	0	0	0	0	0	0	0	0	0.00522323	0	0	0	0	0	0	0
Thermopolyspora	0	0	0	0	0	0	0	0	0	0	0	0	0	0	0	0	0	0	0	0	0	0	0	0	0	0	0	0	0	0	0	0	0	0	0	0	0	0	0	0	0	0	0	0	0	0.0025113	0	0	0
Thermosipho	0	0	0	0	0	0	0	0	0	0	0	0	0	0	0	0	0	0	0	0	0	0	0	0	0	0	0	0	0	0	0	0	0	0	0	0	0	0	0	0	0	0.00783484	0	0	0	0	0	0	0
Thermosporothrix	0	0	0	0	0	0	0	0	0	0	0	0	0	0	0	0	0	0	0	0	0	0	0	0	0	0	0	0	0	0	0	0	0	0	0	0	0	0	0	0	0	0	0	0	0	0	0	0	0
Thermovirga	0	0	0	0	0	0	0	0	0	0	0	0	0	0	0	0	0	0	0	0	0	0	0	0	0	0	0	0	0	0	0	0	0	0	0	0	0	0	0	0	0	0	0	0	0	0	0	0	0
Thermus	0	0	0	0	0	0	0	0	0	0	0	0	0	0	0	0	0	0	0	0	0	0	0	0	0	0	0	0	0	0	0	0	0	0	0	0	0	0	0	0	0	0	0	0	0	0	0	0	0
Thiobacillus	0	0	0	0	0	0	0	0	0	0	0	0	0	0	0	0	0	0	0	0	0	0	0	0	0	0	0	0	0	0	0	0	0	0	0	0	0	0	0	0	0	0	0	0	0	0.0025113	0	0	0
Thiopseudomonas	0	0	0	0	0	0	0	0	0	0	0	0	0	0	0	0	0	0	0	0	0	0	0	0	0	0	0	0	0	0	0	0	0	0	0	0.00433294	0.00634622	0.00248219	0	0	0	0	0	0	0	0	0	0	0
Thiothrix	0	0	0	0	0	0	0	0	0	0	0	0	0	0	0	0	0	0	0	0	0	0	0	0	0	0	0	0	0	0	0	0	0	0	0	0	0	0	0	0	0	0	0	0	0	0	0	0	0
Tianweitania	0	0	0	0	0	0	0	0	0	0	0	0	0	0	0	0	0	0	0	0	0	0	0	0	0	0	0	0	0	0	0	0	0	0	0	0	0	0	0	0	0	0	0	0	0	0	0	0	0
Tissierella	0	0	0	0	0	0	0	0	0	0	0.00222732	0	0	0	0	0	0	0	0	0	0	0	0	0	0	0	0	0	0	0	0	0	0	0	0	0.00433294	0.00380773	0	0	0	0	0	0	0	0	0	0	0	0
TM7_phylum_sp._oral_clone_FR058	0	0	0	0	0	0	0	0	0	0	0	0	0.00121954	0.0012983	0.00124358	0	0	0	0.00141858	0	0.0224303	0	0	0	0	0	0	0	0	0	0	0	0	0	0	0	0	0	0	0	0	0	0	0	0	0	0	0	0
Tolumonas	0	0	0	0	0	0	0	0	0	0	0	0	0	0	0	0	0	0	0	0	0	0	0	0	0	0	0	0	0	0	0	0	0	0	0	0	0	0	0	0	0	0	0	0	0	0	0	0	0
Treponema_2	0	0	0	0	0	0	0	0	0	0	0	0	0.00243908	0	0	0	0	0	0	0	0	0	0	0	0	0	0	0	0	0	0	0	0	0	0	0	0	0	0	0	0	0	0.00319525	0	0	0	0	0	0
Truepera	0	0	0	0	0	0	0	0	0	0	0.00222732	0	0	0	0	0	0	0	0	0	0	0	0	0	0	0	0	0	0	0	0	0	0	0	0	0.00144431	0	0	0	0	0	0.00130581	0.00159762	0	0	0	0	0	0
Tsukamurella	0	0	0	0	0	0	0	0	0	0	0	0	0	0	0	0	0	0	0	0	0	0	0	0	0	0	0	0	0	0	0	0	0	0	0	0	0	0	0	0	0	0	0	0.00138297	0	0	0	0	0.00383024
Tumebacillus	0	0	0	0	0	0	0.00114945	0	0	0	0.00222732	0	0	0	0	0	0	0	0	0	0	0	0	0	0	0	0	0	0	0	0	0	0	0	0	0	0	0	0	0	0	0	0	0	0	0	0	0	0
Turicibacter	0.21186	0.0108446	0.0572326	0.0719782	11.7559	0.139472	0.0793122	0.340058	0.124343	0.0269562	0.0980021	0.0186791	0	0.0194744	0.0136794	0.0169957	0.014663	0.00265961	0.0113486	0.011355	0.123367	0.059487	0.306876	0.00904966	0.00374953	0.0221529	0	0.0402561	0.0720451	0.0260242	0.050515	0.0416427	0.0244994	0.155959	0.147749	0.00722157	0.00507698	0.0297863	0.0322772	0.0221911	0.0471978	0.00652903	0.0511239	0.00276595	0.023414	0.00627825	0.0134896	0.00304873	0.00127675
Turneriella	0	0	0	0	0	0	0	0	0	0	0	0	0	0	0	0	0	0	0	0	0	0	0	0	0	0	0	0	0	0	0	0	0	0	0	0	0	0	0	0	0	0	0	0	0	0	0	0	0
Tychonema_CCAP_1459-11B	0	0	0	0	0	0	0	0	0	0	0	0	0	0	0	0	0	0	0	0	0	0	0	0	0	0	0	0	0	0	0	0	0	0	0	0	0	0	0	0	0	0	0	0	0	0	0	0	0
Tyzzerella	0.00216183	0.00154923	0.00121772	0	0	0.00217924	0	0.00121449	0	0.0044927	0.00668196	0.0520347	0.00243908	0	0.00124358	0.0240773	0.0014663	0	0.0070929	0.0100934	0.0014019	0	0.0233226	0	0.00999875	0.0102244	0.0541803	0.00519433	0.0028253	0.00136969	0	0.00143596	0	0.00487371	0.00948844	0.00288863	0.00507698	0.00620548	0	0	0	0.00261161	0.00958574	0.00138297	0.0073939	0.00376695	0	0	0
Tyzzerella_3	0.052965	0.0232385	0.0913286	0.011169	0.0145946	0.20158	0.0183912	0.076513	0.217935	7.43841	0.574649	0.771181	0.153662	0.144111	0.3681	0.063734	0.724351	0.502666	0.126254	0.0794852	0.478046	0.0582729	0.52169	0.143502	0.0124984	0.114173	0.0722404	0.0870051	0.0692198	0.031503	0.0196447	0.0875933	0.0309466	0.034116	0.0935289	0.0202204	0.0545775	0.00496438	0.0451881	0.0277389	0.0283187	0.0169755	0.00479287	0.0193616	0.0073939	0.0213461	0.0419677	0.0411579	0.168531
Tyzzerella_4	0.0281039	0.105348	0.0316606	0	0.00625482	0.0947971	0	0.188246	0.00267405	0.0119805	0.0133639	0.00667111	0	0.0337557	0.0062179	0.00141631	0.00733149	0.0265961	0.154625	0	0.0294398	0.0364206	0.00122751	0.00646404	0.00624922	0	0	0.0389575	0.00988854	0.0342424	0.0182415	0.0258472	0.103155	0.00731056	0.0162659	0.00722157	0.00634622	0.0012411	0.262091	0.04993	0.0418038	0.00783484	0.00958574	0.0401062	0.0110908	0.0025113	0.0104919	0.00762184	0
UBA1819	0.0162138	0.0232385	0.0133949	0.00868702	0.0104247	0.0141651	0.0114945	0.117806	0.054818	0.0494197	0.00445464	0.0226818	0.00731725	0.00389489	0.0161665	0.0113305	0.00439889	0.0146279	0	0.00504668	0.0210284	0	0.00736504	0.00258562	0.0199975	0.0221529	0.0219301	0.0285688	0.0127138	0.049309	0.0126287	0.0157955	0.0141838	0.0158396	0.0216879	0.0115545	0.00888471	0.0421972	0.0490614	0.0291258	0.0202276	0.0104465	0.0463311	0.0649997	0.0221817	0.0100452	0.0359723	0.00609747	0.00766049
uncultivated_soil_bacterium_clone_C112	0	0	0	0	0	0	0	0	0	0	0	0	0	0	0	0	0	0	0	0	0	0	0	0	0	0	0	0	0	0	0	0	0	0	0	0	0	0	0	0	0	0	0	0	0	0	0	0	0
uncultivated_soil_bacterium_clone_S111	0	0	0	0	0	0	0	0	0	0	0	0	0	0	0	0	0	0	0	0	0	0	0	0	0	0	0	0	0	0	0	0	0	0	0	0	0	0	0	0	0	0	0	0.00276595	0	0	0	0	0
uncultured	0.339408	0.150276	0.0961995	0.188632	0.440965	0.140561	0.158624	0.3352	0.17515	0.11082	0.821881	0.201468	0.241469	0.354435	0.300946	0.116137	0.0601182	0.0492028	0.242577	0.0731769	0.0658891	0.0983356	0.223406	0.149966	0.598675	0.405569	0.0438602	0.251925	0.21331	0.115054	0.206269	0.504021	0.266914	0.190075	1.25654	0.281641	0.26908	0.523742	0.42735	0.166433	0.160473	0.197177	0.156567	1.21148	0.160201	0.23104	0.406187	0.425298	0.238752
uncultured_Acetobacteraceae_bacterium	0	0	0	0	0	0	0	0	0	0	0.00445464	0	0	0	0	0	0	0	0	0	0	0	0	0	0	0	0	0	0	0	0	0	0	0	0	0	0	0	0	0	0	0.00261161	0	0.00138297	0	0	0	0	0
uncultured_Acidimicrobiaceae_bacterium	0	0	0	0	0	0	0	0	0	0	0	0	0	0	0	0	0	0	0	0	0	0	0	0	0	0	0	0	0	0	0	0	0	0	0	0	0	0	0	0	0	0	0	0	0	0	0	0	0
uncultured_Acidimicrobiales_bacterium	0	0	0	0	0	0	0	0	0	0	0	0	0	0	0	0	0	0	0	0	0	0	0	0	0	0	0	0	0	0	0	0	0	0	0	0	0	0	0	0	0	0	0	0.00138297	0	0	0	0	0
uncultured_Acidimicrobidae_bacterium	0	0	0	0	0	0.00326886	0	0	0	0	0.0155912	0.00133422	0	0	0	0	0	0	0	0	0	0	0	0	0	0	0	0	0	0	0	0	0	0	0	0	0	0	0	0	0	0.00391742	0	0.0152127	0	0.00376695	0	0	0
uncultured_Aciditerrimonas_sp.	0	0	0	0	0	0	0	0	0	0	0.00222732	0	0	0	0	0	0	0	0	0	0	0	0	0	0	0	0	0	0	0	0	0	0	0	0	0	0	0	0	0	0	0.00783484	0.00319525	0.0456381	0.00369695	0	0.00299769	0	0
uncultured_Acidobacteria_bacterium	0	0	0.00121772	0.00372301	0	0	0	0	0	0	0.00445464	0	0	0	0	0	0	0	0	0	0	0	0	0	0	0	0.00129001	0	0	0	0	0	0	0	0	0.00144431	0	0	0	0	0	0.0117523	0.00479287	0.049787	0.0135555	0.0075339	0.00299769	0	0
uncultured_Acidobacteriaceae_bacterium	0	0	0	0	0	0	0	0	0	0	0.0222732	0	0	0	0	0	0	0	0	0	0	0.00242804	0	0	0	0	0	0	0	0	0	0	0	0	0	0	0	0	0	0	0	0.00391742	0	0.0345743	0.00246463	0.00125565	0	0	0
uncultured_Acidobacteriales_bacterium	0	0	0	0	0	0	0	0	0	0	0	0	0	0	0	0	0	0	0	0	0	0	0	0	0	0	0	0	0	0	0	0	0	0	0	0	0	0	0	0	0	0.00130581	0	0.00276595	0.00123232	0	0.00299769	0	0
uncultured_Acidobacterium_sp.	0	0	0	0	0	0	0	0	0	0	0.00445464	0.00133422	0	0	0	0	0	0	0	0	0	0	0	0	0	0	0	0	0	0	0	0	0	0	0	0	0	0	0	0	0	0.00130581	0	0.048404	0.00123232	0	0	0	0
uncultured_actinobacterium	0	0	0	0	0	0	0	0	0	0	0.0155912	0	0	0	0.00124358	0	0	0	0	0	0	0	0	0	0	0	0	0	0	0	0	0	0	0	0	0	0	0	0	0	0	0.00914065	0.00479287	0.0594678	0	0.00125565	0	0	0
uncultured_actinobacterium_HF0500_01C15	0	0	0	0	0	0	0	0	0	0	0.00445464	0	0	0	0	0	0	0	0	0	0	0	0	0	0	0	0	0	0	0	0	0	0	0	0	0	0	0	0	0	0	0	0	0	0	0	0	0	0
uncultured_Actinomycetales_bacterium	0	0	0	0	0	0	0	0	0	0	0.0311825	0	0	0.00259659	0	0	0	0	0	0	0	0.00242804	0	0	0	0	0	0	0	0	0	0	0	0	0	0	0	0	0	0	0	0.00522323	0	0.0304254	0	0.0075339	0	0	0
uncultured_Alcaligenaceae_bacterium	0	0	0	0	0	0	0	0	0	0	0	0	0	0	0	0	0	0	0	0	0	0	0	0	0	0	0	0	0	0	0	0	0	0	0	0	0	0	0	0	0	0	0	0.00138297	0	0	0	0	0
uncultured_alpha_proteobacterium	0.00108092	0	0	0	0	0	0	0	0	0	0	0	0	0	0	0	0	0	0.0127672	0	0	0	0	0	0	0	0	0	0	0	0	0	0	0	0	0	0	0.0012411	0	0	0	0.00261161	0	0.0179786	0.00369695	0.0025113	0	0	0
uncultured_Anaerolineaceae_bacterium	0	0	0	0	0	0	0	0	0	0	0	0	0	0	0	0	0	0	0	0	0	0	0	0	0	0	0	0	0	0	0	0	0	0	0	0	0	0	0	0	0	0	0.00319525	0.00276595	0	0	0	0	0
uncultured_Anaeromyxobacter_sp.	0	0	0	0	0	0	0	0	0	0	0	0	0	0	0	0	0	0	0	0	0	0.00242804	0	0	0	0	0	0	0	0	0	0	0	0	0	0	0	0	0	0	0	0	0	0	0	0	0	0	0
uncultured_archaeon	0	0	0	0	0	0	0	0	0	0	0.0111366	0	0	0	0	0	0	0	0	0	0	0	0	0	0	0	0	0	0	0	0	0	0	0	0	0	0	0	0	0	0	0	0	0.00829784	0	0	0	0	0
uncultured_Archangiaceae_bacterium	0	0	0	0	0	0	0	0	0	0	0	0	0	0	0	0	0	0	0	0	0	0	0	0	0	0	0	0	0	0	0	0	0	0	0	0	0	0	0	0	0	0	0	0	0	0	0	0	0
uncultured_Armatimonadetes_bacterium	0	0	0	0	0	0	0	0	0	0	0	0	0	0	0	0	0	0	0	0	0	0.00242804	0	0	0	0	0	0	0	0	0	0	0	0	0	0	0	0	0	0	0	0	0	0	0	0	0	0	0
uncultured_bacterium	0.052965	0.0557724	0.0158303	0.0781832	0.277297	0.195042	0.0344836	0.176101	0.0494699	0.103332	0.525648	0.0920614	1.54028	0.377804	0.0795891	0.00991417	0.0234608	0.00398941	0.158881	0.0214484	0.0686929	0.0109262	0.0552378	1.01227	0.252468	4.21417	0.0154801	0.0168816	0.028253	0.0150666	0.148739	0.0674899	0.0657615	0.0657951	0.314474	0.0693271	0.0355389	0.150173	0.0593901	0.00416083	0.00809105	0.233739	0.12781	0.674891	0.155272	3.96409	0.753919	0.253045	0.0612839
uncultured_bacterium_0319-6C24	0	0	0	0	0	0	0	0	0	0	0	0	0	0	0	0	0	0	0	0	0	0	0	0	0	0	0	0	0	0	0	0	0	0	0	0	0	0	0	0	0	0	0	0	0	0	0	0	0
uncultured_bacterium_0319-6E22	0	0	0	0	0	0	0	0	0	0	0	0	0	0	0	0	0	0	0	0	0	0	0	0	0	0	0	0	0	0	0	0	0	0	0	0	0	0	0	0	0	0.00261161	0	0.00276595	0	0.0025113	0	0	0
uncultured_bacterium_0425-2M17	0	0	0	0	0	0	0	0	0	0	0.00668196	0	0	0	0	0	0	0	0	0	0	0	0	0	0	0	0	0	0	0	0	0	0	0	0	0	0	0	0	0	0	0	0	0.00414892	0	0	0	0	0
uncultured_bacterium_126	0	0	0	0	0	0	0	0	0	0	0	0	0	0	0	0	0	0	0	0	0	0	0	0	0	0	0	0	0	0	0	0	0	0	0	0	0	0	0	0	0	0	0	0	0	0	0	0	0
uncultured_bacterium_259	0	0	0	0	0	0	0	0	0	0	0	0	0	0	0	0	0	0	0	0	0	0	0	0	0	0	0	0	0	0	0	0	0	0	0	0	0	0	0	0	0	0	0	0	0	0	0	0	0
uncultured_bacterium_293	0	0	0	0	0	0	0	0	0	0	0	0	0	0	0	0	0	0	0	0	0	0	0	0	0	0	0	0	0	0	0	0	0	0	0	0	0	0	0	0	0	0.00261161	0	0	0	0	0	0	0
uncultured_bacterium_98	0	0	0	0	0	0	0	0	0	0	0	0	0	0	0	0	0	0	0	0	0	0	0	0	0	0	0	0	0	0	0	0	0	0	0	0	0	0	0	0	0	0	0	0	0	0	0	0	0
uncultured_bacterium_adhufec202	0	0	0	0	0	0	0	0	0	0	0	0	0.00121954	0.00259659	0.00124358	0	0	0	0	0	0	0	0	0	0.00374953	0.0545303	0	0	0.00141265	0.00136969	0	0.00143596	0	0.00243685	0.0393092	0	0	0	0	0	0	0	0	0	0	0	0.00149885	0	0
uncultured_bacterium_DA008	0	0	0	0	0	0	0	0	0	0	0	0	0	0	0	0	0	0	0	0	0	0	0	0	0	0	0	0	0	0	0	0	0	0	0	0	0	0	0	0	0	0	0	0	0	0	0	0	0
uncultured_bacterium_DA079	0	0	0	0	0	0	0	0	0	0	0	0	0	0	0	0	0	0	0	0	0	0	0	0	0	0	0	0	0	0	0	0	0	0	0	0	0	0	0	0	0	0	0	0	0	0	0	0	0
uncultured_bacterium_gp6	0	0	0	0	0	0	0	0	0	0	0.00445464	0	0	0	0	0	0	0	0	0	0	0.00121402	0	0	0	0	0	0	0	0	0	0	0	0	0	0	0	0	0	0	0	0.00130581	0	0	0	0	0	0	0
uncultured_bacterium_KF-JG30-B11	0	0	0	0	0	0	0	0	0	0	0	0	0	0	0	0	0	0	0	0	0	0	0	0	0	0	0	0	0	0	0	0	0	0	0	0	0	0	0	0	0	0	0	0	0	0	0	0	0
uncultured_bacterium_KF/GS-JG36-31	0	0	0	0.00248201	0	0	0	0	0	0	0	0	0	0	0	0	0	0	0	0	0	0	0	0	0	0	0	0	0	0	0	0	0	0	0	0	0	0	0	0	0	0	0	0	0	0	0	0	0
uncultured_bacterium_mle1-25	0	0	0	0	0	0	0	0	0	0	0	0	0	0	0	0	0	0	0	0	0	0	0	0	0	0	0	0	0	0	0	0	0	0	0	0	0	0	0	0	0	0	0	0	0	0	0	0	0
uncultured_bacterium_SBR1071	0	0	0	0	0	0	0	0	0	0	0	0	0	0	0	0	0	0	0	0	0	0	0	0	0	0	0	0	0	0	0	0	0	0	0	0	0	0	0	0	0	0	0	0	0	0	0	0	0
uncultured_bacterium_SHA-54	0	0	0	0	0	0	0	0	0	0	0	0	0	0	0	0	0	0	0	0	0	0	0	0	0	0	0	0	0	0	0	0	0	0	0	0	0	0	0	0	0	0	0	0	0	0	0	0	0
uncultured_Bacteroidales_bacterium	0	0	0	0	0	0	0	0	0	0	0.00890928	0	0	0	0	0	0	0	0.0113486	0	0	0	0	0	0	0	0	0	0	0	0	0	0	0	0	0.0158875	0.00380773	0.00372329	0	0	0	0.00261161	0.00319525	0	0	0	0.0179862	0.016768	0.00638374
uncultured_Bacteroidetes_bacterium	0	0	0	0	0	0	0	0	0	0	0	0	0	0	0	0	0	0	0	0	0	0	0	0	0	0	0	0	0	0	0	0	0	0	0	0	0	0	0	0	0	0.00261161	0	0	0	0	0	0	0
uncultured_Barnesiella_sp.	0	0	0	0	0	0	0	0	0	0	0.0178186	0	0	0	0	0	0	0	0	0	0	0	0	0	0	0	0	0	0	0	0	0	0	0	0	0	0	0	0	0	0	0	0	0	0	0	0	0	0
uncultured_beta_proteobacterium	0	0	0	0	0	0	0	0	0	0	0	0	0	0	0	0.00141631	0	0	0	0	0.0014019	0	0	0	0	0	0	0	0	0	0	0	0	0	0	0	0	0	0	0	0	0.00522323	0	0.0331913	0	0.0025113	0.00149885	0	0
uncultured_Burkholderiales_bacterium	0	0	0	0	0	0	0	0	0	0	0	0.00133422	0	0	0	0	0	0	0	0	0	0	0	0	0	0	0	0	0	0	0	0	0	0	0	0	0	0	0	0	0	0	0	0	0	0	0	0	0
uncultured_Caldilineaceae_bacterium	0	0	0	0	0	0	0	0	0	0	0	0	0	0	0	0	0	0	0	0	0	0	0	0	0	0	0	0	0	0	0	0	0	0	0	0	0	0	0	0	0	0	0	0.00138297	0	0	0	0	0
uncultured_Caldilineales_bacterium	0	0	0	0	0	0	0	0	0	0	0	0	0	0	0	0	0	0	0	0	0	0	0	0	0	0	0	0	0	0	0	0	0	0	0	0	0	0	0	0	0	0	0	0.00553189	0	0	0	0	0
uncultured_candidate_division_SAM_bacterium	0	0	0	0	0	0	0	0	0	0	0	0	0	0	0	0	0	0	0	0	0	0	0	0	0	0	0	0	0	0	0	0	0	0	0	0	0	0	0	0	0	0	0	0.00276595	0	0	0	0	0
uncultured_candidate_division_SBR1093_bacterium	0	0	0	0	0	0	0	0	0	0	0	0	0	0	0	0	0	0	0	0	0	0	0	0	0	0	0	0	0	0	0	0	0	0	0	0	0	0	0	0	0	0	0	0	0	0	0	0	0
uncultured_candidate_division_SPAM_bacterium	0	0	0	0	0	0	0	0	0	0	0	0	0	0	0	0	0	0	0	0	0	0	0	0	0	0	0	0	0	0	0	0	0	0	0	0	0	0	0	0	0	0	0	0	0	0	0	0	0
uncultured_Candidatus_Saccharibacteria_bacterium	0.00864734	0	0	0.013651	0.00104247	0	0	0.00121449	0	0.00149757	0.00222732	0	0	0.00259659	0	0	0	0	0.00141858	0	0.0434588	0	0.00245501	0.00129281	0	0	0	0.00129858	0	0	0	0	0.00257888	0	0	0	0	0	0	0	0	0.00261161	0.00319525	0.00553189	0.00123232	0.00376695	0.00449654	0	0.0025535
uncultured_Chloroflexi_bacterium	0	0	0	0.00248201	0	0	0	0	0	0	0.00222732	0	0	0	0	0	0	0	0	0	0	0	0	0	0	0	0	0	0	0	0	0	0	0	0	0.00144431	0	0	0	0	0	0.00652903	0	0.0207446	0.00246463	0	0	0	0
uncultured_Chloroflexus_sp.	0	0	0	0	0	0	0	0	0	0	0.00222732	0	0	0	0	0	0	0	0	0	0	0	0	0	0	0	0	0	0	0	0	0	0	0	0	0	0	0	0	0	0	0.00130581	0	0.00276595	0	0	0	0	0
uncultured_Clostridium_sp.	0	0	0	0	0	0	0	0	0	0	0	0	0	0	0	0	0	0	0	0	0	0	0.00245501	0	0	0	0	0	0	0	0	0	0	0	0	0	0	0	0	0	0	0	0	0	0	0	0	0	0
uncultured_compost_bacterium	0	0	0	0	0	0	0	0	0	0	0.00668196	0	0	0	0	0	0	0.00265961	0	0	0	0	0	0	0	0	0	0	0	0	0	0	0	0	0	0	0	0	0	0	0	0	0.00319525	0.00414892	0	0	0.00149885	0	0
uncultured_Conexibacter_sp.	0	0	0	0.00620501	0	0	0	0	0	0	0	0	0	0	0	0	0	0	0	0	0	0	0	0	0	0	0	0	0	0	0	0	0	0	0	0	0	0	0	0	0	0	0	0	0	0	0	0	0
uncultured_Conexibacteraceae_bacterium	0	0	0	0	0	0	0	0	0	0	0	0	0	0	0	0	0	0	0	0	0	0	0	0	0	0	0	0	0	0	0	0	0	0	0	0	0	0	0	0	0	0	0	0	0	0	0	0	0
uncultured_crenarchaeote	0	0	0	0	0	0	0	0	0	0	0	0	0	0	0	0	0	0	0	0	0	0	0	0	0	0	0	0	0	0	0	0	0	0	0	0	0	0	0	0	0	0	0	0.00138297	0	0.00125565	0	0	0
uncultured_cyanobacterium	0	0	0	0	0	0	0	0	0	0	0	0	0	0	0	0	0	0	0	0	0	0	0	0	0	0	0	0	0	0	0	0	0	0	0	0	0	0	0	0	0	0	0	0.00276595	0	0	0	0	0
uncultured_deep-sea_bacterium	0	0	0	0	0	0	0	0	0	0	0.00668196	0	0	0	0	0	0	0	0	0	0	0	0	0	0	0	0	0	0	0	0	0	0	0	0	0	0	0	0	0	0	0	0	0	0	0	0	0	0
uncultured_Dehalococcoidia_bacterium	0	0	0	0	0	0	0	0	0	0	0	0	0	0	0	0	0	0	0	0	0	0	0	0	0	0	0	0	0	0	0	0	0	0	0	0	0	0	0	0	0	0	0	0	0	0	0	0	0
uncultured_Dehalogenimonas_sp.	0	0	0	0	0	0	0	0	0	0	0	0	0	0	0	0	0	0	0	0	0	0	0	0	0	0	0	0	0	0	0	0	0	0	0	0	0	0	0	0	0	0	0	0	0	0	0	0	0
uncultured_delta_proteobacterium	0	0	0	0	0	0	0	0	0	0	0.0267278	0	0	0	0	0	0	0	0	0	0	0	0	0	0	0	0	0	0	0	0	0.00143596	0	0	0	0	0.00126924	0	0	0	0	0.00130581	0	0.0110638	0	0.0025113	0	0	0
uncultured_Desulfoglaeba_sp.	0	0	0	0	0	0	0	0	0	0	0	0	0	0	0	0	0	0	0	0	0	0	0	0	0	0	0	0	0	0	0	0	0	0	0	0	0	0	0	0	0	0	0	0	0	0	0	0	0
uncultured_Desulfovibrio_sp.	0	0	0	0	0	0	0	0	0	0	0	0	0	0	0	0	0	0	0	0	0	0	0	0	0	0	0	0	0	0	0	0	0	0	0	0	0	0	0	0	0	0.00261161	0	0	0	0	0	0	0
uncultured_Desulfuromonadaceae_bacterium	0	0	0	0	0	0	0	0	0	0	0	0	0	0	0	0	0	0	0	0	0	0	0	0	0	0	0	0	0	0	0	0	0	0	0	0	0	0	0	0	0	0	0	0	0	0	0	0	0
uncultured_Desulfuromonadales_bacterium	0	0	0	0	0	0	0	0	0	0	0	0	0.00121954	0	0	0	0	0	0	0	0	0.00121402	0	0	0	0	0	0	0	0	0	0	0	0	0	0	0	0	0	0	0	0.00522323	0.00319525	0.00553189	0	0.0025113	0	0.00152437	0
uncultured_diatom	0	0	0	0	0	0	0	0.00242898	0	0	0	0	0	0	0	0	0	0	0	0	0	0	0	0	0	0	0	0	0	0	0	0	0	0	0	0	0	0	0	0	0	0	0	0	0	0.00125565	0	0	0
uncultured_eubacterium_E1-K9	0	0	0	0	0	0	0	0	0	0	0	0	0	0	0	0	0	0	0	0	0	0	0	0	0	0	0	0	0	0	0	0	0	0	0	0	0	0	0	0	0	0	0	0	0	0	0	0	0
uncultured_eubacterium_WD2107	0	0	0	0	0	0	0	0	0	0	0	0	0	0	0	0	0	0	0	0	0	0	0	0	0	0	0	0	0	0	0	0	0	0	0	0	0	0	0	0	0	0	0	0	0	0	0	0	0
uncultured_eubacterium_WD244	0	0	0	0	0	0	0	0	0	0	0	0	0	0	0	0	0	0	0	0	0	0	0	0	0	0	0	0	0	0	0	0	0	0	0	0	0	0	0	0	0	0	0	0	0.00123232	0	0	0	0
uncultured_euryarchaeote	0	0	0	0	0	0	0	0	0	0	0.00445464	0	0	0	0	0	0	0	0	0	0	0	0	0	0	0	0	0	0	0	0	0	0	0	0	0	0	0	0	0	0	0	0	0	0	0	0	0	0
uncultured_Ferrimicrobium_sp.	0	0	0	0	0	0	0	0	0	0	0	0	0	0.0012983	0	0	0	0	0	0	0	0	0	0	0	0	0	0	0	0	0	0	0	0	0	0	0	0	0	0	0	0	0	0	0.00123232	0	0	0	0
uncultured_Firmicutes_bacterium	0	0	0	0	0	0	0	0	0	0	0	0	0	0.00389489	0	0	0	0	0	0	0	0	0	0	0.00499938	0	0	0	0.00141265	0	0.00420958	0.00143596	0.0399727	0.00487371	0.00813295	0	0	0	0.00387327	0.00277389	0	0	0	0	0.00123232	0.00125565	0	0	0
uncultured_forest_soil_bacterium	0	0	0	0.00248201	0	0	0	0	0	0.00149757	0.0178186	0	0	0	0	0	0	0	0	0	0	0	0.00122751	0	0	0	0	0	0	0	0	0	0	0	0	0.00144431	0	0	0	0	0	0	0.00159762	0.0124468	0.00985853	0.00376695	0.00149885	0	0
uncultured_gamma_proteobacterium	0	0	0	0.00372301	0	0	0	0	0	0.00149757	0.0155912	0	0.00121954	0	0	0	0	0	0.00141858	0	0	0.00242804	0	0	0	0	0	0	0	0	0	0	0	0	0	0	0	0	0	0	0	0	0	0.00553189	0	0.00125565	0	0	0
uncultured_Gemmatimonadales_bacterium	0	0	0	0	0	0	0	0	0	0	0	0	0	0	0	0	0	0	0	0	0	0	0	0	0	0	0	0	0	0	0	0	0	0	0	0	0	0	0	0	0	0	0	0	0	0	0	0	0
uncultured_Gemmatimonadetes_bacterium	0	0	0	0	0	0	0	0	0	0	0	0	0	0	0	0	0	0	0	0	0	0	0	0	0	0	0	0	0	0	0	0	0	0	0	0	0	0	0	0	0	0	0	0.00414892	0	0	0	0	0
uncultured_Geoalkalibacter_sp.	0	0	0	0	0	0	0	0	0	0	0	0	0	0	0	0	0	0	0	0	0	0	0	0	0	0	0	0	0	0	0	0	0	0	0	0	0	0	0	0	0	0	0	0	0	0	0	0	0
uncultured_Green_Bay_ferromanganous_micronodule_bacterium_MND4	0	0	0	0	0	0	0	0	0	0	0	0	0	0	0	0	0	0	0	0	0	0	0	0	0	0	0	0	0	0	0	0	0	0	0	0	0	0	0	0	0	0	0	0	0.00123232	0	0	0	0
uncultured_haloarchaeon	0	0	0	0	0	0	0	0	0	0	0	0	0	0	0	0	0	0	0	0	0	0	0	0	0	0	0	0	0	0	0	0	0	0	0	0	0	0	0	0	0	0	0	0.0138297	0	0	0	0	0
uncultured_Holophaga_sp.	0	0	0	0.001241	0	0	0	0	0	0	0.00222732	0	0	0	0	0	0	0	0	0	0	0.00121402	0	0	0	0	0	0	0	0	0	0	0	0	0	0	0	0	0	0	0	0.00261161	0	0	0	0	0	0	0
uncultured_Iamia_sp.	0	0	0	0	0	0	0	0	0	0	0.00668196	0	0	0	0	0	0	0	0	0	0	0	0	0	0	0	0	0	0	0	0	0	0	0	0	0	0	0	0	0	0	0	0	0.0124468	0	0	0	0	0
uncultured_Iamiaceae_bacterium	0	0	0	0	0	0	0	0	0	0	0	0	0	0	0	0	0	0	0	0	0	0	0	0	0	0	0	0	0	0	0	0	0	0	0	0	0	0	0	0	0	0.00522323	0	0	0	0	0	0	0
uncultured_Litorilinea_sp.	0	0	0	0	0	0	0	0	0	0	0	0	0	0	0	0	0	0	0	0	0	0	0	0	0	0	0	0	0	0	0	0	0	0	0	0	0	0	0	0	0	0	0	0.00553189	0	0	0	0	0
uncultured_marine_microorganism	0	0	0	0	0	0	0	0	0	0	0	0	0	0	0	0	0	0	0	0	0	0	0	0	0	0	0	0	0	0	0	0	0	0	0	0	0	0	0	0	0	0	0	0	0	0	0	0	0
uncultured_Microgenomates_group_bacterium	0	0	0	0	0	0	0	0	0	0	0	0	0	0	0	0	0	0	0	0	0	0	0	0	0	0	0	0	0	0	0	0	0	0	0	0	0	0	0	0	0	0	0	0	0	0	0	0	0
uncultured_microorganism	0	0	0	0	0	0	0	0	0	0	0.00668196	0	0	0	0	0	0	0	0	0	0.0014019	0	0	0	0	0	0	0	0	0	0	0	0	0	0	0	0	0	0	0	0	0.00652903	0.00159762	0.0235105	0	0	0	0	0
uncultured_Nitrosopumilales_archaeon	0	0	0	0	0	0	0	0	0	0	0.0178186	0	0	0	0	0	0	0	0	0	0	0	0	0	0	0	0	0	0	0	0	0	0	0	0	0	0	0	0	0	0	0	0	0	0	0	0	0	0
uncultured_Nitrospinaceae_bacterium	0	0	0	0	0	0	0	0	0	0	0	0	0	0	0	0	0	0	0	0	0	0	0	0	0	0	0	0	0	0	0	0	0	0	0	0	0	0	0	0	0	0	0	0	0	0.0025113	0	0	0
uncultured_organism	0.00216183	0.00154923	0	0	0.00208494	0	0.00114945	0.00121449	0	0.010483	0.14923	0.00667111	0.00487817	0.245378	0.00870506	0	0.00293259	0.00664902	0	0.00126167	0.0014019	0.00121402	0.0208676	0	0.152481	0.00511221	0	0.0233745	0	0.00136969	0.00280639	0.0258472	0.0167627	0.017058	0.126061	0.0389965	0.0456928	0.0235808	0.0542257	0.0194172	0.0256217	0.00652903	0	0.00138297	0	0.00125565	0.0824365	0.00152437	0.015321
uncultured_Paenibacillaceae_bacterium	0	0	0	0	0	0	0	0	0	0	0	0	0	0	0	0	0	0	0	0	0	0	0	0	0	0	0	0	0	0	0	0	0	0	0	0	0	0	0	0	0	0	0	0	0	0	0	0	0
uncultured_Parcubacteria_group_bacterium	0	0	0	0	0	0	0	0	0	0	0	0	0	0	0	0	0	0	0	0	0	0	0	0	0	0	0	0	0	0	0	0	0	0	0	0	0	0	0	0	0	0	0	0	0	0	0	0	0
uncultured_Pedosphaera_sp.	0	0	0	0	0	0	0	0	0	0	0	0	0	0	0	0	0	0	0	0	0	0	0	0	0	0	0	0	0	0	0	0	0	0	0	0	0	0	0	0	0	0	0	0.00276595	0	0	0	0	0
uncultured_Planctomycetaceae_bacterium	0	0	0	0	0	0	0	0	0	0	0	0	0	0	0	0	0	0	0	0	0	0	0	0	0	0	0	0	0	0	0	0	0	0	0	0	0	0	0	0	0	0	0	0	0	0	0	0	0
uncultured_Planctomycetales_bacterium	0	0	0	0	0	0	0	0	0	0	0	0	0	0	0	0	0	0	0	0	0	0	0	0	0	0	0	0	0	0	0	0	0	0	0	0	0	0	0	0	0	0	0	0.00553189	0	0	0	0	0
uncultured_planctomycete	0	0	0	0	0	0	0	0	0	0	0	0	0	0	0	0	0	0	0	0	0	0	0	0	0	0	0	0	0	0	0	0	0	0	0	0	0	0	0	0	0	0.00261161	0	0.00138297	0	0	0	0	0
uncultured_Planctomycetia_bacterium	0	0	0	0	0	0	0	0	0	0	0	0	0	0	0	0	0	0	0	0	0	0	0	0	0	0	0	0	0	0	0	0	0	0	0	0	0	0	0	0	0	0	0	0	0	0	0	0	0
uncultured_Porphyromonadaceae_bacterium	0	0	0	0	0	0	0	0	0	0	0.0222732	0	0	0.00519319	0	0	0	0	0	0	0	0	0	0	0.00499938	0	0	0.00389575	0	0.00273939	0	0	0	0	0	0.00433294	0.00126924	0.00620548	0.0129109	0	0	0	0	0	0	0	0	0	0
uncultured_prokaryote	0	0	0	0	0	0	0	0	0	0	0	0	0	0	0	0	0	0	0	0	0	0	0	0	0	0	0	0	0	0	0	0	0	0	0	0	0	0	0	0	0	0	0	0	0	0	0	0	0
uncultured_Prosthecobacter_sp.	0	0	0	0	0	0	0	0	0	0	0.00445464	0	0	0	0	0	0	0	0	0	0	0	0	0	0	0	0	0	0	0	0	0	0	0	0	0	0	0	0	0	0	0	0	0	0	0	0	0	0
uncultured_proteobacterium	0	0	0	0	0	0	0	0	0	0	0	0	0	0	0	0	0	0	0	0	0	0	0	0	0	0	0	0	0	0	0	0	0	0	0	0	0	0	0	0	0	0.00261161	0	0.00414892	0	0.00125565	0	0	0
uncultured_Rhizobiales_bacterium	0	0	0	0	0	0	0	0	0	0	0	0	0	0	0	0	0	0	0	0	0	0	0	0	0	0	0	0	0	0	0	0	0	0	0	0	0	0	0	0	0	0	0	0	0	0	0	0	0
uncultured_Rhodobacteraceae_bacterium	0	0	0	0	0	0	0	0	0	0	0.0178186	0	0	0	0	0	0	0	0	0.00126167	0	0	0	0	0	0	0	0	0	0	0	0	0	0	0	0	0	0	0	0	0	0	0	0	0	0	0	0	0
uncultured_Rhodospirillaceae_bacterium	0	0	0	0	0	0	0	0	0	0	0.00222732	0	0	0	0	0	0	0	0	0	0	0	0	0	0	0	0	0	0	0	0	0	0	0	0	0	0	0	0	0	0	0	0	0.00414892	0.00369695	0.00376695	0	0	0
uncultured_Rhodospirillales_bacterium	0	0	0	0	0	0	0	0	0	0	0	0	0	0	0	0	0	0	0	0	0	0	0	0	0	0	0	0	0	0	0	0	0	0	0	0	0	0	0	0	0	0	0	0.00138297	0	0	0.00149885	0	0
uncultured_Rickettsiales_bacterium	0	0	0	0	0	0	0	0	0	0	0	0	0	0	0	0	0	0	0	0	0	0	0	0	0	0	0	0	0	0	0	0	0	0	0	0	0	0	0	0	0	0	0	0.00138297	0	0	0	0	0
uncultured_Roseobacter_sp.	0	0	0	0	0	0	0	0	0	0	0	0	0	0	0	0	0	0	0	0	0	0	0	0	0	0	0	0	0	0	0	0	0	0	0	0	0	0	0	0	0	0	0	0.00138297	0	0	0	0	0
uncultured_Rubrobacterales_bacterium	0	0	0	0	0	0	0	0	0	0	0	0	0	0	0	0	0	0	0	0	0	0	0	0	0	0	0	0	0	0	0	0	0	0	0	0	0	0	0	0	0	0.0117523	0	0	0	0	0	0	0
uncultured_Rubrobacteria_bacterium	0	0	0	0	0	0	0	0	0	0	0	0	0	0	0	0	0	0	0	0	0	0	0	0	0	0	0	0	0	0	0	0	0	0	0	0	0	0	0	0	0	0	0	0.00138297	0	0	0	0	0
uncultured_rumen_bacterium	0	0	0	0	0	0	0	0	0	0.00299513	0.00668196	0.00533689	0.00243908	0.0012983	0.00497432	0	0	0	0	0.00252334	0	0	0.00122751	0	0.00249969	0.00511221	0	0.00129858	0	0.00684847	0.00140319	0	0	0.00243685	0.0257543	0.00433294	0.00507698	0	0.00387327	0	0	0	0	0.00553189	0.00123232	0	0.0164873	0	0
uncultured_Saccharibacillus_sp.	0	0	0	0	0	0	0	0	0	0	0	0	0	0	0	0	0	0	0	0	0	0	0	0	0	0	0	0	0	0	0	0	0	0	0	0	0	0	0	0	0	0	0	0	0	0	0	0	0
uncultured_sludge_bacterium_A31	0	0	0	0	0	0	0	0	0	0	0	0	0	0	0	0	0	0	0	0	0	0	0	0	0	0	0	0	0	0	0	0	0	0	0	0	0	0	0	0	0	0	0	0	0	0	0	0	0
uncultured_sludge_bacterium_S43	0	0	0	0	0	0	0	0	0	0	0	0	0	0	0	0	0	0	0	0	0	0	0	0	0	0	0	0	0	0	0	0	0	0	0	0	0	0	0	0	0	0	0	0	0	0	0	0	0
uncultured_soil_bacterium	0	0	0	0	0	0	0	0	0	0	0.0245005	0.00133422	0	0	0	0	0	0	0	0	0.0014019	0.00121402	0	0	0	0	0	0	0	0	0	0	0	0	0	0.00288863	0	0	0	0	0	0.0117523	0.00479287	0.105106	0.0073939	0.00627825	0	0	0
uncultured_Solirubrobacter_sp.	0	0	0	0	0	0	0	0	0	0	0.00668196	0	0	0	0	0	0	0	0	0	0	0	0	0	0	0	0	0	0	0	0	0	0	0	0	0	0	0	0	0	0	0.00391742	0	0.00276595	0	0	0	0	0
uncultured_Sphaerobacteraceae_bacterium	0	0	0	0	0	0	0	0	0	0	0	0	0	0	0	0	0	0	0	0	0	0	0	0	0	0	0	0	0	0	0	0	0	0	0	0	0	0	0	0	0	0	0	0.00138297	0	0	0	0	0
uncultured_Stella_sp.	0	0	0	0	0	0	0	0	0	0	0	0	0	0	0	0	0	0	0	0	0	0	0	0	0	0	0	0	0	0	0	0	0	0	0	0	0	0	0	0	0	0	0	0.00276595	0	0	0	0	0
uncultured_subdivision_3_bacterium	0	0	0	0	0	0	0	0	0	0	0	0	0	0	0	0	0	0	0	0	0.0014019	0	0	0	0	0	0	0	0	0	0	0	0	0	0	0	0	0	0	0	0	0	0	0.0152127	0.00123232	0	0	0	0
uncultured_Syntrophobacteraceae_bacterium	0	0	0	0	0	0	0	0	0	0	0	0	0	0	0	0	0	0	0	0	0	0	0	0	0	0	0	0	0	0	0	0	0	0	0	0	0	0	0	0	0	0	0	0	0	0	0	0	0
uncultured_Syntrophobacterales_bacterium	0	0	0	0	0	0	0	0	0	0	0	0	0	0	0	0	0	0	0	0	0	0	0	0	0	0	0	0	0	0	0	0	0	0	0	0	0	0	0	0	0	0	0	0	0	0	0	0	0
uncultured_Termite_group_1_bacterium	0	0	0	0	0	0	0	0	0	0	0	0	0	0	0	0	0	0	0	0	0	0	0	0	0	0	0	0	0	0	0	0	0	0	0	0	0	0	0	0	0	0	0	0	0	0	0	0	0
uncultured_thaumarchaeote	0	0	0	0	0	0	0	0	0	0	0	0	0	0	0	0	0	0	0	0	0	0	0	0	0	0	0	0	0	0	0	0	0	0	0	0	0	0	0	0	0	0	0	0	0	0	0	0	0
uncultured_Thermaerobacter_sp.	0	0	0	0	0	0	0	0	0	0	0	0	0	0	0	0	0	0	0	0	0	0	0	0	0	0	0	0	0	0	0	0	0	0	0	0	0	0	0	0	0	0	0	0	0	0	0	0	0
uncultured_Thermoanaerobacterales_bacterium	0.00216183	0	0	0	0	0	0.0402308	0	0	0.00149757	0.0512284	0.00266845	0	0	0.00124358	0	0	0	0	0	0	0	0.00122751	0	0	0	0	0	0	0.00136969	0	0	0.00515776	0.0146211	0.0582861	0.00433294	0.00634622	0.00744657	0.00387327	0	0.00943956	0	0.00479287	0.00138297	0.00123232	0.0025113	0.0254804	0.0045731	0.0306419
uncultured_Thermomicrobia_bacterium	0	0	0	0	0	0	0	0	0	0	0	0	0	0	0	0	0	0	0	0	0	0	0	0	0	0	0	0	0	0	0	0	0	0	0	0	0	0	0	0	0	0	0	0	0	0	0	0	0
uncultured_Thermomicrobium_sp.	0	0	0	0	0	0	0	0	0	0	0	0	0	0	0	0	0	0	0	0	0	0	0	0	0	0	0	0	0	0	0	0	0	0	0	0	0	0	0	0	0	0	0	0.00276595	0	0	0	0	0
uncultured_Verrucomicrobia_bacterium	0	0	0	0	0	0	0	0	0	0	0.00222732	0	0	0	0	0	0	0	0	0	0	0	0	0	0	0	0	0	0	0	0	0	0	0	0	0	0	0	0	0	0	0.00130581	0	0.0152127	0	0	0	0	0
Undibacterium	0	0	0	0	0	0	0	0	0	0	0	0	0	0	0	0	0	0	0	0	0	0	0	0	0	0	0	0	0	0	0	0	0	0	0	0	0	0	0	0	0	0	0	0	0	0	0	0	0
unidentified	0	0	0	0	0	0	0	0	0	0	0	0	0	0	0	0	0	0	0	0	0	0	0	0	0	0	0	0	0	0	0	0	0	0	0	0	0	0	0	0	0	0	0	0	0	0	0	0	0
unidentified_marine_bacterioplankton	0	0	0	0	0	0	0	0	0	0	0	0	0	0	0	0	0	0	0	0	0	0	0	0	0	0	0	0	0	0	0	0	0	0	0	0	0	0	0	0	0	0	0	0	0	0	0	0	0
unidentified_rumen_bacterium_RFN46	0	0	0	0	0	0	0	0	0	0	0	0	0	0	0	0	0	0	0	0	0	0	0	0	0	0	0	0	0	0	0	0	0	0	0	0	0	0	0	0	0	0	0	0	0	0	0	0	0
Unknown	0.42372	0.0960526	0.779338	0.197319	0.304401	0.400981	0.700016	1.19142	0.23799	0.368401	0.746152	0.40427	1.45125	0.675114	0.3681	0.311588	0.505873	0.40692	0.343296	0.534948	0.382717	0.361778	0.402622	0.354229	0.467442	0.601537	0.185761	0.216863	0.947887	0.621841	0.336766	0.442275	0.571222	0.447163	0.478488	0.311972	0.132001	0.15886	0.273711	0.203881	0.0916986	0.417858	0.861119	0.795209	0.389412	0.31768	0.671483	0.170729	0.137889
Ureibacillus	0	0	0	0	0	0	0	0	0	0	0	0	0	0	0	0	0	0	0	0	0	0	0	0	0	0	0	0	0	0	0	0	0	0	0	0	0	0	0	0	0	0	0	0	0	0	0	0	0
Uruburuella	0	0	0	0	0	0	0	0	0	0	0	0	0	0	0	0	0	0	0	0	0	0	0	0	0	0	0	0	0	0	0	0	0	0	0	0	0	0	0	0	0	0.00130581	0.00319525	0.00553189	0.00616158	0.0025113	0	0	0
UTBCD1	0	0	0	0	0	0	0	0	0	0	0	0	0	0	0	0	0	0	0	0	0	0	0	0	0	0	0	0	0	0	0	0	0	0	0	0	0	0	0	0	0	0	0	0.00414892	0	0	0	0	0
UTCFX1	0	0	0	0	0	0	0	0	0	0	0	0	0	0	0	0	0	0	0	0	0	0	0	0	0	0	0	0	0	0	0	0	0	0	0	0	0	0	0	0	0	0.00261161	0	0.00414892	0	0	0.00149885	0	0
Vagococcus	0	0	0	0	0	0	0	0	0	0	0.00222732	0.00133422	0	0	0	0	0	0	0	0	0.00700948	0	0.00122751	0	0	0	0	0	0	0	0	0	0.00515776	0	0	0.00288863	0	0	0	0	0	0	0	0	0	0	0	0	0
Variibacter	0	0	0	0	0	0	0	0	0	0	0	0	0	0	0	0	0	0	0	0	0	0	0	0	0	0	0	0	0	0	0	0	0	0	0	0	0	0	0	0	0	0.00130581	0	0	0	0	0	0	0
Veillonella	0.170785	0.106897	0.0694098	0.022338	1.70965	0.0457641	0.0160923	0.0303623	0.056155	0.269562	0.0311825	0.00400267	0.0548794	0.301205	0.00248716	0.00708155	0.00879778	0.00531922	0.253926	0.00757002	0.0168227	0.00485608	0.0233226	0.0116353	0.0224972	0.00170407	0.0283801	4.45154	0.124313	0.035612	0.0168383	0.598794	0.0515776	0.264399	0.0569306	0.142987	0.0165002	0.00868767	0.00129109	0.0097086	0.0458493	0.100547	0.0655025	0.0802124	0.125696	0.0439478	0.0224827	0.0487797	0.0025535
Veillonellaceae_UCG-001	0	0	0	0	0	0	0	0	0	0	0	0	0	0	0	0	0	0	0	0	0	0	0	0	0	0	0	0	0	0	0	0	0	0	0	0	0	0	0	0	0	0	0	0	0	0.00125565	0	0	0
Verrucomicrobia_bacterium_ADurb.Bin070	0	0	0	0	0	0	0	0	0	0.0044927	0.00668196	0	0	0	0	0	0	0	0	0.00504668	0	0	0	0	0	0	0	0	0	0	0	0	0	0	0	0	0	0	0	0	0	0	0	0	0	0	0	0	0
Verrucomicrobia_bacterium_LX181	0	0	0	0	0	0	0	0	0	0	0	0	0	0	0	0	0	0	0	0	0	0	0	0	0	0	0	0	0	0	0	0	0	0	0	0	0	0	0	0	0	0	0	0	0	0	0	0	0
Verticia	0	0	0	0	0	0	0	0	0	0	0	0	0	0	0	0	0	0	0	0	0	0	0	0	0	0	0	0	0	0	0	0	0	0	0	0	0	0	0	0	0	0	0	0	0	0	0	0	0
Vibrio	0	0	0	0	0	0	0	0	0	0	0.00890928	0	0	0	0	0	0	0	0	0	0	0.00121402	0	0	0	0	0	0	0	0	0	0	0	0	0	0	0.00126924	0	0	0	0	0.0600671	0.0399406	0.0691486	0.0246463	0.0565043	0.00749423	0	0
Victivallis	0	0	0	0.001241	0.00312741	0	0	0.00364347	0.00133702	0	0	0	0	0.00778978	0	0	0	0	0	0	0	0	0.00122751	0	0.0674916	0.00170407	0	0.00259717	0	0.00410908	0	0.00143596	0.0348149	0.00365528	0.107084	0	0	0	0	0	0	0	0	0	0	0	0.0134896	0.00152437	0
Virgibacillus	0	0	0	0	0	0	0	0	0	0	0	0	0	0	0	0	0	0	0	0	0	0	0	0	0	0	0	0	0	0	0	0	0	0	0	0	0	0	0	0	0	0	0.00319525	0	0	0	0	0	0
Virgisporangium	0	0	0	0	0	0	0	0	0	0	0	0	0	0	0	0	0	0	0	0	0	0	0	0	0	0	0	0	0	0	0	0	0	0	0	0	0	0	0	0	0	0.00914065	0	0	0	0	0	0	0
Vitreoscilla	0	0	0	0	0	0	0	0	0	0	0	0	0	0	0	0	0	0	0	0	0	0	0	0	0	0	0	0	0	0	0	0	0	0	0	0	0	0	0	0	0	0	0	0	0	0	0	0	0
Vogesella	0	0	0	0	0	0	0	0	0	0	0.00222732	0	0	0	0	0	0	0	0	0	0	0	0	0	0	0	0	0	0	0	0	0	0	0	0	0	0	0	0	0	0	0	0	0	0	0	0	0	0
Vulcaniibacterium	0	0.00619694	0.017048	0	0.00104247	0	0	0	0.0120332	0	0	0	0	0	0	0	0	0	0.00425574	0	0	0	0	0	0	0	0	0	0	0	0	0	0	0	0	0	0	0	0	0	0	0.00261161	0	0	0.00492927	0.00125565	0	0	0
Vulgatibacter	0	0	0	0.00496401	0	0	0	0	0	0	0	0	0	0	0	0	0	0	0	0	0	0	0	0	0	0	0	0	0	0	0	0	0	0	0	0	0	0	0	0	0	0	0	0	0	0	0	0	0
W5	0	0	0	0	0	0	0	0	0	0	0	0	0	0	0	0	0	0	0	0	0	0	0	0	0	0	0	0	0	0	0	0	0	0	0	0	0	0	0	0	0	0	0	0	0	0	0	0	0
W5053	0	0	0	0	0	0	0	0	0	0	0	0	0	0	0	0	0	0	0	0	0	0	0	0	0	0	0	0	0	0	0	0	0	0	0	0	0	0	0	0	0	0	0	0.00276595	0	0	0	0	0
wastewater_metagenome	0	0	0	0	0	0	0	0	0	0	0	0	0	0	0	0	0	0	0	0	0	0	0.00122751	0	0	0	0	0	0	0	0	0	0	0	0	0	0	0	0	0	0	0.00130581	0	0	0	0	0	0	0
wb1-P19	0	0	0	0	0	0	0	0	0	0	0	0	0	0	0	0	0	0	0	0	0	0	0	0	0	0	0	0	0	0	0	0	0	0	0	0	0	0	0	0	0	0	0	0	0.00123232	0	0	0	0
WCHB1-32	0	0	0	0	0	0	0	0	0	0	0	0	0	0	0	0	0	0	0	0	0	0	0	0	0	0	0	0	0	0	0	0	0	0	0	0	0	0	0	0	0	0	0	0	0	0	0	0	0
Weissella	0.0108092	0.0123939	0	0.00248201	0.00104247	0.00435849	0.00114945	0	0.00802214	0	0.0400918	0.00266845	0	0	0.00248716	0.00566524	0	0.00265961	0.0113486	0	0	0.0303505	0.00491002	0.00258562	0.00124984	0	0	0.0129858	0.0141265	0.00136969	0.0140319	0.00143596	0.0361043	0.0207133	0.00948844	0.00144431	0.00126924	0	0.0116198	0.00138694	0.00674254	0.0156697	0.16775	0.0179786	0.0209494	0.0163235	0.019485	0.00609747	0.00383024
Williamsia	0	0	0	0	0	0	0	0	0	0	0	0	0	0	0	0	0	0	0	0	0	0	0	0	0	0	0	0	0	0	0	0	0	0	0	0	0	0	0	0	0	0.00261161	0	0	0	0	0	0	0
Woeseia	0.00108092	0	0	0	0	0	0	0	0	0	0.0245005	0	0	0	0	0	0	0	0	0	0	0	0	0	0	0	0	0	0	0	0	0	0	0	0	0	0	0	0	0	0	0	0	0.00138297	0	0	0	0	0
Wohlfahrtiimonas	0	0	0	0	0	0	0	0	0	0	0	0	0	0	0	0	0	0	0	0	0	0	0	0	0	0	0	0	0	0	0	0	0	0	0	0	0	0	0	0	0	0	0	0	0	0	0	0	0
Wolbachia	0	0	0	0	0	0	0	0	0	0	0	0	0	0	0	0	0	0	0.00283716	0	0	0	0	0	0	0	0	0	0	0	0	0	0	0	0	0	0	0	0	0	0	0	0	0	0	0.0025113	0	0	0
Wolinella	0	0	0	0	0	0	0	0	0	0	0	0	0	0	0	0	0	0	0	0	0	0	0	0	0	0	0	0	0	0	0	0	0	0	0	0	0	0	0	0	0	0	0	0	0	0	0	0	0
Xanthobacter	0	0	0	0	0	0	0	0	0	0	0	0	0	0	0	0	0	0	0	0	0	0	0	0	0	0	0	0	0	0	0	0	0	0	0	0	0	0	0	0	0	0	0	0	0	0	0	0	0
Xanthomonas	0	0	0	0	0	0	0	0	0	0	0	0	0	0	0	0	0	0	0	0	0	0	0	0	0	0	0	0	0	0	0	0	0	0	0	0	0	0	0	0	0	0	0	0	0	0	0	0	0
Zoogloea	0	0	0	0	0	0	0	0	0	0	0	0	0	0	0	0	0	0	0	0	0	0	0	0	0	0	0	0	0	0	0	0	0	0	0	0	0	0	0	0	0	0	0	0	0	0	0	0	0
ZOR0006	0	0	0	0	0	0	0	0	0	0	0	0	0	0	0	0	0	0	0	0	0	0	0.00122751	0	0	0	0	0	0	0	0	0	0	0	0	0	0	0	0	0	0	0.00261161	0	0	0	0	0	0	0
Zymobacter	0	0	0	0	0	0	0	0	0	0	0	0	0	0	0	0	0	0	0	0	0	0	0	0	0	0	0	0	0	0	0	0	0	0	0	0	0	0	0	0	0	0	0	0	0	0	0	0	0
[truncated: 1 more columns]
