# Supplementary material for: Characteristics of the gut microbiota of patients with symptomatic carotid atherosclerotic plaques positive for bacterial genetic material
Source: Front Cell Infect Microbiol. 2024 Jan 12;13:1296554. doi: 10.3389/fcimb.2023.1296554 (PMC10811106; doi:10.3389/fcimb.2023.1296554)
Supplement: Supplementary file 3 [file Table_3.xlsx]

## Sheet: Phylum_percent
	S91A	S111A	S174A	S178A	S186A	S225A
Acidobacteria	0.0269248	0.0075542	0.911143	0.47608	0.266873	3.10808
Actinobacteria	0.761587	1.59142	2.69615	5.87718	4.10843	4.76893
Armatimonadetes	0	0	0.0331325	0.0215646	0.00702297	0.0315922
Bacteroidetes	12.9111	33.9322	3.80609	1.95408	0.607486	2.44464
BRC1	0	0	0	0	0	0.0120351
Chlamydiae	0	0	0	0.00165881	0	0
Chloroflexi	0.0076928	0.00125903	0.898718	0.431292	0.24756	3.68275
Cloacimonetes	0	0	0	0.00331763	0	0
Coprothermobacteraeota	0	0	0.00207078	0.0315175	0	0.00150439
Crenarchaeota	0	0	0	0.00663526	0	0
Cyanobacteria	0.0166677	0.00503613	0.178087	0.661867	0.159772	0.186545
Dadabacteria	0	0	0.00414156	0	0.00351148	0
Deinococcus-Thermus	0	0	0.0207078	0.0348351	0.0175574	0.0255747
Elusimicrobia	0	0	0.018637	0.018247	0	0.0586713
Entotheonellaeota	0	0	0.00414156	0.00663526	0	0.0135395
Epsilonbacteraeota	0	0.00125903	0.0269201	0.018247	0.00702297	0.0165483
Euryarchaeota	0	0	0.0434864	0.0945525	0.0316033	0.670959
FCPU426	0	0	0.00414156	0	0	0.00601757
Fibrobacteres	0	0	0.0103539	0.00331763	0.00175574	0.0556625
Firmicutes	19.8179	61.3968	9.08037	14.6208	7.62694	4.84565
Fusobacteria	0.00512853	0.0339939	0.219503	0.0779643	0.0386263	0.0240703
GAL15	0.00256427	0	0	0	0	0
Gemmatimonadetes	0.0128213	0.00251807	0.507341	0.281999	0.147482	2.25659
Halanaerobiaeota	0	0	0.00207078	0	0	0
Kiritimatiellaeota	0	0	0	0	0.00351148	0
Latescibacteria	0	0	0.00414156	0	0.00175574	0.00601757
Lentisphaerae	0	0.00125903	0	0	0	0
Nanoarchaeaeota	0	0	0.0227786	0.0165881	0.00526722	0.296365
Nitrospirae	0.00128213	0	0.10561	0.0646938	0.00702297	0.389638
Patescibacteria	0.0102571	0.00125903	0.151167	0.101188	0.0368706	0.636358
Planctomycetes	0	0	0.0600526	0.0514233	0.0210689	0.336984
Proteobacteria	64.2887	2.83283	25.9986	41.1502	31.9668	16.8808
Rokubacteria	0.00128213	0.00125903	0.0144955	0.018247	0.00175574	0.100794
RsaHF231	0	0	0.00207078	0	0.00351148	0
Spirochaetes	0	0	0.00828312	0.00165881	0.00351148	0.00601757
Synergistetes	0	0	0.037274	0.411386	0.0368706	0.0285835
Tenericutes	1.74114	0.100723	0.00207078	0.00663526	0.00702297	0.00150439
Thaumarchaeota	0	0	0.0124247	0.0232234	0	0.176014
Thermotogae	0	0	0.00414156	0.0348351	0.00351148	0.0225659
Unknown	0.165395	0.0730239	54.9129	33.3505	54.5667	58.2561
Verrucomicrobia	0.22822	0.0176265	0.180158	0.119435	0.054428	0.604766
WPS-2	0	0	0.0165662	0.0281999	0.00702297	0.0481406
Zixibacteria	0.00128213	0	0	0	0.00175574	0

## Sheet: Class_percent
	S91A	S111A	S174A	S178A	S186A	S225A
0319-7L14	0	0	0.0724773	0.0298587	0.0193132	0.231676
ABY1	0	0	0.00207078	0	0.00702297	0.0165483
Acidimicrobiia	0.0179499	0.00251807	0.366528	0.210669	0.0772526	1.31333
Acidobacteriia	0.0102571	0.00629517	0.113893	0.199058	0.0983215	0.282826
Actinobacteria	0.532085	1.26911	2.00244	5.27171	3.38858	2.60711
AD3	0	0	0.00621234	0	0.00526722	0.00300879
AKAU4049	0	0	0.00621234	0.0132705	0.00175574	0.034601
Alphaproteobacteria	1.11033	0.0302168	1.78915	1.49459	1.37123	3.22542
Anaerolineae	0.00128213	0	0.281626	0.140999	0.0245804	0.959803
Armatimonadia	0	0	0	0.00165881	0.00351148	0
Bacilli	3.07199	0.336162	1.14307	1.98394	1.27116	1.75713
Bacteroidia	12.9111	33.9322	3.77296	1.93252	0.577639	2.36039
BD2-11_terrestrial_group	0	0	0.0662649	0.0281999	0.0228246	0.255747
BD7-11	0	0	0	0	0	0.00752196
Berkelbacteria	0	0	0.0414156	0.00497644	0.00526722	0.144422
Blastocatellia_(Subgroup_4)	0.00512853	0	0.21329	0.109482	0.0737411	0.935732
Burkholderiales_bacterium_Beta_02	0	0	0.00621234	0.0165881	0.00702297	0.0376098
Campylobacteria	0	0.00125903	0.0269201	0.018247	0.00702297	0.0165483
Chlamydiae	0	0	0	0.00165881	0	0
Chloroflexia	0.0038464	0	0.422439	0.177493	0.135192	2.0535
Chthonomonadetes	0	0	0.0144955	0	0	0
Cloacimonadia	0	0	0	0.00331763	0	0
Clostridia	15.5497	55.5335	7.17732	11.902	5.92212	2.82375
Coprothermobacteria	0	0	0.00207078	0.0315175	0	0.00150439
Coriobacteriia	0.206423	0.316017	0.0849019	0.267069	0.540768	0.0225659
Dadabacteriia	0	0	0.00414156	0	0.00351148	0
Dehalococcoidia	0	0	0.0269201	0.00829407	0.00351148	0.0511494
Deinococci	0	0	0.0207078	0.0348351	0.0175574	0.0255747
Deltaproteobacteria	0.09616	0.0629517	0.675074	0.37821	0.158017	1.63979
Elusimicrobia	0	0	0.0103539	0.00995289	0	0.0391142
Entotheonellia	0	0	0.00414156	0.00663526	0	0.0135395
Erysipelotrichia	0.134624	0.1045	0.101468	0.235552	0.0684739	0.0270791
FFCH16263	0	0	0.00414156	0	0	0.00451318
Fibrobacteria	0	0	0.0103539	0.00331763	0.00175574	0.0556625
Fimbriimonadia	0	0	0.0165662	0.0199058	0.00175574	0.0180527
Fusobacteriia	0.00512853	0.0339939	0.219503	0.0779643	0.0386263	0.0240703
Gammaproteobacteria	63.0361	2.70692	21.6852	38.5293	29.442	11.4033
Gemmatimonadetes	0.0128213	0.00251807	0.381023	0.228916	0.101833	1.73156
Gitt-GS-136	0.00256427	0	0.037274	0.0281999	0.0245804	0.188049
Gracilibacteria	0	0	0	0	0	0.00601757
Halanaerobiia	0	0	0.00207078	0	0	0
Halobacteria	0	0	0	0.00663526	0.0158017	0
Holophagae	0.00128213	0	0.217432	0.0514233	0.0193132	0.687508
hydrothermal_vent_metagenome	0	0	0	0	0	0.00150439
Ignavibacteria	0	0	0.018637	0.00995289	0.0193132	0.0406186
JG30-KF-CM66	0	0	0.00207078	0.00497644	0.0193132	0.0300879
KD4-96	0	0	0.055911	0.0298587	0.0140459	0.195571
Kiritimatiellae	0	0	0	0	0.00351148	0
Ktedonobacteria	0	0	0.00828312	0.0199058	0.0210689	0.0391142
Lentisphaeria	0	0.00125903	0	0	0	0
Leptospirae	0	0	0	0	0	0.00601757
Limnochordia	0	0	0.00207078	0	0	0.00300879
Lineage_IIa	0	0	0.00207078	0	0	0.00752196
Lineage_IIb	0	0	0.00621234	0	0	0.00601757
Lineage_IIc	0	0	0	0.00829407	0	0.00601757
Longimicrobia	0	0	0.0289909	0.00165881	0.00526722	0.139909
MB-A2-108	0	0.00125903	0.018637	0.018247	0.00351148	0.100794
Melainabacteria	0.00512853	0	0.00207078	0.00165881	0.00702297	0.00752196
metagenome	0	0	0.00828312	0	0.00175574	0.0135395
Methanobacteria	0	0	0	0	0.00175574	0.00300879
Microgenomatia	0.00256427	0	0.0103539	0.0215646	0	0.127873
Mollicutes	1.74114	0.100723	0.00207078	0.00663526	0.00702297	0.00150439
Nanohaloarchaeia	0	0	0.0124247	0.00995289	0	0.157961
NC10	0.00128213	0.00125903	0.0144955	0.018247	0.00175574	0.100794
Negativicutes	1.06161	5.42266	0.652295	0.499303	0.365194	0.234685
Nitriliruptoria	0	0	0.0144955	0.0149293	0.00877871	0.0586713
Nitrososphaeria	0	0	0.0124247	0.0232234	0	0.176014
Nitrospira	0.00128213	0	0.10561	0.0646938	0.00702297	0.389638
OLB14	0	0	0.0289909	0.00663526	0	0.049645
Oxyphotobacteria	0.0115392	0.00503613	0.171875	0.660208	0.152749	0.166988
P2-11E	0	0	0.00414156	0	0	0.0225659
Parcubacteria	0	0	0.0103539	0.00829407	0	0.0947767
Phycisphaerae	0	0	0.0144955	0.018247	0	0.18504
Pla4_lineage	0	0	0.00414156	0	0.00175574	0.0270791
Planctomycetacia	0	0	0.0414156	0.0331763	0.0193132	0.117343
Rhodothermia	0	0	0.0144955	0.0116117	0.0105344	0.0436274
Rubrobacteria	0.00128213	0	0.00621234	0	0	0.034601
S0134_terrestrial_group	0	0	0.0207078	0.00995289	0.0158017	0.0887592
Saccharimonadia	0.0076928	0.00125903	0.0662649	0.0431292	0.0210689	0.162474
Sericytochromatia	0	0	0.00414156	0	0	0.0120351
Spirochaetia	0	0	0.00828312	0.00165881	0.00351148	0
Subgroup_17	0	0	0.0165662	0	0.00702297	0.0255747
Subgroup_22	0	0	0	0	0	0.00300879
Subgroup_25	0	0	0.00207078	0	0	0.00150439
Subgroup_6	0.0076928	0	0.314758	0.0962113	0.0649624	1.07263
Synergistia	0	0	0.037274	0.411386	0.0368706	0.0285835
Thermoanaerobaculia	0.00256427	0.00125903	0.0289909	0.0199058	0.00351148	0.0932724
Thermoleophilia	0.0038464	0.00251807	0.124247	0.0646938	0.0702297	0.386629
Thermoplasmata	0	0	0.0434864	0.0879172	0.0140459	0.66795
Thermotogae	0	0	0.00414156	0.0348351	0.00351148	0.0225659
TK10	0	0.00125903	0.0165662	0.0149293	0	0.0737152
uncultured	0	0	0.00207078	0	0.00175574	0.0135395
uncultured_Acidobacteria_bacterium	0	0	0	0	0	0.00752196
uncultured_bacterium	0.00128213	0	0.0103539	0.0116117	0.00351148	0
uncultured_Firmicutes_bacterium	0.00128213	0	0	0	0	0
uncultured_Nitrospinaceae_bacterium	0.00128213	0	0	0	0.00175574	0
uncultured_soil_bacterium	0	0	0	0	0	0.00451318
Unknown	0.211552	0.105759	56.8056	34.1218	55.5657	58.9903
Verrucomicrobiae	0.22822	0.0176265	0.180158	0.119435	0.054428	0.604766
Verstraetearchaeia	0	0	0	0.00663526	0	0
Woesearchaeia	0	0	0.0103539	0.00663526	0.00526722	0.138404
WS6_(Dojkabacteria)	0	0	0	0	0	0.00451318
WWE3	0	0	0.00207078	0	0	0.00300879

## Sheet: Order_percent
	S91A	S111A	S174A	S178A	S186A	S225A
45254	0	0	0.0207078	0	0.00175574	0.0165483
211ds20	0	0	0.00207078	0.00663526	0	0.0315922
Acetobacterales	0.00128213	0	0.00828312	0.00165881	0.0351148	0.0240703
Acidiferrobacterales	0	0	0.0434864	0.00663526	0	0.091768
Acidobacteria_bacterium_WX27	0	0	0	0	0	0.00601757
Acidobacteriales	0.00128213	0.00251807	0.0269201	0.0995289	0.0368706	0.0391142
Actinobacteria_bacterium_RBG_19FT_COMBO_70_19	0	0	0	0	0.00175574	0
Actinomarinales	0.00256427	0	0.0144955	0.00995289	0.0140459	0.0255747
Actinomycetales	0.00897493	0.00251807	0.0248494	0.0464468	0.0245804	0.00601757
Aeromonadales	0.00512853	0	0.0289909	0.0530821	0.0667182	0.0180527
Alteromonadales	0.00641067	0.00881323	0.217432	0.471103	0.335347	0.0977855
Anaerolineales	0	0	0.018637	0.044788	0.00175574	0.0797328
Ardenticatenales	0	0	0.0434864	0.00663526	0	0.233181
Armatimonadales	0	0	0	0.00165881	0.00351148	0
Azospirillales	0	0	0.0269201	0.0563997	0	0.0616801
B12-WMSP1	0	0	0	0	0.00175574	0
Bacillales	0.0128213	0.00503613	0.169804	0.487692	0.254582	0.219641
bacterium_Ellin6543	0	0	0	0.00331763	0	0
bacterium_SCGC_AG-212-C10	0	0	0.00414156	0	0	0
Bacteroidales	12.9072	33.9297	3.54724	1.81474	0.521455	1.18847
Balneolales	0	0	0	0.0116117	0	0
Bdellovibrionales	0.00128213	0	0.0352032	0.00165881	0	0.0812372
Betaproteobacteriales	0.225655	0.705059	4.0111	3.91646	2.57743	4.30256
Bifidobacteriales	0.43849	1.25022	0.381023	1.63393	0.503898	0.224155
Blastocatellales	0	0	0.0745481	0.0315175	0.0351148	0.287339
Bradymonadales	0.00128213	0	0.00207078	0	0.0175574	0
Burkholderiales_bacterium_Beta_02	0	0	0.00621234	0.0165881	0.00702297	0.0376098
C0119	0	0	0	0.00995289	0.00351148	0.0391142
Caldilineales	0	0	0.0331325	0.00663526	0.00526722	0.0692021
Campylobacterales	0	0.00125903	0.0269201	0.018247	0.00702297	0.0165483
Candidatus_Amesbacteria_bacterium_GW2011_GWC1_47_15	0	0	0.00621234	0	0	0.108316
Candidatus_Azambacteria	0	0	0	0	0	0.0150439
Candidatus_Collierbacteria	0.00128213	0	0	0.00331763	0	0.0165483
Candidatus_Gottesmanbacteria	0	0	0	0	0	0.00300879
Candidatus_Jorgensenbacteria	0	0	0.00414156	0	0	0.0270791
Candidatus_Levybacteria	0.00128213	0	0.00621234	0.00497644	0	0.0571669
Candidatus_Magasanikbacteria	0	0	0.00207078	0	0.00702297	0.0165483
Candidatus_Pacebacteria	0	0	0.00414156	0.0132705	0	0.0481406
Candidatus_Peregrinibacteria	0	0	0	0	0	0.00300879
Candidatus_Peribacteria	0	0	0	0	0	0.00300879
Candidatus_Staskawiczbacteria_bacterium_RIFOXYA2_FULL_32_7	0	0	0	0	0.00526722	0.00601757
Candidatus_Woesebacteria	0	0	0	0	0	0.00300879
Candidatus_Yanofskybacteria	0	0	0.00207078	0.00165881	0	0.0150439
Cardiobacteriales	0	0	0.00207078	0	0	0.00300879
Caulobacterales	0.00256427	0	0.0704065	0.132705	0.0509165	0.126369
CCD24	0	0	0.0103539	0	0	0.0526537
Cellvibrionales	0	0	0.00828312	0.0165881	0.00175574	0.0150439
Chitinophagales	0.00128213	0.00125903	0.0911143	0.0248822	0.0228246	0.431761
Chlamydiales	0	0	0	0.00165881	0	0
Chloroflexales	0.00128213	0	0.258847	0.0431292	0.047405	1.45776
Chloroplast	0.0115392	0.00503613	0.167733	0.651914	0.150994	0.166988
Chromatiales	0	0	0	0	0	0.00451318
Chthoniobacterales	0	0	0.00207078	0.026541	0.00877871	0.0240703
Chthonomonadales	0	0	0.0144955	0	0	0
Cloacimonadales	0	0	0	0.00331763	0	0
Clostridiales	15.5497	55.5335	7.17525	11.8804	5.91334	2.81622
Coprothermobacterales	0	0	0.00207078	0.0315175	0	0.00150439
Coriobacteriales	0.206423	0.316017	0.0849019	0.267069	0.540768	0.0225659
Corynebacteriales	0.0243605	0.0037771	0.289909	1.83797	0.67596	0.165483
Coxiellales	0	0	0.00207078	0.00165881	0.00175574	0.00150439
Cytophagales	0.00256427	0	0.0952558	0.0547409	0.0263361	0.55813
Dadabacteriales	0	0	0.00414156	0	0.00351148	0
Deep_Sea_Euryarchaeotic_Group(DSEG)	0	0	0.0124247	0.00995289	0	0.157961
Dehalococcoidales	0	0	0	0	0.00351148	0
Deinococcales	0	0	0.0165662	0.0348351	0.0175574	0.0255747
Desulfarculales	0	0	0	0	0.00175574	0.00752196
Desulfobacterales	0	0	0.00414156	0	0	0
Desulfovibrionales	0.0859029	0.0604336	0.0973266	0.0580585	0.0280919	0.0481406
Desulfuromonadales	0	0	0	0	0.00351148	0
Diplorickettsiales	0	0	0.0269201	0.0165881	0.00175574	0.121856
Dongiales	0	0	0.0434864	0.00663526	0.0175574	0.159466
DS-100	0	0	0.00207078	0	0	0.00300879
DTU014	0	0	0	0	0.00877871	0
Ectothiorhodospirales	0	0	0.00414156	0.00165881	0	0.00300879
Elev-1554	0	0	0.00207078	0.00165881	0.00526722	0
Elsterales	0	0	0.0455571	0.026541	0.0193132	0.105307
Enterobacteriales	62.5091	1.73747	0.480421	2.61097	0.77077	0.490432
Entotheonellales	0	0	0.00414156	0.00663526	0	0.0135395
EPR3968-O8a-Bc78	0	0	0	0	0.00175574	0
Erysipelotrichales	0.134624	0.1045	0.101468	0.235552	0.0684739	0.0270791
Euzebyales	0	0	0.0144955	0.0149293	0.00877871	0.0586713
Fibrobacterales	0	0	0.0103539	0.00331763	0.00175574	0.0556625
Fimbriimonadales	0	0	0.0165662	0.0199058	0.00175574	0.0180527
Flavobacteriales	0	0.00125903	0.00414156	0.00497644	0.00175574	0.0285835
Frankiales	0.0128213	0.00125903	0.161521	0.136023	0.158017	0.245216
Fusobacteriales	0.00512853	0.0339939	0.219503	0.0779643	0.0386263	0.0240703
Gaiellales	0	0.00125903	0.0538403	0.0398116	0.0632067	0.194067
Gammaproteobacteria_Incertae_Sedis	0.00128213	0	0.0124247	0.00829407	0.0122902	0.0391142
Gastranaerophilales	0.00512853	0	0.00207078	0.00165881	0.00702297	0
Gemmatales	0	0	0.0227786	0.0248822	0.00526722	0.0240703
Gemmatimonadales	0.0128213	0.00251807	0.381023	0.228916	0.101833	1.73156
Glycomycetales	0	0	0.00414156	0	0	0.0210615
GWA2-38-13b	0	0	0	0	0	0.00300879
Halanaerobiales	0	0	0.00207078	0	0	0
Halobacteriales	0	0	0	0.00663526	0.0158017	0
Holosporales	0	0	0.00621234	0	0	0.0105307
hydrothermal_vent_metagenome	0	0	0	0	0	0.00150439
IMCC26256	0.00897493	0.00251807	0.169804	0.106164	0.0140459	0.686003
Izimaplasmatales	0	0	0	0	0	0
JG36-TzT-191	0	0	0.00207078	0	0	0.0180527
Kallotenuales	0	0	0.0124247	0	0	0.0511494
Kineosporiales	0	0	0.00414156	0.00331763	0.00175574	0.0180527
Ktedonobacterales	0	0	0.00828312	0.00995289	0.0158017	0
Lactobacillales	3.05917	0.331126	0.973266	1.49625	1.01657	1.53749
Legionellales	0	0	0.00621234	0.00331763	0	0.00601757
Leptospirales	0	0	0	0	0	0.00601757
Limnochordales	0	0	0.00207078	0	0	0.00300879
Lineage_IV	0	0	0.00621234	0.00663526	0	0.0135395
Longimicrobiales	0	0	0.0289909	0.00165881	0.00526722	0.139909
M55-D21	0	0	0	0.00331763	0	0
Marine_Group_II	0	0	0.0393448	0.0547409	0.0140459	0.616801
MBA03	0	0	0.00207078	0.018247	0	0
MBNT15	0	0	0	0	0.00526722	0
metagenome	0	0	0.0144955	0.00165881	0.00175574	0.0541581
Methanobacteriales	0	0	0	0	0.00175574	0.00300879
Methanomassiliicoccales	0	0	0	0	0	0
Methanomethyliales	0	0	0	0.00663526	0	0
Methylococcales	0	0	0	0	0	0.00451318
Micavibrionales	0	0	0.0248494	0.00829407	0	0.0150439
Micrococcales	0.0141035	0.00503613	0.337537	0.507597	0.547791	0.436274
Micromonosporales	0.00128213	0.00125903	0.0496987	0.00829407	0.0228246	0.105307
Micropepsales	0	0	0.00207078	0.00829407	0	0.00150439
Microtrichales	0.0038464	0	0.109751	0.0729879	0.0122902	0.35955
Milano-WF1B-44	0	0	0	0.00331763	0	0
Mollicutes_RF39	1.74114	0.0994637	0	0.00165881	0	0
MVP-88	0	0	0.00414156	0.00331763	0	0.0255747
Mycoplasmatales	0	0.00125903	0.00207078	0.00497644	0.00351148	0.00150439
Myxococcales	0.00641067	0.00125903	0.434864	0.281999	0.0860313	1.19148
NB1-j	0	0	0	0.00497644	0.00351148	0.00601757
Nitriliruptorales	0	0	0	0	0	0
Nitrosococcales	0.00128213	0	0	0	0	0
Nitrosopumilales	0	0	0	0	0	0.00451318
Nitrososphaerales	0	0	0.0124247	0.0232234	0	0.168492
Nitrosotaleales	0	0	0	0	0	0.00300879
Nitrospirales	0.00128213	0	0.10561	0.0646938	0.00702297	0.389638
Nostocales	0	0	0.00414156	0.00663526	0	0
Oceanospirillales	0.00128213	0	0.00621234	0.0132705	0.00877871	0.0180527
Oligoflexales	0	0	0.0538403	0.00995289	0.00175574	0.166988
OPB56	0	0	0.018637	0.00995289	0.0193132	0.0406186
Opitutales	0	0	0.0331325	0.0165881	0.00175574	0.124865
Paracaedibacterales	0	0	0.00207078	0	0	0.00300879
Pasteurellales	0.00256427	0.00629517	0.155308	0.106164	0.0860313	0.0270791
Pedosphaerales	0	0	0.0724773	0.0497644	0.0158017	0.415212
Phycisphaerales	0	0	0.00207078	0.00663526	0	0.0376098
Pirellulales	0	0	0.0124247	0.00829407	0.0140459	0.0692021
Planctomycetales	0	0	0.00621234	0	0	0.0135395
PLTA13	0	0	0.00414156	0.00995289	0.0105344	0.0135395
Propionibacteriales	0.0294891	0.0037771	0.581889	0.962113	1.41162	0.645385
Pseudomonadales	0.220527	0.222849	15.4584	29.7326	24.0888	4.33716
Pseudonocardiales	0	0.00125903	0.0745481	0.0464468	0.00526722	0.339993
Puniceispirillales	0	0	0.00414156	0	0	0.00451318
Pyrinomonadales	0.00512853	0	0.115964	0.0779643	0.0368706	0.628836
RCP2-54	0.00128213	0.00125903	0.0455571	0.0165881	0.00877871	0.117343
Reyranellales	0.00128213	0	0.0310617	0.00331763	0.00526722	0.0481406
Rhizobiales	0.00897493	0.00251807	0.296121	0.364939	0.205422	0.776267
Rhodobacterales	0.0038464	0.00125903	0.0786896	0.0978701	0.0930543	0.0992899
Rhodospirillales	1.08597	0.0201445	0.0124247	0.0132705	0.00526722	0.0466362
Rhodothermales	0	0	0.0144955	0	0.0105344	0.0436274
Rhodovibrionales	0	0	0.00207078	0	0	0.00451318
Rickettsiales	0.00256427	0	0.480421	0.414704	0.540768	0.0962811
Rokubacteriales	0.00128213	0.00125903	0.0144955	0.018247	0.00175574	0.100794
Rubrobacterales	0.00128213	0	0.00621234	0	0	0.034601
S085	0	0	0.0269201	0.00829407	0	0.049645
Saccharimonadales	0.0076928	0.00125903	0.0662649	0.0431292	0.0210689	0.162474
Salinisphaerales	0.00512853	0.00125903	0.283697	0.140999	0.0280919	0.678481
SAR202_clade	0	0	0	0	0	0.00150439
SAR324_clade(Marine_group_B)	0	0	0	0	0	0.00300879
SBR1031	0.00128213	0	0.18637	0.0829407	0.0175574	0.577687
Selenomonadales	1.06161	5.42266	0.652295	0.499303	0.365194	0.234685
Sneathiellales	0.00128213	0	0.00828312	0	0	0.0406186
Solibacterales	0.00256427	0.00125903	0.0662649	0.063035	0.0263361	0.221146
Solirubrobacterales	0.0038464	0.00125903	0.0662649	0.0248822	0.00702297	0.188049
Sphingobacteriales	0	0	0.0352032	0.0281999	0.00526722	0.153448
Sphingomonadales	0.00256427	0.00251807	0.34582	0.185787	0.122902	1.2998
Spirochaetales	0	0	0.00828312	0.00165881	0.00351148	0
Steroidobacterales	0	0.00125903	0.155308	0.0563997	0.0333591	0.364063
Streptomycetales	0.00128213	0	0.0621234	0.0514233	0.0263361	0.305392
Streptosporangiales	0.00128213	0	0.0269201	0.0381527	0.0105344	0.0722109
Subgroup_12	0	0	0.00414156	0	0	0.0105307
Subgroup_2	0.00641067	0.00251807	0.0144955	0.0315175	0.0351148	0.0120351
Subgroup_7	0.00128213	0	0.217432	0.0514233	0.0193132	0.687508
Synechococcales	0	0	0	0.00165881	0.00175574	0
Synergistales	0	0	0.037274	0.411386	0.0368706	0.0285835
Syntrophobacterales	0	0	0	0	0.00175574	0.00451318
Tepidisphaerales	0	0	0.0124247	0.0116117	0	0.14743
Thalassobaculales	0	0	0.00621234	0.0116117	0	0.00150439
Thermales	0	0	0.00414156	0	0	0
Thermoanaerobaculales	0.00256427	0.00125903	0.0289909	0.0199058	0.00351148	0.0932724
Thermomicrobiales	0.00256427	0	0.149096	0.132705	0.0825198	0.54459
Thermotogales	0	0	0	0.0315175	0.00351148	0.00902636
Thiohalorhabdales	0	0	0.00414156	0	0	0
Thiotrichales	0	0	0	0	0.00175574	0
Tistrellales	0	0	0	0.00829407	0.00351148	0
TX1A-33	0	0	0	0	0	0.00300879
UA11	0	0	0	0	0	0.0135395
uncultivated_soil_bacterium_clone_C112	0	0	0.00414156	0	0	0
uncultured	0.00256427	0	0.107681	0.0514233	0.047405	0.33548
uncultured_Acidobacteria_bacterium	0	0	0.00828312	0	0	0.0120351
uncultured_Acidobacteriaceae_bacterium	0	0	0.0310617	0.0165881	0.0158017	0.156457
uncultured_Acidobacteriales_bacterium	0	0	0.0144955	0.00165881	0	0.0135395
uncultured_Acidobacterium_sp.	0	0	0.0331325	0.00995289	0.00351148	0.0827416
uncultured_actinobacterium	0	0	0.055911	0.0364939	0.00351148	0.191058
uncultured_Actinomycetales_bacterium	0	0	0.00207078	0.00331763	0	0.0285835
uncultured_alpha_proteobacterium	0	0	0	0	0	0.00451318
uncultured_archaeon	0	0	0	0	0	0.0135395
uncultured_bacterium	0.0102571	0.00125903	0.333395	0.140999	0.105344	1.17042
uncultured_bacterium_0319-6C24	0	0	0	0	0	0.00300879
uncultured_bacterium_0425-2M17	0	0	0	0	0	0.00150439
uncultured_bacterium_126	0	0	0	0	0	0.00300879
uncultured_bacterium_98	0	0	0	0.00165881	0	0
uncultured_bacterium_gp6	0	0	0	0	0	0.00300879
uncultured_Chloroflexi_bacterium	0	0	0.0103539	0.00829407	0	0.0631845
uncultured_Chloroflexus_sp.	0	0	0.0124247	0.00995289	0	0.0330966
uncultured_Clostridium_sp.	0	0	0	0	0.00526722	0
uncultured_cyanobacterium	0	0	0.00207078	0	0	0.0105307
uncultured_Dehalogenimonas_sp.	0	0	0	0	0	0.00150439
uncultured_euryarchaeote	0	0	0.00414156	0.00663526	0	0.0105307
uncultured_Firmicutes_bacterium	0.00128213	0	0	0	0	0
uncultured_Gemmatimonadales_bacterium	0	0	0	0.0149293	0	0
uncultured_Gemmatimonadetes_bacterium	0	0	0.0144955	0.00497644	0	0.0315922
uncultured_Holophaga_sp.	0	0	0	0	0	0.00601757
uncultured_Microgenomates_group_bacterium	0	0	0	0.00165881	0	0.00150439
uncultured_microorganism	0	0	0.0683357	0.00331763	0.0140459	0.200084
uncultured_Nitrospinaceae_bacterium	0.00128213	0	0	0	0.00175574	0
uncultured_Planctomycetaceae_bacterium	0	0	0	0	0	0.00300879
uncultured_prokaryote	0	0	0	0	0	0.00300879
uncultured_soil_bacterium	0	0	0.0600526	0.0132705	0.0228246	0.24672
uncultured_Thermomicrobia_bacterium	0	0	0.00414156	0	0	0
Unknown	0.215398	0.114572	57.1929	34.3474	55.8765	59.6898
Unknown_Order	0	0	0	0.0116117	0	0
Vampirovibrionales	0	0	0	0	0	0.00752196
Verrucomicrobiales	0.22822	0.0176265	0.0724773	0.026541	0.0280919	0.0270791
Vibrionales	0.0410283	0.0201445	0.586031	1.15785	1.27818	0.278313
Victivallales	0	0.00125903	0	0	0	0
wastewater_metagenome	0	0	0	0	0.00351148	0
WCHB1-41	0	0	0	0	0.00351148	0
WD260	0	0	0	0.00331763	0	0.00150439
Xanthomonadales	0.0141035	0	0.151167	0.170858	0.126413	0.355037

## Sheet: Family_percent
	S91A	S111A	S174A	S178A	S186A	S225A
0319-6G20	0	0	0.0476279	0.00995289	0.00175574	0.127873
053A03-B-DI-P58	0	0	0	0	0	0.0120351
27F-1492R	0	0	0.00207078	0.00663526	0	0.0150439
67-14	0	0	0.0310617	0.0149293	0.00526722	0.0466362
A0839	0	0	0.00207078	0	0	0
A21b	0	0	0	0	0.00526722	0.00150439
A4b	0	0	0.144955	0.0514233	0.0122902	0.349019
Acetobacteraceae	0.00128213	0	0.00828312	0.00165881	0.0351148	0.0240703
Acidaminococcaceae	0.512853	0.075542	0.126318	0.0481056	0.0210689	0.00601757
Acidiferrobacteraceae	0	0	0.0434864	0.00663526	0	0.091768
Acidobacteria_bacterium_WX27	0	0	0	0	0	0.00601757
Acidobacteriaceae_(Subgroup_1)	0.00128213	0	0.00207078	0.018247	0.00877871	0.0195571
Acidothermaceae	0.0076928	0	0.00621234	0.018247	0.0158017	0.00601757
Acinetobacter_sp._CAG196	0	0	0	0	0	0
Actinobacteria_bacterium_RBG_19FT_COMBO_70_19	0	0	0	0	0.00175574	0
Actinomycetaceae	0.00897493	0.00251807	0.0248494	0.0464468	0.0245804	0.00601757
Aerococcaceae	0.00128213	0	0.00207078	0.00165881	0.00175574	0
Aeromonadaceae	0.0038464	0	0.00207078	0.0149293	0.00351148	0.0105307
AKIW781	0	0	0.0124247	0	0	0.0511494
Akkermansiaceae	0.22822	0.0176265	0.0704065	0.026541	0.0280919	0.0105307
AKYG1722	0.00128213	0	0.0310617	0.018247	0.00877871	0.135395
Alcanivoracaceae	0	0	0	0.00165881	0	0
Alicyclobacillaceae	0	0.00125903	0	0	0.00351148	0
Alteromonadaceae	0.00128213	0	0.0103539	0.0215646	0.00351148	0.00150439
Amb-16S-1323	0	0	0	0	0	0.0120351
anaerobic_digester_metagenome	0	0	0	0	0.00877871	0
Anaerolineaceae	0	0	0.018637	0.044788	0.00175574	0.0797328
Anaplasmataceae	0	0	0	0.00497644	0.00175574	0
Archangiaceae	0.00128213	0	0.0207078	0.00497644	0	0.0661933
Arcobacteraceae	0	0	0	0.00663526	0	0
Ardenticatenaceae	0	0	0.0393448	0	0	0.17451
Atopobiaceae	0.00128213	0.00251807	0.018637	0.0995289	0.0386263	0.00601757
Azospirillaceae	0	0	0.018637	0.0165881	0	0.0406186
B1-7BS	0.00128213	0	0.00621234	0	0	0.0285835
Bacillaceae	0.0038464	0.00125903	0.0621234	0.285316	0.105344	0.12336
bacteriap25	0.00128213	0	0.0248494	0.00331763	0.00877871	0.0376098
Bacteriovoracaceae	0	0	0.00207078	0	0	0.0135395
bacterium_Ellin6089	0	0	0.00207078	0.00165881	0	0
bacterium_Ellin6543	0	0	0	0.00331763	0	0
bacterium_enrichment_culture_clone_Anammox_49	0	0	0	0	0.00175574	0
bacterium_SCGC_AG-212-C10	0	0	0.00414156	0	0	0
Bacteroidaceae	8.98006	1.52469	2.97157	1.34032	0.254582	1.03803
Bacteroidales_Incertae_Sedis	0	0	0	0	0	0
Bacteroidales_RF16_group	0	0	0	0.00331763	0	0.00300879
Bacteroidetes_vadinHA17	0	0	0.00207078	0	0	0
Balneolaceae	0	0	0	0.0116117	0	0
Barnesiellaceae	0.0461568	0.00251807	0	0.00165881	0	0.00300879
Bdellovibrionaceae	0.00128213	0	0.0331325	0.00165881	0	0.0676977
Beijerinckiaceae	0	0	0.0269201	0.063035	0.0122902	0.0556625
Bifidobacteriaceae	0.43849	1.25022	0.381023	1.63393	0.503898	0.224155
BIrii41	0	0	0.0393448	0.0464468	0.00526722	0.0797328
Blastocatellaceae	0	0	0.0745481	0.0315175	0.0351148	0.287339
Blfdi19	0	0	0.00414156	0	0.00175574	0.00752196
Bogoriellaceae	0.0038464	0	0.00207078	0.0165881	0.0105344	0.0150439
Bradymonadaceae	0.00128213	0	0.00207078	0	0.0175574	0
Brevibacteriaceae	0	0	0	0.00497644	0.0263361	0.0180527
Burkholderiaceae	0.21027	0.697505	3.09167	3.56977	2.34216	1.76465
Burkholderiales_bacterium_Beta_02	0	0	0.00621234	0.0165881	0.00702297	0.0376098
Caldicoprobacteraceae	0	0	0	0.00497644	0	0
Caldilineaceae	0	0	0.0331325	0.00663526	0.00526722	0.0692021
Campylobacteraceae	0	0	0.0227786	0.00165881	0	0.0150439
Candidatus_Adlerbacteria_bacterium_GW2011_GWC1_50_9	0	0	0.00414156	0	0	0.0270791
Candidatus_Amesbacteria_bacterium_GW2011_GWC1_47_15	0	0	0.00621234	0	0	0.108316
Candidatus_Blackburnbacteria_bacterium_RIFCSPLOWO2_01_FULL_44_43	0	0	0	0	0	0.00300879
Candidatus_Collierbacteria_bacterium_RIFOXYB1_FULL_49_13	0.00128213	0	0	0.00165881	0	0.0120351
Candidatus_Melainabacteria_bacterium_MEL.A1	0	0	0	0	0.00351148	0
Candidatus_Saccharibacteria_bacterium_UB2523	0	0	0	0	0	0
Candidatus_Staskawiczbacteria_bacterium_RIFOXYA2_FULL_32_7	0	0	0	0	0.00526722	0.00601757
Candidatus_Yanofskybacteria_bacterium_GW2011_GWF2_43_596	0	0	0	0.00165881	0	0.00451318
Candidatus_Yanofskybacteria_bacterium_RIFCSPHIGHO2_02_FULL_46_19	0	0	0.00207078	0	0	0.00300879
Cardiobacteriaceae	0	0	0.00207078	0	0	0
Carnobacteriaceae	0.00512853	0	0.0248494	0.0398116	0.0193132	0.00451318
Caulobacteraceae	0.00256427	0	0.0455571	0.131046	0.047405	0.0797328
Cellulomonadaceae	0	0	0.00621234	0.0232234	0.0333591	0.00451318
Cellvibrionaceae	0	0	0.00621234	0.0165881	0.00175574	0.0150439
Chitinophagaceae	0.00128213	0.00125903	0.0849019	0.0248822	0.0210689	0.422734
Chlamydomonas_reinhardtii	0	0	0.00414156	0	0	0
Chloroflexaceae	0	0	0	0.00331763	0	0
Christensenellaceae	0.0653888	0.361343	0.0434864	0.0563997	0.0579395	0.0150439
Chromobacteriaceae	0	0.00251807	0.00414156	0.00331763	0	0
Chroococcidiopsaceae	0	0	0	0.00497644	0	0
Chthoniobacteraceae	0	0	0.00207078	0.026541	0.00877871	0.0240703
Chthonomonadaceae	0	0	0.00207078	0	0	0
Cloacimonadaceae	0	0	0	0.00331763	0	0
Clostridia_bacterium_enrichment_culture_clone_WSC-8	0	0	0	0.00331763	0	0
Clostridiaceae_1	0.42054	0.0642107	0.124247	0.25214	0.208933	0.0962811
Clostridiaceae_2	0	0	0	0	0.00702297	0
Clostridiaceae_4	0	0	0.00207078	0	0	0
Clostridiales_Incertae_Sedis	0	0	0.00207078	0	0	0
Clostridiales_vadinBB60_group	0.0705173	0.0125903	0.00414156	0.00331763	0	0.00150439
Clostridium_sp._CAG306	0	0	0	0	0	0
Coprothermobacteraceae	0	0	0.00207078	0.0315175	0	0.00150439
Coriobacteriaceae	0.0461568	0.263138	0.0434864	0.0978701	0.482829	0.0120351
Coriobacteriales_Incertae_Sedis	0.0807744	0.0113313	0.00828312	0	0	0
Corynebacteriaceae	0.0166677	0.0037771	0.242281	1.62232	0.554814	0.102299
Coxiellaceae	0	0	0.00207078	0.00165881	0.00175574	0.00150439
Crocinitomicaceae	0	0	0	0	0	0.00752196
Cryptosporangiaceae	0	0	0.00414156	0	0	0
Cyanobiaceae	0	0	0	0.00165881	0.00175574	0
Cyclobacteriaceae	0	0	0.00414156	0.00165881	0.00351148	0.00451318
Cytophagaceae	0	0	0.0103539	0.00663526	0	0.034601
Defluviitaleaceae	0	0.00125903	0	0.00331763	0	0
Deinococcaceae	0	0	0.0103539	0.026541	0.0140459	0.0165483
Dermabacteraceae	0	0.00251807	0.00828312	0.0149293	0.00702297	0.0255747
Dermatophilaceae	0	0	0.00207078	0	0	0.00451318
Desulfarculaceae	0	0	0	0	0.00175574	0.00752196
Desulfobulbaceae	0	0	0.00414156	0	0	0
Desulfovibrionaceae	0.0859029	0.0604336	0.0973266	0.0580585	0.0280919	0.0481406
Devosiaceae	0	0	0.0103539	0.0149293	0	0.076724
Dietziaceae	0.00128213	0	0.0144955	0.0746467	0.0790084	0.00451318
Diplorickettsiaceae	0	0	0.0269201	0.0165881	0.00175574	0.121856
Dongiaceae	0	0	0.0434864	0.00663526	0.0175574	0.159466
Dysgonomonadaceae	0	0	0.0124247	0.0298587	0	0.00300879
Ectothiorhodospiraceae	0	0	0.00414156	0.00165881	0	0
Eel-36e1D6	0	0	0.0103539	0	0	0.00300879
EF100-94H03	0	0	0.00414156	0	0	0
Eggerthellaceae	0.0782101	0.03903	0.0144955	0.0696702	0.0140459	0.00451318
Elsteraceae	0	0	0.00414156	0	0	0.00601757
Enterobacteriaceae	62.5091	1.73747	0.480421	2.61097	0.77077	0.490432
Enterococcaceae	2.85403	0.03903	0.037274	0.127729	0.0491608	0.0285835
Entotheonellaceae	0	0	0.00414156	0.00663526	0	0.0135395
env.OPS_17	0	0	0.0165662	0.00663526	0	0.0827416
Erysipelotrichaceae	0.134624	0.1045	0.101468	0.235552	0.0684739	0.0270791
Eubacteriaceae	0.0589781	0.0402891	0.00207078	0.149293	0	0.00300879
Euzebyaceae	0	0	0.0144955	0.0149293	0.00877871	0.0586713
F082	0	0	0.00207078	0.0132705	0.00175574	0
Family_XI	0.0076928	0.00251807	0.0414156	0.0547409	0.0386263	0.00300879
Family_XII	0.00128213	0	0.00828312	0.00497644	0.00175574	0.00150439
Family_XIII	0.0551317	0.0100723	0.0207078	0.0381527	0.00702297	0.00601757
Family_XVIII	0	0	0	0	0.00351148	0
Fervidobacteriaceae	0	0	0	0.0215646	0.00175574	0.00150439
FFCH16767	0	0	0	0	0	0.00601757
Fibrobacteraceae	0	0	0.0103539	0.00331763	0.00175574	0.0556625
Fimbriimonadaceae	0	0	0.0103539	0.0199058	0.00175574	0.0150439
Flavobacteriaceae	0	0	0	0	0	0.00300879
Fodinicurvataceae	0	0	0.00207078	0	0	0.00451318
Fusobacteriaceae	0.0038464	0.0339939	0.205007	0.071329	0.0263361	0.0180527
Gaiellaceae	0	0.00125903	0.0331325	0.0116117	0.0175574	0.106812
Gallionellaceae	0	0	0	0	0	0.00451318
Geminicoccaceae	0	0	0	0.00829407	0.00351148	0
Gemmataceae	0	0	0.0227786	0.0248822	0.00526722	0.0240703
Gemmatimonadaceae	0.0128213	0.00251807	0.381023	0.228916	0.101833	1.73156
Geobacteraceae	0	0	0	0	0.00351148	0
Geodermatophilaceae	0.00128213	0	0.0849019	0.0547409	0.101833	0.121856
Glycomycetaceae	0	0	0.00414156	0	0	0.0210615
Gracilibacteraceae	0.00128213	0	0	0.00331763	0	0.00300879
gut_metagenome	0.493621	0.00629517	0	0	0	0
Hahellaceae	0	0	0.00414156	0	0	0.00300879
Halanaerobiaceae	0	0	0.00207078	0	0	0
Haliangiaceae	0.00128213	0	0.178087	0.109482	0.0386263	0.528042
Haloferacaceae	0	0	0	0.00663526	0.0158017	0
Halomonadaceae	0.00128213	0	0.00207078	0.00331763	0.00175574	0.0120351
Helicobacteraceae	0	0.00125903	0.00414156	0.00995289	0.00702297	0.00150439
Herpetosiphonaceae	0.00128213	0	0.233998	0.0398116	0.040382	1.34342
Holosporaceae	0	0	0.00621234	0	0	0.0105307
Hydrogenophilaceae	0	0	0.00207078	0.0116117	0.00702297	0
hydrothermal_vent_metagenome	0	0	0	0	0	0.00150439
Hymenobacteraceae	0	0	0.0269201	0.00331763	0.00175574	0.0646889
Hyphomicrobiaceae	0	0	0.00621234	0.0149293	0.0245804	0.0255747
Hyphomonadaceae	0	0	0.0248494	0.00165881	0	0.0466362
Iamiaceae	0.00256427	0	0.0289909	0.026541	0.00526722	0.100794
Idiomarinaceae	0	0	0.00621234	0.00829407	0.00175574	0
Ilumatobacteraceae	0.00128213	0	0.0455571	0.00497644	0.00702297	0.144422
Intrasporangiaceae	0.0038464	0	0.0641942	0.162564	0.121146	0.0616801
JG30-KF-CM45	0.00128213	0	0.0849019	0.107823	0.0632067	0.293357
KD3-93	0	0	0.00414156	0.00165881	0	0.0165483
KF-JG30-B3	0	0	0	0	0	0.0105307
Kineosporiaceae	0	0	0.00414156	0.00331763	0.00175574	0.0180527
Ktedonobacteraceae	0	0	0.00828312	0.00995289	0.0158017	0
Labraceae	0	0	0	0.00165881	0	0.00601757
Lachnospiraceae	6.50042	16.5588	3.85579	7.87274	3.04621	1.42767
Lactobacillaceae	0.038464	0.0856143	0.316829	0.510915	0.479317	0.0962811
Legionellaceae	0	0	0.00621234	0.00331763	0	0.00601757
Leptospiraceae	0	0	0	0	0	0.00601757
Leptotrichiaceae	0.00128213	0	0.0144955	0.00663526	0.0122902	0.00601757
Leuconostocaceae	0.0217963	0.075542	0.0538403	0.0514233	0.0245804	0.159466
Limnochordaceae	0	0	0.00207078	0	0	0.00300879
Listeriaceae	0	0	0	0.00663526	0	0
Longimicrobiaceae	0	0	0.0289909	0.00165881	0.00526722	0.139909
Magnetospiraceae	0	0	0	0	0.00175574	0.0165483
Marinifilaceae	0.0820565	0.0415481	0.00207078	0	0.00175574	0.00150439
Marinobacteraceae	0	0	0.0103539	0	0	0
metagenome	0.00256427	0.0642107	0.0455571	0.0215646	0.00175574	0.126369
Methanobacteriaceae	0	0	0	0	0.00175574	0.00300879
Methanomassiliicoccaceae	0	0	0	0	0	0
Methanomethyliaceae	0	0	0	0.00663526	0	0
Methylococcaceae	0	0	0	0	0	0.00451318
Methyloligellaceae	0	0	0	0.00663526	0.0140459	0.00601757
Methylophagaceae	0.00128213	0	0	0	0	0
Methylophilaceae	0	0	0.0269201	0.00497644	0	0.0676977
Micavibrionaceae	0	0	0.00621234	0.00663526	0	0.00601757
Microbacteriaceae	0.00128213	0	0.0331325	0.0613762	0.0825198	0.0406186
Microbulbiferaceae	0	0	0.00207078	0	0	0
Micrococcaceae	0.00512853	0.00251807	0.219503	0.22394	0.249315	0.254242
Microcystaceae	0	0	0.00414156	0.00165881	0	0
Microgenomates_group_bacterium_RBG_16_45_19	0	0	0	0	0	0.00601757
Micromonosporaceae	0.00128213	0.00125903	0.0496987	0.00829407	0.0228246	0.105307
Micropepsaceae	0	0	0.00207078	0.00829407	0	0.00150439
Microscillaceae	0.00256427	0	0.0538403	0.0431292	0.0140459	0.454327
Microtrichaceae	0	0	0.00207078	0	0	0.0150439
Midichloriaceae	0	0	0	0	0	0.00601757
Mitochondria	0.00256427	0	0.476279	0.409727	0.537257	0.0526537
mle1-27	0.00256427	0	0.0124247	0.0116117	0.0105344	0.0466362
Moraxellaceae	0.0166677	0.0075542	0.822099	0.96543	0.793595	0.135395
MSB-4B10	0	0	0	0.0315175	0	0.00150439
Muribaculaceae	0.00256427	0.0037771	0.0828312	0.0481056	0.0280919	0.0150439
Mycobacteriaceae	0.00512853	0	0.0144955	0.104505	0.0122902	0.0330966
Mycoplasmataceae	0	0.00125903	0.00207078	0.00497644	0.00351148	0.00150439
Myxococcaceae	0	0	0	0	0	0.00752196
Nakamurellaceae	0	0	0	0.00331763	0	0
Nannocystaceae	0	0	0.00828312	0.00165881	0.00175574	0.0361054
Neisseriaceae	0.00512853	0	0.0662649	0.0746467	0.0860313	0.0511494
Nitriliruptoraceae	0	0	0	0	0	0
Nitrincolaceae	0	0	0	0.00829407	0.00702297	0.00300879
Nitrosomonadaceae	0.0038464	0.00503613	0.681286	0.205693	0.105344	2.09863
Nitrosopumilaceae	0	0	0	0	0	0.00451318
Nitrososphaeraceae	0	0	0.0124247	0.0232234	0	0.168492
Nitrosotaleaceae	0	0	0	0	0	0.00300879
Nitrospiraceae	0.00128213	0	0.10561	0.0646938	0.00702297	0.389638
Nocardiaceae	0.00128213	0	0.018637	0.0364939	0.0298476	0.0255747
Nocardioidaceae	0.0153856	0.0037771	0.34582	0.298587	0.846267	0.552112
Nocardiopsaceae	0	0	0	0	0.00877871	0.00752196
NS11-12_marine_group	0	0	0.00207078	0.00165881	0	0.0120351
Oceanibaculaceae	0	0	0	0.00331763	0	0
Oligoflexaceae	0	0	0.00621234	0	0	0.0270791
Opitutaceae	0	0	0.0331325	0.0165881	0.00175574	0.124865
p-251-o5	0	0	0	0	0	0.00150439
p-2534-18B5_gut_group	0	0	0	0	0.00175574	0
P3OB-42	0	0	0.0207078	0.00995289	0	0.034601
Paenibacillaceae	0	0	0.0103539	0.0132705	0.0228246	0.0270791
Paludibacteraceae	0	0	0	0.00165881	0	0
Paracaedibacteraceae	0	0	0.00207078	0	0	0.00300879
Parachlamydiaceae	0	0	0	0.00165881	0	0
Parcubacteria_bacterium_C7867-005	0	0	0	0	0	0.00451318
Parvularculaceae	0	0	0	0	0.00351148	0
Pasteurellaceae	0.00256427	0.00629517	0.155308	0.106164	0.0860313	0.0270791
Pedosphaeraceae	0	0	0.0724773	0.0497644	0.0158017	0.415212
Peptococcaceae	0.00256427	0.0113313	0	0.0165881	0	0
Peptostreptococcaceae	0.929547	0.135976	0.157379	0.210669	0.235269	0.0676977
Phaselicystidaceae	0	0	0.00414156	0.00165881	0	0.0135395
Phycisphaeraceae	0	0	0.00207078	0.00663526	0	0.0376098
Pirellulaceae	0	0	0.0124247	0.00829407	0.0140459	0.0692021
Planococcaceae	0	0	0.0165662	0.0315175	0.0245804	0.0285835
Polyangiaceae	0	0.00125903	0.0724773	0.0431292	0.0140459	0.228668
Porphyromonadaceae	0	0	0.0103539	0.00829407	0	0.00150439
Prevotellaceae	1.84627	31.8435	0.252635	0.218964	0.179086	0.0451318
Promicromonosporaceae	0	0	0	0	0.00175574	0.00300879
Propionibacteriaceae	0.0141035	0	0.236069	0.663526	0.565349	0.0932724
Pseudoalteromonadaceae	0.00512853	0.00881323	0.182229	0.426315	0.323056	0.0962811
Pseudomonadaceae	0.203859	0.215295	14.6363	28.7672	23.2952	4.20177
Pseudonocardiaceae	0	0.00125903	0.0745481	0.0464468	0.00526722	0.339993
Puniceicoccaceae	0	0	0	0	0	0
Puniceispirillales_Incertae_Sedis	0	0	0	0	0	0.00451318
Pyrinomonadaceae	0.00512853	0	0.115964	0.0779643	0.0368706	0.628836
Reyranellaceae	0.00128213	0	0.0310617	0.00331763	0.00526722	0.0481406
Rhizobiaceae	0.00641067	0.00125903	0.111822	0.0779643	0.0509165	0.249729
Rhizobiales_Incertae_Sedis	0	0	0.00828312	0.0199058	0	0.0285835
Rhodanobacteraceae	0.00256427	0	0.0310617	0.0298587	0.00351148	0.0541581
Rhodobacteraceae	0.0038464	0.00125903	0.0786896	0.0978701	0.0930543	0.0992899
Rhodocyclaceae	0.00128213	0	0.00828312	0.0232234	0	0
Rhodopirillaceae	0	0	0	0.00497644	0	0.0180527
Rhodospirillaceae	0	0	0.00207078	0.00331763	0	0.0105307
Rhodothermaceae	0	0	0.0144955	0	0.0105344	0.0436274
Rickettsiaceae	0	0	0	0	0	0.0120351
Rikenellaceae	0.267966	0.167451	0.0662649	0.0547409	0.047405	0.0285835
Roseiflexaceae	0	0	0.0248494	0	0.00702297	0.114334
Rubritaleaceae	0	0	0.00207078	0	0	0.00300879
Rubrobacteriaceae	0.00128213	0	0.00621234	0	0	0.034601
Ruminococcaceae	7.43894	38.3351	2.94465	3.23137	2.33689	1.19449
Saccharimonadaceae	0.0038464	0.00125903	0.018637	0.00995289	0.00526722	0.0285835
Saccharum_hybrid_cultivar	0	0	0	0	0	0.00300879
Sandaracinaceae	0	0	0.00414156	0.00829407	0	0.0240703
Saprospiraceae	0	0	0.00414156	0	0.00175574	0.00451318
SC-I-84	0.0038464	0	0.018637	0.00165881	0.0193132	0.0150439
Shewanellaceae	0	0	0.00207078	0.0132705	0.00175574	0
SM2D12	0	0	0.00414156	0	0.00175574	0.0240703
Sneathiellaceae	0.00128213	0	0.00828312	0	0	0.0406186
Solibacteraceae_(Subgroup_3)	0.00256427	0.00125903	0.0662649	0.063035	0.0263361	0.221146
Solimonadaceae	0.00512853	0.00125903	0.283697	0.140999	0.0280919	0.678481
Solirubrobacteraceae	0.0038464	0.00125903	0.0352032	0.00995289	0.00175574	0.1369
Sphingobacteriaceae	0	0	0.0124247	0.018247	0.00526722	0.0330966
Sphingomonadaceae	0.00256427	0.00251807	0.34582	0.185787	0.122902	1.2998
Spirochaetaceae	0	0	0.00828312	0.00165881	0.00351148	0
Sporichthyaceae	0.00128213	0	0.00828312	0.00165881	0.00702297	0.0315922
Sporolactobacillaceae	0	0	0	0.00165881	0	0.00150439
Staphylococcaceae	0.00641067	0	0.0496987	0.119435	0.0614509	0.0330966
Steroidobacteraceae	0	0.00125903	0.153238	0.0563997	0.0333591	0.362559
Streptococcaceae	0.13847	0.130939	0.536332	0.764714	0.442447	1.24865
Streptomycetaceae	0.00128213	0	0.0621234	0.0514233	0.0263361	0.305392
Streptosporangiaceae	0.00128213	0	0.00414156	0.0215646	0.00175574	0.00902636
Succinivibrionaceae	0.00128213	0	0.0269201	0.0381527	0.0632067	0.00752196
Synergistaceae	0	0	0.037274	0.411386	0.0368706	0.0285835
Syntrophaceae	0	0	0	0	0.00175574	0.00451318
Syntrophomonadaceae	0	0	0	0.00331763	0	0
Tannerellaceae	1.68216	0.307204	0.144955	0.0862584	0.00702297	0.0481406
Thermaceae	0	0	0.00414156	0	0	0
Thermoactinomycetaceae	0	0	0	0	0.00702297	0
Thermoanaerobaculaceae	0.00256427	0.00125903	0.0289909	0.0199058	0.00351148	0.0932724
Thermomicrobiaceae	0	0	0.0331325	0.00663526	0.0105344	0.115838
Thermomonosporaceae	0	0	0.0227786	0.0165881	0	0.0556625
Thermotogaceae	0	0	0	0.00497644	0	0
Thiohalorhabdaceae	0	0	0.00414156	0	0	0
Thiotrichaceae	0	0	0	0	0.00175574	0
TRA3-20	0	0	0.0952558	0.0132705	0.0122902	0.261764
Trueperaceae	0	0	0.00621234	0.00829407	0.00351148	0.00902636
uncultivated_soil_bacterium_clone_C112	0	0	0.00414156	0	0	0
uncultured	1.0911	0.0629517	0.279555	0.323469	0.163284	0.630341
uncultured_Acetobacteraceae_bacterium	0	0	0.00414156	0.00165881	0.00526722	0.0120351
uncultured_Acidimicrobiaceae_bacterium	0	0	0	0	0	0.00150439
uncultured_Acidimicrobiales_bacterium	0	0	0	0	0	0.00902636
uncultured_Acidimicrobidae_bacterium	0	0	0.0352032	0.00663526	0.00175574	0.0707065
uncultured_Aciditerrimonas_sp.	0.00128213	0.00125903	0.0621234	0.044788	0.00526722	0.218137
uncultured_Acidobacteria_bacterium	0.0038464	0.00125903	0.109751	0.0132705	0.0438935	0.248225
uncultured_Acidobacteriaceae_bacterium	0	0	0.0662649	0.0165881	0.0228246	0.279817
uncultured_Acidobacteriales_bacterium	0	0	0.0144955	0.00165881	0	0.0135395
uncultured_Acidobacterium_sp.	0	0	0.0807604	0.0232234	0.00526722	0.255747
uncultured_actinobacterium	0	0	0.0662649	0.0481056	0.00351148	0.237694
uncultured_Actinomycetales_bacterium	0.00897493	0	0.055911	0.00663526	0.00877871	0.26026
uncultured_alpha_proteobacterium	0	0	0	0	0	0.00451318
uncultured_archaeon	0	0	0.0269201	0.0364939	0.00702297	0.326453
uncultured_bacterium	1.26675	0.0327349	0.550827	0.301904	0.147482	2.09863
uncultured_bacterium_0319-6C24	0	0	0	0	0	0.00300879
uncultured_bacterium_0319-6E22	0	0	0.00828312	0.00995289	0.0193132	0.0315922
uncultured_bacterium_0425-2M17	0	0	0	0	0	0.00150439
uncultured_bacterium_126	0	0	0	0	0	0.00300879
uncultured_bacterium_98	0	0	0	0.00165881	0	0
uncultured_bacterium_adhufec202	0	0	0	0	0	0
uncultured_bacterium_gp6	0	0	0	0	0	0.00300879
uncultured_bacterium_KF-JG30-B11	0	0	0.00828312	0	0	0
uncultured_bacterium_SBR1071	0	0	0	0.0116117	0	0
uncultured_beta_proteobacterium	0	0	0	0	0	0.00451318
uncultured_Caldilineaceae_bacterium	0	0	0	0	0	0.0120351
uncultured_candidate_division_SAM_bacterium	0	0	0	0.00331763	0.00351148	0.0195571
uncultured_candidate_division_SBR1093_bacterium	0	0	0.00414156	0	0.00351148	0
uncultured_Candidatus_Saccharibacteria_bacterium	0	0	0	0	0	0.0135395
uncultured_Chloroflexi_bacterium	0	0	0.0103539	0.0132705	0	0.0646889
uncultured_Chloroflexus_sp.	0	0	0.0124247	0.00995289	0	0.0330966
uncultured_Clostridium_sp.	0	0	0	0	0.00526722	0
uncultured_cyanobacterium	0	0	0.00207078	0	0	0.0105307
uncultured_Dehalogenimonas_sp.	0	0	0	0	0	0.00150439
uncultured_delta_proteobacterium	0	0.00125903	0.018637	0.00497644	0.00351148	0.0646889
uncultured_Desulfoglaeba_sp.	0	0	0	0	0.00351148	0
uncultured_Desulfuromonadales_bacterium	0.00128213	0	0.0124247	0.0116117	0.00526722	0.0361054
uncultured_euryarchaeote	0	0	0.00828312	0.00663526	0	0.0180527
uncultured_Ferrimicrobium_sp.	0	0	0	0	0	0.00300879
uncultured_Firmicutes_bacterium	0.00128213	0	0	0	0	0.00300879
uncultured_forest_soil_bacterium	0	0.00125903	0.0165662	0.0248822	0.0105344	0.0466362
uncultured_gamma_proteobacterium	0	0	0.00414156	0.00165881	0.0105344	0.0105307
uncultured_Gemmatimonadales_bacterium	0	0	0	0.0149293	0	0
uncultured_Gemmatimonadetes_bacterium	0	0	0.0227786	0.00497644	0	0.0406186
uncultured_Green_Bay_ferromanganous_micronodule_bacterium_MND4	0	0	0	0	0	0.00451318
uncultured_haloarchaeon	0	0	0.0207078	0.0281999	0.00702297	0.454327
uncultured_Holophaga_sp.	0	0	0	0.0116117	0	0.00601757
uncultured_Iamia_sp.	0	0	0.00621234	0.00331763	0.0158017	0.0210615
uncultured_Microgenomates_group_bacterium	0	0	0.00414156	0.00165881	0	0.0165483
uncultured_microorganism	0	0	0.0683357	0.00331763	0.0140459	0.200084
uncultured_Nitrospinaceae_bacterium	0.00128213	0	0	0	0.00175574	0
uncultured_organism	0	0	0	0.00497644	0	0.0150439
uncultured_Planctomycetaceae_bacterium	0	0	0	0	0	0.00300879
uncultured_Planctomycetales_bacterium	0	0	0.00207078	0	0	0.0315922
uncultured_prokaryote	0	0	0	0	0	0.00300879
uncultured_proteobacterium	0	0	0	0.00165881	0.00351148	0
uncultured_Rhodobacteraceae_bacterium	0	0	0	0	0	0.00601757
uncultured_Rhodospirillaceae_bacterium	0	0	0.00414156	0	0	0.0135395
uncultured_Rhodospirillales_bacterium	0	0	0.00207078	0	0.00175574	0.0195571
uncultured_rumen_bacterium	0	0	0.00207078	0.00165881	0.00351148	0
uncultured_soil_bacterium	0.00128213	0	0.0931851	0.0298587	0.0351148	0.349019
uncultured_Syntrophobacterales_bacterium	0	0	0.00207078	0	0	0
uncultured_Termite_group_1_bacterium	0	0	0.00207078	0.00165881	0	0
uncultured_Thermomicrobia_bacterium	0	0	0.00414156	0	0	0
Unknown	0.232066	0.122126	57.4662	35.0889	56.0643	60.1817
Unknown_Family	0.00128213	0	0.0124247	0.0199058	0.0122902	0.0391142
vadinBE97	0	0	0	0	0	0
Veillonellaceae	0.548753	5.34712	0.525978	0.451198	0.344125	0.228668
Verrucomicrobia_bacterium_ADurb.Bin070	0	0	0	0	0.00351148	0
Verrucomicrobiaceae	0	0	0	0	0	0.0135395
Vibrionaceae	0.0410283	0.0201445	0.586031	1.15785	1.27818	0.278313
Victivallaceae	0	0.00125903	0	0	0	0
Vulgatibacteraceae	0	0	0.00207078	0	0	0
wastewater_metagenome	0	0	0	0	0.00351148	0
WD2101_soil_group	0	0	0.0103539	0.0116117	0	0.115838
Weeksellaceae	0	0.00125903	0.00414156	0.00497644	0.00175574	0.0180527
Woeseiaceae	0	0	0.00207078	0	0	0.00150439
Wohlfahrtiimonadaceae	0	0	0	0	0	0.00300879
Xanthobacteraceae	0.00256427	0.00125903	0.10561	0.150952	0.09481	0.210615
Xanthomonadaceae	0.0115392	0	0.120105	0.140999	0.122902	0.300879

## Sheet: Genus_percent
	S91A	S111A	S174A	S178A	S186A	S225A
1174-901-12	0	0	0.00414156	0	0	0
1921-02-01	0	0	0.00414156	0	0	0
Acetanaerobacterium	0	0	0	0	0	0
Acetitomaculum	0	0	0	0.00829407	0.0122902	0
Acetobacter	0	0	0.00207078	0.00165881	0.0263361	0.0105307
Acetomicrobium	0	0	0.0289909	0.40641	0.0263361	0.0270791
Achromobacter	0	0	0.0289909	0.00331763	0.0105344	0.00300879
Acidaminococcus	0	0	0.00414156	0.00331763	0.00526722	0.00300879
Acidibacter	0	0	0.0124247	0.00497644	0.00877871	0.0300879
Acidipila	0	0	0	0.00331763	0	0
Acidobacteria_bacterium_WX27	0	0	0	0	0	0.00601757
Acidothermus	0.0076928	0	0.00621234	0.018247	0.0158017	0.00601757
Acinetobacter	0.0166677	0.0075542	0.776542	0.953819	0.77077	0.0992899
Acinetobacter_sp._CAG196	0	0	0	0	0	0
Actinobacillus	0	0	0.00621234	0.0116117	0.00175574	0.00451318
Actinobacteria_bacterium_RBG_19FT_COMBO_70_19	0	0	0	0	0.00175574	0
Actinocorallia	0	0	0	0	0	0.00300879
Actinomadura	0	0	0.0227786	0.0165881	0	0.0526537
Actinomyces	0.0076928	0.00251807	0.0227786	0.0464468	0.0210689	0.00601757
Actinophytocola	0	0	0.00207078	0	0	0.00601757
Actinotalea	0	0	0.00207078	0.018247	0.00877871	0.00300879
Adhaeribacter	0	0	0	0	0	0.0195571
Adlercreutzia	0.0282069	0.0138494	0	0	0.00175574	0
Advenella	0.0038464	0	0	0	0	0
Aegilops_tauschii	0.00256427	0	0.0103539	0.0563997	0.0298476	0.0225659
Aeriscardovia	0	0	0	0.00165881	0.00702297	0
Aerococcus	0.00128213	0	0.00207078	0.00165881	0.00175574	0
Aeromicrobium	0	0	0.0310617	0	0.0280919	0.0857504
Aeromonas	0.0038464	0	0.00207078	0.0149293	0.00351148	0.00601757
Aestuariimicrobium	0.00128213	0	0.00207078	0.0116117	0	0
Agathobacter	0.116674	0.0339939	0.00207078	0.0348351	0.0316033	0.0120351
Aggregatibacter	0.00128213	0	0.00621234	0	0.0105344	0
Agrococcus	0.00128213	0	0.0165662	0.0165881	0.0509165	0.0105307
Agromyces	0	0	0.00207078	0.018247	0.00175574	0.0120351
Akkermansia	0.22822	0.0176265	0.0704065	0.026541	0.0280919	0.0105307
AKYG587	0	0	0.00207078	0.00663526	0	0.00150439
Alcaligenes	0.00128213	0	0.00621234	0.00663526	0.00351148	0.00601757
Alcanivorax	0	0	0	0.00165881	0	0
Algoriphagus	0	0	0	0	0.00175574	0
Alicycliphilus	0.00128213	0	0.0124247	0.00497644	0.00175574	0.00752196
Alicyclobacillus	0	0.00125903	0	0	0	0
Aliidiomarina	0	0	0.00414156	0.00331763	0	0
Alistipes	0.267966	0.164933	0.0600526	0.0398116	0.0105344	0.0255747
Alkalibacterium	0	0	0.00414156	0.00995289	0	0
Alkaliphilus	0	0	0	0	0.00175574	0
Alkanindiges	0	0	0	0	0	0.00300879
Allisonella	0	0.0302168	0.0165662	0.00995289	0	0.0105307
Allobaculum	0	0	0.00207078	0.00331763	0	0
Allocatelliglobosispora	0	0	0	0	0	0.00601757
Alloprevotella	0.0217963	0.036512	0.0207078	0.00829407	0.00526722	0.00451318
Allorhizobium-Neorhizobium-Pararhizobium-Rhizobium	0.0038464	0	0.00828312	0.00331763	0.0140459	0.0330966
Alloscardovia	0.00256427	0.00125903	0	0	0	0
Altererythrobacter	0	0	0.0393448	0.00995289	0.00351148	0.135395
Alterococcus	0	0	0	0	0	0.00300879
Alteromonas	0	0	0	0.00497644	0.00175574	0.00150439
Aminobacter	0	0.00125903	0.00621234	0.00829407	0.00175574	0.00902636
Ammoniphilus	0	0	0.00828312	0	0	0
Amphiplicatus	0	0	0	0	0.00351148	0
Amycolatopsis	0	0	0.00207078	0.00331763	0	0
anaerobic_digester_metagenome	0	0	0	0	0.00877871	0
Anaerobiospirillum	0	0	0.00207078	0	0	0
Anaerococcus	0	0	0.00207078	0.00829407	0.00351148	0
Anaerofilum	0	0	0	0	0.00175574	0
Anaerofustis	0.00128213	0.00125903	0	0	0	0
Anaeroglobus	0	0	0	0	0	0
Anaeromyxobacter	0	0	0.00621234	0.00331763	0	0.0210615
Anaeromyxobacter_dehalogenans	0	0	0	0	0.00175574	0.00451318
Anaerorhabdus_furcosa_group	0	0	0.00207078	0	0	0
Anaerosporobacter	0.00256427	0	0	0.00663526	0.00351148	0
Anaerostipes	0.0500032	0.0931685	0.153238	0.116117	0.149238	0.0285835
Anaerotruncus	0	0.00251807	0.00207078	0	0	0
Aneurinibacillus	0	0	0	0.00165881	0.0228246	0
Angelakisella	0	0	0	0	0	0
Anoxybacillus	0	0	0.00621234	0.00829407	0.00526722	0
Aquabacterium	0	0	0.00621234	0.0116117	0.00877871	0.00902636
Aquicella	0	0	0.00828312	0.0132705	0	0.0315922
Aquipuribacter	0	0	0	0.00497644	0.0245804	0
Arcanobacterium	0	0	0.00207078	0	0	0
Archangium	0.00128213	0	0.0144955	0.00165881	0	0.0406186
Arcobacter	0	0	0	0.00663526	0	0
Arenimonas	0	0	0.00828312	0.00829407	0	0.0376098
Arthrobacter	0	0	0.00828312	0.00165881	0	0
Atopobium	0.00128213	0.00251807	0.0165662	0.0962113	0.0228246	0.00451318
Atopostipes	0	0	0.00414156	0.0149293	0.00351148	0.00150439
Aureimonas	0	0	0	0.00331763	0	0
Azoarcus	0	0	0	0.0132705	0	0
Azohydromonas	0.00256427	0	0.00414156	0.00331763	0	0.00752196
Azospira	0	0	0	0.00995289	0	0
Azospirillum_sp._47_25	0	0	0	0	0	0
BacC-u-018	0	0	0	0.00165881	0	0
Bacillus	0.00256427	0.00125903	0.0414156	0.192423	0.040382	0.042123
bacterium_Ellin516	0	0	0	0	0.00526722	0
bacterium_Ellin6089	0	0	0.00207078	0.00165881	0	0
bacterium_Ellin6543	0	0	0	0.00331763	0	0
bacterium_Ellin7529	0	0	0	0.0149293	0	0
bacterium_enrichment_culture_clone_Anammox_49	0	0	0	0	0.00175574	0
bacterium_SCGC_AG-212-C10	0	0	0.00414156	0	0	0
Bacteroides	8.98006	1.52469	2.97157	1.34032	0.254582	1.03803
Barnesiella	0.0461568	0.00251807	0	0.00165881	0	0.00300879
Bauldia	0	0	0.00414156	0.0165881	0	0.0165483
Bdellovibrio	0	0	0.0103539	0.00165881	0	0.034601
Bergeyella	0	0	0.00414156	0.00497644	0.00175574	0
Bhargavaea	0	0	0.00207078	0.00663526	0	0.0135395
Bifidobacterium	0.434643	1.24644	0.376882	1.62896	0.488096	0.218137
Bilophila	0.00641067	0.0402891	0.0807604	0.0547409	0.00351148	0.0466362
Blastocatella	0	0	0	0	0	0.0105307
Blastococcus	0.00128213	0	0.0766188	0.0530821	0.0632067	0.084246
Blautia	1.13212	1.21623	1.15757	1.39838	0.270384	0.114334
Bosea	0	0	0.00414156	0.00165881	0.00175574	0.00150439
Brachybacterium	0	0.00251807	0.00828312	0.0149293	0.00702297	0.0255747
Brachymonas	0	0	0.0207078	0.0132705	0.0438935	0.00300879
Bradyrhizobium	0	0	0.0248494	0.0298587	0.0509165	0.042123
Brevibacterium	0	0	0	0.00497644	0.0263361	0.0180527
Brevundimonas	0.00256427	0	0.037274	0.0962113	0.0456493	0.0180527
Brochothrix	0	0	0	0.00663526	0	0
Bryobacter	0.00256427	0.00125903	0.0476279	0.0481056	0.00877871	0.171501
Buchnera	0	0	0.00828312	0	0	0.00150439
Burkholderia-Caballeronia-Paraburkholderia	0	0	0.00207078	0.00995289	0.0105344	0.00451318
Burkholderiales_bacterium_Beta_02	0	0	0.00621234	0.0165881	0.00702297	0.0376098
Butyricicoccus	0.0217963	0.0893914	0.0414156	0.0829407	0.0122902	0.0376098
Butyricimonas	0.0333355	0.0214036	0	0	0.00175574	0
Butyrivibrio	0	0	0	0.00165881	0.00175574	0
Caenimonas	0	0	0	0	0.00175574	0.0105307
CAG-352	0	0	0	0.00497644	0.00526722	0
CAG-56	0.0038464	0.0037771	0.0144955	0.00829407	0	0.00150439
CAG-873	0	0	0.00414156	0	0	0
Caldibacillus	0	0	0	0.00995289	0	0
Caldicoprobacter	0	0	0	0.00497644	0	0
Campylobacter	0	0	0.0227786	0.00165881	0	0.0150439
Candidatus_Adlerbacteria_bacterium_GW2011_GWC1_50_9	0	0	0.00414156	0	0	0.0270791
Candidatus_Amesbacteria_bacterium_GW2011_GWC1_47_15	0	0	0.00621234	0	0	0.108316
Candidatus_Bacilloplasma	0	0	0.00207078	0	0.00351148	0.00150439
Candidatus_Blackburnbacteria_bacterium_RIFCSPLOWO2_01_FULL_44_43	0	0	0	0	0	0.00300879
Candidatus_Chloroploca	0	0	0	0.00331763	0	0
Candidatus_Collierbacteria_bacterium_RIFOXYB1_FULL_49_13	0.00128213	0	0	0.00165881	0	0.0120351
Candidatus_Entotheonella	0	0	0.00414156	0.00165881	0	0.0135395
Candidatus_Hemipteriphilus	0	0	0	0	0	0.00601757
Candidatus_Jidaibacter	0	0	0	0	0	0.00601757
Candidatus_Megaira	0	0	0	0	0	0.00300879
Candidatus_Melainabacteria_bacterium_MEL.A1	0	0	0	0	0.00351148	0
Candidatus_Methanomethylicus	0	0	0	0.00663526	0	0
Candidatus_Nitrocosmicus	0	0	0.00828312	0.018247	0	0.0631845
Candidatus_Nitrososphaera	0	0	0.00414156	0.00165881	0	0.0676977
Candidatus_Nitrosotenuis	0	0	0	0	0	0.00451318
Candidatus_Nitrotoga	0	0	0	0	0	0.00451318
Candidatus_Ovatusbacter	0	0	0	0	0	0.00902636
Candidatus_Paracaedibacter	0	0	0.00207078	0	0	0.00300879
Candidatus_Saccharibacteria_bacterium_RAAC3_TM7_1	0	0	0	0	0	0.00300879
Candidatus_Saccharibacteria_bacterium_UB2523	0	0	0	0	0	0
Candidatus_Soleaferrea	0.00128213	0	0	0	0	0
Candidatus_Solibacter	0	0	0.0124247	0.00829407	0.0140459	0.0300879
Candidatus_Staskawiczbacteria_bacterium_RIFOXYA2_FULL_32_7	0	0	0	0	0.00526722	0.00601757
Candidatus_Stoquefichus	0	0	0	0	0.00351148	0
Candidatus_Udaeobacter	0	0	0	0.0199058	0.00877871	0
Candidatus_Yanofskybacteria_bacterium_GW2011_GWF2_43_596	0	0	0	0.00165881	0	0.00451318
Candidatus_Yanofskybacteria_bacterium_RIFCSPHIGHO2_02_FULL_46_19	0	0	0.00207078	0	0	0.00300879
Caproiciproducens	0	0	0	0	0	0
Cardiobacterium	0	0	0.00207078	0	0	0
Castellaniella	0	0	0.00207078	0.00165881	0.00175574	0
Catabacter	0	0	0	0	0	0
Catellatospora	0.00128213	0	0.00621234	0	0	0.0210615
Catenibacterium	0	0.00251807	0.0124247	0.018247	0.00526722	0
Cavicella	0	0	0.00414156	0	0	0
Cellulomonas	0	0	0.00414156	0.00497644	0.0245804	0.00150439
Cellulosilyticum	0	0	0	0.00497644	0	0
Cellvibrio	0	0	0	0.0149293	0.00175574	0.00451318
Cetobacterium	0	0.00251807	0	0.0165881	0.00877871	0.00300879
Chiayiivirga	0	0	0.00207078	0	0	0
Chitinophaga	0	0	0.00207078	0.00497644	0.00526722	0.0631845
CHKCI001	0.00256427	0	0	0	0	0
CHKCI002	0	0	0	0	0	0
Chlamydomonas_reinhardtii	0	0	0.00414156	0	0	0
Christensenella	0	0	0	0	0	0
Christensenellaceae_R-7_group	0.0653888	0.358825	0.0414156	0.0563997	0.0579395	0.0135395
Chromobacterium	0	0	0.00207078	0	0	0
Chroococcidiopsis_SAG_2023	0	0	0	0.00497644	0	0
Chryseobacterium	0	0	0	0	0	0.0165483
Chryseolinea	0	0	0	0.00331763	0	0
Chryseomicrobium	0	0	0.00621234	0.00829407	0.0193132	0
Chthoniobacter	0	0	0.00207078	0.00663526	0	0.0240703
Chthonomonas	0	0	0.00207078	0	0	0
Ciceribacter	0	0	0.00414156	0	0	0
Citricoccus	0	0	0.0207078	0.00497644	0.0122902	0.0947767
Citrobacter	0.0115392	0.0642107	0.0144955	0.0215646	0.0263361	0.0135395
CL500-29_marine_group	0	0	0	0	0	0.0105307
Cloacibacillus	0	0	0	0	0	0
Clostridia_bacterium_enrichment_culture_clone_WSC-8	0	0	0	0.00331763	0	0
Clostridium_innocuum_group	0.0038464	0.00503613	0.00621234	0.026541	0.00351148	0
Clostridium_sensu_stricto_1	0.419258	0.0642107	0.107681	0.204034	0.168551	0.0962811
Clostridium_sensu_stricto_10	0	0	0	0.00331763	0.00175574	0
Clostridium_sensu_stricto_13	0.00128213	0	0.0124247	0.026541	0.0351148	0
Clostridium_sensu_stricto_6	0	0	0.00414156	0.018247	0.00175574	0
Clostridium_sensu_stricto_7	0	0	0	0	0.00175574	0
Clostridium_sp._CAG306	0	0	0	0	0	0
Collinsella	0.0461568	0.263138	0.0434864	0.0978701	0.482829	0.0120351
Comamonas	0	0	0	0	0.00175574	0.00300879
Conexibacter	0	0	0	0	0	0.00300879
Constrictibacter	0	0	0	0	0	0.00451318
Coprobacillus	0	0	0	0	0.00175574	0
Coprobacter	0	0	0	0	0	0
Coprococcus_1	0.0371819	0.0176265	0	0.00497644	0	0
Coprococcus_2	0.0974421	0.851107	0.0144955	0.0613762	0.047405	0.00601757
Coprococcus_3	0.0358997	0.0314758	0.0496987	0.0248822	0.00351148	0.0330966
Coprothermobacter	0	0	0.00207078	0.0315175	0	0.00150439
Corynebacterium	0	0	0	0.00497644	0.00877871	0.00150439
Corynebacterium_1	0.0166677	0.0037771	0.180158	0.904054	0.34237	0.0872548
Coxiella	0	0	0.00207078	0.00165881	0.00175574	0.00150439
Craurococcus	0	0	0.00207078	0	0.00351148	0
Cryptobacterium	0	0	0	0	0	0
Cryptosporangium	0	0	0.00414156	0	0	0
Cupriavidus	0.0038464	0	0.037274	0.026541	0.0298476	0.00300879
Cutibacterium	0.0128213	0	0.182229	0.633667	0.349393	0.0857504
Cyanobium_PCC-6307	0	0	0	0	0.00175574	0
Defluviicoccus	0	0	0	0.00497644	0	0.0180527
Defluviitaleaceae_UCG-011	0	0.00125903	0	0.00331763	0	0
Deinococcus	0	0	0.0103539	0.026541	0.0140459	0.0165483
Delftia	0.00256427	0.00251807	0.0704065	0.157587	0.0877871	0.0315922
Desulfovibrio	0.0717995	0.0201445	0.0103539	0.00165881	0.0140459	0.00150439
Desulfurivibrio	0	0	0.00414156	0	0	0
Devosia	0	0	0.00828312	0.00497644	0	0.0541581
Dialister	0.0551317	1.46929	0.248494	0.174176	0.0737411	0.191058
Diaphorobacter	0	0	0.00414156	0	0.00351148	0
Dielma	0	0	0.00207078	0	0	0.00150439
Dietzia	0.00128213	0	0.0144955	0.0746467	0.0790084	0.00451318
DMER64	0	0	0	0.00663526	0	0
DNF00809	0	0	0	0	0	0.00150439
Dolosigranulum	0	0	0.00207078	0.00663526	0	0
Donghicola	0	0	0.00207078	0.0165881	0	0.00300879
Dongia	0	0	0.0434864	0.00663526	0.0175574	0.159466
Dorea	0.176934	0.146048	0.0227786	0.102847	0.040382	0.00902636
DTU089	0.00256427	0	0	0	0	0
Dubosiella	0.00128213	0	0	0.00331763	0	0
Dysgonomonas	0	0	0	0	0	0
Eggerthella	0.0346176	0.0251807	0.0103539	0.0680114	0	0.00300879
Eikenella	0	0	0	0.00165881	0	0
Eisenbergiella	0.00256427	0.0075542	0	0.0165881	0	0.00150439
Elev-16S-1166	0	0	0.00207078	0	0	0.00300879
Ellin6055	0	0	0.0227786	0	0.00877871	0.0872548
Ellin6067	0	0.00503613	0.0745481	0.0348351	0.0105344	0.157961
Empedobacter	0	0.00125903	0	0	0	0
Enhydrobacter	0	0	0.0269201	0.00663526	0.0228246	0.00300879
Enhygromyxa_sp._SIS-1	0	0	0	0	0	0.00150439
Ensifer	0.00128213	0	0.0310617	0.0116117	0.00175574	0.084246
Enteractinococcus	0	0	0	0.0199058	0	0.00752196
Enterobacter	0.00256427	0.00251807	0.00207078	0.00165881	0.00351148	0
Enterococcus	2.85403	0.03903	0.037274	0.127729	0.0491608	0.0270791
Enterorhabdus	0	0	0	0	0	0
Epulopiscium	0	0	0	0	0	0
Erwinia	0.00256427	0	0.00207078	0.00497644	0.00526722	0
Erysipelatoclostridium	0.0038464	0.00503613	0.00414156	0.0132705	0.00526722	0
Erysipelothrix	0	0	0	0	0	0.00150439
Erysipelotrichaceae_UCG-003	0.0833387	0.0352529	0.0103539	0.112799	0.00351148	0.00451318
Erysipelotrichaceae_UCG-004	0	0	0	0.00331763	0	0
Erysipelotrichaceae_UCG-006	0.00256427	0	0	0	0	0
Erysipelotrichaceae_UCG-008	0	0	0.00414156	0	0	0
Erythrobacter	0	0.00251807	0	0	0	0
Escherichia-Shigella	61.8629	1.02863	0.277484	0.582244	0.361683	0.343002
Eubacterium	0.0564139	0.03903	0.00207078	0.147635	0	0.00300879
Eubacterium_brachy_group	0.0217963	0	0	0.00829407	0.00175574	0.00150439
Eubacterium_coprostanoligenes_group	0.09616	1.52091	0.0434864	0.15427	0.0228246	0.0225659
Eubacterium_eligens_group	0.639785	0.0629517	0.0393448	0.588879	0.0965658	0.00902636
Eubacterium_fissicatena_group	0	0	0	0	0	0
Eubacterium_hallii_group	0.253862	0.231662	0.0621234	0.0928936	0.108856	0.0330966
Eubacterium_nodatum_group	0.00128213	0	0.0144955	0.0248822	0.00175574	0
Eubacterium_ruminantium_group	0.0782101	0.113313	0.00207078	0.00165881	0	0.00150439
Eubacterium_saphenum_group	0	0	0	0	0	0
Eubacterium_ventriosum_group	0.0166677	0.0465842	0.00621234	0.109482	0.0122902	0.00150439
Eubacterium_xylanophilum_group	0.00897493	0.0113313	0	0	0	0
Exiguobacterium	0	0	0.00828312	0.00497644	0.00175574	0.00150439
Ezakiella	0.00256427	0	0.00207078	0	0.00175574	0
F0332	0.00128213	0	0	0	0.00351148	0
Faecalibacterium	1.92705	6.14408	1.92582	1.52777	1.84353	0.732639
Faecalibaculum	0	0	0.00414156	0	0.00175574	0
Faecalicoccus	0	0	0	0.00497644	0.00351148	0
Faecalitalea	0.00256427	0	0	0.00497644	0	0
Family_XIII_AD3011_group	0.019232	0.0075542	0.00414156	0.00165881	0	0.00150439
Family_XIII_UCG-001	0.0102571	0.00251807	0	0	0.00175574	0.00300879
Fastidiosipila	0.00128213	0	0.00621234	0.0215646	0.00175574	0.00150439
Fermentimonas	0	0	0.00207078	0.0149293	0	0
Ferribacterium	0	0	0.00207078	0	0	0
Ferrovibrio	0.00128213	0	0.00828312	0	0	0.0406186
Ferruginibacter	0	0	0.00414156	0	0	0
Fibrobacter	0	0	0	0.00331763	0.00175574	0
Fictibacillus	0	0	0	0	0	0.00150439
Filifactor	0	0	0	0.00829407	0.00175574	0.00150439
Filomicrobium	0	0	0	0.00165881	0	0
Finegoldia	0.00256427	0	0.00207078	0.00497644	0.00175574	0
Flaviaesturariibacter	0	0	0.00207078	0	0	0.00300879
Flavisolibacter	0	0	0	0	0.00351148	0.0270791
Flavitalea	0	0	0.0144955	0	0.00351148	0.0782284
Flavobacterium	0	0	0	0	0	0.00300879
Flavonifractor	0.0141035	0.00629517	0.0269201	0.0364939	0.00526722	0.0165483
Fluviicola	0	0	0	0	0	0.00752196
Fournierella	0	0	0.00207078	0	0.0140459	0.0105307
Friedmanniella	0	0	0.0165662	0.0132705	0.0983215	0
Fusibacter	0.00128213	0	0	0	0	0
Fusicatenibacter	0.102571	0.246771	0.209149	0.19574	0.186109	0.0180527
Fusobacterium	0.0038464	0.0314758	0.205007	0.0547409	0.0175574	0.0150439
Gaiella	0	0.00125903	0.0331325	0.0116117	0.0175574	0.106812
Gaiella_sp._EBR4-RS1	0	0	0.00207078	0	0	0.0105307
Gallibacterium	0	0	0	0	0.0122902	0
Gardnerella	0.00128213	0	0.00414156	0	0.00877871	0.00601757
GCA-900066225	0.00128213	0	0	0	0	0.00752196
GCA-900066575	0.0076928	0.00629517	0.00621234	0.00331763	0.00526722	0.00752196
GCA-900066755	0	0	0	0	0	0
Gemella	0.00256427	0.00251807	0.0227786	0.0215646	0.0280919	0.00150439
Gemmata	0	0	0.00414156	0	0	0
Gemmatimonas	0.00128213	0.00125903	0.0144955	0	0.00175574	0.114334
Gemmatirosa	0	0	0	0	0	0.0225659
Gemmobacter	0	0	0	0.00165881	0	0
Geobacillus	0	0	0	0.00165881	0	0
Geobacter	0	0	0	0	0.00351148	0
Geodermatophilus	0	0	0.00828312	0.00165881	0.0210689	0.0135395
Georgenia	0.0038464	0	0.00207078	0.0165881	0.0105344	0.0150439
Glutamicibacter	0	0	0.00414156	0.00663526	0.0263361	0.00451318
Glycomyces	0	0	0.00414156	0	0	0.0210615
Gordonia	0	0	0.00414156	0.00165881	0.0280919	0.00752196
Gordonibacter	0.00512853	0	0	0	0	0
GOUTA6	0	0	0	0	0	0.00451318
Gracilibacillus	0	0	0.00828312	0.018247	0.00702297	0.0180527
Granulicatella	0.00512853	0	0.0144955	0.00829407	0.00877871	0.00300879
Granulicella	0	0	0.00207078	0.00497644	0.00702297	0
Granulosicoccus	0	0	0.00414156	0	0	0
Gulosibacter	0	0	0	0.00497644	0	0
gut_metagenome	1.57959	0.0667288	0.00207078	0.00331763	0	0
Haemophilus	0	0.00503613	0.138742	0.071329	0.0280919	0.0150439
Hahella	0	0	0.00414156	0	0	0.00300879
Haliangium	0.00128213	0	0.178087	0.109482	0.0386263	0.528042
Haliscomenobacter	0	0	0.00414156	0	0	0
Haloactinopolyspora	0	0	0	0	0	0.00150439
Halobacillus	0	0	0.00207078	0	0.00526722	0.0105307
Halocella	0	0	0.00207078	0	0	0
Halomonas	0.00128213	0	0.00207078	0.00331763	0.00175574	0.00150439
Halorubrum	0	0	0	0.00663526	0.0158017	0
Haoranjiania	0	0	0.00207078	0	0	0.00150439
Helicobacter	0	0.00125903	0.00207078	0.00995289	0.00526722	0.00150439
Herpetosiphon	0.00128213	0	0.233998	0.0398116	0.040382	1.34342
hgcI_clade	0	0	0	0	0.00526722	0
HIMB11	0	0	0.00207078	0.00331763	0	0
Hirschia	0	0	0	0	0	0.00451318
Holdemanella	0	0.0478433	0.00414156	0.0116117	0.00877871	0.00150439
Holdemania	0	0.00251807	0	0.00165881	0	0
Howardella	0	0.00251807	0	0	0	0
HSB_OF53-F07	0	0	0	0.00165881	0.00702297	0
Humibacter	0	0	0.00414156	0	0	0
Hungatella	0.00641067	0	0.00621234	0.00497644	0.00526722	0.00150439
Hydrogenoanaerobacterium	0	0	0	0	0	0
Hydrogenophaga	0	0	0.00414156	0.0132705	0.00526722	0.00150439
Hydrogenophilus	0	0	0.00207078	0.0116117	0.00175574	0
hydrothermal_vent_metagenome	0	0	0	0	0	0.00150439
Hymenobacter	0	0	0	0.00165881	0	0.00451318
Hyphomicrobium	0	0	0.00207078	0.00497644	0.0158017	0.00902636
I-8	0	0	0	0	0	0.0195571
Iamia	0.00256427	0	0.0289909	0.026541	0.00526722	0.100794
Idiomarina	0	0	0.00207078	0.00497644	0.00175574	0
Ilumatobacter	0	0	0.00414156	0	0	0.00902636
IMCC26134	0	0	0	0.00331763	0	0.00300879
Intestinibacter	0.63722	0.0893914	0.00621234	0.0563997	0.0228246	0.0135395
Intestinimonas	0.00128213	0.00125903	0.0103539	0.00331763	0.00526722	0.00150439
IS-44	0	0	0.0269201	0.0116117	0.0105344	0.076724
Janthinobacterium	0	0	0.0103539	0.00497644	0	0.00902636
JCM_18997	0	0	0	0	0	0.00300879
Jeotgalibaca	0	0	0	0	0.00702297	0
Jeotgalicoccus	0	0	0	0.00331763	0.0140459	0.00150439
JGI_0001001-H03	0	0	0.00621234	0	0	0.00300879
Johnsonella	0	0	0	0	0	0
Kineosporia	0	0	0	0	0	0.00300879
Klebsiella	0.542342	0.634553	0.0828312	1.70692	0.233514	0.0977855
Kluyvera	0	0	0	0.00995289	0	0
Knoellia	0.0038464	0	0.0579818	0.142658	0.0825198	0.0571669
Kocuria	0.00128213	0	0.0352032	0.0199058	0.0368706	0.0391142
Kosakonia	0	0	0.00414156	0.00165881	0.00175574	0
Kribbella	0	0	0.0124247	0.018247	0.00175574	0.00902636
Ktedonobacter	0	0	0	0	0.00877871	0
Kurthia	0	0	0	0.00331763	0	0
Labrys	0	0	0	0.00165881	0	0.00601757
Lachnoanaerobaculum	0	0	0.00207078	0.00663526	0.0122902	0.00451318
Lachnoclostridium	0.233348	0.309722	0.180158	0.353328	0.179086	0.0391142
Lachnoclostridium_12	0	0	0	0	0	0
Lachnospira	0.0897493	0.319795	0.300263	0.429633	0.0333591	0.157961
Lachnospiraceae_FCS020_group	0.0102571	0.037771	0.00207078	0.0199058	0.00877871	0.00300879
Lachnospiraceae_FE2018_group	0	0	0	0	0	0
Lachnospiraceae_NC2004_group	0.0038464	0.0352529	0	0.00829407	0.0158017	0
Lachnospiraceae_ND3007_group	0.0076928	0.0289578	0.0496987	0.102847	0.0105344	0.0180527
Lachnospiraceae_NK3A20_group	0	0	0.00207078	0.00497644	0.0193132	0
Lachnospiraceae_NK4A136_group	0.623117	0.171229	0.0310617	0.0978701	0.0245804	0.00902636
Lachnospiraceae_UCG-001	0.133342	0.0125903	0.00621234	0.00497644	0.00526722	0.00451318
Lachnospiraceae_UCG-003	0	0	0	0	0	0
Lachnospiraceae_UCG-004	0.0141035	0.0591746	0.0600526	0.0563997	0.0175574	0.00902636
Lachnospiraceae_UCG-006	0	0	0	0.00165881	0	0
Lachnospiraceae_UCG-008	0	0.0075542	0.00207078	0.00331763	0	0
Lachnospiraceae_UCG-010	0.00641067	0.00629517	0.101468	0.0680114	0.0140459	0.0601757
Lachnospiraceae_XPB1014_group	0	0	0.0124247	0.00497644	0.0122902	0
Lacibacter	0	0.00125903	0.00207078	0	0.00175574	0
Lactobacillus	0.0320533	0.0805781	0.296121	0.484374	0.463516	0.0962811
Lactococcus	0	0	0.00207078	0.00497644	0.00351148	0
Lactonifactor	0	0	0	0.00165881	0	0
Lacunisphaera	0	0	0.00207078	0	0	0.0150439
Lautropia	0	0	0.00414156	0.00331763	0.00175574	0.0105307
Lawsonella	0	0	0.0621234	0.711632	0.203666	0.0135395
Lechevalieria	0	0	0.0579818	0.0348351	0.00175574	0.252738
Legionella	0	0	0.00621234	0.00331763	0	0.00601757
Leptotrichia	0.00128213	0	0.0144955	0.00663526	0.0122902	0.00601757
Leucobacter	0	0	0.00207078	0.00829407	0.0210689	0
Leuconostoc	0.00256427	0.00503613	0	0.00331763	0	0.124865
Limnobacter	0	0	0.00207078	0.00829407	0	0
Litorilinea	0	0	0	0	0	0.0105307
Longimicrobium	0	0	0.00207078	0	0	0.00451318
Longispora	0	0	0.00414156	0	0	0
Luedemannella	0	0	0	0	0	0.00601757
Luteibacter	0	0	0	0.00663526	0	0
Luteimonas	0.00128213	0	0.00207078	0.00331763	0.00526722	0.0135395
Luteitalea	0	0	0	0.0116117	0	0
Luteolibacter	0	0	0.00207078	0	0	0.00300879
Lutispora	0.00128213	0	0	0.00331763	0	0
Lysinibacillus	0	0	0	0.00497644	0.00351148	0
Lysobacter	0.00641067	0	0.0745481	0.0580585	0.0298476	0.224155
Mailhella	0	0	0	0	0	0
marine_metagenome	0	0	0.00828312	0.00165881	0.00175574	0.0391142
Marinilutecoccus	0	0	0	0	0	0.00150439
Marinimicrobium	0	0	0	0.00165881	0	0
Marinobacter	0	0	0.0103539	0	0	0
Marinobacterium	0	0	0	0	0.00702297	0
Marinoscillum	0	0	0	0	0	0.00150439
Marmoricola	0.00128213	0	0.0496987	0.0414704	0.00175574	0.0887592
Marvinbryantia	0.0282069	0.0100723	0	0.00165881	0	0
Massilia	0	0	0.0393448	0.00995289	0.0526722	0.0300879
Megamonas	0.452593	0.290837	0.194653	0.187446	0.191376	0.0120351
Megasphaera	0.0256427	3.47116	0.0144955	0.0116117	0.0316033	0
Merdibacter	0	0	0	0	0	0
Mesorhizobium	0	0	0.018637	0.00165881	0.00877871	0.0210615
metagenome	0.0038464	0.0642107	0.130459	0.0431292	0.0263361	0.353532
Methanobrevibacter	0	0	0	0	0.00175574	0.00300879
Methanomassiliicoccus	0	0	0	0	0	0
Methylobacterium	0	0	0.00828312	0.0149293	0.0105344	0.00902636
Methylocapsa	0	0	0	0.00497644	0	0.00300879
Methylophaga	0.00128213	0	0	0	0	0
Microbacterium	0	0	0.00828312	0.0132705	0.00877871	0.00902636
Microbulbifer	0	0	0.00207078	0	0	0
Micrococcus	0.00128213	0	0.0828312	0.0912348	0.105344	0.0541581
Microcystis_PCC-7914	0	0	0.00414156	0.00165881	0	0
Microgenomates_group_bacterium_RBG_16_45_19	0	0	0	0	0	0.00601757
Microlunatus	0	0	0	0.00331763	0	0
Micromonospora	0	0	0.00828312	0.00663526	0.0105344	0.0225659
Micropruina	0	0	0.0248494	0	0	0.00150439
Microvirga	0	0	0.00621234	0.0116117	0	0.0406186
Minicystis	0	0	0.00207078	0	0	0.00601757
Mitsuokella	0	0	0	0.00331763	0	0
mle1-7	0	0	0.00621234	0	0.00351148	0.0330966
MND1	0.0038464	0	0.513553	0.149293	0.0754969	1.64731
Modestobacter	0	0	0	0	0	0.00752196
Mogibacterium	0.00128213	0	0	0.00331763	0	0
Morganella	0	0	0	0.00331763	0	0
Moryella	0	0.0037771	0	0	0.00175574	0
mouse_gut_metagenome	0	0	0.00414156	0	0	0
Murdochiella	0	0	0.00207078	0	0	0
Mycobacterium	0.00512853	0	0.0144955	0.104505	0.0122902	0.0330966
Mycoplasma	0	0.00125903	0	0.00497644	0	0
Nakamurella	0	0	0	0.00331763	0	0
Nannocystis	0	0	0.00828312	0.00165881	0.00175574	0.0180527
Nautella	0	0	0.00621234	0	0	0
Negativibacillus	0.00512853	0.0100723	0	0	0	0.00150439
Negativicoccus	0	0	0	0	0	0.00601757
Neisseria	0.00128213	0	0.0269201	0.0248822	0.0158017	0.0120351
Neochlamydia	0	0	0	0.00165881	0	0
Neptuniibacter	0	0	0	0.00829407	0	0
Nesterenkonia	0	0	0.00621234	0	0	0.0135395
Niastella	0.00128213	0	0.0103539	0.00331763	0.00175574	0.0526537
Nibribacter	0	0	0.00414156	0	0	0
Nitrincola	0	0	0	0	0	0.00300879
Nitrolancea	0	0	0.0331325	0.00663526	0.0105344	0.115838
Nitrosomonas	0	0	0.018637	0.00497644	0.00351148	0.0646889
Nitrosospira	0	0	0.037274	0.00497644	0	0.084246
Nitrospira	0.00128213	0	0.10561	0.0646938	0.00702297	0.389638
Nocardia	0	0	0.00621234	0	0	0.00752196
Nocardioides	0.0141035	0.0037771	0.252635	0.238869	0.814664	0.365567
Nonomuraea	0	0	0.00414156	0	0.00175574	0.00902636
Nordella	0	0	0	0	0	0.00752196
Noviherbaspirillum	0.00512853	0	0.0724773	0.044788	0.0175574	0.278313
oc32	0	0	0.00414156	0	0.00175574	0.0300879
Occallatibacter	0.00128213	0	0	0.00995289	0.00175574	0
Oceanibaculum	0	0	0	0.00331763	0	0
Oceanobacillus	0	0	0	0.00995289	0.0175574	0.0120351
Ochrobactrum	0	0	0.00207078	0.00331763	0	0.00601757
Odoribacter	0.0487211	0.0201445	0.00207078	0	0	0.00150439
Ohtaekwangia	0.00256427	0	0	0.00663526	0	0.0556625
OLB12	0	0	0.00207078	0.00165881	0	0
OLB13	0	0	0.0331325	0.0116117	0	0.0315922
Olsenella	0	0	0.00207078	0.00331763	0.0158017	0
OM27_clade	0.00128213	0	0.0227786	0	0	0.0330966
Opitutus	0	0	0.0227786	0.0132705	0.00175574	0.091768
Oribacterium	0	0	0.00828312	0.00663526	0.0193132	0.00150439
Ornithinicoccus	0	0	0.00207078	0	0	0
Ornithinimicrobium	0	0	0.00414156	0.0149293	0.0140459	0.00451318
Oscillibacter	0.00128213	0.0075542	0.0496987	0.00995289	0.00175574	0.0361054
Oscillospira	0	0	0	0	0.00702297	0
Oxalobacter	0	0.00251807	0	0.00165881	0	0
Paenarthrobacter	0	0	0	0	0.00175574	0
Paenibacillus	0	0	0	0.0116117	0	0.0270791
Paenisporosarcina	0	0	0	0.00331763	0	0.00150439
Pajaroellobacter	0	0	0.0103539	0.0348351	0	0.0376098
Panacagrimonas	0	0	0	0	0	0.00902636
Pantoea	0.00128213	0	0.00414156	0.00663526	0.0193132	0.00150439
Parabacteroides	1.68216	0.307204	0.140813	0.0862584	0.00702297	0.0481406
Paraburkholderia_tropica	0	0	0	0	0	0.00902636
Paracoccus	0.00128213	0.00125903	0.0434864	0.0414704	0.0772526	0.0601757
Paramaledivibacter	0	0	0.00207078	0	0	0
Parapedobacter	0	0	0	0	0	0.00451318
Paraprevotella	0.0615424	0.0276987	0	0	0.00526722	0
Parapusillimonas	0	0	0.00207078	0	0	0
Parasutterella	0.0974421	0.18256	0.138742	0.0414704	0.105344	0.0436274
Parcubacteria_bacterium_C7867-005	0	0	0	0	0	0.00451318
Parvibacter	0	0	0	0	0	0
Parvimonas	0	0	0.00414156	0.0116117	0.00351148	0.00150439
Pasteurella	0	0	0	0.00165881	0.00175574	0
Patulibacter	0	0	0	0.00165881	0	0
PAUC26f	0	0	0.00414156	0.00663526	0.00351148	0.0135395
Pediococcus	0.00641067	0.00503613	0.0207078	0.026541	0.0158017	0
Pedobacter	0	0	0	0	0	0.0135395
Pedomicrobium	0	0	0.00414156	0.00829407	0.00877871	0.0120351
Pelomonas	0	0	0.00207078	0	0	0.00150439
Pelotomaculum	0	0	0	0.0132705	0	0
Peptoclostridium	0	0	0	0.00995289	0	0
Peptococcus	0.00128213	0.00251807	0	0.00331763	0	0
Peptoniphilus	0	0	0	0.00829407	0	0
Peptostreptococcus	0	0.0037771	0.0124247	0.0232234	0.00175574	0.00150439
Peredibacter	0	0	0.00207078	0	0	0.0135395
Permianibacter	0	0	0.00207078	0.00331763	0	0.0105307
Petrimonas	0	0	0.00621234	0.0149293	0	0.00300879
Phascolarctobacterium	0.512853	0.075542	0.122176	0.044788	0.0158017	0.00150439
Phaselicystis	0	0	0.00414156	0.00165881	0	0.0135395
Phenylobacterium	0	0	0.00828312	0.0348351	0.00175574	0.0586713
Phocaeicola	0	0	0	0	0	0
Phocea	0	0	0	0	0	0
Pirellula	0	0	0.0103539	0	0	0.0436274
Planomicrobium	0	0	0.00207078	0.00497644	0.00175574	0.00752196
Plesiomonas	0.0346176	0	0.00414156	0.00165881	0.00526722	0
Plot4-2H12	0	0	0.00414156	0	0	0.0210615
Polaromonas	0	0	0	0.00995289	0	0
Polyangium	0	0	0.00207078	0.00165881	0.0122902	0.0180527
Polycyclovorans	0.00512853	0.00125903	0.281626	0.137682	0.0280919	0.664942
Pontibacter	0	0	0.018637	0.00165881	0.00175574	0.0376098
Porphyromonas	0	0	0.0103539	0.00829407	0	0.00150439
possible_genus_04	0	0	0.0103539	0	0	0.0511494
Povalibacter	0	0	0	0	0	0.00451318
Prauserella	0	0	0	0.00165881	0	0
Prevotella	0	0	0.00207078	0.00829407	0.00526722	0
Prevotella_1	0	0	0.0289909	0.00663526	0.0228246	0.00601757
Prevotella_2	0.0179499	1.00345	0.00828312	0.00663526	0	0
Prevotella_6	0	0	0.00621234	0	0.00175574	0
Prevotella_7	0.0038464	0.0868733	0.0538403	0.0431292	0.0333591	0.00300879
Prevotella_9	1.70652	30.6537	0.118034	0.132705	0.0842756	0.0255747
Prevotellaceae_Ga6A1_group	0	0	0	0	0	0
Prevotellaceae_NK3B31_group	0	0	0.00828312	0.00995289	0.00877871	0
Prevotellaceae_UCG-001	0.0346176	0.0352529	0	0.00165881	0.00351148	0.00300879
Prevotellaceae_UCG-004	0	0	0.00621234	0.00165881	0	0.00300879
Prochlorococcus_MIT9313	0	0	0	0.00165881	0	0
Promicromonospora	0	0	0	0	0.00175574	0.00300879
Propioniciclava	0	0	0.00207078	0	0	0.00150439
Prosthecobacter	0	0	0	0	0	0.00601757
Proteiniborus	0	0	0.00207078	0	0	0
Proteus	0.00128213	0	0	0.00165881	0	0
Providencia	0	0	0	0	0	0
Pseudarthrobacter	0	0	0	0	0	0.00300879
Pseudoalteromonas	0.00512853	0.00881323	0.182229	0.426315	0.323056	0.0962811
Pseudochrobactrum	0	0	0.00207078	0.00663526	0	0.00451318
Pseudoduganella	0	0	0.0124247	0.00995289	0	0.0737152
Pseudoflavitalea	0	0	0.0103539	0.00165881	0	0.00150439
Pseudogracilibacillus	0.00128213	0	0.00414156	0.026541	0.0193132	0.0165483
Pseudolabrys	0	0	0.00828312	0	0.0175574	0.0150439
Pseudomonas	0.202577	0.215295	14.6342	28.7672	23.2899	4.20177
Pseudonocardia	0	0	0.00207078	0.00663526	0.00351148	0.0225659
Pseudopropionibacterium	0	0	0	0	0	0
Pseudoramibacter	0.00128213	0	0	0.00165881	0	0
Pseudorhodoferax	0	0	0	0.00497644	0	0.00300879
Pseudorhodoplanes	0	0	0.0227786	0	0	0.0556625
Pseudoscardovia	0	0	0	0.00331763	0	0
Pseudothermotoga	0	0	0	0.00497644	0	0
Pseudoxanthomonas	0	0	0.0103539	0	0.00877871	0.00150439
Psychrobacter	0	0	0.00414156	0.00165881	0	0.00752196
Pygmaiobacter	0	0	0	0	0	0
Pyramidobacter	0	0	0.00414156	0.00331763	0.00702297	0.00150439
Qipengyuania	0	0	0.00621234	0.00829407	0.0158017	0.0180527
Quadrisphaera	0	0	0	0	0	0.00300879
RA	0	0	0	0	0	0.00300879
Ralstonia	0.0371819	0.0528794	2.21988	2.89795	1.90674	0.689012
Ramlibacter	0.0038464	0	0.0766188	0.0680114	0.0175574	0.228668
Raoultella	0.00512853	0	0	0.00165881	0	0
Raoultibacter	0.00128213	0	0	0	0	0
RB41	0.00512853	0	0.115964	0.0779643	0.0368706	0.628836
Reyranella	0	0	0.0289909	0.00165881	0.00351148	0.042123
Rheinheimera	0.00128213	0	0.0103539	0.0165881	0.00175574	0
Rhizobacter	0.0038464	0	0.0165662	0.00995289	0.00877871	0.0661933
Rhizocola	0	0	0.00414156	0	0.0105344	0.00752196
Rhodanobacter	0.00128213	0	0.00414156	0.0116117	0	0
Rhodobacter	0.00256427	0	0	0	0	0
Rhodococcus	0.00128213	0	0.00828312	0.0348351	0.00175574	0.0105307
Rhodoferax	0	0	0.0103539	0	0	0
Rhodopirellula	0	0	0.00207078	0	0	0.00150439
Rhodoplanes	0	0	0.00621234	0	0.00702297	0.00902636
Rhodovastum	0	0	0	0	0.00351148	0
Rickettsia	0	0	0	0	0	0.00300879
Rikenella	0	0	0	0	0	0
Rikenellaceae_RC9_gut_group	0	0.00251807	0.00621234	0.00829407	0.0368706	0.00300879
Robinsoniella	0	0	0	0	0	0
Romboutsia	0.283351	0.0415481	0.103539	0.101188	0.186109	0.0391142
Roseburia	1.5719	11.4862	0.962912	2.12992	1.41162	0.695029
Roseiarcus	0	0	0.00207078	0	0	0
Roseimicrobium	0	0	0	0	0	0.00752196
Roseomonas	0.00128213	0	0.00207078	0	0	0.00752196
Rothia	0.00256427	0.00251807	0.0579818	0.0796231	0.0667182	0.0135395
Rubellimicrobium	0	0	0.0144955	0.00663526	0.0140459	0.00902636
Rubrobacter	0.00128213	0	0.00621234	0	0	0.034601
Rufibacter	0	0	0	0	0	0.00300879
Ruminiclostridium	0	0.00125903	0	0.0381527	0	0.00150439
Ruminiclostridium_1	0	0	0.00207078	0	0.00175574	0
Ruminiclostridium_5	0.0320533	0.0176265	0.0331325	0.00995289	0.00702297	0.0120351
Ruminiclostridium_6	0.0615424	0.00503613	0	0	0.00175574	0.00300879
Ruminiclostridium_9	0.019232	0.00881323	0.0704065	0.0149293	0.00175574	0.0361054
Ruminococcaceae_NK4A214_group	0.00641067	0.0629517	0.00414156	0.00829407	0.00351148	0.00300879
Ruminococcaceae_UCG-002	0.0461568	0.45577	0.037274	0.0364939	0.0263361	0.00752196
Ruminococcaceae_UCG-003	0.0115392	0.0591746	0.0124247	0.00829407	0	0.0135395
Ruminococcaceae_UCG-004	0.0307712	0.036512	0.0103539	0.0165881	0	0.0150439
Ruminococcaceae_UCG-005	0.019232	0.123385	0.0124247	0.0149293	0.0421378	0
Ruminococcaceae_UCG-007	0	0	0	0	0	0
Ruminococcaceae_UCG-008	0	0	0	0	0	0
Ruminococcaceae_UCG-009	0.00512853	0.0037771	0.00414156	0	0	0
Ruminococcaceae_UCG-010	0.00128213	0.0163674	0.00414156	0.0132705	0.0175574	0.00150439
Ruminococcaceae_UCG-011	0	0	0	0	0	0
Ruminococcaceae_UCG-013	0.0794923	0.0654697	0.225715	0.0364939	0.0210689	0.0210615
Ruminococcaceae_UCG-014	0.994936	2.95495	0.0310617	0.0497644	0.0386263	0.0105307
Ruminococcaceae_V9D2013_group	0	0	0	0	0	0
Ruminococcus_1	0.0910315	0.26062	0.0911143	0.547409	0.0456493	0.0812372
Ruminococcus_2	2.98096	25.4199	0.0683357	0.270387	0.0316033	0.0270791
Ruminococcus_gauvreauii_group	0.0230784	0.0151084	0.0207078	0.0248822	0.0175574	0
Ruminococcus_gnavus_group	0.0153856	0.037771	0.0807604	0.0829407	0.0421378	0.0376098
Ruminococcus_torques_group	0.553882	0.58671	0.0455571	1.08652	0.0860313	0.0330966
S5-A14a	0.00128213	0	0	0	0	0
Saccharibacillus	0	0	0.00207078	0	0	0
Saccharofermentans	0	0	0	0.00331763	0.00175574	0
Saccharopolyspora	0	0.00125903	0.00414156	0	0	0.00752196
Saccharothrix	0	0	0.00621234	0	0	0.0511494
Saccharum_hybrid_cultivar	0	0	0	0	0	0.00300879
Sanguibacteroides	0	0	0	0	0	0
Sarcina	0	0	0	0	0	0
Scardovia	0	0.00251807	0	0	0	0
Schlegelella	0	0	0	0	0.00351148	0
Schrenkiella_parvula	0	0	0	0	0.00351148	0.00300879
Scopulibacillus	0	0	0	0	0	0.00150439
Sediminibacterium	0	0	0	0	0	0.00601757
Selenomonas_1	0	0	0.00414156	0	0	0
Selenomonas_3	0	0	0	0.00497644	0	0.00150439
Sellimonas	0.0666709	0.0730239	0.0144955	0.242187	0.0122902	0.0150439
Senegalimassilia	0.0102571	0	0	0	0	0
Serpentinicella	0	0	0	0	0.00526722	0
Serratia	0.0294891	0.00125903	0.0704065	0.240528	0.114123	0.0315922
Shewanella	0	0	0.00207078	0.0132705	0.00175574	0
Shinella	0	0	0.00207078	0.0165881	0.00877871	0.00601757
Shuttleworthia	0.00641067	0.00629517	0.00621234	0	0	0
Silanimonas	0	0	0	0.00331763	0	0
Silvanigrella	0	0	0.00414156	0	0	0.00601757
Simplicispira	0	0.00125903	0	0	0.00175574	0.0165483
Sinibacillus	0	0	0	0	0	0.00601757
Skermanella	0	0	0.0165662	0.0165881	0	0.0210615
Slackia	0	0	0.00207078	0.00165881	0.0122902	0
SM1A02	0	0	0	0	0	0.0165483
Solimonas	0	0	0.00207078	0.00331763	0	0.00150439
Solirubrobacter	0.0038464	0.00125903	0.0289909	0.00663526	0.00175574	0.105307
Solobacterium	0.00512853	0	0.00414156	0.00995289	0.00877871	0
Sorangiineae_bacterium_NIC37A_2	0	0	0.00414156	0	0	0
Sorangium	0	0	0.0227786	0.00663526	0.00175574	0.0105307
Sphaerisporangium	0	0	0	0.0215646	0	0
Sphingoaurantiacus	0	0	0.00414156	0	0	0.0135395
Sphingobacterium	0	0	0.0124247	0.018247	0.00526722	0.0150439
Sphingobium	0	0	0.00414156	0.00165881	0	0.049645
Sphingomonas	0.00256427	0	0.252635	0.159246	0.0860313	0.926706
Sphingopyxis	0	0	0	0	0	0.00451318
Sphingorhabdus	0	0	0.00414156	0.00165881	0	0
Sporacetigenium	0	0	0.00207078	0	0	0.00150439
Sporichthya	0	0	0	0	0.00175574	0.00150439
Sporocytophaga	0	0	0.0103539	0.00663526	0	0.034601
Sporosarcina	0	0	0.00621234	0	0	0.00601757
Staphylococcus	0.00641067	0	0.0496987	0.116117	0.047405	0.0315922
Stenotrophobacter	0	0	0.0207078	0.0116117	0.0228246	0.0541581
Stenotrophomonas	0.0038464	0	0.00207078	0.018247	0.0105344	0.00300879
Steroidobacter	0	0	0.142884	0.0530821	0.0333591	0.32194
Stomatobaculum	0	0	0.00828312	0.00331763	0.00351148	0
Streptococcus	0.13847	0.130939	0.534261	0.759737	0.438935	1.24865
Streptomonospora	0	0	0	0	0	0.00752196
Streptomyces	0.00128213	0	0.0621234	0.0514233	0.0263361	0.305392
Subdoligranulum	0.935957	0.995896	0.167733	0.272046	0.163284	0.0571669
Subgroup_10	0.00256427	0.00125903	0.0289909	0.0199058	0.00351148	0.0932724
Succinatimonas	0	0	0	0.00331763	0	0.00300879
Succiniclasticum	0	0	0	0	0	0.00150439
Succinivibrio	0.00128213	0	0.0144955	0.0298587	0.0438935	0.00300879
Succinivibrionaceae_UCG-001	0	0	0.0103539	0.00497644	0.0193132	0.00150439
Sulfitobacter	0	0	0	0.00497644	0	0
Sulfurifustis	0	0	0.0434864	0.00663526	0	0.091768
Sutterella	0.0474389	0.454511	0.23814	0.165881	0.0158017	0.121856
SWB02	0	0	0.0248494	0.00165881	0	0.042123
Symbiobacterium	0	0	0	0	0.00351148	0
Synergistes	0	0	0.00207078	0	0.00175574	0
Syntrophococcus	0	0	0	0.00165881	0.00702297	0
Syntrophomonas	0	0	0	0.00331763	0	0
Tannerella	0	0	0.00414156	0	0	0
Tatumella	0	0	0.00414156	0.00331763	0	0.00150439
Tepidimonas	0	0	0	0.0298587	0	0
Tepidiphilus	0	0	0	0	0.00526722	0
Terrimonas	0	0	0.0124247	0.00497644	0	0.0285835
Terrisporobacter	0.0076928	0.00125903	0.0331325	0.00995289	0.0210689	0.0105307
Tessaracoccus	0	0	0.00621234	0.00165881	0.117635	0
Testudinibacter	0.00128213	0.00125903	0.00414156	0.0215646	0.0316033	0.00752196
Thauera	0	0	0.00207078	0	0	0
Thermobifida	0	0	0	0	0.00877871	0
Thermoflavimicrobium	0	0	0	0	0.00702297	0
Thermomonas	0	0	0.00207078	0	0.00526722	0.00150439
Thermopolyspora	0.00128213	0	0	0	0	0
Thermosipho	0	0	0	0.0215646	0.00175574	0.00150439
Thermosporothrix	0	0	0	0.00663526	0	0
Thermovirga	0	0	0	0.00165881	0	0
Thermus	0	0	0.00414156	0	0	0
Thiopseudomonas	0	0	0.00207078	0	0.00526722	0
Thiothrix	0	0	0	0	0.00175574	0
Tolumonas	0	0	0	0	0	0.00451318
Treponema_2	0	0	0.00828312	0.00165881	0.00351148	0
Truepera	0	0	0.00621234	0.00829407	0.00351148	0.00902636
Tumebacillus	0	0	0	0	0.00351148	0
Turicibacter	0.0307712	0.00629517	0.0393448	0.018247	0.0158017	0.0135395
Turneriella	0	0	0	0	0	0.00451318
Tyzzerella	0.00128213	0	0.00828312	0	0	0.00300879
Tyzzerella_3	0.0076928	0	0.00414156	0.0613762	0.00351148	0
Tyzzerella_4	0	0.0264397	0.0766188	0.0746467	0.0368706	0.00601757
UBA1819	0.0128213	0.0125903	0.00621234	0.0298587	0	0.00902636
uncultivated_soil_bacterium_clone_C112	0	0	0.00414156	0	0	0
uncultured	0.180781	0.1045	1.04781	0.703338	0.317789	3.84372
uncultured_Acetobacteraceae_bacterium	0	0	0.00414156	0.00165881	0.00526722	0.0120351
uncultured_Acidimicrobiaceae_bacterium	0	0	0	0	0	0.00150439
uncultured_Acidimicrobiales_bacterium	0	0	0	0	0	0.00902636
uncultured_Acidimicrobidae_bacterium	0	0	0.0352032	0.00663526	0.00175574	0.0752196
uncultured_Aciditerrimonas_sp.	0.00128213	0.00125903	0.0621234	0.044788	0.00526722	0.218137
uncultured_Acidobacteria_bacterium	0.0038464	0.00125903	0.109751	0.0132705	0.0438935	0.248225
uncultured_Acidobacteriaceae_bacterium	0	0	0.0662649	0.0165881	0.0228246	0.279817
uncultured_Acidobacteriales_bacterium	0	0	0.0144955	0.00165881	0	0.0135395
uncultured_Acidobacterium_sp.	0	0	0.0807604	0.0232234	0.00526722	0.255747
uncultured_actinobacterium	0	0	0.0724773	0.0497644	0.00351148	0.255747
uncultured_Actinomycetales_bacterium	0.00897493	0	0.0662649	0.0481056	0.00877871	0.278313
uncultured_Alcaligenaceae_bacterium	0	0	0	0	0	0.00451318
uncultured_alpha_proteobacterium	0.00128213	0	0.0434864	0.0398116	0.00175574	0.171501
uncultured_Anaerolineaceae_bacterium	0	0	0	0	0	0.00150439
uncultured_archaeon	0	0	0.0269201	0.0398116	0.00702297	0.34601
uncultured_Archangiaceae_bacterium	0	0	0.00621234	0	0	0.00451318
uncultured_bacterium	1.34496	0.0428071	1.06645	0.714949	0.359927	3.40444
uncultured_bacterium_0319-6C24	0	0	0	0	0	0.00300879
uncultured_bacterium_0319-6E22	0	0	0.00828312	0.00995289	0.0193132	0.0315922
uncultured_bacterium_0425-2M17	0	0	0	0	0	0.00150439
uncultured_bacterium_126	0	0	0	0	0	0.00300879
uncultured_bacterium_98	0	0	0	0.00165881	0	0
uncultured_bacterium_adhufec202	0	0	0	0	0	0
uncultured_bacterium_gp6	0	0	0	0	0	0.00300879
uncultured_bacterium_KF-JG30-B11	0	0	0.00828312	0	0	0
uncultured_bacterium_SBR1071	0	0	0	0.0116117	0	0
uncultured_Bacteroidales_bacterium	0	0.00251807	0.0165662	0.00995289	0.00351148	0
uncultured_Bacteroidetes_bacterium	0	0	0	0	0	0.00150439
uncultured_Barnesiella_sp.	0	0	0.00207078	0	0	0
uncultured_beta_proteobacterium	0.0038464	0	0.0393448	0.00829407	0.00702297	0.126369
uncultured_Burkholderiales_bacterium	0	0	0.00414156	0	0.00351148	0
uncultured_Caldilineaceae_bacterium	0	0	0	0.00995289	0	0.0165483
uncultured_Caldilineales_bacterium	0	0	0.00828312	0	0	0.0210615
uncultured_candidate_division_SAM_bacterium	0	0	0	0.00331763	0.00351148	0.0195571
uncultured_candidate_division_SBR1093_bacterium	0	0	0.00414156	0	0.00351148	0
uncultured_Candidatus_Saccharibacteria_bacterium	0	0	0.00207078	0	0	0.0150439
uncultured_Chloroflexi_bacterium	0	0	0.018637	0.0215646	0.00351148	0.133891
uncultured_Chloroflexus_sp.	0	0	0.0124247	0.00995289	0	0.0330966
uncultured_Clostridium_sp.	0	0	0	0	0.00526722	0
uncultured_compost_bacterium	0	0	0.00414156	0	0.00351148	0.0150439
uncultured_Conexibacter_sp.	0	0	0	0.00165881	0.00175574	0
uncultured_crenarchaeote	0	0	0	0	0	0.0210615
uncultured_cyanobacterium	0	0	0.00207078	0	0	0.0105307
uncultured_Dehalogenimonas_sp.	0	0	0	0	0	0.00150439
uncultured_delta_proteobacterium	0	0.00125903	0.0248494	0.00663526	0.00351148	0.0812372
uncultured_Desulfoglaeba_sp.	0	0	0	0	0.00351148	0
uncultured_Desulfuromonadales_bacterium	0.00128213	0	0.0227786	0.0116117	0.0140459	0.0571669
uncultured_euryarchaeote	0	0	0.00828312	0.00663526	0	0.0180527
uncultured_Ferrimicrobium_sp.	0	0	0	0	0	0.00300879
uncultured_Firmicutes_bacterium	0.00128213	0	0	0	0	0.00300879
uncultured_forest_soil_bacterium	0	0.00125903	0.0227786	0.0364939	0.0280919	0.0541581
uncultured_gamma_proteobacterium	0	0	0.0144955	0.00331763	0.0105344	0.0361054
uncultured_Gemmatimonadales_bacterium	0	0	0	0.0149293	0	0
uncultured_Gemmatimonadetes_bacterium	0	0	0.0227786	0.00497644	0	0.0451318
uncultured_Green_Bay_ferromanganous_micronodule_bacterium_MND4	0	0	0	0	0	0.00451318
uncultured_haloarchaeon	0	0	0.0207078	0.0281999	0.00702297	0.454327
uncultured_Holophaga_sp.	0	0	0	0.0116117	0	0.00601757
uncultured_Iamia_sp.	0	0	0.00621234	0.00331763	0.0158017	0.0210615
uncultured_Litorilinea_sp.	0	0	0.00207078	0.00331763	0	0.042123
uncultured_Microgenomates_group_bacterium	0	0	0.00414156	0.00165881	0	0.0165483
uncultured_microorganism	0	0	0.0683357	0.00331763	0.0140459	0.200084
uncultured_Nitrospinaceae_bacterium	0.00128213	0	0	0	0.00175574	0
uncultured_organism	0	0	0.00621234	0.00497644	0	0.0150439
uncultured_Planctomycetaceae_bacterium	0	0	0	0	0	0.00300879
uncultured_Planctomycetales_bacterium	0	0	0.00621234	0	0	0.034601
uncultured_planctomycete	0	0	0	0.00663526	0	0.0526537
uncultured_Planctomycetia_bacterium	0	0	0	0	0	0.00300879
uncultured_Porphyromonadaceae_bacterium	0	0	0.00207078	0	0	0
uncultured_prokaryote	0	0	0.00207078	0	0	0.00300879
uncultured_Prosthecobacter_sp.	0	0	0	0	0	0.00451318
uncultured_proteobacterium	0.00128213	0	0.00207078	0.00165881	0.0210689	0.00150439
uncultured_Rhizobiales_bacterium	0	0	0	0	0	0.00300879
uncultured_Rhodobacteraceae_bacterium	0	0	0	0	0	0.00601757
uncultured_Rhodospirillaceae_bacterium	0	0	0.00414156	0	0	0.0135395
uncultured_Rhodospirillales_bacterium	0	0	0.00207078	0	0.00175574	0.0195571
uncultured_Rickettsiales_bacterium	0	0	0	0	0	0.00150439
uncultured_Roseobacter_sp.	0	0	0	0	0	0.00601757
uncultured_Rubrobacterales_bacterium	0	0	0.00414156	0	0	0.00150439
uncultured_Rubrobacteria_bacterium	0	0	0	0	0	0.00902636
uncultured_rumen_bacterium	0	0	0.00414156	0.00497644	0.00526722	0.00451318
uncultured_sludge_bacterium_S43	0	0	0.00414156	0	0	0.00150439
uncultured_soil_bacterium	0.00256427	0	0.153238	0.107823	0.054428	0.592731
uncultured_Solirubrobacter_sp.	0	0	0.00828312	0	0	0.00601757
uncultured_subdivision_3_bacterium	0	0	0.0207078	0.0132705	0.00526722	0.112829
uncultured_Syntrophobacterales_bacterium	0	0	0.00207078	0	0	0
uncultured_Termite_group_1_bacterium	0	0	0.00207078	0.00165881	0	0
uncultured_Thermoanaerobacterales_bacterium	0.00128213	0.00629517	0	0	0	0
uncultured_Thermomicrobia_bacterium	0	0	0.00414156	0	0	0
uncultured_Thermomicrobium_sp.	0	0	0.00414156	0	0	0
uncultured_Verrucomicrobia_bacterium	0	0	0.00621234	0.00331763	0	0.0676977
unidentified_rumen_bacterium_RFN46	0	0	0	0	0	0.00150439
Unknown	0.556446	0.328608	58.3546	35.8453	56.7561	61.0949
Ureibacillus	0	0	0	0.00497644	0	0
Uruburuella	0.0038464	0	0.0393448	0.0464468	0.0491608	0.0210615
UTBCD1	0	0	0.00207078	0.00165881	0	0.0225659
UTCFX1	0	0	0.00207078	0.00165881	0	0.0180527
Vagococcus	0	0	0	0	0	0
Veillonella	0.0153856	0.0667288	0.0476279	0.0597173	0.047405	0.00752196
Verrucomicrobia_bacterium_ADurb.Bin070	0	0	0	0	0.00351148	0
Verrucomicrobia_bacterium_LX181	0	0	0	0	0	0.00300879
Vibrio	0.0410283	0.0201445	0.581889	1.14624	1.27818	0.278313
Victivallis	0	0.00125903	0	0	0	0
Virgisporangium	0	0.00125903	0.00414156	0	0	0.00601757
Vitreoscilla	0	0	0	0	0	0.0180527
Vogesella	0	0.00251807	0.00207078	0.00331763	0	0
Vulcaniibacterium	0	0	0.018637	0.0497644	0.0632067	0.00601757
Vulgatibacter	0	0	0.00207078	0	0	0
W5	0	0	0	0.00331763	0	0
W5053	0	0	0.00621234	0	0	0
wastewater_metagenome	0	0	0	0	0.00351148	0.00150439
Weissella	0.019232	0.0705059	0.0538403	0.0481056	0.0245804	0.034601
Woeseia	0	0	0.00207078	0	0	0.00150439
Wohlfahrtiimonas	0	0	0	0	0	0.00300879
Wolbachia	0	0	0	0.00497644	0.00175574	0
Wolinella	0	0	0.00207078	0	0.00175574	0
Zoogloea	0	0	0.00414156	0	0	0
ZOR0006	0.00128213	0	0.00621234	0.00331763	0	0.00451318
Zymobacter	0	0	0	0	0	0.00300879
