# Supplementary material for: Characteristics of the gut microbiota of patients with symptomatic carotid atherosclerotic plaques positive for bacterial genetic material
Source: Front Cell Infect Microbiol. 2024 Jan 12;13:1296554. doi: 10.3389/fcimb.2023.1296554 (PMC10811106; doi:10.3389/fcimb.2023.1296554)
Supplement: Supplementary file 4 [file Table_4.xlsx]

## Sheet: NHF-PFBS
Biomarker	log10	group	LDA score	p value
D1__Bacteria.D2__Actinobacteria.D3__Actinobacteria.D4__Streptosporangiales.D5__Streptosporangiaceae.D6__Sphaerisporangium	0			-
D1__Bacteria.D2__Actinobacteria.D3__Acidimicrobiia.D4__IMCC26256.D5__uncultured_Actinomycetales_bacterium.D6__uncultured_Actinomycetales_bacterium	1.18776			-
D1__Bacteria.D2__Firmicutes.D3__Erysipelotrichia.D4__Erysipelotrichales.D5__Erysipelotrichaceae.D6__uncultured_bacterium	0.718871			0.0116153
D1__Bacteria.D2__Verrucomicrobia.D3__Verrucomicrobiae.D4__Verrucomicrobiales.D5__Rubritaleaceae.D6__Haloferula	0			-
D1__Bacteria.D2__Actinobacteria.D3__Acidimicrobiia.D4__IMCC26256.D5__uncultured_Acidimicrobidae_bacterium	0.084778			-
D1__Bacteria.D2__Firmicutes.D3__Bacilli.D4__Bacillales.D5__Alicyclobacillaceae.D6__Alicyclobacillus	0			-
D1__Bacteria.D2__Proteobacteria.D3__Alphaproteobacteria.D4__Caulobacterales.D5__Parvularculaceae.D6__Amphiplicatus	0			-
D1__Archaea.D2__Euryarchaeota.D3__Thermoplasmata.D4__Methanomassiliicoccales.D5__Methanomethylophilaceae.D6__Candidatus_Methanoplasma	0.52857			-
D1__Bacteria.D2__Chloroflexi.D3__Dehalococcoidia.D4__SAR202_clade.D5__uncultured_marine_microorganism.D6__uncultured_marine_microorganism	0			-
D1__Bacteria.D2__Proteobacteria.D3__Deltaproteobacteria.D4__SAR324_clade_Marine_group_B_	0			-
D1__Bacteria.D2__Firmicutes.D3__Clostridia.D4__Clostridiales.D5__Family_XI.D6__Anaerococcus	2.0938			-
D1__Bacteria.D2__Firmicutes.D3__Limnochordia	0			-
D1__Bacteria.D2__Deferribacteres.D3__Deferribacteres.D4__Deferribacterales.D5__Deferribacteraceae.D6__Mucispirillum	0.0466552			-
D1__Bacteria.D2__Proteobacteria.D3__Gammaproteobacteria.D4__Betaproteobacteriales.D5__Burkholderiaceae.D6__Brachymonas	0.881734			0.0153302
D1__Bacteria.D2__Actinobacteria.D3__Acidimicrobiia.D4__IMCC26256.D5__metagenome.D6__metagenome	0			-
D1__Bacteria.D2__Proteobacteria.D3__Alphaproteobacteria.D4__Rhizobiales.D5__Stappiaceae.D6__Pannonibacter	0.272685			-
D1__Bacteria.D2__Actinobacteria.D3__Acidimicrobiia.D4__Microtrichales.D5__uncultured.D6__uncultured_bacterium	0.82161			0.0254789
D1__Bacteria.D2__Proteobacteria.D3__Alphaproteobacteria.D4__Tistrellales.D5__Geminicoccaceae	0.585569			-
D1__Bacteria.D2__Bacteroidetes.D3__Bacteroidia.D4__Bacteroidales.D5__Prevotellaceae	4.81099			-
D1__Bacteria.D2__Actinobacteria.D3__Acidimicrobiia.D4__Actinomarinales.D5__uncultured.D6__uncultured_Actinomycetales_bacterium	0.746281			-
D1__Bacteria.D2__Firmicutes.D3__Clostridia.D4__Clostridiales.D5__Lachnospiraceae.D6__Cellulosilyticum	2.27496			-
D1__Bacteria.D2__Patescibacteria.D3__Gracilibacteria.D4__Absconditabacteriales__SR1_.D5__candidate_division_SR1_bacterium_taxon_345.D6__candidate_division_SR1_bacterium_taxon_345	0			-
D1__Bacteria.D2__Planctomycetes.D3__Phycisphaerae	0.849112			-
D1__Bacteria.D2__Actinobacteria.D3__Actinobacteria.D4__Streptosporangiales.D5__Streptosporangiaceae	0.621649			0.0254789
D1__Bacteria.D2__Firmicutes.D3__Negativicutes.D4__Selenomonadales.D5__Veillonellaceae.D6__uncultured	0			-
D1__Bacteria.D2__Patescibacteria.D3__Saccharimonadia.D4__Saccharimonadales.D5__uncultured_bacterium	0.892726			-
D1__Bacteria.D2__Proteobacteria.D3__Gammaproteobacteria.D4__WD260	0			-
D1__Bacteria.D2__Verrucomicrobia.D3__Verrucomicrobiae.D4__UA11.D5__uncultured_bacterium.D6__uncultured_bacterium	0.56071			-
D1__Bacteria.D2__Acidobacteria.D3__Blastocatellia__Subgroup_4_.D4__DS_100	0			-
D1__Bacteria.D2__Proteobacteria.D3__Deltaproteobacteria.D4__SAR324_clade_Marine_group_B_.D5__marine_metagenome.D6__marine_metagenome	0			-
D1__Bacteria.D2__Thermotogae.D3__Thermotogae.D4__Thermotogales.D5__Thermotogaceae	0			-
D1__Bacteria.D2__Tenericutes.D3__Mollicutes.D4__Izimaplasmatales.D5__uncultured_organism.D6__uncultured_organism	2.0275			-
D1__Bacteria.D2__Firmicutes.D3__Negativicutes	4.63966			-
D1__Bacteria.D2__Actinobacteria.D3__FFCH16263.D4__uncultured_bacterium.D5__uncultured_bacterium	0			-
D1__Bacteria.D2__Spirochaetes.D3__Leptospirae.D4__Leptospirales.D5__Leptospiraceae	0			-
D1__Bacteria.D2__Acidobacteria.D3__Acidobacteriia.D4__Subgroup_12	0.25968			-
D1__Bacteria.D2__Proteobacteria.D3__Gammaproteobacteria.D4__Oceanospirillales.D5__Alcanivoracaceae.D6__Alcanivorax	0			-
D1__Bacteria.D2__Proteobacteria.D3__Gammaproteobacteria.D4__Betaproteobacteriales.D5__Burkholderiaceae.D6__Pelomonas	0.146553			-
D1__Bacteria.D2__Gemmatimonadetes.D3__BD2_11_terrestrial_group.D4__uncultured_actinobacterium_HF0500_01C15	0.220731			-
D1__Bacteria.D2__Firmicutes.D3__Erysipelotrichia.D4__Erysipelotrichales.D5__Erysipelotrichaceae.D6__Candidatus_Stoquefichus	0.396566			-
D1__Bacteria.D2__Firmicutes.D3__Clostridia.D4__Clostridiales.D5__Ruminococcaceae.D6__Oscillospira	2.18017			-
D1__Bacteria.D2__Chloroflexi.D3__Anaerolineae.D4__Anaerolineales.D5__Anaerolineaceae.D6__UTCFX1	0.558079			-
D1__Bacteria.D2__Chloroflexi.D3__Anaerolineae.D4__Ardenticatenales.D5__Ardenticatenaceae	1.26193			-
D1__Bacteria.D2__Proteobacteria.D3__Gammaproteobacteria.D4__Nitrosococcales.D5__Nitrosococcaceae	0			-
D1__Bacteria.D2__Proteobacteria.D3__Alphaproteobacteria.D4__Caulobacterales.D5__Caulobacteraceae.D6__Asticcacaulis	0			-
D1__Bacteria.D2__Acidobacteria.D3__Holophagae.D4__Subgroup_7.D5__metagenome.D6__metagenome	0.0569997			-
D1__Bacteria.D2__Acidobacteria.D3__Acidobacteriia.D4__Acidobacteriales.D5__Acidobacteriaceae__Subgroup_1_.D6__Terriglobus	0.220731			-
D1__Archaea.D2__Euryarchaeota.D3__Thermoplasmata.D4__Methanomassiliicoccales.D5__Methanomethylophilaceae	0.52857			-
D1__Bacteria.D2__Chloroflexi.D3__OLB14	0.615527			-
D1__Bacteria.D2__Actinobacteria.D3__Thermoleophilia.D4__uncultured.D5__uncultured_bacterium.D6__uncultured_bacterium	0			-
D1__Bacteria.D2__Patescibacteria.D3__Parcubacteria.D4__Candidatus_Azambacteria.D5__Parcubacteria_bacterium_C7867_005	0			-
D1__Bacteria.D2__Proteobacteria.D3__Gammaproteobacteria.D4__Cellvibrionales.D5__Halieaceae.D6__Halioglobus	0			-
D1__Bacteria.D2__Fusobacteria	4.08279			-
D1__Bacteria.D2__Proteobacteria.D3__Alphaproteobacteria.D4__Elsterales.D5__Elsteraceae.D6__uncultured	0			-
D1__Bacteria.D2__Bacteroidetes.D3__Bacteroidia.D4__Bacteroidales.D5__Muribaculaceae.D6__CAG_873	0			-
D1__Bacteria.D2__Proteobacteria.D3__Alphaproteobacteria.D4__Parvibaculales	0			-
D1__Bacteria.D2__Acidobacteria.D3__Subgroup_6.D4__wastewater_metagenome.D5__wastewater_metagenome	0			-
D1__Bacteria.D2__Firmicutes.D3__Erysipelotrichia.D4__Erysipelotrichales.D5__Erysipelotrichaceae.D6__Dubosiella	1.20709			-
D1__Bacteria.D2__Firmicutes.D3__Clostridia.D4__Clostridiales.D5__Peptostreptococcaceae.D6__Romboutsia	4.17297			-
D1__Bacteria.D2__Elusimicrobia.D3__Lineage_IIb.D4__uncultured_soil_bacterium.D5__uncultured_soil_bacterium	0.25968			-
D1__Bacteria.D2__Bacteroidetes.D3__Bacteroidia.D4__Chitinophagales.D5__Saprospiraceae	0.655298			-
D1__Bacteria.D2__Gemmatimonadetes.D3__BD2_11_terrestrial_group.D4__uncultured_bacterium.D5__uncultured_bacterium.D6__uncultured_bacterium	0.172745			-
D1__Bacteria.D2__Firmicutes.D3__Bacilli.D4__Bacillales.D5__Alicyclobacillaceae.D6__Tumebacillus	0.100341			-
D1__Bacteria.D2__Acidobacteria.D3__Acidobacteriia.D4__Subgroup_2.D5__uncultured_bacterium_KF_GS_JG36_31	0			-
D1__Bacteria.D2__Proteobacteria.D3__Gammaproteobacteria.D4__Oceanospirillales.D5__Halomonadaceae.D6__Zymobacter	0			-
D1__Bacteria.D2__Proteobacteria.D3__Gammaproteobacteria.D4__Xanthomonadales.D5__Rhodanobacteraceae.D6__Luteibacter	0			-
D1__Bacteria.D2__Actinobacteria.D3__Thermoleophilia.D4__Gaiellales.D5__uncultured.D6__metagenome	0.0835892			-
D1__Bacteria.D2__Actinobacteria.D3__Actinobacteria.D4__Propionibacteriales.D5__Nocardioidaceae.D6__Aeromicrobium	1.11908			-
D1__Bacteria.D2__Armatimonadetes.D3__Armatimonadia.D4__Armatimonadales.D5__uncultured_bacterium	0			-
D1__Bacteria.D2__Bacteroidetes.D3__Bacteroidia.D4__Flavobacteriales.D5__Cryomorphaceae	0.220731			-
D1__Bacteria.D2__Chloroflexi.D3__Ktedonobacteria.D4__Ktedonobacterales.D5__JG30_KF_AS9	0.140399			-
D1__Bacteria.D2__Proteobacteria.D3__Gammaproteobacteria.D4__Betaproteobacteriales.D5__Burkholderiaceae.D6__Paenalcaligenes	0.982873			-
D1__Bacteria.D2__Firmicutes.D3__Bacilli.D4__Bacillales.D5__Family_XI.D6__Gemella	1.69297			-
D1__Bacteria.D2__Proteobacteria.D3__Gammaproteobacteria.D4__Aeromonadales.D5__Succinivibrionaceae.D6__Succinivibrionaceae_UCG_001	0.294796			-
D1__Bacteria.D2__Firmicutes.D3__Clostridia.D4__Clostridiales.D5__Lachnospiraceae.D6__Shuttleworthia	2.42375			0.00641482
D1__Bacteria.D2__Proteobacteria.D3__Gammaproteobacteria.D4__JTB23.D5__uncultured_marine_microorganism.D6__uncultured_marine_microorganism	0			-
D1__Bacteria.D2__Chloroflexi.D3__TK10.D4__bacterium_Ellin6543	0			-
D1__Bacteria.D2__Firmicutes.D3__Bacilli.D4__Bacillales.D5__Bacillaceae.D6__Gracilibacillus	1.35067			-
D1__Bacteria.D2__Proteobacteria.D3__Alphaproteobacteria.D4__Azospirillales.D5__Inquilinaceae	0			-
D1__Bacteria.D2__Actinobacteria.D3__Actinobacteria.D4__Micrococcales.D5__Microbacteriaceae.D6__Microbacterium	0.614665			-
D1__Bacteria.D2__Acidobacteria.D3__AT_s3_28.D4__uncultured_bacterium	0.396822			-
D1__Bacteria.D2__Patescibacteria.D3__Microgenomatia.D4__Candidatus_Gottesmanbacteria	0			-
D1__Bacteria.D2__Proteobacteria.D3__Gammaproteobacteria.D4__Xanthomonadales.D5__Rhodanobacteraceae.D6__Dokdonella	0.142357			-
D1__Bacteria.D2__Actinobacteria.D3__Thermoleophilia.D4__Gaiellales.D5__uncultured.D6__uncultured_Conexibacter_sp_	0.362248			-
D1__Bacteria.D2__Planctomycetes.D3__OM190	0.220731			-
D1__Bacteria.D2__Actinobacteria.D3__Actinobacteria.D4__Frankiales.D5__Sporichthyaceae.D6__Sporichthya	0.25968			-
D1__Bacteria.D2__Actinobacteria.D3__Actinobacteria.D4__Propionibacteriales.D5__Propionibacteriaceae.D6__Marinilutecoccus	0			-
D1__Bacteria.D2__Patescibacteria.D3__Microgenomatia.D4__Candidatus_Woesebacteria	0			-
D1__Bacteria.D2__Proteobacteria.D3__Alphaproteobacteria.D4__Elsterales.D5__Elsteraceae.D6__Elstera	0			-
D1__Bacteria.D2__Gemmatimonadetes.D3__S0134_terrestrial_group	0.844196			-
D1__Bacteria.D2__Firmicutes.D3__Clostridia.D4__Clostridiales.D5__Family_XIII.D6__Family_XIII_AD3011_group	2.61089			-
D1__Archaea.D2__Thaumarchaeota.D3__Nitrososphaeria.D4__Nitrososphaerales	0.484339			-
D1__Bacteria.D2__Firmicutes.D3__Clostridia.D4__Clostridiales.D5__Peptostreptococcaceae.D6__Intestinibacter	3.88584			-
D1__Bacteria.D2__Chlamydiae.D3__Chlamydiae.D4__Chlamydiales.D5__Parachlamydiaceae	0			-
D1__Bacteria.D2__Chloroflexi.D3__Ktedonobacteria.D4__C0119	0.47634			-
D1__Bacteria.D2__Chloroflexi.D3__Chloroflexia.D4__Thermomicrobiales.D5__JG30_KF_CM45.D6__uncultured_Thermomicrobium_sp_	0.0835892			-
D1__Bacteria.D2__Firmicutes.D3__Clostridia.D4__Clostridiales.D5__Ruminococcaceae.D6__Fastidiosipila	0.436399			-
D1__Bacteria.D2__Proteobacteria.D3__Alphaproteobacteria.D4__Azospirillales	1.26978			-
D1__Bacteria.D2__Actinobacteria.D3__Actinobacteria.D4__Micrococcales.D5__Micrococcaceae.D6__Nesterenkonia	0.55707			-
D1__Bacteria.D2__Patescibacteria.D3__Saccharimonadia.D4__Saccharimonadales.D5__uncultured_bacterium_SBR1071	0			-
D1__Bacteria.D2__Verrucomicrobia.D3__Verrucomicrobiae.D4__Verrucomicrobiales.D5__Rubritaleaceae	0			-
D1__Bacteria.D2__Proteobacteria.D3__Alphaproteobacteria.D4__Rhodospirillales.D5__Rhodospirillaceae	0			-
D1__Bacteria.D2__Chloroflexi.D3__JG30_KF_CM66.D4__uncultured_bacterium.D5__uncultured_bacterium.D6__uncultured_bacterium	0.242136			-
D1__Bacteria.D2__Firmicutes.D3__Erysipelotrichia.D4__Erysipelotrichales.D5__Erysipelotrichaceae.D6__Turicibacter	3.70204			-
D1__Bacteria.D2__Firmicutes.D3__Clostridia.D4__Clostridiales.D5__Christensenellaceae.D6__Catabacter	1.20462			-
D1__Bacteria.D2__Proteobacteria.D3__Alphaproteobacteria.D4__Rhodospirillales.D5__Magnetospirillaceae	0			-
D1__Bacteria.D2__Armatimonadetes.D3__Fimbriimonadia.D4__Fimbriimonadales.D5__Fimbriimonadaceae.D6__metagenome	0			-
D1__Bacteria.D2__Actinobacteria.D3__MB_A2_108.D4__uncultured_bacterium.D5__uncultured_bacterium	1.17138			-
D1__Bacteria.D2__Proteobacteria.D3__Alphaproteobacteria.D4__Rickettsiales.D5__AB1	0			-
D1__Bacteria.D2__Actinobacteria.D3__MB_A2_108.D4__uncultured_Actinomycetales_bacterium.D5__uncultured_Actinomycetales_bacterium	0.242136			-
D1__Bacteria.D2__Acidobacteria.D3__Blastocatellia__Subgroup_4_.D4__Blastocatellales.D5__Blastocatellaceae.D6__Aridibacter	0			-
D1__Bacteria.D2__Proteobacteria.D3__Gammaproteobacteria.D4__Enterobacteriales.D5__Enterobacteriaceae.D6__Tatumella	0.599443			-
D1__Bacteria.D2__Chloroflexi.D3__Anaerolineae.D4__SJA_15.D5__uncultured_bacterium	0			-
D1__Bacteria.D2__Proteobacteria.D3__Alphaproteobacteria.D4__Rickettsiales.D5__Rickettsiaceae	0.544493			-
D1__Bacteria.D2__Proteobacteria.D3__Alphaproteobacteria.D4__Caulobacterales.D5__Hyphomonadaceae.D6__SWB02	0.736802			-
D1__Bacteria.D2__Bacteroidetes.D3__Bacteroidia.D4__Flavobacteriales.D5__Flavobacteriaceae.D6__Flavobacterium	1.74172			-
D1__Bacteria.D2__Proteobacteria.D3__Alphaproteobacteria.D4__Sphingomonadales.D5__Sphingomonadaceae.D6__Sphingomonas	2.12588			-
D1__Bacteria.D2__Bacteroidetes.D3__Ignavibacteria.D4__OPB56.D5__uncultured_bacterium_0319_6E22	0.537551			-
D1__Bacteria.D2__Bacteroidetes.D3__Bacteroidia.D4__Chitinophagales.D5__Chitinophagaceae.D6__UTBCD1	0.25968			-
D1__Bacteria.D2__Actinobacteria.D3__Actinobacteria.D4__Streptosporangiales.D5__Streptosporangiaceae.D6__Nonomuraea	0.489842			-
D1__Bacteria.D2__Patescibacteria.D3__Saccharimonadia.D4__Saccharimonadales.D5__Saccharimonadaceae.D6__uncultured_bacterium	1.85579			-
D1__Bacteria.D2__Bacteroidetes.D3__Bacteroidia.D4__Chitinophagales.D5__Saprospiraceae.D6__uncultured	0.655298			-
D1__Bacteria.D2__Proteobacteria.D3__Alphaproteobacteria.D4__Puniceispirillales.D5__EF100_94H03	0			-
D1__Bacteria.D2__Proteobacteria.D3__Alphaproteobacteria.D4__Dongiales.D5__Dongiaceae	1.16278			-
D1__Bacteria.D2__Acidobacteria.D3__Acidobacteriia.D4__Subgroup_13	0			-
D1__Bacteria.D2__Bacteroidetes.D3__Bacteroidia.D4__Cytophagales.D5__Hymenobacteraceae.D6__Rufibacter	0			-
D1__Bacteria.D2__Firmicutes.D3__Clostridia.D4__Clostridiales.D5__Christensenellaceae	3.50599			-
D1__Bacteria.D2__Planctomycetes.D3__Planctomycetacia.D4__Planctomycetales.D5__uncultured	0.481529			-
D1__Bacteria.D2__Acidobacteria.D3__Subgroup_6.D4__Acidobacteria_bacterium_WX27	0.25968			-
D1__Bacteria.D2__Cyanobacteria.D3__Melainabacteria.D4__Gastranaerophilales.D5__uncultured_bacterium	1.33861			-
D1__Bacteria.D2__Chloroflexi.D3__Chloroflexia.D4__Chloroflexales.D5__Chloroflexaceae.D6__Candidatus_Chloroploca	0			-
D1__Bacteria.D2__Acidobacteria.D3__Blastocatellia__Subgroup_4_.D4__11_24.D5__uncultivated_soil_bacterium_clone_S111	0.0835892			-
D1__Bacteria.D2__Proteobacteria.D3__Deltaproteobacteria.D4__Bradymonadales.D5__unidentified_marine_bacterioplankton.D6__unidentified_marine_bacterioplankton	0			-
D1__Archaea.D2__Thaumarchaeota.D3__Nitrososphaeria.D4__Nitrosotaleales.D5__Nitrosotaleaceae	0			-
D1__Bacteria.D2__Armatimonadetes	0.586811			-
D1__Bacteria.D2__WPS_2.D3__hydrothermal_vent_metagenome.D4__hydrothermal_vent_metagenome	0			-
D1__Bacteria.D2__Patescibacteria.D3__Gracilibacteria.D4__Candidatus_Peregrinibacteria.D5__uncultured_bacterium.D6__uncultured_bacterium	0			-
D1__Bacteria.D2__Proteobacteria.D3__Alphaproteobacteria.D4__Rhodovibrionales.D5__Kiloniellaceae	1.12614			-
D1__Bacteria.D2__Proteobacteria.D3__Deltaproteobacteria.D4__Myxococcales.D5__uncultured.D6__uncultured_Archangiaceae_bacterium	0			-
D1__Bacteria.D2__Firmicutes.D3__Bacilli.D4__Lactobacillales	4.26037	NHF	3.74042	0.0200134
D1__Bacteria.D2__Proteobacteria.D3__Alphaproteobacteria.D4__Azospirillales.D5__Azospirillaceae.D6__Skermanella	1.18431			-
D1__Bacteria.D2__Armatimonadetes.D3__Chthonomonadetes.D4__Chthonomonadales.D5__uncultured_bacterium	0			-
D1__Bacteria.D2__Proteobacteria.D3__Alphaproteobacteria.D4__Rhodovibrionales	1.12614			-
D1__Bacteria.D2__Bacteroidetes.D3__Bacteroidia.D4__Flavobacteriales.D5__Flavobacteriaceae.D6__Arenibacter	0			-
D1__Bacteria.D2__Chloroflexi.D3__Anaerolineae.D4__RBG_13_54_9.D5__uncultured_Anaerolineaceae_bacterium.D6__uncultured_Anaerolineaceae_bacterium	0.146553			-
D1__Bacteria.D2__Firmicutes.D3__Clostridia.D4__Clostridiales.D5__Ruminococcaceae.D6__Ruminococcaceae_UCG_005	3.28544			0.0258292
D1__Bacteria.D2__Actinobacteria.D3__Acidimicrobiia.D4__uncultured.D5__metagenome.D6__metagenome	0.0835892			-
D1__Bacteria.D2__Firmicutes.D3__Bacilli.D4__Bacillales.D5__Bacillaceae.D6__Geobacillus	0.033351			-
D1__Bacteria.D2__Patescibacteria.D3__Berkelbacteria.D4__uncultured_bacterium.D5__uncultured_bacterium	1.00722			-
D1__Bacteria.D2__Firmicutes.D3__Clostridia.D4__Clostridiales.D5__Clostridiaceae_1.D6__Clostridium_sensu_stricto_19	0.927857			0.00940208
D1__Bacteria.D2__Firmicutes.D3__Clostridia.D4__Clostridiales.D5__Ruminococcaceae.D6__Ruminococcaceae_UCG_002	3.60244			-
D1__Bacteria.D2__Firmicutes.D3__Clostridia.D4__Clostridiales.D5__Ruminococcaceae.D6__Ruminococcaceae_UCG_003	2.61935			-
D1__Bacteria.D2__Fusobacteria.D3__Fusobacteriia.D4__Fusobacteriales.D5__Leptotrichiaceae	1.23297			-
D1__Bacteria.D2__Firmicutes.D3__Clostridia.D4__Clostridiales.D5__Clostridiaceae_1.D6__Clostridium_sensu_stricto_10	0.207815			-
D1__Bacteria.D2__Firmicutes.D3__Clostridia.D4__Clostridiales.D5__Ruminococcaceae.D6__Ruminococcaceae_UCG_009	1.73685			-
D1__Bacteria.D2__Firmicutes.D3__Clostridia.D4__Clostridiales.D5__Clostridiaceae_1.D6__Clostridium_sensu_stricto_12	0.118031			-
D1__Bacteria.D2__Firmicutes.D3__Clostridia.D4__Clostridiales.D5__Clostridiaceae_1.D6__Clostridium_sensu_stricto_13	1.22296			0.00420721
D1__Bacteria.D2__Actinobacteria.D3__Acidimicrobiia.D4__uncultured.D5__uncultured_Iamia_sp_	0.736802			-
D1__Bacteria.D2__Acidobacteria.D3__Subgroup_6.D4__uncultured_Saccharibacillus_sp_.D5__uncultured_Saccharibacillus_sp_	0			-
D1__Bacteria.D2__Firmicutes.D3__Erysipelotrichia.D4__Erysipelotrichales.D5__Erysipelotrichaceae.D6__Erysipelatoclostridium	2.58865			-
D1__Bacteria.D2__Firmicutes.D3__Erysipelotrichia.D4__Erysipelotrichales.D5__Erysipelotrichaceae.D6__Coprobacillus	2.44204			-
D1__Bacteria.D2__Actinobacteria.D3__Thermoleophilia.D4__Solirubrobacterales.D5__Solirubrobacteraceae.D6__Solirubrobacter	1.04241			-
D1__Bacteria.D2__Proteobacteria.D3__Alphaproteobacteria.D4__Micropepsales.D5__Micropepsaceae	0.441429			-
D1__Bacteria.D2__Planctomycetes.D3__Planctomycetacia.D4__Pirellulales.D5__Pirellulaceae	0			-
D1__Bacteria.D2__Planctomycetes.D3__Pla4_lineage.D4__uncultured_bacterium.D5__uncultured_bacterium	0.563844			-
D1__Bacteria.D2__Proteobacteria.D3__Gammaproteobacteria.D4__Betaproteobacteriales.D5__Burkholderiaceae.D6__Acidovorax	0			-
D1__Bacteria.D2__Proteobacteria.D3__Alphaproteobacteria.D4__Rhizobiales.D5__Rhizobiaceae.D6__Paenochrobactrum	0.527832			-
D1__Bacteria.D2__Proteobacteria.D3__Alphaproteobacteria.D4__Rhodospirillales.D5__uncultured	4.34351			-
D1__Bacteria.D2__Cyanobacteria.D3__Melainabacteria.D4__Gastranaerophilales.D5__Clostridium_sp__CAG306.D6__Clostridium_sp__CAG306	0.0588982			-
D1__Archaea.D2__Euryarchaeota.D3__Thermoplasmata	1.31634			-
D1__Bacteria.D2__Proteobacteria.D3__Gammaproteobacteria.D4__211ds20.D5__uncultured_beta_proteobacterium.D6__uncultured_beta_proteobacterium	0			-
D1__Bacteria.D2__Proteobacteria.D3__Deltaproteobacteria.D4__NB1_j.D5__uncultured_delta_proteobacterium	0			-
D1__Bacteria.D2__RsaHF231.D3__uncultured_bacterium.D4__uncultured_bacterium.D5__uncultured_bacterium	0			-
D1__Bacteria.D2__Chloroflexi.D3__Chloroflexia.D4__Thermomicrobiales.D5__JG30_KF_CM45.D6__Paraburkholderia_tropica	0			-
D1__Bacteria.D2__Proteobacteria.D3__Gammaproteobacteria.D4__Betaproteobacteriales.D5__Rhodocyclaceae.D6__Thauera	0			-
D1__Bacteria.D2__Lentisphaerae.D3__Lentisphaeria.D4__Victivallales.D5__Victivallaceae.D6__Victivallis	1.86763			-
D1__Bacteria.D2__Tenericutes.D3__Mollicutes.D4__Mycoplasmatales.D5__Mycoplasmataceae	0			-
D1__Bacteria.D2__Proteobacteria.D3__Alphaproteobacteria.D4__Caulobacterales.D5__Caulobacteraceae.D6__Brevundimonas	1.73741			-
D1__Bacteria.D2__Kiritimatiellaeota.D3__Kiritimatiellae.D4__WCHB1_41.D5__uncultured_bacterium	0			-
D1__Bacteria.D2__Chloroflexi.D3__TK10.D4__uncultured_soil_bacterium.D5__uncultured_soil_bacterium.D6__uncultured_soil_bacterium	0			-
D1__Bacteria.D2__WPS_2.D3__uncultured_bacterium.D4__uncultured_bacterium.D5__uncultured_bacterium.D6__uncultured_bacterium	0.867398			-
D1__Bacteria.D2__Firmicutes.D3__Clostridia.D4__Clostridiales.D5__Ruminococcaceae	5.32999	PFBS	4.58576	0.0145703
D1__Bacteria.D2__Gemmatimonadetes.D3__BD2_11_terrestrial_group.D4__uncultured_soil_bacterium	1.24027			-
D1__Bacteria.D2__Proteobacteria.D3__Alphaproteobacteria.D4__Puniceispirillales.D5__Puniceispirillales_Incertae_Sedis	0			-
D1__Bacteria.D2__Verrucomicrobia.D3__Verrucomicrobiae.D4__Verrucomicrobiales.D5__Verrucomicrobiaceae.D6__Roseimicrobium	0			-
D1__Bacteria.D2__Firmicutes.D3__Clostridia.D4__Clostridiales.D5__Lachnospiraceae.D6__Sellimonas	2.92861			6.56624e-06
D1__Bacteria.D2__Chloroflexi.D3__TK10.D4__uncultured_Dehalococcoidia_bacterium.D5__uncultured_Dehalococcoidia_bacterium.D6__uncultured_Dehalococcoidia_bacterium	0			-
D1__Bacteria.D2__Synergistetes.D3__Synergistia.D4__Synergistales.D5__Synergistaceae.D6__uncultured	0.158463			-
D1__Bacteria.D2__Proteobacteria.D3__Gammaproteobacteria.D4__KF_JG30_C25.D5__uncultured_gamma_proteobacterium	0.344951			-
D1__Bacteria.D2__Cyanobacteria.D3__Oxyphotobacteria.D4__Leptolyngbyales	0			-
D1__Bacteria.D2__Patescibacteria.D3__Parcubacteria.D4__Candidatus_Jorgensenbacteria	0			-
D1__Bacteria.D2__Verrucomicrobia.D3__Verrucomicrobiae.D4__Opitutales.D5__Opitutaceae	1.25882			-
D1__Bacteria.D2__Bacteroidetes.D3__Bacteroidia.D4__Chitinophagales.D5__Chitinophagaceae	1.61536			-
D1__Bacteria.D2__Actinobacteria.D3__Actinobacteria.D4__Micrococcales.D5__Microbacteriaceae.D6__Candidatus_Aquiluna	0			-
D1__Bacteria.D2__Bacteroidetes.D3__Bacteroidia.D4__Cytophagales.D5__Spirosomaceae	0.220731			-
D1__Bacteria.D2__Cyanobacteria.D3__Melainabacteria.D4__Gastranaerophilales.D5__uncultured_bacterium.D6__uncultured_bacterium	1.33861			-
D1__Bacteria.D2__Firmicutes.D3__Clostridia.D4__Clostridiales.D5__Lachnospiraceae.D6__Lachnospiraceae_FE2018_group	0.637786			-
D1__Bacteria.D2__Actinobacteria.D3__Actinobacteria.D4__Bifidobacteriales.D5__Bifidobacteriaceae	4.56243			-
D1__Bacteria.D2__Patescibacteria.D3__Berkelbacteria.D4__uncultured_Microgenomates_group_bacterium	0			-
D1__Bacteria.D2__Chlamydiae.D3__Chlamydiae.D4__Chlamydiales.D5__Chlamydiaceae.D6__Chlamydia	0.806061			-
D1__Bacteria.D2__Acidobacteria.D3__Subgroup_6.D4__uncultured_Acidobacterium_sp_	0.823952			-
D1__Bacteria.D2__Actinobacteria.D3__Acidimicrobiia.D4__uncultured.D5__metagenome	0.0835892			-
D1__Bacteria.D2__Patescibacteria.D3__Parcubacteria.D4__Candidatus_Kaiserbacteria.D5__uncultured_bacterium.D6__uncultured_bacterium	0			-
D1__Bacteria.D2__Firmicutes.D3__Clostridia.D4__DTU014.D5__uncultured_bacterium	1.39498			0.00512887
D1__Bacteria.D2__Actinobacteria.D3__Acidimicrobiia.D4__IMCC26256.D5__uncultured_Acidimicrobiaceae_bacterium.D6__uncultured_Acidimicrobiaceae_bacterium	0			-
D1__Bacteria.D2__Chloroflexi.D3__Anaerolineae.D4__SBR1031.D5__A4b.D6__OLB13	0.928687			-
D1__Bacteria.D2__Patescibacteria.D3__Berkelbacteria.D4__uncultured_Microgenomates_group_bacterium.D5__uncultured_Microgenomates_group_bacterium.D6__uncultured_Microgenomates_group_bacterium	0			-
D1__Bacteria.D2__Gemmatimonadetes.D3__AKAU4049.D4__uncultured_bacterium.D5__uncultured_bacterium.D6__uncultured_bacterium	0.772118			-
D1__Bacteria.D2__Proteobacteria.D3__Alphaproteobacteria.D4__Micavibrionales.D5__Micavibrionaceae	0.675418			-
D1__Bacteria.D2__Proteobacteria.D3__Gammaproteobacteria.D4__Vibrionales.D5__Vibrionaceae	2.05418			0.0262211
D1__Bacteria.D2__Chloroflexi.D3__TK10.D4__uncultured_soil_bacterium.D5__uncultured_soil_bacterium	0			-
D1__Bacteria.D2__Bacteroidetes.D3__Bacteroidia.D4__Chitinophagales.D5__Chitinophagaceae.D6__Taibaiella	0.0438078			-
D1__Bacteria.D2__Proteobacteria.D3__Alphaproteobacteria.D4__Rhodospirillales	4.34369			-
D1__Bacteria.D2__Fusobacteria.D3__Fusobacteriia.D4__Fusobacteriales.D5__Fusobacteriaceae.D6__Fusobacterium	4.07924			-
D1__Bacteria.D2__Proteobacteria.D3__Alphaproteobacteria.D4__Rhizobiales.D5__Hyphomicrobiaceae.D6__Hyphomicrobium	0.567082			-
D1__Bacteria.D2__Proteobacteria.D3__Gammaproteobacteria.D4__Betaproteobacteriales.D5__Burkholderiaceae.D6__Verticia	0			-
D1__Bacteria.D2__Proteobacteria.D3__Alphaproteobacteria.D4__Acetobacterales.D5__Acetobacteraceae.D6__uncultured	0.643102			-
D1__Bacteria.D2__Actinobacteria.D3__Acidimicrobiia.D4__uncultured.D5__uncultured_soil_bacterium.D6__uncultured_soil_bacterium	0.774919			-
D1__Bacteria.D2__Actinobacteria.D3__Actinobacteria.D4__Micrococcales.D5__Bogoriellaceae.D6__Georgenia	1.47008			-
D1__Bacteria.D2__Proteobacteria.D3__Gammaproteobacteria.D4__Betaproteobacteriales.D5__Gallionellaceae	0.378123			-
D1__Bacteria.D2__Bacteroidetes.D3__Ignavibacteria.D4__SJA_28.D5__uncultured_bacterium	0			-
D1__Bacteria.D2__Acidobacteria.D3__Acidobacteriia.D4__Acidobacteriales.D5__uncultured.D6__uncultured_forest_soil_bacterium	0.762091			-
D1__Bacteria.D2__Chloroflexi.D3__Dehalococcoidia.D4__S085.D5__uncultured_Chloroflexi_bacterium	0			-
D1__Bacteria.D2__Actinobacteria.D3__Actinobacteria.D4__Actinomycetales.D5__Actinomycetaceae.D6__Mobiluncus	0.473961			-
D1__Bacteria.D2__Firmicutes.D3__Clostridia.D4__Clostridiales.D5__Lachnospiraceae.D6__Acetatifactor	0			-
D1__Bacteria.D2__Actinobacteria.D3__Actinobacteria.D4__Catenulisporales.D5__Actinospicaceae	0			-
D1__Bacteria.D2__Proteobacteria.D3__Alphaproteobacteria.D4__Acetobacterales.D5__Acetobacteraceae.D6__Rhodovastum	0			-
D1__Bacteria.D2__Proteobacteria.D3__Gammaproteobacteria	5.00066			-
D1__Bacteria.D2__Acidobacteria.D3__AT_s3_28.D4__unidentified.D5__unidentified	0			-
D1__Bacteria.D2__Bacteroidetes.D3__Rhodothermia.D4__Rhodothermales.D5__Rhodothermaceae.D6__uncultured_Bacteroidetes_bacterium	0			-
D1__Bacteria.D2__Proteobacteria.D3__Gammaproteobacteria.D4__Nitrosococcales.D5__Methylophagaceae.D6__Methylophaga	0			-
D1__Bacteria.D2__GAL15.D3__uncultured_bacterium.D4__uncultured_bacterium.D5__uncultured_bacterium.D6__uncultured_bacterium	0.0569997			-
D1__Bacteria.D2__Chloroflexi.D3__JG30_KF_CM66.D4__uncultured_Armatimonadetes_bacterium.D5__uncultured_Armatimonadetes_bacterium.D6__uncultured_Armatimonadetes_bacterium	0			-
D1__Bacteria.D2__Proteobacteria.D3__Gammaproteobacteria.D4__Betaproteobacteriales.D5__Burkholderiaceae.D6__Ramlibacter	1.36287			-
D1__Archaea.D2__Crenarchaeota.D3__Verstraetearchaeia.D4__Methanomethyliales.D5__Methanomethyliaceae	0			-
D1__Bacteria.D2__Proteobacteria.D3__Alphaproteobacteria.D4__Caedibacterales	0			-
D1__Bacteria.D2__RsaHF231	0			-
D1__Bacteria.D2__Acidobacteria.D3__Holophagae.D4__Holophagales.D5__Holophagaceae.D6__Holophaga	0			-
D1__Bacteria.D2__Chloroflexi.D3__OLB14.D4__metagenome	0			-
D1__Bacteria.D2__Firmicutes.D3__Negativicutes.D4__Selenomonadales.D5__Acidaminococcaceae.D6__Acidaminococcus	1.48464			0.00030172
D1__Bacteria.D2__WPS_2.D3__metagenome.D4__metagenome.D5__metagenome	0.215655			-
D1__Bacteria.D2__Bacteroidetes.D3__Bacteroidia.D4__Bacteroidales.D5__Bacteroidales_Incertae_Sedis.D6__Phocaeicola	0.386111			-
D1__Bacteria.D2__Actinobacteria.D3__Acidimicrobiia.D4__Microtrichales.D5__Iamiaceae.D6__Iamia	1.23449			-
D1__Bacteria.D2__Chloroflexi.D3__TK10.D4__uncultured_Chloroflexi_bacterium	0			-
D1__Bacteria.D2__Patescibacteria.D3__Saccharimonadia.D4__Saccharimonadales.D5__Candidatus_Saccharibacteria_bacterium_UB2523	0			-
D1__Bacteria.D2__Firmicutes.D3__Clostridia.D4__Clostridiales.D5__Ruminococcaceae.D6__Harryflintia	0.133028			-
D1__Bacteria.D2__Proteobacteria.D3__Alphaproteobacteria.D4__Rhizobiales.D5__KF_JG30_B3	0.412206			-
D1__Bacteria.D2__Bacteroidetes.D3__Bacteroidia.D4__Sphingobacteriales.D5__Sphingobacteriaceae.D6__Arcticibacter	0			-
D1__Bacteria.D2__Proteobacteria.D3__Alphaproteobacteria.D4__Rhizobiales.D5__Rhizobiaceae.D6__Allorhizobium_Neorhizobium_Pararhizobium_Rhizobium	0.94195			-
D1__Bacteria.D2__Actinobacteria.D3__0319_7L14.D4__uncultured_Actinomycetales_bacterium	0.396822			-
D1__Bacteria.D2__Planctomycetes.D3__Phycisphaerae.D4__Phycisphaerales	0.396822			-
D1__Bacteria.D2__Cyanobacteria.D3__Sericytochromatia.D4__uncultured_cyanobacterium.D5__uncultured_cyanobacterium.D6__uncultured_cyanobacterium	0.0835892			-
D1__Bacteria.D2__Epsilonbacteraeota.D3__Campylobacteria.D4__Campylobacterales.D5__Sulfurovaceae	0.83014			-
D1__Bacteria.D2__Proteobacteria.D3__Deltaproteobacteria.D4__Myxococcales.D5__mle1_27.D6__uncultured_bacterium	0.25968			-
D1__Bacteria.D2__Acidobacteria.D3__Subgroup_6.D4__uncultured_Acidobacteriales_bacterium.D5__uncultured_Acidobacteriales_bacterium.D6__uncultured_Acidobacteriales_bacterium	0.365536			-
D1__Bacteria.D2__Proteobacteria.D3__Deltaproteobacteria.D4__Bradymonadales.D5__Bradymonadaceae	0			-
D1__Bacteria.D2__Verrucomicrobia.D3__Verrucomicrobiae.D4__S_BQ2_57_soil_group	0			-
D1__Bacteria.D2__Proteobacteria.D3__Alphaproteobacteria.D4__Rickettsiales.D5__Mitochondria.D6__Aegilops_tauschii	0.956527			-
D1__Bacteria.D2__Proteobacteria.D3__Alphaproteobacteria.D4__Thalassobaculales.D5__Oceanibaculaceae	0			-
D1__Bacteria.D2__Bacteroidetes.D3__Rhodothermia.D4__Balneolales	0.220731			-
D1__Bacteria.D2__Proteobacteria.D3__Gammaproteobacteria.D4__Pasteurellales.D5__Pasteurellaceae.D6__Actinobacillus	1.10495			-
D1__Bacteria.D2__Spirochaetes	0.39511			-
D1__Bacteria.D2__Proteobacteria.D3__Gammaproteobacteria.D4__Betaproteobacteriales.D5__Burkholderiaceae.D6__Massilia	1.20567			-
D1__Bacteria.D2__Planctomycetes.D3__BD7_11.D4__uncultured_bacterium	0			-
D1__Bacteria.D2__Proteobacteria.D3__Deltaproteobacteria.D4__Myxococcales.D5__Polyangiaceae.D6__Pajaroellobacter	0.101151			-
D1__Bacteria.D2__Acidobacteria.D3__Acidobacteriia.D4__Acidobacteriales.D5__uncultured.D6__uncultured_Acidobacteria_bacterium	0			-
D1__Bacteria.D2__Thermotogae.D3__Thermotogae.D4__Thermotogales.D5__Thermotogaceae.D6__Pseudothermotoga	0			-
D1__Bacteria.D2__Firmicutes.D3__Negativicutes.D4__Selenomonadales.D5__Veillonellaceae.D6__Anaeroglobus	1.49749			0.00229801
D1__Bacteria.D2__Acidobacteria.D3__Acidobacteriia.D4__Solibacterales.D5__Solibacteraceae__Subgroup_3_	1.77588			0.0181568
D1__Bacteria.D2__Chloroflexi.D3__TK10.D4__uncultured_bacterium.D5__uncultured_bacterium	0.61346			-
D1__Bacteria.D2__Acidobacteria.D3__Thermoanaerobaculia.D4__Thermoanaerobaculales.D5__Thermoanaerobaculaceae.D6__Subgroup_10	1.11273			-
D1__Bacteria.D2__Proteobacteria.D3__Gammaproteobacteria.D4__Cellvibrionales	1.61462			0.0207421
D1__Bacteria.D2__Chloroflexi.D3__Anaerolineae.D4__SBR1031.D5__uncultured_Caldilineaceae_bacterium.D6__uncultured_Caldilineaceae_bacterium	0			-
D1__Bacteria.D2__Proteobacteria.D3__Gammaproteobacteria.D4__Pasteurellales.D5__Pasteurellaceae.D6__Gallibacterium	0			-
D1__Bacteria.D2__Bacteroidetes.D3__Bacteroidia.D4__Flavobacteriales.D5__Flavobacteriaceae.D6__uncultured	2.29485			0.000905059
D1__Bacteria.D2__Actinobacteria.D3__Actinobacteria.D4__Frankiales.D5__Acidothermaceae.D6__Acidothermus	0.651845			-
D1__Bacteria.D2__Firmicutes.D3__Clostridia.D4__Clostridiales.D5__Lachnospiraceae.D6__Lachnospiraceae_NK3A20_group	0.11043			-
D1__Bacteria.D2__WPS_2.D3__metagenome.D4__metagenome.D5__metagenome.D6__metagenome	0.215655			-
D1__Bacteria.D2__Planctomycetes.D3__Planctomycetacia.D4__Isosphaerales.D5__Isosphaeraceae.D6__Singulisphaera	0			-
D1__Bacteria.D2__Proteobacteria.D3__Gammaproteobacteria.D4__Nitrosococcales.D5__Methylophagaceae	0.220731			-
D1__Bacteria.D2__Patescibacteria.D3__Parcubacteria.D4__Candidatus_Kaiserbacteria.D5__metagenome	0			-
D1__Bacteria.D2__Zixibacteria.D3__uncultured_Nitrospinaceae_bacterium.D4__uncultured_Nitrospinaceae_bacterium.D5__uncultured_Nitrospinaceae_bacterium	0.0395637			-
D1__Archaea.D2__Nanoarchaeaeota.D3__Woesearchaeia	0.521761			-
D1__Bacteria.D2__Chloroflexi.D3__Anaerolineae.D4__SBR1031.D5__uncultured_bacterium	0.891267			-
D1__Bacteria.D2__Patescibacteria.D3__WWE3.D4__candidate_division_WWE3_bacterium_RIFCSPHIGHO2_02_FULL_38_14.D5__candidate_division_WWE3_bacterium_RIFCSPHIGHO2_02_FULL_38_14.D6__candidate_division_WWE3_bacterium_RIFCSPHIGHO2_02_FULL_38_14	0.0835892			-
D1__Bacteria.D2__Firmicutes.D3__Clostridia.D4__Clostridiales.D5__Peptostreptococcaceae.D6__Proteocatella	0			-
D1__Bacteria.D2__BRC1.D3__uncultured_soil_bacterium	0			-
D1__Bacteria.D2__Patescibacteria.D3__Berkelbacteria.D4__uncultured_bacterium	1.00722			-
D1__Bacteria.D2__Acidobacteria.D3__Acidobacteriia.D4__Acidobacteriales.D5__Acidobacteriaceae__Subgroup_1_.D6__Granulicella	0.429664			-
D1__Bacteria.D2__Proteobacteria.D3__Gammaproteobacteria.D4__Betaproteobacteriales.D5__TRA3_20.D6__uncultured_Alcaligenaceae_bacterium	0			-
D1__Bacteria.D2__Bacteroidetes.D3__Bacteroidia.D4__Flavobacteriales.D5__Flavobacteriaceae.D6__Gillisia	0			-
D1__Bacteria.D2__Acidobacteria.D3__Blastocatellia__Subgroup_4_.D4__Pyrinomonadales.D5__Pyrinomonadaceae.D6__RB41	1.60699			-
D1__Bacteria.D2__Proteobacteria.D3__Deltaproteobacteria.D4__Myxococcales.D5__27F_1492R.D6__uncultured_bacterium	0.384619			-
D1__Bacteria.D2__Synergistetes.D3__Synergistia	2.37392			3.08853e-07
D1__Bacteria.D2__Firmicutes.D3__Clostridia.D4__Clostridiales.D5__Family_XI.D6__Sedimentibacter	0			-
D1__Bacteria.D2__Proteobacteria.D3__Gammaproteobacteria.D4__Betaproteobacteriales.D5__Hydrogenophilaceae.D6__Tepidiphilus	0			-
D1__Bacteria.D2__Firmicutes.D3__Erysipelotrichia.D4__Erysipelotrichales.D5__Erysipelotrichaceae.D6__Faecalibaculum	0.274716			-
D1__Bacteria.D2__Proteobacteria.D3__Gammaproteobacteria.D4__Xanthomonadales.D5__Rhodanobacteraceae.D6__Chiayiivirga	0			-
D1__Bacteria.D2__Firmicutes.D3__Clostridia.D4__Clostridiales.D5__Family_XI.D6__W5053	0.0835892			-
D1__Bacteria.D2__Proteobacteria.D3__Gammaproteobacteria.D4__Ectothiorhodospirales.D5__Ectothiorhodospiraceae	0.521761			-
D1__Bacteria.D2__Firmicutes.D3__Clostridia.D4__Clostridiales.D5__Lachnospiraceae.D6__Howardella	1.15596			-
D1__Bacteria.D2__Gemmatimonadetes.D3__BD2_11_terrestrial_group.D4__uncultured_Gemmatimonadetes_bacterium.D5__uncultured_Gemmatimonadetes_bacterium.D6__uncultured_Gemmatimonadetes_bacterium	0			-
D1__Bacteria.D2__Proteobacteria.D3__Deltaproteobacteria.D4__Myxococcales.D5__Polyangiaceae.D6__Minicystis	0			-
D1__Bacteria.D2__Actinobacteria.D3__Actinobacteria.D4__Micrococcales.D5__Micrococcaceae.D6__Citricoccus	1.03818			-
D1__Bacteria.D2__Proteobacteria.D3__Gammaproteobacteria.D4__CCD24	0.805944			-
D1__Bacteria.D2__Firmicutes.D3__Clostridia.D4__Clostridiales.D5__Clostridiales_vadinBB60_group.D6__uncultured_bacterium	2.27328			-
D1__Bacteria.D2__Tenericutes.D3__Mollicutes.D4__Mollicutes_RF39.D5__gut_metagenome.D6__gut_metagenome	3.36167			-
D1__Bacteria.D2__Chloroflexi.D3__TK10.D4__uncultured_Chloroflexus_sp_	0.250997			-
D1__Bacteria.D2__Chloroflexi.D3__TK10.D4__uncultured_Chloroflexus_sp_.D5__uncultured_Chloroflexus_sp_	0.250997			-
D1__Bacteria.D2__Firmicutes.D3__Bacilli.D4__Lactobacillales.D5__Carnobacteriaceae.D6__Granulicatella	1.64338			0.00510342
D1__Bacteria.D2__Firmicutes.D3__Clostridia.D4__Clostridiales	5.63318			-
D1__Bacteria.D2__Proteobacteria.D3__Gammaproteobacteria.D4__Betaproteobacteriales.D5__Burkholderiaceae.D6__Undibacterium	0			-
D1__Bacteria.D2__Proteobacteria.D3__Alphaproteobacteria.D4__Rickettsiales.D5__Anaplasmataceae.D6__Wolbachia	0.0395637			-
D1__Bacteria.D2__Actinobacteria.D3__Actinobacteria.D4__Propionibacteriales.D5__Propionibacteriaceae.D6__Aestuariimicrobium	0			-
D1__Bacteria.D2__Proteobacteria.D3__Alphaproteobacteria.D4__Rhodospirillales.D5__uncultured.D6__uncultured_soil_bacterium	0			-
D1__Bacteria.D2__Halanaerobiaeota.D3__Halanaerobiia.D4__Halanaerobiales.D5__Halanaerobiaceae	0			-
D1__Bacteria.D2__Patescibacteria.D3__Parcubacteria.D4__Candidatus_Yanofskybacteria.D5__Candidatus_Yanofskybacteria_bacterium_GW2011_GWF2_43_596	0			-
D1__Bacteria.D2__Chloroflexi.D3__Anaerolineae.D4__SBR1031.D5__A4b.D6__uncultured_soil_bacterium	0.921647			-
D1__Bacteria.D2__Actinobacteria.D3__Actinobacteria.D4__Glycomycetales	0.0835892			-
D1__Bacteria.D2__Actinobacteria.D3__Acidimicrobiia.D4__Microtrichales.D5__Microtrichaceae	0.567082			-
D1__Bacteria.D2__Cyanobacteria.D3__Melainabacteria.D4__Gastranaerophilales.D5__Acinetobacter_sp__CAG196	1.18108			-
D1__Bacteria.D2__Proteobacteria.D3__Deltaproteobacteria.D4__MBNT15.D5__uncultured_bacterium.D6__uncultured_bacterium	0.35803			-
D1__Bacteria.D2__Chloroflexi.D3__OLB14.D4__bacterium_SCGC_AG_212_C10.D5__bacterium_SCGC_AG_212_C10.D6__bacterium_SCGC_AG_212_C10	0			-
D1__Bacteria.D2__Proteobacteria.D3__Alphaproteobacteria.D4__Caulobacterales.D5__Caulobacteraceae	1.7998			-
D1__Bacteria.D2__Actinobacteria.D3__FFCH16263.D4__uncultured_bacterium	0			-
D1__Bacteria.D2__Acidobacteria.D3__Subgroup_6.D4__wastewater_metagenome	0			-
D1__Bacteria.D2__Chloroflexi.D3__Chloroflexia.D4__Chloroflexales	1.85631			0.0271097
D1__Bacteria.D2__Proteobacteria.D3__Alphaproteobacteria.D4__Acetobacterales.D5__Acetobacteraceae.D6__Roseomonas	0.243071			-
D1__Bacteria.D2__Proteobacteria.D3__Deltaproteobacteria.D4__NB1_j	0.0445458			-
D1__Bacteria.D2__Cyanobacteria.D3__Sericytochromatia.D4__Cyanobacteria_Melainabacteria_group_bacterium_S15B_MN24_CBMW_12.D5__Cyanobacteria_Melainabacteria_group_bacterium_S15B_MN24_CBMW_12	0			-
D1__Bacteria.D2__Chloroflexi.D3__Ktedonobacteria.D4__C0119.D5__uncultured_bacterium.D6__uncultured_bacterium	0.0835892			-
D1__Bacteria.D2__Proteobacteria.D3__Alphaproteobacteria.D4__Rhodobacterales.D5__Rhodobacteraceae.D6__Donghicola	0.464894			-
D1__Bacteria.D2__Proteobacteria.D3__Alphaproteobacteria.D4__Rhizobiales.D5__uncultured	0.989598			-
D1__Bacteria.D2__Actinobacteria.D3__Acidimicrobiia.D4__uncultured.D5__uncultured_bacterium.D6__uncultured_bacterium	0			-
D1__Bacteria.D2__Verrucomicrobia.D3__Verrucomicrobiae.D4__Pedosphaerales.D5__Pedosphaeraceae.D6__uncultured_Desulfovibrio_sp_	0.0569997			-
D1__Bacteria.D2__Chloroflexi.D3__Anaerolineae.D4__SBR1031.D5__uncultured_bacterium.D6__uncultured_bacterium	0.891267			-
D1__Bacteria.D2__Patescibacteria.D3__WWE3.D4__candidate_division_WWE3_bacterium_RIFCSPHIGHO2_02_FULL_38_14.D5__candidate_division_WWE3_bacterium_RIFCSPHIGHO2_02_FULL_38_14	0.0835892			-
D1__Bacteria.D2__Tenericutes.D3__Mollicutes.D4__Mollicutes_RF39.D5__uncultured_organism	0			-
D1__Bacteria.D2__Entotheonellaeota.D3__Entotheonellia.D4__Entotheonellales.D5__Entotheonellaceae	0.578623			-
D1__Bacteria.D2__Proteobacteria.D3__Deltaproteobacteria.D4__Myxococcales.D5__MSB_4B10.D6__uncultured_bacterium	0			-
D1__Bacteria.D2__Actinobacteria.D3__Actinobacteria.D4__Bifidobacteriales.D5__Bifidobacteriaceae.D6__Parascardovia	0			-
D1__Bacteria.D2__Firmicutes.D3__Clostridia.D4__DTU014.D5__anaerobic_digester_metagenome	0			-
D1__Bacteria.D2__Proteobacteria.D3__Deltaproteobacteria.D4__Desulfobacterales	0.982016			-
D1__Bacteria.D2__Proteobacteria.D3__Gammaproteobacteria.D4__Steroidobacterales.D5__Steroidobacteraceae.D6__uncultured	0.236521			-
D1__Bacteria.D2__Planctomycetes.D3__Phycisphaerae.D4__Tepidisphaerales.D5__WD2101_soil_group.D6__uncultured_bacterium	0.481529			-
D1__Bacteria.D2__Proteobacteria.D3__Deltaproteobacteria.D4__NB1_j.D5__uncultured_Green_Bay_ferromanganous_micronodule_bacterium_MND4	0			-
D1__Bacteria.D2__Firmicutes.D3__Bacilli.D4__Bacillales.D5__Bacillaceae.D6__Bacillaceae_bacterium_BM62	0			-
D1__Bacteria.D2__Proteobacteria.D3__Alphaproteobacteria.D4__Rickettsiales.D5__Midichloriaceae	0			-
D1__Bacteria.D2__Firmicutes.D3__Bacilli.D4__Lactobacillales.D5__Leuconostocaceae.D6__Weissella	2.24399			0.00360685
D1__Bacteria.D2__Proteobacteria.D3__Deltaproteobacteria.D4__Myxococcales.D5__Polyangiaceae.D6__Polyangium	0.396822			-
D1__Bacteria.D2__Acidobacteria.D3__Holophagae	1.82634			-
D1__Archaea.D2__Thaumarchaeota.D3__Nitrososphaeria	1.08612			-
D1__Bacteria.D2__Proteobacteria.D3__Alphaproteobacteria.D4__Rhizobiales.D5__Rhizobiales_Incertae_Sedis.D6__Bauldia	0.521761			-
D1__Bacteria.D2__Chloroflexi	2.46534			-
D1__Bacteria.D2__Proteobacteria.D3__Deltaproteobacteria.D4__RCP2_54.D5__uncultured_bacterium.D6__uncultured_bacterium	0.481529			-
D1__Bacteria.D2__Proteobacteria.D3__Alphaproteobacteria.D4__Puniceispirillales.D5__SAR116_clade.D6__uncultured_bacterium	0			-
D1__Bacteria.D2__Firmicutes.D3__Clostridia.D4__Clostridiales.D5__Ruminococcaceae.D6__Ruminococcus_1	3.58557			-
D1__Bacteria.D2__Proteobacteria.D3__Gammaproteobacteria.D4__Betaproteobacteriales.D5__Burkholderiaceae.D6__Hydrogenophaga	0.946539			-
D1__Bacteria.D2__Elusimicrobia.D3__Lineage_IIb.D4__uncultured_bacterium.D5__uncultured_bacterium	0			-
D1__Bacteria.D2__Cyanobacteria.D3__Oxyphotobacteria.D4__Nostocales.D5__Xenococcaceae.D6__Pleurocapsa_PCC_7319	0			-
D1__Bacteria.D2__Proteobacteria.D3__Gammaproteobacteria.D4__Salinisphaerales.D5__Solimonadaceae	1.83661			0.0116153
D1__Bacteria.D2__Firmicutes.D3__Clostridia.D4__MBA03.D5__uncultured_compost_bacterium.D6__uncultured_compost_bacterium	0			-
D1__Bacteria.D2__Cyanobacteria.D3__Oxyphotobacteria.D4__Synechococcales.D5__Cyanobiaceae.D6__Prochlorococcus_MIT9313	0			-
D1__Bacteria.D2__Chloroflexi.D3__AD3.D4__uncultured_Chloroflexi_bacterium.D5__uncultured_Chloroflexi_bacterium	0			-
D1__Bacteria.D2__Cyanobacteria.D3__Melainabacteria.D4__Gastranaerophilales.D5__Clostridium_sp__CAG306	0.0588982			-
D1__Bacteria.D2__Firmicutes.D3__Bacilli.D4__Bacillales.D5__Listeriaceae.D6__Brochothrix	0.220731			-
D1__Bacteria.D2__Acidobacteria.D3__Subgroup_6.D4__uncultured_Holophaga_sp_.D5__uncultured_Holophaga_sp_	0.108044			-
D1__Bacteria.D2__Patescibacteria.D3__Saccharimonadia.D4__Saccharimonadales.D5__uncultured_Candidatus_Saccharibacteria_bacterium	0.378123			-
D1__Bacteria.D2__Bacteroidetes.D3__Bacteroidia.D4__Bacteroidales.D5__p_251_o5.D6__uncultured_bacterium	0			-
D1__Bacteria.D2__Firmicutes.D3__Clostridia.D4__Clostridiales.D5__Lachnospiraceae.D6__Lachnoclostridium_5	1.2663			0.0178744
D1__Bacteria.D2__Elusimicrobia.D3__Elusimicrobia.D4__Lineage_IV.D5__uncultured_Termite_group_1_bacterium	0			-
D1__Bacteria.D2__Bacteroidetes.D3__Rhodothermia.D4__Rhodothermales.D5__Rhodothermaceae.D6__uncultured_bacterium	0			-
D1__Bacteria.D2__BRC1.D3__uncultured_Acidobacteria_bacterium	0			-
D1__Bacteria.D2__Dadabacteria.D3__Dadabacteriia.D4__Dadabacteriales.D5__uncultured_candidate_division_SBR1093_bacterium	0			-
D1__Bacteria.D2__Entotheonellaeota	0.578623			-
D1__Bacteria.D2__Chlamydiae.D3__Chlamydiae.D4__Chlamydiales.D5__Parachlamydiaceae.D6__Neochlamydia	0			-
D1__Bacteria.D2__FCPU426.D3__metagenome.D4__metagenome.D5__metagenome	0			-
D1__Archaea.D2__Nanoarchaeaeota.D3__Woesearchaeia.D4__uncultured_bacterium.D5__uncultured_bacterium.D6__uncultured_bacterium	0.0835892			-
D1__Archaea.D2__Thaumarchaeota.D3__Group_1_1c.D4__uncultured_crenarchaeote	0			-
D1__Bacteria.D2__Cyanobacteria.D3__Oxyphotobacteria.D4__Nostocales.D5__Phormidiaceae	0			-
D1__Bacteria.D2__Epsilonbacteraeota.D3__Campylobacteria.D4__Campylobacterales.D5__Sulfurospirillaceae.D6__Sulfurospirillum	0			-
D1__Bacteria.D2__Proteobacteria.D3__Alphaproteobacteria.D4__Sphingomonadales.D5__Sphingomonadaceae.D6__Qipengyuania	1.23575			-
D1__Bacteria.D2__Chloroflexi.D3__Chloroflexia.D4__Chloroflexales.D5__Chloroflexaceae	0			-
D1__Bacteria.D2__Firmicutes.D3__Clostridia.D4__Clostridiales.D5__Ruminococcaceae.D6__Ruminococcaceae_UCG_014	4.28369	PFBS	3.78936	0.00744022
D1__Bacteria.D2__Firmicutes.D3__Clostridia.D4__Clostridiales.D5__Ruminococcaceae.D6__Ruminococcaceae_UCG_013	3.36102			-
D1__Bacteria.D2__Proteobacteria.D3__Alphaproteobacteria.D4__uncultured.D5__uncultured_forest_soil_bacterium.D6__uncultured_forest_soil_bacterium	0.851625			-
D1__Bacteria.D2__Firmicutes.D3__Clostridia.D4__Clostridiales.D5__Ruminococcaceae.D6__Ruminococcaceae_UCG_011	1.55722			1.94844e-05
D1__Bacteria.D2__Firmicutes.D3__Clostridia.D4__Clostridiales.D5__Ruminococcaceae.D6__Ruminococcaceae_UCG_010	2.89592			0.00661956
D1__Bacteria.D2__Proteobacteria.D3__Alphaproteobacteria.D4__Parvibaculales.D5__Parvibaculaceae	0			-
D1__Bacteria.D2__Bacteroidetes.D3__Bacteroidia.D4__Bacteroidales.D5__Prevotellaceae.D6__Prevotella_9	4.76331			-
D1__Bacteria.D2__Bacteroidetes.D3__Bacteroidia.D4__Bacteroidales.D5__Dysgonomonadaceae.D6__Dysgonomonas	2.21229			0.0208622
D1__Bacteria.D2__Bacteroidetes.D3__Bacteroidia.D4__Bacteroidales.D5__Tannerellaceae.D6__Parabacteroides	4.32373	PFBS	3.61326	0.0314834
D1__Bacteria.D2__Chloroflexi.D3__JG30_KF_CM66.D4__uncultured_Chloroflexi_bacterium	0			-
D1__Bacteria.D2__Proteobacteria.D3__Gammaproteobacteria.D4__Ga0077536.D5__uncultured_bacterium.D6__uncultured_bacterium	0.618671			-
D1__Bacteria.D2__Proteobacteria.D3__Gammaproteobacteria.D4__JG36_TzT_191	0.0835892			-
D1__Bacteria.D2__Acidobacteria.D3__Subgroup_6.D4__uncultured_microorganism	1.14162			-
D1__Bacteria.D2__Patescibacteria.D3__Microgenomatia	0.679495			-
D1__Bacteria.D2__Chloroflexi.D3__Ktedonobacteria	0.695749			-
D1__Bacteria.D2__Actinobacteria.D3__Actinobacteria.D4__Corynebacteriales.D5__Nocardiaceae.D6__Williamsia	0.0569997			-
D1__Bacteria.D2__Kiritimatiellaeota.D3__Kiritimatiellae.D4__WCHB1_41.D5__Verrucomicrobia_bacterium_ADurb_Bin070	0.781244			-
D1__Bacteria.D2__Acidobacteria.D3__Subgroup_6.D4__uncultured_bacterium_DA008.D5__uncultured_bacterium_DA008.D6__uncultured_bacterium_DA008	0			-
D1__Bacteria.D2__Bacteroidetes.D3__Bacteroidia.D4__Sphingobacteriales.D5__Sphingobacteriaceae.D6__Sphingobacterium	1.24051			0.0436559
D1__Bacteria.D2__Proteobacteria.D3__Alphaproteobacteria.D4__Rhizobiales.D5__Rhizobiaceae.D6__Chelativorans	0			-
D1__Bacteria.D2__Patescibacteria.D3__Parcubacteria.D4__Candidatus_Azambacteria.D5__uncultured_bacterium	0			-
D1__Bacteria.D2__Bacteroidetes.D3__Ignavibacteria.D4__OPB56.D5__uncultured_bacterium_KF_JG30_B11	0			-
D1__Bacteria.D2__Firmicutes.D3__Bacilli.D4__Lactobacillales.D5__Aerococcaceae	1.19337			-
D1__Bacteria.D2__Proteobacteria.D3__Deltaproteobacteria.D4__Myxococcales.D5__Phaselicystidaceae	0.46152			-
D1__Bacteria.D2__Chloroflexi.D3__Dehalococcoidia	0.731032			-
D1__Bacteria.D2__Acidobacteria.D3__Subgroup_6.D4__uncultured_Acidobacteria_bacterium.D5__uncultured_Acidobacteria_bacterium	0.118031			-
D1__Bacteria.D2__Proteobacteria.D3__Alphaproteobacteria.D4__Rickettsiales.D5__SM2D12.D6__uncultured_bacterium	0.0230137			-
D1__Bacteria.D2__Bacteroidetes.D3__Ignavibacteria.D4__OPB56.D5__uncultured_bacterium_0319_6E22.D6__uncultured_bacterium_0319_6E22	0.537551			-
D1__Bacteria.D2__Proteobacteria.D3__Alphaproteobacteria.D4__Holosporales.D5__Holosporaceae	0.384619			-
D1__Bacteria.D2__Cyanobacteria.D3__Melainabacteria	1.66211			-
D1__Bacteria.D2__Rokubacteria.D3__NC10.D4__Rokubacteriales.D5__uncultured_Firmicutes_bacterium.D6__uncultured_Firmicutes_bacterium	0			-
D1__Archaea.D2__Thaumarchaeota.D3__Nitrososphaeria.D4__Nitrososphaerales.D5__Nitrososphaeraceae.D6__Candidatus_Nitrocosmicus	0.142357			-
D1__Bacteria.D2__Fusobacteria.D3__Fusobacteriia.D4__Fusobacteriales.D5__Leptotrichiaceae.D6__Leptotrichia	0.833489			-
D1__Bacteria.D2__Acidobacteria.D3__Subgroup_6.D4__uncultured_bacterium_259.D5__uncultured_bacterium_259	0			-
D1__Bacteria.D2__Firmicutes.D3__Bacilli.D4__Bacillales.D5__Paenibacillaceae.D6__Ammoniibacillus	0			-
D1__Bacteria.D2__Gemmatimonadetes.D3__AKAU4049.D4__uncultured_soil_bacterium.D5__uncultured_soil_bacterium.D6__uncultured_soil_bacterium	0.25968			-
D1__Bacteria.D2__Actinobacteria.D3__Actinobacteria.D4__Propionibacteriales	2.22809			-
D1__Bacteria.D2__Kiritimatiellaeota	0.781244			-
D1__Bacteria.D2__Proteobacteria.D3__Alphaproteobacteria.D4__Caulobacterales.D5__Caulobacteraceae.D6__uncultured	0			-
D1__Bacteria.D2__Firmicutes.D3__Erysipelotrichia.D4__Erysipelotrichales.D5__Erysipelotrichaceae.D6__Holdemanella	2.22978			-
D1__Bacteria.D2__Patescibacteria.D3__Berkelbacteria.D4__uncultured_Microgenomates_group_bacterium.D5__uncultured_Microgenomates_group_bacterium	0			-
D1__Bacteria.D2__Synergistetes.D3__Synergistia.D4__Synergistales.D5__Synergistaceae.D6__Fretibacterium	0.322645			-
D1__Bacteria.D2__Chloroflexi.D3__Anaerolineae.D4__SBR1031.D5__uncultured_Caldilineaceae_bacterium	0			-
D1__Bacteria.D2__Chloroflexi.D3__AD3	0.137826			-
D1__Bacteria.D2__Patescibacteria.D3__Parcubacteria.D4__Candidatus_Azambacteria.D5__Parcubacteria_bacterium_C7867_005.D6__Parcubacteria_bacterium_C7867_005	0			-
D1__Bacteria.D2__Proteobacteria.D3__Alphaproteobacteria.D4__Rhodospirillales.D5__Magnetospiraceae.D6__uncultured	0.396822			-
D1__Bacteria.D2__Dadabacteria	0			-
D1__Bacteria.D2__Firmicutes.D3__Clostridia.D4__Clostridiales.D5__Ruminococcaceae.D6__Ruminiclostridium	2.21886			0.00188482
D1__Bacteria.D2__Proteobacteria.D3__Alphaproteobacteria.D4__Rhizobiales.D5__Rhizobiales_Incertae_Sedis.D6__Phreatobacter	0.764265			-
D1__Bacteria.D2__Proteobacteria.D3__Deltaproteobacteria.D4__TX1A_33.D5__uncultured_bacterium.D6__uncultured_bacterium	0			-
D1__Bacteria.D2__Kiritimatiellaeota.D3__Kiritimatiellae.D4__WCHB1_41.D5__Verrucomicrobia_bacterium_ADurb_Bin070.D6__Verrucomicrobia_bacterium_ADurb_Bin070	0.781244			-
D1__Bacteria.D2__Patescibacteria.D3__Gracilibacteria.D4__Absconditabacteriales__SR1_	0			-
D1__Bacteria.D2__Chloroflexi.D3__OLB14.D4__uncultured_bacterium	0.615527			-
D1__Bacteria.D2__Proteobacteria.D3__Gammaproteobacteria.D4__Betaproteobacteriales.D5__Burkholderiaceae.D6__Limnohabitans	0.521761			-
D1__Bacteria.D2__Actinobacteria.D3__Actinobacteria.D4__Pseudonocardiales.D5__Pseudonocardiaceae	1.62984			-
D1__Bacteria.D2__Actinobacteria.D3__Coriobacteriia.D4__FS118_23B_02	0			-
D1__Bacteria.D2__Firmicutes.D3__Clostridia.D4__Clostridiales.D5__Family_XI.D6__Tissierella	0.550393			-
D1__Bacteria.D2__Proteobacteria.D3__Alphaproteobacteria.D4__Sphingomonadales.D5__Sphingomonadaceae.D6__Novosphingobium	0.0835892			-
D1__Bacteria.D2__Acidobacteria.D3__Subgroup_22	0.242136			-
D1__Bacteria.D2__Proteobacteria.D3__Gammaproteobacteria.D4__Betaproteobacteriales.D5__Burkholderiaceae.D6__Tepidimonas	1.08689			-
D1__Bacteria.D2__Proteobacteria.D3__Gammaproteobacteria.D4__JG36_TzT_191.D5__uncultured_bacterium.D6__uncultured_bacterium	0.0835892			-
D1__Bacteria.D2__Proteobacteria.D3__Gammaproteobacteria.D4__Betaproteobacteriales.D5__Rhodocyclaceae.D6__Propionivibrio	0.0317242			-
D1__Bacteria.D2__Acidobacteria.D3__Subgroup_25.D4__uncultured_Acidobacteria_bacterium.D5__uncultured_Acidobacteria_bacterium	0			-
D1__Bacteria.D2__Chloroflexi.D3__AD3.D4__uncultured_bacterium.D5__uncultured_bacterium	0.0929229			-
D1__Archaea.D2__Nanoarchaeaeota.D3__Woesearchaeia.D4__uncultured_euryarchaeote.D5__uncultured_euryarchaeote	0.220731			-
D1__Bacteria.D2__Acidobacteria.D3__Holophagae.D4__Subgroup_7.D5__uncultured_Thermaerobacter_sp_	0			-
D1__Bacteria.D2__Actinobacteria.D3__Acidimicrobiia.D4__Actinomarinales.D5__Actinomarinaceae.D6__Candidatus_Actinomarina	0.254402			-
D1__Bacteria.D2__Planctomycetes.D3__Phycisphaerae.D4__Phycisphaerales.D5__Phycisphaeraceae.D6__I_8	0.396822			-
D1__Bacteria.D2__BRC1.D3__uncultured_soil_bacterium.D4__uncultured_soil_bacterium.D5__uncultured_soil_bacterium.D6__uncultured_soil_bacterium	0			-
D1__Bacteria.D2__Chloroflexi.D3__TK10.D4__uncultured_Dehalococcoidia_bacterium	0			-
D1__Bacteria.D2__Acidobacteria.D3__Subgroup_6.D4__uncultured_soil_bacterium.D5__uncultured_soil_bacterium.D6__uncultured_soil_bacterium	0			-
D1__Bacteria.D2__Proteobacteria.D3__Alphaproteobacteria.D4__Sphingomonadales.D5__Sphingomonadaceae.D6__SD04E11	0.0732713			-
D1__Bacteria.D2__Epsilonbacteraeota.D3__Campylobacteria.D4__Campylobacterales.D5__Sulfurovaceae.D6__Sulfurovum	0.83014			-
D1__Archaea.D2__Thaumarchaeota.D3__Group_1_1c.D4__uncultured_crenarchaeote.D5__uncultured_crenarchaeote	0			-
D1__Bacteria.D2__Proteobacteria.D3__Gammaproteobacteria.D4__Betaproteobacteriales.D5__Burkholderiaceae.D6__Polynucleobacter	0			-
D1__Bacteria.D2__Actinobacteria.D3__Coriobacteriia.D4__Coriobacteriales.D5__Eggerthellaceae	2.96956			-
D1__Bacteria.D2__Proteobacteria.D3__Gammaproteobacteria.D4__PLTA13.D5__uncultured_bacterium.D6__uncultured_bacterium	0			-
D1__Bacteria.D2__Cyanobacteria.D3__Melainabacteria.D4__Vampirovibrionales.D5__uncultured_bacterium.D6__uncultured_bacterium	0			-
D1__Bacteria.D2__Verrucomicrobia.D3__Verrucomicrobiae.D4__Pedosphaerales.D5__Pedosphaeraceae.D6__uncultured_Pedosphaera_sp_	0.0835892			-
D1__Bacteria.D2__Actinobacteria.D3__Acidimicrobiia.D4__IMCC26256.D5__uncultured_Acidimicrobiales_bacterium	0			-
D1__Bacteria.D2__Firmicutes.D3__Bacilli.D4__Lactobacillales.D5__Streptococcaceae.D6__Streptococcus	4.19684			-
D1__Bacteria.D2__Firmicutes.D3__Bacilli.D4__Lactobacillales.D5__Aerococcaceae.D6__Aerosphaera	0.219899			-
D1__Bacteria.D2__Chloroflexi.D3__Anaerolineae.D4__Caldilineales.D5__Caldilineaceae	0.904862			-
D1__Bacteria.D2__Proteobacteria.D3__Gammaproteobacteria.D4__Xanthomonadales.D5__Rhodanobacteraceae	1.37258			-
D1__Bacteria.D2__Entotheonellaeota.D3__Entotheonellia	0.578623			-
D1__Bacteria.D2__Actinobacteria.D3__Actinobacteria.D4__Micrococcales.D5__Micrococcaceae.D6__Paenarthrobacter	0			-
D1__Bacteria.D2__Firmicutes.D3__Clostridia.D4__Clostridiales.D5__Lachnospiraceae.D6__Eisenbergiella	3.01952			-
D1__Bacteria.D2__Actinobacteria.D3__Actinobacteria.D4__Micrococcales.D5__Promicromonosporaceae	0.220731			-
D1__Bacteria.D2__Actinobacteria.D3__Coriobacteriia.D4__Coriobacteriales.D5__Eggerthellaceae.D6__uncultured	0.190038			-
D1__Bacteria.D2__Proteobacteria.D3__Gammaproteobacteria.D4__Betaproteobacteriales.D5__Burkholderiaceae.D6__Cupriavidus	1.65774			0.000414741
D1__Bacteria.D2__Proteobacteria.D3__Alphaproteobacteria.D4__Rhizobiales.D5__Hyphomicrobiaceae.D6__uncultured	0			-
D1__Bacteria.D2__Actinobacteria.D3__Actinobacteria.D4__Propionibacteriales.D5__Nocardioidaceae.D6__Kribbella	0.469828			-
D1__Bacteria.D2__Proteobacteria.D3__Gammaproteobacteria.D4__JG36_GS_52	0			-
D1__Bacteria.D2__Bacteroidetes.D3__Rhodothermia.D4__Rhodothermales.D5__Rhodothermaceae.D6__RA	0			-
D1__Bacteria.D2__Bacteroidetes.D3__Bacteroidia.D4__Bacteroidales.D5__p_2534_18B5_gut_group.D6__uncultured_bacterium	0			-
D1__Bacteria.D2__Cyanobacteria.D3__Sericytochromatia.D4__uncultured_cyanobacterium.D5__uncultured_cyanobacterium	0.0835892			-
D1__Bacteria.D2__Firmicutes.D3__Clostridia.D4__Clostridiales.D5__Lachnospiraceae.D6__Roseburia	4.92879			-
D1__Bacteria.D2__Proteobacteria.D3__Gammaproteobacteria.D4__Betaproteobacteriales.D5__Nitrosomonadaceae.D6__GOUTA6	0			-
D1__Bacteria.D2__Proteobacteria.D3__Alphaproteobacteria.D4__uncultured.D5__uncultured_Rhodospirillaceae_bacterium.D6__uncultured_Rhodospirillaceae_bacterium	0.705445			-
D1__Bacteria.D2__Patescibacteria.D3__Gracilibacteria.D4__groundwater_metagenome.D5__groundwater_metagenome.D6__groundwater_metagenome	0			-
D1__Bacteria.D2__Firmicutes.D3__Bacilli.D4__Bacillales.D5__Planococcaceae.D6__Savagea	0			-
D1__Bacteria.D2__Proteobacteria.D3__Alphaproteobacteria.D4__Rhizobiales.D5__Rhizobiaceae.D6__Ochrobactrum	4.04425	NHF	3.76072	0.000335915
D1__Bacteria.D2__Proteobacteria.D3__Deltaproteobacteria.D4__Myxococcales.D5__bacteriap25	0.0621341			-
D1__Bacteria.D2__Deinococcus_Thermus.D3__Deinococci.D4__Deinococcales	0.926046			0.0294304
D1__Bacteria.D2__Proteobacteria.D3__Gammaproteobacteria.D4__Xanthomonadales.D5__Rhodanobacteraceae.D6__Pseudofulvimonas	0			-
D1__Bacteria.D2__Chloroflexi.D3__Anaerolineae.D4__Ardenticatenales.D5__uncultured.D6__uncultured_Litorilinea_sp_	0.384619			-
D1__Bacteria.D2__Actinobacteria.D3__Coriobacteriia.D4__Coriobacteriales.D5__Atopobiaceae.D6__Coriobacteriaceae_UCG_002	0.396822			-
D1__Bacteria.D2__Acidobacteria.D3__AT_s3_28.D4__uncultured_bacterium.D5__uncultured_bacterium.D6__uncultured_bacterium	0.396822			-
D1__Bacteria.D2__Proteobacteria.D3__Deltaproteobacteria.D4__NB1_j.D5__uncultured_Desulfuromonadales_bacterium.D6__uncultured_Desulfuromonadales_bacterium	0			-
D1__Bacteria.D2__Proteobacteria.D3__Deltaproteobacteria.D4__Bradymonadales.D5__uncultured_bacterium	0.340594			-
D1__Bacteria.D2__Acidobacteria.D3__Subgroup_6.D4__uncultured_Anaeromyxobacter_sp_.D5__uncultured_Anaeromyxobacter_sp_	0			-
D1__Bacteria.D2__Gemmatimonadetes.D3__BD2_11_terrestrial_group.D4__metagenome	0			-
D1__Bacteria.D2__Proteobacteria.D3__Gammaproteobacteria.D4__Betaproteobacteriales.D5__Methylophilaceae.D6__uncultured	0			-
D1__Bacteria.D2__Proteobacteria.D3__Alphaproteobacteria.D4__Rhizobiales.D5__Hyphomicrobiaceae.D6__Pedomicrobium	0.764265			-
D1__Bacteria.D2__Actinobacteria.D3__Actinobacteria.D4__Micrococcales.D5__Dermabacteraceae	1.21844			0.0254789
D1__Bacteria.D2__RsaHF231.D3__uncultured_bacterium	0			-
D1__Bacteria.D2__Proteobacteria.D3__Alphaproteobacteria.D4__Rhodobacterales.D5__Rhodobacteraceae.D6__Amaricoccus	0			-
D1__Bacteria.D2__Elusimicrobia.D3__Lineage_IIa.D4__uncultured_soil_bacterium.D5__uncultured_soil_bacterium.D6__uncultured_soil_bacterium	0			-
D1__Bacteria.D2__Verrucomicrobia.D3__Verrucomicrobiae.D4__Verrucomicrobiales.D5__Akkermansiaceae	4.17354	PFBS	3.81246	0.0439411
D1__Bacteria.D2__Proteobacteria.D3__Deltaproteobacteria.D4__Myxococcales.D5__Phaselicystidaceae.D6__Phaselicystis	0.46152			-
D1__Bacteria.D2__Armatimonadetes.D3__Fimbriimonadia.D4__Fimbriimonadales.D5__Fimbriimonadaceae.D6__uncultured_bacterium	0.0621341			-
D1__Bacteria.D2__Proteobacteria.D3__Gammaproteobacteria.D4__Vibrionales	2.05418			0.0262211
D1__Bacteria.D2__Chloroflexi.D3__TK10.D4__uncultured_Chloroflexi_bacterium.D5__uncultured_Chloroflexi_bacterium.D6__uncultured_Chloroflexi_bacterium	0			-
D1__Bacteria.D2__Lentisphaerae.D3__Lentisphaeria.D4__Victivallales.D5__vadinBE97.D6__uncultured_bacterium	0.886395			-
D1__Bacteria.D2__Proteobacteria.D3__Alphaproteobacteria.D4__Sneathiellales	0.56071			-
D1__Bacteria.D2__Proteobacteria.D3__Deltaproteobacteria.D4__Myxococcales.D5__Myxococcaceae	0			-
D1__Bacteria.D2__Proteobacteria.D3__Alphaproteobacteria.D4__uncultured.D5__uncultured_Rhodospirillales_bacterium	0.101151			-
D1__Bacteria.D2__Planctomycetes.D3__Phycisphaerae.D4__Tepidisphaerales.D5__WD2101_soil_group.D6__uncultured_soil_bacterium	0			-
D1__Bacteria.D2__Proteobacteria.D3__Alphaproteobacteria.D4__Rhizobiales.D5__D05_2.D6__alpha_proteobacterium_1153_i2a	0			-
D1__Bacteria.D2__Proteobacteria.D3__Alphaproteobacteria.D4__Caulobacterales.D5__Parvularculaceae	0			-
D1__Bacteria.D2__Proteobacteria.D3__Alphaproteobacteria.D4__Rickettsiales.D5__S25_593.D6__uncultured_bacterium	0			-
D1__Bacteria.D2__Proteobacteria.D3__Deltaproteobacteria.D4__RCP2_54.D5__uncultured_Syntrophobacterales_bacterium	0			-
D1__Bacteria.D2__Proteobacteria.D3__Alphaproteobacteria.D4__Rhizobiales.D5__Rhizobiaceae	4.04542			-
D1__Bacteria.D2__Proteobacteria.D3__Deltaproteobacteria.D4__Syntrophobacterales.D5__Syntrophaceae.D6__uncultured	0.220731			-
D1__Bacteria.D2__Firmicutes.D3__Clostridia.D4__DTU014.D5__uncultured_bacterium.D6__uncultured_bacterium	1.39498			0.00512887
D1__Bacteria.D2__Chloroflexi.D3__TK10.D4__bacterium_Ellin6543.D5__bacterium_Ellin6543	0			-
D1__Bacteria.D2__Proteobacteria.D3__Alphaproteobacteria.D4__Reyranellales.D5__Reyranellaceae	1.01319			-
D1__Bacteria.D2__Verrucomicrobia.D3__Verrucomicrobiae.D4__Chthoniobacterales.D5__Xiphinematobacteraceae	0.0770181			-
D1__Bacteria.D2__Firmicutes.D3__Clostridia.D4__Clostridiales.D5__Lachnospiraceae.D6__Robinsoniella	1.39979			-
D1__Bacteria.D2__Firmicutes.D3__Erysipelotrichia.D4__Erysipelotrichales.D5__Erysipelotrichaceae.D6__Erysipelotrichaceae_UCG_008	0			-
D1__Bacteria.D2__Firmicutes.D3__Erysipelotrichia.D4__Erysipelotrichales.D5__Erysipelotrichaceae.D6__Erysipelotrichaceae_UCG_009	0			-
D1__Archaea.D2__Euryarchaeota.D3__Methanomicrobia.D4__Methanosarcinales	0			-
D1__Bacteria.D2__Patescibacteria.D3__Gracilibacteria	0.25968			-
D1__Bacteria.D2__Firmicutes.D3__Erysipelotrichia.D4__Erysipelotrichales.D5__Erysipelotrichaceae.D6__Erysipelotrichaceae_UCG_002	0.561067			-
D1__Bacteria.D2__Firmicutes.D3__Erysipelotrichia.D4__Erysipelotrichales.D5__Erysipelotrichaceae.D6__Erysipelotrichaceae_UCG_003	3.52398			-
D1__Bacteria.D2__Proteobacteria.D3__Gammaproteobacteria.D4__Betaproteobacteriales.D5__Nitrosomonadaceae.D6__oc32	0.25968			-
D1__Bacteria.D2__Firmicutes.D3__Erysipelotrichia.D4__Erysipelotrichales.D5__Erysipelotrichaceae.D6__Erysipelotrichaceae_UCG_006	0			-
D1__Bacteria.D2__Firmicutes.D3__Erysipelotrichia.D4__Erysipelotrichales.D5__Erysipelotrichaceae.D6__Erysipelotrichaceae_UCG_004	0			-
D1__Bacteria.D2__Proteobacteria.D3__Gammaproteobacteria.D4__Betaproteobacteriales.D5__Burkholderiaceae.D6__Simplicispira	0.263999			-
D1__Bacteria.D2__Elusimicrobia.D3__Lineage_IIb	0.25968			-
D1__Bacteria.D2__Patescibacteria.D3__Saccharimonadia	2.07797			-
D1__Bacteria.D2__Bacteroidetes.D3__Bacteroidia.D4__Bacteroidales.D5__Prevotellaceae.D6__uncultured	2.07677			-
D1__Bacteria.D2__WPS_2.D3__Burkholderiales_bacterium_Beta_02.D4__Burkholderiales_bacterium_Beta_02.D5__Burkholderiales_bacterium_Beta_02.D6__Burkholderiales_bacterium_Beta_02	0.779547			-
D1__Bacteria.D2__Bacteroidetes.D3__Bacteroidia.D4__Sphingobacteriales.D5__Sphingobacteriaceae	1.26824			-
D1__Bacteria.D2__Actinobacteria.D3__Actinobacteria.D4__Micrococcales.D5__Intrasporangiaceae.D6__Tetrasphaera	0			-
D1__Bacteria.D2__Bacteroidetes.D3__Bacteroidia.D4__Bacteroidales.D5__Prevotellaceae.D6__Paraprevotella	3.42067	NHF	3.0259	0.0419348
D1__Bacteria.D2__Tenericutes.D3__Mollicutes.D4__Izimaplasmatales.D5__uncultured_organism	2.0275			-
D1__Archaea.D2__Thaumarchaeota.D3__Group_1_1c.D4__uncultured_crenarchaeote.D5__uncultured_crenarchaeote.D6__uncultured_crenarchaeote	0			-
D1__Archaea.D2__Euryarchaeota.D3__Thermoplasmata.D4__Methanomassiliicoccales.D5__Methanomassiliicoccaceae	1.0029			-
D1__Bacteria.D2__Firmicutes.D3__Clostridia.D4__Clostridiales.D5__Peptostreptococcaceae.D6__uncultured	1.77723			0.0146614
D1__Bacteria.D2__Proteobacteria.D3__Alphaproteobacteria.D4__Azospirillales.D5__Inquilinaceae.D6__Inquilinus	0			-
D1__Bacteria.D2__Dependentiae.D3__Babeliae.D4__Babeliales	0			-
D1__Bacteria.D2__Proteobacteria.D3__Alphaproteobacteria.D4__Rhodobacterales	1.59343			0.0261693
D1__Bacteria.D2__Proteobacteria.D3__Gammaproteobacteria.D4__Betaproteobacteriales.D5__Burkholderiaceae.D6__Delftia	1.58237			-
D1__Archaea.D2__Thaumarchaeota.D3__Nitrososphaeria.D4__Nitrosotaleales	0			-
D1__Bacteria.D2__Proteobacteria.D3__Gammaproteobacteria.D4__Betaproteobacteriales.D5__Burkholderiaceae.D6__Achromobacter	1.99105			0.000159016
D1__Bacteria.D2__Planctomycetes.D3__BD7_11.D4__uncultured_Planctomycetaceae_bacterium	0			-
D1__Bacteria.D2__Proteobacteria.D3__Gammaproteobacteria.D4__Betaproteobacteriales.D5__Burkholderiaceae.D6__Burkholderia_Caballeronia_Paraburkholderia	1.09184			-
D1__Bacteria.D2__GAL15.D3__uncultured_Firmicutes_bacterium.D4__uncultured_Firmicutes_bacterium.D5__uncultured_Firmicutes_bacterium	0			-
D1__Archaea.D2__Euryarchaeota.D3__Thermoplasmata.D4__Marine_Group_II	0.86174			-
D1__Bacteria.D2__Elusimicrobia.D3__Lineage_IIb.D4__uncultured_bacterium.D5__uncultured_bacterium.D6__uncultured_bacterium	0			-
D1__Bacteria.D2__Actinobacteria.D3__0319_7L14	1.33599			-
D1__Bacteria.D2__Acidobacteria.D3__Subgroup_17.D4__uncultured_Geoalkalibacter_sp_	0			-
D1__Bacteria.D2__Verrucomicrobia.D3__Verrucomicrobiae.D4__Chthoniobacterales.D5__Chthoniobacteraceae.D6__Candidatus_Udaeobacter	0			-
D1__Bacteria.D2__Proteobacteria.D3__Deltaproteobacteria.D4__TX1A_33.D5__uncultured_bacterium	0			-
D1__Bacteria.D2__Proteobacteria.D3__Gammaproteobacteria.D4__Betaproteobacteriales.D5__Gallionellaceae.D6__Candidatus_Nitrotoga	0.378123			-
D1__Bacteria.D2__Proteobacteria.D3__Deltaproteobacteria.D4__Oligoflexales.D5__0319_6G20	0.820129			-
D1__Bacteria.D2__Actinobacteria.D3__Actinobacteria.D4__Propionibacteriales.D5__Propionibacteriaceae.D6__Friedmanniella	0			-
D1__Bacteria.D2__Proteobacteria.D3__Deltaproteobacteria.D4__Desulfovibrionales.D5__Desulfovibrionaceae.D6__Desulfovibrio	3.06041			-
D1__Bacteria.D2__Actinobacteria.D3__Coriobacteriia.D4__Coriobacteriales.D5__Atopobiaceae.D6__uncultured	0.841808			-
D1__Bacteria.D2__Proteobacteria.D3__Alphaproteobacteria.D4__Dongiales	1.16278			-
D1__Bacteria.D2__Chloroflexi.D3__JG30_KF_CM66.D4__uncultured_bacterium	0.242136			-
D1__Bacteria.D2__Actinobacteria.D3__Actinobacteria.D4__Corynebacteriales.D5__Dietziaceae	1.0516			0.0116153
D1__Bacteria.D2__Proteobacteria.D3__Alphaproteobacteria.D4__Rhizobiales.D5__Amb_16S_1323.D6__uncultured_bacterium	0			-
D1__Bacteria.D2__Acidobacteria.D3__Subgroup_17.D4__uncultured_Acidobacteriaceae_bacterium	0			-
D1__Bacteria.D2__Chloroflexi.D3__Chloroflexia.D4__Thermomicrobiales.D5__JG30_KF_CM45.D6__uncultured_bacterium	1.15848			-
D1__Bacteria.D2__Chloroflexi.D3__Anaerolineae.D4__Ardenticatenales.D5__uncultured	0.620225			-
D1__Bacteria.D2__Cyanobacteria.D3__Melainabacteria.D4__Gastranaerophilales.D5__Candidatus_Melainabacteria_bacterium_MEL_A1.D6__Candidatus_Melainabacteria_bacterium_MEL_A1	1.31438			-
D1__Bacteria.D2__Gemmatimonadetes.D3__S0134_terrestrial_group.D4__uncultured_Gemmatimonadetes_bacterium.D5__uncultured_Gemmatimonadetes_bacterium.D6__uncultured_Gemmatimonadetes_bacterium	0			-
D1__Bacteria.D2__Firmicutes.D3__Clostridia.D4__Clostridiales.D5__Lachnospiraceae.D6__Catonella	0			-
D1__Bacteria.D2__Chloroflexi.D3__Chloroflexia.D4__Thermomicrobiales	1.58365			-
D1__Bacteria.D2__Firmicutes.D3__Bacilli.D4__Bacillales.D5__Paenibacillaceae	1.26536			-
D1__Bacteria.D2__Planctomycetes.D3__Planctomycetacia.D4__Planctomycetales.D5__uncultured.D6__uncultured_bacterium	0.0835892			-
D1__Bacteria.D2__Actinobacteria.D3__MB_A2_108.D4__metagenome.D5__metagenome.D6__metagenome	0.0569997			-
D1__Bacteria.D2__Bacteroidetes.D3__Bacteroidia.D4__Bacteroidales.D5__Prolixibacteraceae.D6__WCHB1_32	0			-
D1__Bacteria.D2__Verrucomicrobia.D3__Verrucomicrobiae.D4__Pedosphaerales.D5__Pedosphaeraceae.D6__bacterium_enrichment_culture_clone_auto10_4W	0			-
D1__Bacteria.D2__Proteobacteria.D3__Gammaproteobacteria.D4__Betaproteobacteriales.D5__Burkholderiaceae.D6__Aquabacterium	0.428803			-
D1__Bacteria.D2__Armatimonadetes.D3__Fimbriimonadia.D4__Fimbriimonadales	0.0621341			-
D1__Bacteria.D2__Proteobacteria.D3__Gammaproteobacteria.D4__Betaproteobacteriales.D5__Methylophilaceae	0.319083			-
D1__Bacteria.D2__Firmicutes.D3__Clostridia.D4__Clostridiales.D5__Family_XVIII.D6__Symbiobacterium	0			-
D1__Bacteria.D2__BRC1.D3__uncultured_soil_bacterium.D4__uncultured_soil_bacterium	0			-
D1__Bacteria.D2__Actinobacteria.D3__Thermoleophilia.D4__Solirubrobacterales.D5__67_14.D6__uncultured_Rubrobacteria_bacterium	0			-
D1__Bacteria.D2__Bacteroidetes	5.56113			-
D1__Bacteria.D2__Chloroflexi.D3__Ktedonobacteria.D4__Ktedonobacterales.D5__Ktedonobacteraceae.D6__1921_2	0			-
D1__Bacteria.D2__Actinobacteria.D3__Actinobacteria.D4__Propionibacteriales.D5__Nocardioidaceae.D6__Marmoricola	1.43414			-
D1__Bacteria.D2__Firmicutes.D3__Clostridia.D4__Clostridiales.D5__Family_XI.D6__Parvimonas	1.03349			-
D1__Bacteria.D2__Synergistetes	2.37392			3.08853e-07
D1__Bacteria.D2__Proteobacteria.D3__Alphaproteobacteria.D4__Caulobacterales.D5__Caulobacteraceae.D6__PMMR1	0			-
D1__Bacteria.D2__Actinobacteria.D3__Actinobacteria.D4__Frankiales.D5__Geodermatophilaceae.D6__Modestobacter	0			-
D1__Bacteria.D2__Acidobacteria.D3__Subgroup_6.D4__uncultured_bacterium_126	0			-
D1__Archaea.D2__Thaumarchaeota.D3__Nitrososphaeria.D4__Nitrosopumilales.D5__Nitrosopumilaceae.D6__Candidatus_Nitrosotenuis	0			-
D1__Bacteria.D2__Gemmatimonadetes.D3__BD2_11_terrestrial_group.D4__metagenome.D5__metagenome.D6__metagenome	0			-
D1__Bacteria.D2__Actinobacteria.D3__Thermoleophilia.D4__uncultured	0			-
D1__Bacteria.D2__Rokubacteria.D3__NC10.D4__Rokubacteriales.D5__bacterium_WX65	0.0569997			-
D1__Bacteria.D2__Gemmatimonadetes.D3__BD2_11_terrestrial_group.D4__uncultured_Gemmatimonadales_bacterium.D5__uncultured_Gemmatimonadales_bacterium.D6__uncultured_Gemmatimonadales_bacterium	0			-
D1__Bacteria.D2__Chloroflexi.D3__Anaerolineae.D4__Caldilineales.D5__Caldilineaceae.D6__uncultured	0.904862			-
D1__Bacteria	5.99999	NHF	3.95204	0.0240315
D1__Bacteria.D2__Acidobacteria.D3__Subgroup_6.D4__Acidobacteria_bacterium_WX27.D5__Acidobacteria_bacterium_WX27	0.25968			-
D1__Bacteria.D2__Bacteroidetes.D3__Bacteroidia.D4__Bacteroidales.D5__Muribaculaceae.D6__uncultured_Porphyromonadaceae_bacterium	1.1359			-
D1__Bacteria.D2__Firmicutes.D3__Clostridia.D4__Clostridiales.D5__Eubacteriaceae.D6__Pseudoramibacter	0			-
D1__Bacteria.D2__Firmicutes.D3__Clostridia.D4__Clostridiales.D5__Lachnospiraceae.D6__Lachnospiraceae_ND3007_group	3.23472			-
D1__Bacteria.D2__Synergistetes.D3__Synergistia.D4__Synergistales.D5__Synergistaceae.D6__JGI_0000079_D21	0			-
D1__Bacteria.D2__Firmicutes.D3__Clostridia.D4__MBA03.D5__uncultured_compost_bacterium	0			-
D1__Bacteria.D2__Firmicutes.D3__Erysipelotrichia.D4__Erysipelotrichales.D5__Erysipelotrichaceae.D6__Clostridium_innocuum_group	2.25581			0.00609215
D1__Bacteria.D2__Actinobacteria.D3__Actinobacteria.D4__Micrococcales.D5__Microbacteriaceae.D6__Curtobacterium	0			-
D1__Bacteria.D2__Actinobacteria.D3__Actinobacteria.D4__Frankiales.D5__Geodermatophilaceae	1.50267			-
D1__Bacteria.D2__Actinobacteria.D3__Acidimicrobiia.D4__Actinomarinales.D5__uncultured.D6__uncultured_compost_bacterium	0.58837			-
D1__Bacteria.D2__Firmicutes.D3__Clostridia.D4__Clostridiales.D5__Lachnospiraceae.D6__Hungatella	2.84931			1.76016e-06
D1__Bacteria.D2__Actinobacteria.D3__Actinobacteria.D4__Micrococcales.D5__Cellulomonadaceae.D6__Actinotalea	0.495654			-
D1__Bacteria.D2__Acidobacteria.D3__Holophagae.D4__Subgroup_7.D5__uncultured_bacterium.D6__uncultured_bacterium	1.20694			-
D1__Bacteria.D2__Proteobacteria.D3__Gammaproteobacteria.D4__Run_SP154	0.484339			-
D1__Bacteria.D2__Actinobacteria.D3__Actinobacteria.D4__Corynebacteriales.D5__Corynebacteriaceae.D6__Corynebacterium_1	1.73753			0.0233062
D1__Bacteria.D2__Bacteroidetes.D3__Bacteroidia.D4__Bacteroidales.D5__Prevotellaceae.D6__Prevotellaceae_Ga6A1_group	2.71662			6.68504e-05
D1__Bacteria.D2__WPS_2.D3__uncultured_Firmicutes_bacterium.D4__uncultured_Firmicutes_bacterium.D5__uncultured_Firmicutes_bacterium.D6__uncultured_Firmicutes_bacterium	0			-
D1__Bacteria.D2__Planctomycetes.D3__Planctomycetacia.D4__uncultured	0			-
D1__Bacteria.D2__Actinobacteria.D3__Acidimicrobiia.D4__Acidimicrobiales	0			-
D1__Bacteria.D2__Proteobacteria.D3__Gammaproteobacteria.D4__Betaproteobacteriales.D5__Burkholderiaceae.D6__Pseudoduganella	0.823952			-
D1__Bacteria.D2__Proteobacteria.D3__Deltaproteobacteria.D4__Myxococcales.D5__bacteriap25.D6__metagenome	0			-
D1__Bacteria.D2__Proteobacteria.D3__Alphaproteobacteria.D4__Caulobacterales	1.83583			-
D1__Bacteria.D2__Bacteroidetes.D3__Bacteroidia.D4__Flavobacteriales.D5__Flavobacteriaceae.D6__Capnocytophaga	1.0711			-
D1__Bacteria.D2__Firmicutes.D3__Clostridia.D4__Clostridiales.D5__Peptostreptococcaceae.D6__Sporacetigenium	0			-
D1__Bacteria.D2__Patescibacteria.D3__Saccharimonadia.D4__Saccharimonadales.D5__Saccharimonadaceae.D6__Candidatus_Saccharimonas	0.692604			0.0315749
D1__Bacteria.D2__Actinobacteria.D3__Thermoleophilia.D4__Solirubrobacterales	1.51734			-
D1__Bacteria.D2__Verrucomicrobia.D3__Verrucomicrobiae.D4__Pedosphaerales.D5__Pedosphaeraceae	1.41986			-
D1__Bacteria.D2__Proteobacteria.D3__Deltaproteobacteria.D4__Bradymonadales.D5__uncultured_bacterium.D6__uncultured_bacterium	0.340594			-
D1__Bacteria.D2__Patescibacteria.D3__Parcubacteria.D4__Candidatus_Azambacteria	0			-
D1__Bacteria.D2__Gemmatimonadetes.D3__S0134_terrestrial_group.D4__uncultured_soil_bacterium.D5__uncultured_soil_bacterium.D6__uncultured_soil_bacterium	0			-
D1__Bacteria.D2__Actinobacteria.D3__Coriobacteriia.D4__Coriobacteriales.D5__Eggerthellaceae.D6__Cryptobacterium	0.468604			-
D1__Bacteria.D2__Actinobacteria.D3__Acidimicrobiia	2.20272			-
D1__Bacteria.D2__Acidobacteria.D3__Blastocatellia__Subgroup_4_.D4__11_24	0.0835892			-
D1__Bacteria.D2__Actinobacteria.D3__Actinobacteria.D4__Streptosporangiales.D5__Thermomonosporaceae.D6__Actinoallomurus	0			-
D1__Bacteria.D2__Chloroflexi.D3__Anaerolineae.D4__RBG_13_54_9	0.146553			-
D1__Bacteria.D2__Gemmatimonadetes.D3__Gemmatimonadetes.D4__Gemmatimonadales.D5__Gemmatimonadaceae.D6__Gemmatirosa	0.539608			-
D1__Bacteria.D2__Firmicutes.D3__Clostridia.D4__Clostridiales.D5__Lachnospiraceae.D6__Epulopiscium	2.54474			0.00180002
D1__Archaea.D2__Crenarchaeota.D3__Verstraetearchaeia.D4__Methanomethyliales	0			-
D1__Bacteria.D2__Actinobacteria.D3__Coriobacteriia.D4__Coriobacteriales	4.14845			-
D1__Bacteria.D2__Acidobacteria.D3__Blastocatellia__Subgroup_4_.D4__Blastocatellales.D5__Blastocatellaceae.D6__Stenotrophobacter	0.9462			0.0473792
D1__Bacteria.D2__Proteobacteria.D3__Gammaproteobacteria.D4__Pseudomonadales.D5__Moraxellaceae.D6__Cavicella	0			-
D1__Bacteria.D2__Proteobacteria.D3__Alphaproteobacteria.D4__Rhodobacterales.D5__Rhodobacteraceae.D6__Ruegeria	0			-
D1__Bacteria.D2__Actinobacteria.D3__Actinobacteria.D4__Frankiales.D5__Frankiaceae	0			-
D1__Bacteria.D2__Proteobacteria.D3__Gammaproteobacteria.D4__Salinisphaerales	1.83661			0.0116153
D1__Bacteria.D2__Firmicutes.D3__Clostridia.D4__DTU014	1.40484			0.0386937
D1__Bacteria.D2__Actinobacteria.D3__MB_A2_108.D4__uncultured_bacterium_0425_2M17.D5__uncultured_bacterium_0425_2M17.D6__uncultured_bacterium_0425_2M17	0.396822			-
D1__Bacteria.D2__Proteobacteria.D3__Alphaproteobacteria.D4__Rhizobiales.D5__Stappiaceae.D6__Agaricicola	0			-
D1__Bacteria.D2__Proteobacteria.D3__Gammaproteobacteria.D4__Competibacterales	0.118031			-
D1__Bacteria.D2__Planctomycetes.D3__Phycisphaerae.D4__Phycisphaerales.D5__Phycisphaeraceae	0.396822			-
D1__Bacteria.D2__Proteobacteria.D3__Gammaproteobacteria.D4__Betaproteobacteriales.D5__Burkholderiaceae.D6__Kerstersia	0.396822			-
D1__Bacteria.D2__Actinobacteria.D3__Thermoleophilia.D4__Solirubrobacterales.D5__67_14.D6__uncultured_bacterium	0.907457			-
D1__Bacteria.D2__Acidobacteria.D3__Subgroup_6.D4__uncultured_bacterium_98.D5__uncultured_bacterium_98	0			-
D1__Bacteria.D2__Actinobacteria.D3__Acidimicrobiia.D4__Microtrichales.D5__Iamiaceae	1.23449			-
D1__Bacteria.D2__Gemmatimonadetes.D3__Longimicrobia	0.896503			-
D1__Bacteria.D2__Planctomycetes.D3__Pla4_lineage.D4__uncultured_prokaryote.D5__uncultured_prokaryote.D6__uncultured_prokaryote	0			-
D1__Bacteria.D2__GAL15.D3__uncultured_bacterium	0.0569997			-
D1__Bacteria.D2__Proteobacteria.D3__Deltaproteobacteria.D4__RCP2_54.D5__uncultured_delta_proteobacterium	0.822791			-
D1__Bacteria.D2__Proteobacteria.D3__Alphaproteobacteria.D4__uncultured.D5__uncultured_Rhodospirillaceae_bacterium	0.705445			-
D1__Bacteria.D2__Actinobacteria.D3__Acidimicrobiia.D4__uncultured.D5__uncultured_Aciditerrimonas_sp_.D6__uncultured_Aciditerrimonas_sp_	0.0835892			-
D1__Bacteria.D2__Firmicutes.D3__Clostridia.D4__Clostridiales.D5__Lachnospiraceae.D6__Moryella	1.51584			-
D1__Archaea.D2__Euryarchaeota.D3__Thermoplasmata.D4__Marine_Group_II.D5__uncultured_euryarchaeote.D6__uncultured_euryarchaeote	0			-
D1__Bacteria.D2__Proteobacteria.D3__Gammaproteobacteria.D4__Xanthomonadales.D5__Rhodanobacteraceae.D6__uncultured	0.807621			-
D1__Bacteria.D2__BRC1.D3__uncultured_Acidobacteria_bacterium.D4__uncultured_Acidobacteria_bacterium	0			-
D1__Bacteria.D2__Chloroflexi.D3__Anaerolineae.D4__Ardenticatenales	1.3512			-
D1__Bacteria.D2__BRC1.D3__uncultured_soil_bacterium.D4__uncultured_soil_bacterium.D5__uncultured_soil_bacterium	0			-
D1__Bacteria.D2__Proteobacteria.D3__Gammaproteobacteria.D4__Betaproteobacteriales.D5__uncultured.D6__uncultured_bacterium	0.207815			-
D1__Bacteria.D2__Acidobacteria.D3__Acidobacteriia.D4__Acidobacteriales.D5__uncultured.D6__uncultured_delta_proteobacterium	0			-
D1__Bacteria.D2__Actinobacteria.D3__MB_A2_108.D4__uncultured_actinobacterium.D5__uncultured_actinobacterium	0.50782			-
D1__Bacteria.D2__Proteobacteria.D3__Alphaproteobacteria.D4__uncultured.D5__uncultured_bacterium.D6__uncultured_bacterium	0.521761			-
D1__Bacteria.D2__Proteobacteria.D3__Alphaproteobacteria.D4__Rhodospirillales.D5__Magnetospirillaceae.D6__uncultured_bacterium	0			-
D1__Bacteria.D2__Cloacimonetes.D3__Cloacimonadia.D4__Cloacimonadales.D5__Cloacimonadaceae	0			-
D1__Bacteria.D2__Actinobacteria.D3__Actinobacteria.D4__Corynebacteriales.D5__Tsukamurellaceae	0.356741			-
D1__Archaea.D2__Crenarchaeota	0			-
D1__Bacteria.D2__Proteobacteria.D3__Deltaproteobacteria.D4__Myxococcales.D5__Polyangiaceae.D6__Aetherobacter	0			-
D1__Bacteria.D2__Chloroflexi.D3__TK10.D4__uncultured_Chloroflexi_bacterium.D5__uncultured_Chloroflexi_bacterium	0			-
D1__Bacteria.D2__Proteobacteria.D3__Gammaproteobacteria.D4__Enterobacteriales.D5__Enterobacteriaceae.D6__Escherichia_Shigella	4.79029			-
D1__Bacteria.D2__Proteobacteria.D3__Gammaproteobacteria.D4__Betaproteobacteriales.D5__SC_I_84.D6__uncultured_beta_proteobacterium	0.37411			-
D1__Bacteria.D2__Bacteroidetes.D3__Bacteroidia.D4__Bacteroidales.D5__Muribaculaceae.D6__Muribaculum	0.252829			-
D1__Bacteria.D2__Proteobacteria.D3__Alphaproteobacteria.D4__Elsterales.D5__uncultured.D6__uncultured_bacterium	0.810839			-
D1__Bacteria.D2__Deinococcus_Thermus.D3__Deinococci.D4__Deinococcales.D5__Deinococcaceae.D6__Deinococcus	0.815094			-
D1__Bacteria.D2__Planctomycetes.D3__OM190.D4__uncultured_bacterium.D5__uncultured_bacterium	0.220731			-
D1__Bacteria.D2__Actinobacteria.D3__Acidimicrobiia.D4__Actinomarinales.D5__uncultured.D6__uncultured_soil_bacterium	0.667651			-
D1__Bacteria.D2__Firmicutes	5.6844			-
D1__Bacteria.D2__Firmicutes.D3__Clostridia.D4__Clostridiales.D5__Caldicoprobacteraceae	0			-
D1__Bacteria.D2__Elusimicrobia.D3__Elusimicrobia.D4__MVP_88.D5__uncultured_bacterium	0.372222			-
D1__Bacteria.D2__Bacteroidetes.D3__Bacteroidia.D4__Chitinophagales.D5__Chitinophagaceae.D6__Terrimonas	0.731848			0.0436559
D1__Bacteria.D2__Proteobacteria.D3__Deltaproteobacteria.D4__RCP2_54.D5__uncultured_Desulfuromonadales_bacterium	0.860907			-
D1__Archaea.D2__Nanoarchaeaeota.D3__Woesearchaeia.D4__Candidatus_Amesbacteria_bacterium_GW2011_GWC1_47_15	0.220731			-
D1__Bacteria.D2__Proteobacteria.D3__Alphaproteobacteria.D4__Sneathiellales.D5__Sneathiellaceae	0.56071			-
D1__Bacteria.D2__Proteobacteria.D3__Deltaproteobacteria.D4__RCP2_54.D5__uncultured_Desulfuromonadales_bacterium.D6__uncultured_Desulfuromonadales_bacterium	0.860907			-
D1__Bacteria.D2__Chloroflexi.D3__Dehalococcoidia.D4__S085	0.731032			-
D1__Bacteria.D2__Rokubacteria.D3__NC10	0.916223			-
D1__Bacteria.D2__Firmicutes.D3__Clostridia.D4__Clostridiales.D5__Ruminococcaceae.D6__Acetanaerobacterium	0.756181			0.027734
D1__Bacteria.D2__Proteobacteria.D3__Gammaproteobacteria.D4__Betaproteobacteriales.D5__Neisseriaceae.D6__Uruburuella	0.912796			0.0116153
D1__Bacteria.D2__Proteobacteria.D3__Gammaproteobacteria.D4__KF_JG30_C25	0.344951			-
D1__Bacteria.D2__WPS_2.D3__uncultured_Firmicutes_bacterium	0			-
D1__Bacteria.D2__Chloroflexi.D3__Chloroflexia.D4__Kallotenuales	0.694037			-
D1__Bacteria.D2__Proteobacteria.D3__Alphaproteobacteria.D4__Rhizobiales.D5__Devosiaceae	0.76408			-
D1__Bacteria.D2__Patescibacteria.D3__Saccharimonadia.D4__Saccharimonadales.D5__uncultured_Candidatus_Saccharibacteria_bacterium.D6__uncultured_Candidatus_Saccharibacteria_bacterium	0.378123			-
D1__Bacteria.D2__Firmicutes.D3__Bacilli.D4__Lactobacillales.D5__Streptococcaceae	4.19826			-
D1__Bacteria.D2__Acidobacteria.D3__Acidobacteriia.D4__Solibacterales.D5__Solibacteraceae__Subgroup_3_.D6__Elev_16S_1166	0			-
D1__Bacteria.D2__Proteobacteria.D3__Gammaproteobacteria.D4__EPR3968_O8a_Bc78.D5__uncultured_bacterium	0.207815			-
D1__Bacteria.D2__Chloroflexi.D3__Chloroflexia.D4__Thermomicrobiales.D5__JG30_KF_CM45.D6__uncultured_soil_bacterium	0.116211			-
D1__Bacteria.D2__Actinobacteria.D3__Nitriliruptoria.D4__Euzebyales.D5__Euzebyaceae	0.823952			-
D1__Bacteria.D2__Proteobacteria.D3__Alphaproteobacteria.D4__Rickettsiales.D5__Rickettsiaceae.D6__Rickettsia	0			-
D1__Bacteria.D2__Tenericutes.D3__Mollicutes.D4__Mollicutes_RF39	3.69055			-
D1__Bacteria.D2__Actinobacteria.D3__Actinobacteria.D4__Micrococcales.D5__Microbacteriaceae.D6__Gulosibacter	0			-
D1__Bacteria.D2__Proteobacteria.D3__Gammaproteobacteria.D4__Betaproteobacteriales.D5__Burkholderiaceae.D6__GKS98_freshwater_group	1.13077			-
D1__Bacteria.D2__Proteobacteria.D3__Deltaproteobacteria.D4__Oligoflexales.D5__Oligoflexaceae.D6__uncultured	0.679495			-
D1__Bacteria.D2__Proteobacteria.D3__Gammaproteobacteria.D4__Xanthomonadales.D5__Xanthomonadaceae.D6__uncultured	0.322645			-
D1__Bacteria.D2__Proteobacteria.D3__Gammaproteobacteria.D4__Alteromonadales.D5__Marinobacteraceae	1.75006			0.0315749
D1__Bacteria.D2__Proteobacteria.D3__Alphaproteobacteria.D4__Paracaedibacterales.D5__Paracaedibacteraceae	0			-
D1__Bacteria.D2__Firmicutes.D3__Erysipelotrichia	3.96743			-
D1__Bacteria.D2__Firmicutes.D3__Clostridia.D4__Clostridiales.D5__Lachnospiraceae.D6__GCA_900066755	1.35211			0.0235992
D1__Bacteria.D2__Proteobacteria.D3__Gammaproteobacteria.D4__Ectothiorhodospirales	0.521761			-
D1__Bacteria.D2__Proteobacteria.D3__Deltaproteobacteria.D4__Desulfuromonadales.D5__Geobacteraceae.D6__Geobacter	0			-
D1__Bacteria.D2__Coprothermobacteraeota.D3__Coprothermobacteria.D4__Coprothermobacterales.D5__Coprothermobacteraceae.D6__Coprothermobacter	0			-
D1__Bacteria.D2__Proteobacteria.D3__Gammaproteobacteria.D4__Alteromonadales.D5__Pseudoalteromonadaceae.D6__Pseudoalteromonas	1.45056			0.00229801
D1__Bacteria.D2__Chloroflexi.D3__Ktedonobacteria.D4__Ktedonobacterales.D5__Ktedonobacteraceae.D6__FCPS473	0			-
D1__Bacteria.D2__Bacteroidetes.D3__Bacteroidia.D4__Bacteroidales.D5__Bacteroidales_UCG_001	0			-
D1__Bacteria.D2__Dadabacteria.D3__Dadabacteriia.D4__Dadabacteriales.D5__uncultured_candidate_division_SBR1093_bacterium.D6__uncultured_candidate_division_SBR1093_bacterium	0			-
D1__Bacteria.D2__Deferribacteres.D3__Deferribacteres.D4__Deferribacterales	0.0466552			-
D1__Bacteria.D2__Cyanobacteria.D3__Melainabacteria.D4__Vampirovibrionales.D5__uncultured_bacterium	0			-
D1__Bacteria.D2__Proteobacteria.D3__Alphaproteobacteria.D4__uncultured.D5__bacterium_enrichment_culture_clone_Anammox_49	0.0569997			-
D1__Bacteria.D2__Firmicutes.D3__Clostridia.D4__MBA03	0.189145			-
D1__Bacteria.D2__Firmicutes.D3__Bacilli.D4__Lactobacillales.D5__Carnobacteriaceae.D6__Jeotgalibaca	0.146553			-
D1__Bacteria.D2__FCPU426.D3__metagenome.D4__metagenome.D5__metagenome.D6__metagenome	0			-
D1__Bacteria.D2__Proteobacteria.D3__Gammaproteobacteria.D4__Xanthomonadales.D5__Xanthomonadaceae.D6__Silanimonas	0			-
D1__Bacteria.D2__Acidobacteria.D3__Subgroup_6.D4__uncultured_bacterium_gp6.D5__uncultured_bacterium_gp6.D6__uncultured_bacterium_gp6	0.325033			-
D1__Bacteria.D2__Firmicutes.D3__Negativicutes.D4__Selenomonadales.D5__Veillonellaceae.D6__Megamonas	4.15093			-
D1__Bacteria.D2__Chloroflexi.D3__OLB14.D4__metagenome.D5__metagenome	0			-
D1__Bacteria.D2__Proteobacteria.D3__Gammaproteobacteria.D4__Betaproteobacteriales.D5__Rhodocyclaceae.D6__Zoogloea	0			-
D1__Bacteria.D2__Tenericutes.D3__Mollicutes.D4__Mycoplasmatales.D5__Mycoplasmataceae.D6__Mycoplasma	0			-
D1__Bacteria.D2__Chloroflexi.D3__P2_11E.D4__uncultured_bacterium.D5__uncultured_bacterium.D6__uncultured_bacterium	0.0835892			-
D1__Bacteria.D2__Acidobacteria.D3__Subgroup_17.D4__uncultured_bacterium_293.D5__uncultured_bacterium_293	0.0569997			-
D1__Bacteria.D2__Acidobacteria.D3__Subgroup_17.D4__uncultured_Holophaga_sp_	0			-
D1__Bacteria.D2__Proteobacteria.D3__Gammaproteobacteria.D4__Betaproteobacteriales.D5__Burkholderiaceae.D6__Alicycliphilus	1.28999			-
D1__Bacteria.D2__Bacteroidetes.D3__Rhodothermia.D4__Rhodothermales.D5__Rhodothermaceae.D6__Rubrivirga	0			-
D1__Bacteria.D2__Gemmatimonadetes.D3__BD2_11_terrestrial_group.D4__uncultured_Gemmatimonadetes_bacterium	0			-
D1__Bacteria.D2__Chloroflexi.D3__Chloroflexia.D4__Kallotenuales.D5__Kallotenuaceae	0			-
D1__Bacteria.D2__Bacteroidetes.D3__Bacteroidia.D4__Bacteroidales.D5__Barnesiellaceae.D6__Coprobacter	3.14126			-
D1__Bacteria.D2__Proteobacteria.D3__Gammaproteobacteria.D4__Cardiobacteriales.D5__Wohlfahrtiimonadaceae	0			-
D1__Bacteria.D2__Actinobacteria.D3__Actinobacteria.D4__Micrococcales.D5__Micrococcaceae	2.27809			-
D1__Bacteria.D2__Proteobacteria.D3__Gammaproteobacteria.D4__Enterobacteriales.D5__Enterobacteriaceae.D6__Providencia	1.5673			-
D1__Bacteria.D2__Actinobacteria.D3__Actinobacteria.D4__Frankiales.D5__Geodermatophilaceae.D6__Blastococcus	1.46149			-
D1__Bacteria.D2__Chloroflexi.D3__KD4_96.D4__uncultured_bacterium.D5__uncultured_bacterium	1.34097			-
D1__Bacteria.D2__Firmicutes.D3__Bacilli.D4__Bacillales.D5__Bacillaceae.D6__Oceanobacillus	1.28076			0.0254789
D1__Bacteria.D2__Firmicutes.D3__Clostridia.D4__Clostridiales.D5__Lachnospiraceae.D6__Cuneatibacter	0			-
D1__Bacteria.D2__Patescibacteria.D3__Microgenomatia.D4__Candidatus_Pacebacteria.D5__uncultured_bacterium.D6__uncultured_bacterium	0			-
D1__Bacteria.D2__Chloroflexi.D3__Ktedonobacteria.D4__B12_WMSP1.D5__uncultured_Chloroflexi_bacterium	0			-
D1__Bacteria.D2__Spirochaetes.D3__Spirochaetia.D4__Spirochaetales.D5__Spirochaetaceae.D6__Treponema_2	0.146553			-
D1__Bacteria.D2__Acidobacteria.D3__Holophagae.D4__Subgroup_7.D5__uncultured_Acidobacterium_sp_.D6__uncultured_Acidobacterium_sp_	1.19465			-
D1__Bacteria.D2__Proteobacteria.D3__Gammaproteobacteria.D4__Pseudomonadales.D5__Pseudomonadaceae.D6__Pseudomonas	3.16019			0.0283225
D1__Bacteria.D2__Firmicutes.D3__Bacilli.D4__Bacillales.D5__Family_XII	0			-
D1__Bacteria.D2__Firmicutes.D3__Erysipelotrichia.D4__Erysipelotrichales.D5__Erysipelotrichaceae.D6__Anaerorhabdus_furcosa_group	0.0835892			-
D1__Bacteria.D2__Chloroflexi.D3__Chloroflexia.D4__Chloroflexales.D5__Herpetosiphonaceae.D6__Herpetosiphon	1.8375			-
D1__Bacteria.D2__Nitrospirae.D3__Nitrospira	1.57331			-
D1__Bacteria.D2__Synergistetes.D3__Synergistia.D4__Synergistales.D5__Synergistaceae.D6__Acetomicrobium	1.47698			-
D1__Bacteria.D2__Bacteroidetes.D3__Bacteroidia.D4__Bacteroidales.D5__F082.D6__uncultured_bacterium	0			-
D1__Bacteria.D2__Proteobacteria.D3__Alphaproteobacteria.D4__Rickettsiales.D5__S25_593	0			-
D1__Bacteria.D2__Actinobacteria.D3__Actinobacteria.D4__Micrococcales.D5__Microbacteriaceae.D6__Humibacter	0			-
D1__Bacteria.D2__Gemmatimonadetes.D3__S0134_terrestrial_group.D4__uncultured_bacterium.D5__uncultured_bacterium	0.804777			-
D1__Bacteria.D2__Actinobacteria.D3__Actinobacteria.D4__Frankiales.D5__Frankiaceae.D6__Frankia	0			-
D1__Bacteria.D2__Actinobacteria.D3__Actinobacteria.D4__Micrococcales.D5__Intrasporangiaceae.D6__Oryzihumus	0			-
D1__Bacteria.D2__Chloroflexi.D3__Ktedonobacteria.D4__C0119.D5__uncultured_Chloroflexi_bacterium.D6__uncultured_Chloroflexi_bacterium	0			-
D1__Bacteria.D2__Firmicutes.D3__Clostridia.D4__Clostridiales.D5__Ruminococcaceae.D6__Intestinimonas	2.24939			0.00096633
D1__Bacteria.D2__Latescibacteria.D3__uncultured_bacterium	0.0317242			-
D1__Bacteria.D2__Proteobacteria.D3__Alphaproteobacteria.D4__Rickettsiales.D5__SM2D12	0.25968			-
D1__Bacteria.D2__Proteobacteria.D3__Deltaproteobacteria.D4__Myxococcales.D5__Nannocystaceae.D6__Nannocystis	0.47164			-
D1__Bacteria.D2__Proteobacteria.D3__Gammaproteobacteria.D4__Enterobacteriales.D5__Enterobacteriaceae.D6__Morganella	1.17193			-
D1__Bacteria.D2__Actinobacteria.D3__Actinobacteria.D4__Bifidobacteriales.D5__Bifidobacteriaceae.D6__Bifidobacterium	4.56227			-
D1__Bacteria.D2__Actinobacteria.D3__Actinobacteria.D4__Micrococcales.D5__Brevibacteriaceae	1.01045			0.0046094
D1__Archaea.D2__Euryarchaeota.D3__Thermoplasmata.D4__Marine_Group_II.D5__uncultured_euryarchaeote	0			-
D1__Bacteria.D2__Chloroflexi.D3__Anaerolineae.D4__SBR1031.D5__A4b.D6__metagenome	0			-
D1__Bacteria.D2__Lentisphaerae.D3__Lentisphaeria.D4__Victivallales	2.04504			-
D1__Bacteria.D2__Actinobacteria.D3__Acidimicrobiia.D4__Microtrichales.D5__uncultured.D6__uncultured_actinobacterium	0			-
D1__Bacteria.D2__Planctomycetes.D3__Phycisphaerae.D4__Tepidisphaerales.D5__uncultured_Planctomycetales_bacterium.D6__uncultured_Planctomycetales_bacterium	0			-
D1__Bacteria.D2__Proteobacteria.D3__Gammaproteobacteria.D4__Oceanospirillales.D5__Halomonadaceae.D6__Chromohalobacter	0			-
D1__Bacteria.D2__Proteobacteria.D3__Gammaproteobacteria.D4__B2M28.D5__uncultured_gamma_proteobacterium.D6__uncultured_gamma_proteobacterium	0.396822			-
D1__Bacteria.D2__Actinobacteria.D3__Acidimicrobiia.D4__uncultured.D5__uncultured_actinobacterium.D6__uncultured_actinobacterium	0.534121			-
D1__Archaea.D2__Euryarchaeota.D3__Halobacteria.D4__Halobacteriales	0			-
D1__Bacteria.D2__Proteobacteria.D3__Alphaproteobacteria.D4__uncultured.D5__uncultured_Acetobacteraceae_bacterium.D6__uncultured_Acetobacteraceae_bacterium	0.242136			-
D1__Bacteria.D2__Chloroflexi.D3__Anaerolineae.D4__SBR1031.D5__uncultured_Gemmatimonadetes_bacterium.D6__uncultured_Gemmatimonadetes_bacterium	0.0835892			-
D1__Bacteria.D2__Acidobacteria.D3__Holophagae.D4__Holophagales.D5__Holophagaceae.D6__Geothrix	0			-
D1__Bacteria.D2__Firmicutes.D3__Bacilli.D4__Bacillales.D5__Sporolactobacillaceae	0.220731			-
D1__Bacteria.D2__Proteobacteria.D3__Deltaproteobacteria.D4__Desulfuromonadales.D5__Sva1033	0.521761			-
D1__Bacteria.D2__Actinobacteria.D3__Thermoleophilia.D4__Solirubrobacterales.D5__67_14.D6__Solirubrobacterales_bacterium_67_14	0.146553			-
D1__Bacteria.D2__Firmicutes.D3__Negativicutes.D4__Selenomonadales	4.63966			-
D1__Bacteria.D2__Firmicutes.D3__Clostridia.D4__Clostridiales.D5__Lachnospiraceae.D6__Lachnospira	4.40756	NHF	3.93113	8.77275e-05
D1__Bacteria.D2__Firmicutes.D3__Clostridia.D4__Clostridiales.D5__Christensenellaceae.D6__uncultured	1.57748			0.0425009
D1__Bacteria.D2__Planctomycetes.D3__Planctomycetacia.D4__Pirellulales.D5__Pirellulaceae.D6__Pir4_lineage	0			-
D1__Bacteria.D2__Actinobacteria.D3__Actinobacteria.D4__Streptomycetales.D5__Streptomycetaceae.D6__E1B_B3_114	0			-
D1__Bacteria.D2__Actinobacteria.D3__Actinobacteria.D4__Kineosporiales.D5__Kineosporiaceae.D6__uncultured	0			-
D1__Bacteria.D2__Firmicutes.D3__Clostridia.D4__Clostridiales.D5__Lachnospiraceae.D6__Eubacterium_oxidoreducens_group	0.653489			-
D1__Bacteria.D2__Bacteroidetes.D3__Bacteroidia.D4__Bacteroidales.D5__Muribaculaceae.D6__gut_metagenome	3.89213			-
D1__Bacteria.D2__Firmicutes.D3__Bacilli.D4__Bacillales.D5__Staphylococcaceae.D6__Staphylococcus	1.60291			-
D1__Bacteria.D2__Firmicutes.D3__Erysipelotrichia.D4__Erysipelotrichales.D5__Erysipelotrichaceae.D6__Sharpea	0			-
D1__Bacteria.D2__Acidobacteria.D3__Subgroup_6.D4__uncultured_bacterium.D5__uncultured_bacterium.D6__uncultured_bacterium	1.71017			-
D1__Bacteria.D2__Acidobacteria.D3__Blastocatellia__Subgroup_4_.D4__Blastocatellales.D5__Blastocatellaceae.D6__JGI_0001001_H03	0			-
D1__Bacteria.D2__Proteobacteria.D3__Alphaproteobacteria.D4__Puniceispirillales.D5__SAR116_clade	0			-
D1__Bacteria.D2__Proteobacteria.D3__Deltaproteobacteria.D4__RCP2_54.D5__uncultured_Syntrophobacterales_bacterium.D6__uncultured_Syntrophobacterales_bacterium	0			-
D1__Bacteria.D2__Bacteroidetes.D3__Bacteroidia.D4__Bacteroidales.D5__Rikenellaceae.D6__Rikenella	0.686316			-
D1__Bacteria.D2__BRC1.D3__uncultured_bacterium	0			-
D1__Bacteria.D2__Verrucomicrobia	4.17594	PFBS	3.81272	0.0481863
D1__Bacteria.D2__Firmicutes.D3__Clostridia.D4__MBA03.D5__uncultured_bacterium.D6__uncultured_bacterium	0			-
D1__Bacteria.D2__Actinobacteria.D3__Acidimicrobiia.D4__Microtrichales.D5__uncultured	1.18761			-
D1__Bacteria.D2__Proteobacteria.D3__Deltaproteobacteria.D4__Myxococcales.D5__BIrii41.D6__Sorangiineae_bacterium_NIC37A_2	0			-
D1__Bacteria.D2__Bacteroidetes.D3__Ignavibacteria.D4__OPB56.D5__uncultured_bacterium	0.0230137			-
D1__Bacteria.D2__Actinobacteria.D3__Actinobacteria.D4__Micromonosporales.D5__Micromonosporaceae	1.43387			-
D1__Bacteria.D2__Verrucomicrobia.D3__Verrucomicrobiae.D4__UA11	0.56071			-
D1__Bacteria.D2__Chloroflexi.D3__Chloroflexia.D4__Thermomicrobiales.D5__AKYG1722	1.00177			-
D1__Bacteria.D2__Actinobacteria.D3__Actinobacteria.D4__Frankiales.D5__Geodermatophilaceae.D6__Geodermatophilus	0.356336			-
D1__Bacteria.D2__Actinobacteria.D3__Coriobacteriia.D4__FS118_23B_02.D5__uncultured_bacterium.D6__uncultured_bacterium	0			-
D1__Bacteria.D2__Verrucomicrobia.D3__Verrucomicrobiae.D4__Pedosphaerales.D5__Pedosphaeraceae.D6__uncultured_Prosthecobacter_sp_	0.220731			-
D1__Bacteria.D2__Firmicutes.D3__Clostridia.D4__Clostridiales.D5__Ruminococcaceae.D6__Ruminococcaceae_UCG_004	2.81204			0.0419398
D1__Bacteria.D2__Bacteroidetes.D3__Bacteroidia.D4__Bacteroidales.D5__Prevotellaceae.D6__Prevotellaceae_UCG_004	0			-
D1__Bacteria.D2__Proteobacteria.D3__Alphaproteobacteria.D4__Rickettsiales.D5__AB1.D6__uncultured_proteobacterium	0			-
D1__Bacteria.D2__Bacteroidetes.D3__Bacteroidia.D4__Bacteroidales.D5__Prevotellaceae.D6__Prevotellaceae_UCG_003	0.618671			-
D1__Bacteria.D2__Bacteroidetes.D3__Bacteroidia.D4__Bacteroidales.D5__Prevotellaceae.D6__Prevotellaceae_UCG_001	3.25635			0.00439838
D1__Bacteria.D2__Bacteroidetes.D3__Bacteroidia.D4__Chitinophagales	1.62655			-
D1__Bacteria.D2__Actinobacteria.D3__Actinobacteria.D4__Micrococcales.D5__Microbacteriaceae.D6__Leucobacter	0.864358			-
D1__Bacteria.D2__Firmicutes.D3__Bacilli.D4__Bacillales.D5__Planococcaceae.D6__Paenisporosarcina	0.764799			-
D1__Bacteria.D2__Firmicutes.D3__Clostridia.D4__Clostridiales.D5__Ruminococcaceae.D6__Ruminococcaceae_UCG_007	0.938349			-
D1__Bacteria.D2__Bacteroidetes.D3__Bacteroidia.D4__Bacteroidales.D5__Dysgonomonadaceae.D6__Fermentimonas	0.552835			-
D1__Bacteria.D2__Firmicutes.D3__Clostridia.D4__Clostridiales.D5__Lachnospiraceae.D6__Sporobacterium	0			-
D1__Bacteria.D2__Cyanobacteria.D3__Oxyphotobacteria.D4__Chloroplast.D5__Planoglabratella_opercularis.D6__Planoglabratella_opercularis	0			-
D1__Bacteria.D2__Proteobacteria.D3__Gammaproteobacteria.D4__Enterobacteriales.D5__Enterobacteriaceae.D6__Raoultella	2.11712			-
D1__Bacteria.D2__Proteobacteria.D3__Gammaproteobacteria.D4__Nitrosococcales.D5__Nitrosococcaceae.D6__wb1_P19	0			-
D1__Bacteria.D2__Proteobacteria.D3__Gammaproteobacteria.D4__Alteromonadales.D5__Pseudoalteromonadaceae	1.45056			0.00229801
D1__Bacteria.D2__Actinobacteria.D3__Actinobacteria.D4__Micrococcales.D5__Micrococcaceae.D6__Enteractinococcus	1.20997			0.0254789
D1__Bacteria.D2__Proteobacteria.D3__Gammaproteobacteria.D4__Oceanospirillales.D5__Halomonadaceae	1.22616			-
D1__Bacteria.D2__Proteobacteria.D3__Gammaproteobacteria.D4__Betaproteobacteriales.D5__Burkholderiaceae.D6__Sutterella	3.67569			-
D1__Bacteria.D2__Patescibacteria.D3__Parcubacteria.D4__uncultured_bacterium.D5__uncultured_bacterium	0			-
D1__Bacteria.D2__Bacteroidetes.D3__Bacteroidia.D4__Bacteroidales.D5__Muribaculaceae.D6__uncultured_bacterium	2.03097			0.0427902
D1__Bacteria.D2__Actinobacteria.D3__Coriobacteriia.D4__Coriobacteriales.D5__Eggerthellaceae.D6__Adlercreutzia	2.54745			-
D1__Bacteria.D2__Bacteroidetes.D3__Bacteroidia.D4__Bacteroidales.D5__Bacteroidales_RF16_group.D6__unidentified_rumen_bacterium_RFN46	0			-
D1__Bacteria.D2__Gemmatimonadetes.D3__Longimicrobia.D4__Longimicrobiales.D5__Longimicrobiaceae	0.896503			-
D1__Bacteria.D2__Firmicutes.D3__Clostridia.D4__Clostridiales.D5__Ruminococcaceae.D6__Ruminococcaceae_UCG_008	2.02722			-
D1__Bacteria.D2__Chloroflexi.D3__Anaerolineae.D4__RBG_13_54_9.D5__uncultured_sludge_bacterium_A31.D6__uncultured_sludge_bacterium_A31	0			-
D1__Bacteria.D2__Proteobacteria.D3__Alphaproteobacteria.D4__Micavibrionales.D5__uncultured.D6__uncultured_bacterium	0.425786			-
D1__Bacteria.D2__Proteobacteria.D3__Gammaproteobacteria.D4__Coxiellales.D5__Coxiellaceae.D6__Coxiella	0			-
D1__Bacteria.D2__Actinobacteria.D3__Actinobacteria.D4__Micrococcales.D5__Microbacteriaceae	1.38441			0.0162348
D1__Bacteria.D2__Proteobacteria.D3__Gammaproteobacteria.D4__Betaproteobacteriales.D5__Nitrosomonadaceae.D6__mle1_7	0.552027			-
D1__Bacteria.D2__Proteobacteria.D3__Alphaproteobacteria.D4__Paracaedibacterales	0			-
D1__Bacteria.D2__Proteobacteria.D3__Gammaproteobacteria.D4__Acidithiobacillales.D5__Acidithiobacillaceae	0			-
D1__Bacteria.D2__Proteobacteria.D3__Deltaproteobacteria.D4__Desulfuromonadales.D5__Desulfuromonadaceae	0.521761			-
D1__Bacteria.D2__Proteobacteria.D3__Gammaproteobacteria.D4__Oceanospirillales.D5__Alcanivoracaceae	0			-
D1__Bacteria.D2__Proteobacteria.D3__Gammaproteobacteria.D4__Betaproteobacteriales.D5__Burkholderiaceae.D6__Ralstonia	2.33244			0.00433107
D1__Bacteria.D2__Acidobacteria.D3__Holophagae.D4__Subgroup_7.D5__metagenome	0.0569997			-
D1__Bacteria.D2__Chloroflexi.D3__AD3.D4__uncultured_bacterium.D5__uncultured_bacterium.D6__uncultured_bacterium	0.0929229			-
D1__Bacteria.D2__Proteobacteria.D3__Gammaproteobacteria.D4__Betaproteobacteriales.D5__Burkholderiaceae.D6__Pusillimonas	0.0395637			-
D1__Bacteria.D2__Bacteroidetes.D3__Bacteroidia.D4__Sphingobacteriales.D5__NS11_12_marine_group.D6__uncultured_bacterium	0.0835892			-
D1__Bacteria.D2__Proteobacteria.D3__Alphaproteobacteria.D4__Rhizobiales.D5__Xanthobacteraceae.D6__Variibacter	0			-
D1__Bacteria.D2__Halanaerobiaeota.D3__Halanaerobiia	0			-
D1__Bacteria.D2__Actinobacteria.D3__Actinobacteria.D4__Catenulisporales	0			-
D1__Bacteria.D2__Verrucomicrobia.D3__Verrucomicrobiae.D4__Opitutales.D5__Puniceicoccaceae	1.50032			-
D1__Bacteria.D2__Actinobacteria.D3__Actinobacteria.D4__Corynebacteriales.D5__Nocardiaceae.D6__Gordonia	0.662474			-
D1__Bacteria.D2__Actinobacteria.D3__FFCH16263.D4__uncultured_bacterium.D5__uncultured_bacterium.D6__uncultured_bacterium	0			-
D1__Bacteria.D2__Chloroflexi.D3__OLB14.D4__uncultured_bacterium.D5__uncultured_bacterium	0.615527			-
D1__Bacteria.D2__Proteobacteria.D3__Alphaproteobacteria.D4__Rhizobiales.D5__Rhizobiales_Incertae_Sedis.D6__Nordella	0.618671			-
D1__Bacteria.D2__Firmicutes.D3__Bacilli.D4__Bacillales.D5__Thermoactinomycetaceae.D6__Thermoactinomyces	0			-
D1__Bacteria.D2__Proteobacteria.D3__Deltaproteobacteria.D4__Myxococcales.D5__uncultured	1.0022			-
D1__Bacteria.D2__Proteobacteria.D3__Alphaproteobacteria.D4__Rhizobiales.D5__Labraceae	0.108044			-
D1__Bacteria.D2__Proteobacteria.D3__Deltaproteobacteria.D4__Myxococcales.D5__mle1_27	0.25968			-
D1__Bacteria.D2__Proteobacteria.D3__Gammaproteobacteria.D4__Betaproteobacteriales.D5__Nitrosomonadaceae.D6__Ellin6067	1.12205			-
D1__Bacteria.D2__Chloroflexi.D3__Gitt_GS_136	1.27203			-
D1__Bacteria.D2__Bacteroidetes.D3__Bacteroidia.D4__Flavobacteriales.D5__NS9_marine_group	0.0317242			-
D1__Bacteria.D2__Actinobacteria.D3__FFCH16263	0			-
D1__Bacteria.D2__Fusobacteria.D3__Fusobacteriia.D4__Fusobacteriales.D5__Fusobacteriaceae	4.08218			-
D1__Bacteria.D2__Entotheonellaeota.D3__Entotheonellia.D4__Entotheonellales	0.578623			-
D1__Bacteria.D2__Proteobacteria.D3__Gammaproteobacteria.D4__Betaproteobacteriales.D5__Burkholderiaceae.D6__Pseudorhodoferax	0			-
D1__Bacteria.D2__Proteobacteria.D3__Gammaproteobacteria.D4__EPR3968_O8a_Bc78	0.207815			-
D1__Bacteria.D2__Actinobacteria.D3__Actinobacteria.D4__Propionibacteriales.D5__Nocardioidaceae	2.0861			-
D1__Bacteria.D2__Firmicutes.D3__Clostridia.D4__Clostridiales.D5__Family_XI.D6__Murdochiella	1.52343			-
D1__Bacteria.D2__Proteobacteria.D3__Gammaproteobacteria.D4__Acidiferrobacterales.D5__Acidiferrobacteraceae.D6__Sulfurifustis	1.01054			-
D1__Bacteria.D2__Actinobacteria.D3__Actinobacteria.D4__Micromonosporales.D5__Micromonosporaceae.D6__Stackebrandtia	0			-
D1__Bacteria.D2__Actinobacteria.D3__MB_A2_108.D4__uncultured_actinobacterium	0.50782			-
D1__Bacteria.D2__Proteobacteria.D3__Gammaproteobacteria.D4__Betaproteobacteriales.D5__Burkholderiaceae.D6__Comamonas	1.48438			-
D1__Bacteria.D2__Firmicutes.D3__Clostridia.D4__Clostridiales.D5__Lachnospiraceae.D6__Anaerosporobacter	0.767653			0.0116153
D1__Bacteria.D2__Proteobacteria.D3__Gammaproteobacteria.D4__Aeromonadales	3.05905			-
D1__Bacteria.D2__Chloroflexi.D3__SHA_26.D4__uncultured_bacterium.D5__uncultured_bacterium	0			-
D1__Bacteria.D2__WPS_2.D3__metagenome.D4__metagenome	0.215655			-
D1__Bacteria.D2__Firmicutes.D3__Erysipelotrichia.D4__Erysipelotrichales.D5__Erysipelotrichaceae.D6__Allobaculum	0			-
D1__Bacteria.D2__Cyanobacteria.D3__Oxyphotobacteria.D4__Nostocales.D5__Nostocaceae	0			-
D1__Bacteria.D2__Elusimicrobia.D3__Elusimicrobia.D4__Elusimicrobiales.D5__Elusimicrobiaceae	0			-
D1__Bacteria.D2__Cyanobacteria.D3__Oxyphotobacteria.D4__Chloroplast.D5__uncultured_diatom	0			-
D1__Bacteria.D2__Planctomycetes.D3__Planctomycetacia	0.775026			-
D1__Bacteria.D2__WPS_2.D3__uncultured_bacterium.D4__uncultured_bacterium.D5__uncultured_bacterium	0.867398			-
D1__Bacteria.D2__Patescibacteria.D3__Parcubacteria.D4__Candidatus_Jorgensenbacteria.D5__Candidatus_Adlerbacteria_bacterium_GW2011_GWC1_50_9	0			-
D1__Bacteria.D2__Epsilonbacteraeota	1.82012			-
D1__Bacteria.D2__Bacteroidetes.D3__Bacteroidia.D4__Flavobacteriales.D5__Weeksellaceae.D6__Moheibacter	0			-
D1__Bacteria.D2__Proteobacteria.D3__Gammaproteobacteria.D4__211ds20.D5__uncultured_bacterium	0.618671			-
D1__Bacteria.D2__Firmicutes.D3__Clostridia.D4__Clostridiales.D5__Lachnospiraceae.D6__Lachnospiraceae_XPB1014_group	0.79724			-
D1__Bacteria.D2__Patescibacteria.D3__Microgenomatia.D4__Candidatus_Collierbacteria.D5__Candidatus_Collierbacteria_bacterium_RIFOXYB1_FULL_49_13	0			-
D1__Bacteria.D2__Chloroflexi.D3__Ktedonobacteria.D4__Ktedonobacterales.D5__Ktedonobacteraceae	0.294122			-
D1__Bacteria.D2__Verrucomicrobia.D3__Verrucomicrobiae.D4__Chthoniobacterales.D5__Xiphinematobacteraceae.D6__Candidatus_Xiphinematobacter	0.0770181			-
D1__Bacteria.D2__Proteobacteria.D3__Deltaproteobacteria.D4__Desulfobacterales.D5__Desulfobulbaceae.D6__Desulfotalea	0.220731			-
D1__Bacteria.D2__Chloroflexi.D3__Ktedonobacteria.D4__B12_WMSP1.D5__uncultured_bacterium	0			-
D1__Bacteria.D2__Planctomycetes.D3__OM190.D4__uncultured_bacterium.D5__uncultured_bacterium.D6__uncultured_bacterium	0.220731			-
D1__Bacteria.D2__Bacteroidetes.D3__Bacteroidia.D4__Bacteroidales	5.561			-
D1__Bacteria.D2__Armatimonadetes.D3__Chthonomonadetes.D4__Chthonomonadales	0.432677			-
D1__Bacteria.D2__Chloroflexi.D3__Ktedonobacteria.D4__C0119.D5__uncultured_soil_bacterium.D6__uncultured_soil_bacterium	0			-
D1__Bacteria.D2__Acidobacteria.D3__Thermoanaerobaculia.D4__Thermoanaerobaculales.D5__Thermoanaerobaculaceae.D6__Subgroup_23	0.0230137			-
D1__Archaea.D2__Thaumarchaeota.D3__Nitrososphaeria.D4__Nitrosotaleales.D5__Nitrosotaleaceae.D6__uncultured_thaumarchaeote	0			-
D1__Bacteria.D2__Proteobacteria.D3__Alphaproteobacteria.D4__Rhodobacterales.D5__Rhodobacteraceae.D6__Rhodobacter	0			-
D1__Bacteria.D2__Actinobacteria.D3__Actinobacteria.D4__Micrococcales.D5__Promicromonosporaceae.D6__Promicromonospora	0.220731			-
D1__Bacteria.D2__Actinobacteria.D3__Thermoleophilia.D4__Solirubrobacterales.D5__Solirubrobacteraceae.D6__Conexibacter	0.0835892			-
D1__Bacteria.D2__Patescibacteria.D3__Saccharimonadia.D4__Saccharimonadales.D5__Saccharimonadaceae.D6__Candidatus_Saccharibacteria_bacterium_RAAC3_TM7_1	0			-
D1__Bacteria.D2__Chloroflexi.D3__Anaerolineae.D4__Anaerolineales.D5__Anaerolineaceae.D6__Anaerolinea	0			-
D1__Bacteria.D2__Chloroflexi.D3__Chloroflexia.D4__Elev_1554.D5__uncultured_bacterium.D6__uncultured_bacterium	0			-
D1__Bacteria.D2__Actinobacteria.D3__Coriobacteriia.D4__Coriobacteriales.D5__Eggerthellaceae.D6__Slackia	1.40945			-
D1__Bacteria.D2__Acidobacteria.D3__Subgroup_6.D4__wastewater_metagenome.D5__wastewater_metagenome.D6__wastewater_metagenome	0			-
D1__Bacteria.D2__Elusimicrobia.D3__Elusimicrobia.D4__Lineage_IV.D5__uncultured_bacterium.D6__uncultured_bacterium	0.685649			-
D1__Bacteria.D2__Firmicutes.D3__Clostridia.D4__Clostridiales.D5__Clostridiales_Incertae_Sedis	0			-
D1__Bacteria.D2__Actinobacteria.D3__MB_A2_108.D4__uncultured_actinobacterium.D5__uncultured_actinobacterium.D6__uncultured_actinobacterium	0.50782			-
D1__Bacteria.D2__Acidobacteria.D3__Subgroup_5.D4__uncultured_Acidobacteriales_bacterium.D5__uncultured_Acidobacteriales_bacterium.D6__uncultured_Acidobacteriales_bacterium	0.118031			-
D1__Bacteria.D2__Actinobacteria.D3__0319_7L14.D4__uncultured_actinobacterium.D5__uncultured_actinobacterium.D6__uncultured_actinobacterium	1.19654			-
D1__Bacteria.D2__Proteobacteria.D3__Gammaproteobacteria.D4__Oceanospirillales.D5__Hahellaceae.D6__Hahella	0			-
D1__Bacteria.D2__Bacteroidetes.D3__Bacteroidia.D4__Bacteroidales.D5__Marinifilaceae.D6__Butyricimonas	3.37747			0.0330526
D1__Bacteria.D2__Verrucomicrobia.D3__Verrucomicrobiae.D4__Opitutales.D5__Opitutaceae.D6__IMCC26134	0			-
D1__Bacteria.D2__Chloroflexi.D3__P2_11E	0.0835892			-
D1__Bacteria.D2__Bacteroidetes.D3__Bacteroidia.D4__Bacteroidales.D5__Rikenellaceae.D6__Rikenellaceae_RC9_gut_group	2.20608			-
D1__Bacteria.D2__Acidobacteria.D3__Acidobacteriia.D4__Subgroup_2.D5__uncultured_Holophaga_sp_	0			-
D1__Bacteria.D2__Gemmatimonadetes.D3__S0134_terrestrial_group.D4__uncultured_Gemmatimonadetes_bacterium.D5__uncultured_Gemmatimonadetes_bacterium	0			-
D1__Bacteria.D2__Proteobacteria.D3__Gammaproteobacteria.D4__Pasteurellales.D5__Pasteurellaceae.D6__Aggregatibacter	1.82474			-
D1__Bacteria.D2__Actinobacteria.D3__Actinobacteria.D4__Micrococcales.D5__Microbacteriaceae.D6__Agrococcus	1.04485			0.0229384
D1__Bacteria.D2__Patescibacteria.D3__Microgenomatia.D4__Candidatus_Collierbacteria.D5__Candidatus_Collierbacteria_bacterium_RIFOXYB1_FULL_49_13.D6__Candidatus_Collierbacteria_bacterium_RIFOXYB1_FULL_49_13	0			-
D1__Bacteria.D2__Proteobacteria.D3__Deltaproteobacteria.D4__Myxococcales.D5__27F_1492R	0.384619			-
D1__Bacteria.D2__Cyanobacteria.D3__Oxyphotobacteria.D4__Synechococcales.D5__Cyanobiaceae.D6__Cyanobium_PCC_6307	0			-
D1__Bacteria.D2__Proteobacteria.D3__Deltaproteobacteria.D4__Myxococcales.D5__FFCH16767	0			-
D1__Bacteria.D2__Bacteroidetes.D3__Bacteroidia.D4__Bacteroidales.D5__Rikenellaceae.D6__Alistipes	4.09551	PFBS	3.51091	0.0104769
D1__Bacteria.D2__Proteobacteria.D3__Gammaproteobacteria.D4__Methylococcales.D5__Methylomonaceae	0.63331			-
D1__Bacteria.D2__Firmicutes.D3__Clostridia.D4__Clostridiales.D5__Family_XIII.D6__Eubacterium_nodatum_group	1.50903			-
D1__Bacteria.D2__Bacteroidetes.D3__Bacteroidia.D4__Sphingobacteriales	1.55311			0.0103705
D1__Bacteria.D2__Cyanobacteria.D3__Oxyphotobacteria.D4__Chloroplast.D5__Coccomyxa_subellipsoidea_C_169.D6__Coccomyxa_subellipsoidea_C_169	0			-
D1__Bacteria.D2__Firmicutes.D3__Clostridia.D4__Clostridiales.D5__Lachnospiraceae.D6__Lachnospiraceae_NK4A136_group	3.83358	NHF	3.24661	0.0346883
D1__Bacteria.D2__Proteobacteria.D3__Alphaproteobacteria.D4__Rhodospirillales.D5__Rhodospirillaceae.D6__Novispirillum	0			-
D1__Bacteria.D2__Proteobacteria.D3__Alphaproteobacteria.D4__Puniceispirillales.D5__EF100_94H03.D6__uncultured_bacterium	0			-
D1__Bacteria.D2__Actinobacteria.D3__Acidimicrobiia.D4__uncultured.D5__uncultured_soil_bacterium	0.774919			-
D1__Bacteria.D2__Bacteroidetes.D3__Bacteroidia.D4__Sphingobacteriales.D5__NS11_12_marine_group	0.0835892			-
D1__Bacteria.D2__Chloroflexi.D3__TK10.D4__uncultured_Dehalococcoidia_bacterium.D5__uncultured_Dehalococcoidia_bacterium	0			-
D1__Bacteria.D2__Armatimonadetes.D3__Armatimonadia.D4__Armatimonadales	0			-
D1__Bacteria.D2__Actinobacteria.D3__Actinobacteria.D4__Micromonosporales.D5__Micromonosporaceae.D6__Catellatospora	0.606427			-
D1__Bacteria.D2__Actinobacteria.D3__Acidimicrobiia.D4__uncultured.D5__uncultured_Acidimicrobidae_bacterium	0.975461			-
D1__Bacteria.D2__Proteobacteria.D3__Gammaproteobacteria.D4__Cardiobacteriales	0.696304			-
D1__Bacteria.D2__Proteobacteria.D3__Alphaproteobacteria.D4__Sneathiellales.D5__Sneathiellaceae.D6__Ferrovibrio	0.56071			-
D1__Bacteria.D2__Verrucomicrobia.D3__Verrucomicrobiae.D4__Opitutales.D5__Opitutaceae.D6__Opitutus	1.10355			-
D1__Bacteria.D2__Bacteroidetes.D3__Bacteroidia.D4__Bacteroidales.D5__Muribaculaceae.D6__uncultured_rumen_bacterium	0			-
D1__Bacteria.D2__Bacteroidetes.D3__Bacteroidia.D4__Flavobacteriales.D5__Flavobacteriaceae.D6__Salinimicrobium	0.697852			-
D1__Bacteria.D2__Firmicutes.D3__Negativicutes.D4__Selenomonadales.D5__Veillonellaceae.D6__Selenomonas	0.118031			-
D1__Bacteria.D2__Proteobacteria.D3__Deltaproteobacteria.D4__NB1_j.D5__uncultured_Desulfuromonadales_bacterium	0			-
D1__Bacteria.D2__Actinobacteria.D3__Actinobacteria.D4__Propionibacteriales.D5__Propionibacteriaceae.D6__Pseudopropionibacterium	0.240312			-
D1__Bacteria.D2__Bacteroidetes.D3__Bacteroidia.D4__Bacteroidales.D5__F082.D6__uncultured_rumen_bacterium	0			-
D1__Bacteria.D2__Latescibacteria.D3__uncultured_bacterium.D4__uncultured_bacterium	0.0317242			-
D1__Bacteria.D2__Actinobacteria.D3__Thermoleophilia.D4__Solirubrobacterales.D5__67_14.D6__uncultured_Solirubrobacter_sp_	0.465772			-
D1__Bacteria.D2__Proteobacteria.D3__Alphaproteobacteria.D4__Acetobacterales	0.779275			-
D1__Bacteria.D2__Actinobacteria.D3__Acidimicrobiia.D4__IMCC26256.D5__uncultured_Ferrimicrobium_sp_.D6__uncultured_Ferrimicrobium_sp_	0			-
D1__Bacteria.D2__Firmicutes.D3__Clostridia.D4__Clostridiales.D5__Lachnospiraceae.D6__Lachnospiraceae_AC2044_group	0.417854			-
D1__Bacteria.D2__Acidobacteria.D3__Blastocatellia__Subgroup_4_.D4__11_24.D5__uncultured_Acidobacteria_bacterium.D6__uncultured_Acidobacteria_bacterium	0			-
D1__Archaea.D2__Thaumarchaeota.D3__Nitrososphaeria.D4__Nitrosopumilales.D5__Nitrosopumilaceae	0.961093			-
D1__Bacteria.D2__Firmicutes.D3__Clostridia.D4__Clostridiales.D5__Ruminococcaceae.D6__CAG_352	1.82142			-
D1__Bacteria.D2__Proteobacteria.D3__Gammaproteobacteria.D4__Run_SP154.D5__metagenome.D6__metagenome	0.484339			-
D1__Bacteria.D2__Patescibacteria.D3__Microgenomatia.D4__Candidatus_Pacebacteria.D5__uncultured_Microgenomates_group_bacterium.D6__uncultured_Microgenomates_group_bacterium	0			-
D1__Bacteria.D2__Firmicutes.D3__Limnochordia.D4__Limnochordales.D5__Limnochordaceae.D6__uncultured_bacterium	0			-
D1__Bacteria.D2__Proteobacteria.D3__Gammaproteobacteria.D4__Betaproteobacteriales.D5__A21b.D6__uncultured_bacterium	0.332754			-
D1__Bacteria.D2__Actinobacteria.D3__Actinobacteria.D4__Micrococcales.D5__Micrococcaceae.D6__Glutamicibacter	1.23941			-
D1__Bacteria.D2__Proteobacteria.D3__Deltaproteobacteria.D4__Desulfobacterales.D5__Desulfobulbaceae.D6__Desulfurivibrio	0			-
D1__Bacteria.D2__Proteobacteria.D3__Deltaproteobacteria.D4__Myxococcales.D5__Vulgatibacteraceae	0.265338			-
D1__Bacteria.D2__Firmicutes.D3__Bacilli.D4__Lactobacillales.D5__Carnobacteriaceae.D6__Atopostipes	0.873928			-
D1__Bacteria.D2__Firmicutes.D3__Bacilli.D4__Bacillales.D5__Bacillaceae.D6__Halobacillus	0.56071			-
D1__Bacteria.D2__Firmicutes.D3__Bacilli.D4__Bacillales.D5__Sporolactobacillaceae.D6__uncultured	0.220731			-
D1__Bacteria.D2__Bacteroidetes.D3__Bacteroidia.D4__Bacteroidales.D5__Dysgonomonadaceae.D6__Petrimonas	0.471088			-
D1__Bacteria.D2__Proteobacteria.D3__Gammaproteobacteria.D4__PLTA13.D5__uncultured_soil_bacterium	0			-
D1__Bacteria.D2__Nitrospirae.D3__Nitrospira.D4__Nitrospirales.D5__Nitrospiraceae	1.57331			-
D1__Bacteria.D2__Firmicutes.D3__Clostridia.D4__Clostridiales.D5__Clostridiales_vadinBB60_group.D6__uncultured_organism	2.15557			-
D1__Bacteria.D2__Planctomycetes.D3__Planctomycetacia.D4__Pirellulales.D5__Pirellulaceae.D6__Pirellula	0			-
D1__Bacteria.D2__Entotheonellaeota.D3__Entotheonellia.D4__Entotheonellales.D5__Entotheonellaceae.D6__uncultured_bacterium	0.294796			-
D1__Bacteria.D2__Firmicutes.D3__Bacilli.D4__Lactobacillales.D5__Carnobacteriaceae.D6__Carnobacterium	0.396822			-
D1__Bacteria.D2__Proteobacteria.D3__Alphaproteobacteria.D4__Caulobacterales.D5__Caulobacteraceae.D6__Phenylobacterium	0.897214			-
D1__Bacteria.D2__Firmicutes.D3__Bacilli.D4__Lactobacillales.D5__Lactobacillaceae.D6__Lactobacillus	3.65999	PFBS	3.09868	0.00936022
D1__Archaea.D2__Euryarchaeota.D3__Methanobacteria.D4__Methanobacteriales	2.93254			-
D1__Bacteria.D2__Acidobacteria.D3__Acidobacteriia.D4__Subgroup_2.D5__uncultured_eubacterium_WD244	0			-
D1__Bacteria.D2__Actinobacteria.D3__Acidimicrobiia.D4__Microtrichales.D5__uncultured.D6__wastewater_metagenome	0			-
D1__Bacteria.D2__Proteobacteria.D3__Gammaproteobacteria.D4__Aeromonadales.D5__Aeromonadaceae.D6__Oceanisphaera	0			-
D1__Bacteria.D2__Bacteroidetes.D3__Ignavibacteria.D4__Kryptoniales.D5__BSV26.D6__uncultured_bacterium	0			-
D1__Bacteria.D2__Firmicutes.D3__Clostridia.D4__Clostridiales.D5__Peptostreptococcaceae.D6__Filifactor	0.55639			-
D1__Bacteria.D2__Proteobacteria.D3__Gammaproteobacteria.D4__Betaproteobacteriales.D5__Burkholderiaceae.D6__Azohydromonas	0.0835892			-
D1__Bacteria.D2__Proteobacteria.D3__Gammaproteobacteria.D4__Pseudomonadales.D5__Pseudomonadaceae.D6__Thiopseudomonas	0.758846			-
D1__Bacteria.D2__Firmicutes.D3__Clostridia.D4__Clostridiales.D5__Lachnospiraceae.D6__CAG_56	2.88185			-
D1__Bacteria.D2__Actinobacteria.D3__Thermoleophilia.D4__Gaiellales.D5__uncultured.D6__uncultured_Rubrobacterales_bacterium	0.710212			-
D1__Bacteria.D2__BRC1.D3__uncultured_Acidobacteria_bacterium.D4__uncultured_Acidobacteria_bacterium.D5__uncultured_Acidobacteria_bacterium	0			-
D1__Bacteria.D2__Actinobacteria.D3__Actinobacteria.D4__Micromonosporales.D5__Micromonosporaceae.D6__Virgisporangium	0.601068			-
D1__Bacteria.D2__Proteobacteria.D3__Alphaproteobacteria.D4__Micavibrionales	0.869327			-
D1__Bacteria.D2__Halanaerobiaeota.D3__Halanaerobiia.D4__Halanaerobiales.D5__Halanaerobiaceae.D6__Halocella	0			-
D1__Bacteria.D2__Actinobacteria.D3__Actinobacteria.D4__Corynebacteriales.D5__Nocardiaceae	0.96608			-
D1__Bacteria.D2__Actinobacteria.D3__Actinobacteria.D4__Micrococcales.D5__Micrococcaceae.D6__Micrococcus	1.57564			-
D1__Bacteria.D2__Actinobacteria.D3__Acidimicrobiia.D4__Actinomarinales.D5__uncultured.D6__bacterium_YC_LK_LKJ19	0			-
D1__Bacteria.D2__Firmicutes.D3__Clostridia.D4__Clostridiales.D5__Syntrophomonadaceae.D6__Syntrophomonas	0			-
D1__Bacteria.D2__Bacteroidetes.D3__Bacteroidia.D4__Bacteroidales.D5__Prevotellaceae.D6__Prevotella_6	1.66018			0.00134775
D1__Bacteria.D2__Bacteroidetes.D3__Bacteroidia.D4__Bacteroidales.D5__Prevotellaceae.D6__Prevotella_7	3.23468			0.000231735
D1__Bacteria.D2__Chloroflexi.D3__Gitt_GS_136.D4__uncultured_Chloroflexus_sp_.D5__uncultured_Chloroflexus_sp_.D6__uncultured_Chloroflexus_sp_	0			-
D1__Bacteria.D2__Bacteroidetes.D3__Bacteroidia.D4__Bacteroidales.D5__Prevotellaceae.D6__Prevotella_1	0.781866			-
D1__Bacteria.D2__Bacteroidetes.D3__Bacteroidia.D4__Bacteroidales.D5__Prevotellaceae.D6__Prevotella_2	2.71657			-
D1__Bacteria.D2__Chloroflexi.D3__AD3.D4__uncultured_Thermomicrobia_bacterium	0			-
D1__Bacteria.D2__WPS_2.D3__uncultured_Firmicutes_bacterium.D4__uncultured_Firmicutes_bacterium.D5__uncultured_Firmicutes_bacterium	0			-
D1__Bacteria.D2__Patescibacteria.D3__Microgenomatia.D4__Candidatus_Collierbacteria	0			-
D1__Bacteria.D2__Proteobacteria.D3__Gammaproteobacteria.D4__Milano_WF1B_44.D5__uncultured_bacterium	0			-
D1__Bacteria.D2__Proteobacteria.D3__Gammaproteobacteria.D4__Steroidobacterales.D5__Steroidobacteraceae	1.46381			-
D1__Bacteria.D2__Tenericutes.D3__Mollicutes.D4__Mollicutes_RF39.D5__uncultured_bacterium_adhufec202.D6__uncultured_bacterium_adhufec202	1.37296			-
D1__Bacteria.D2__Proteobacteria.D3__Gammaproteobacteria.D4__Betaproteobacteriales.D5__Hydrogenophilaceae.D6__Hydrogenophilus	0			-
D1__Bacteria.D2__Proteobacteria.D3__Alphaproteobacteria.D4__Rhizobiales.D5__Rhizobiaceae.D6__Mesorhizobium	0.846894			-
D1__Bacteria.D2__Bacteroidetes.D3__Bacteroidia.D4__Cytophagales.D5__Cyclobacteriaceae.D6__uncultured	0.281699			-
D1__Bacteria.D2__Firmicutes.D3__Erysipelotrichia.D4__Erysipelotrichales.D5__Erysipelotrichaceae.D6__Erysipelothrix	1.16311			-
D1__Bacteria.D2__Acidobacteria.D3__Subgroup_6.D4__uncultured_Acidobacterium_sp_.D5__uncultured_Acidobacterium_sp_	0.823952			-
D1__Bacteria.D2__Chloroflexi.D3__Anaerolineae.D4__SJA_15	0			-
D1__Bacteria.D2__Firmicutes.D3__Bacilli.D4__Bacillales.D5__Staphylococcaceae	1.61784			-
D1__Bacteria.D2__Firmicutes.D3__Clostridia.D4__Clostridiales.D5__Lachnospiraceae.D6__A2	0.753446			-
D1__Bacteria.D2__Firmicutes.D3__Bacilli.D4__Bacillales.D5__Paenibacillaceae.D6__Ammoniphilus	0.168313			-
D1__Bacteria.D2__Actinobacteria.D3__Coriobacteriia.D4__Coriobacteriales.D5__Eggerthellaceae.D6__Gordonibacter	1.7001			-
D1__Bacteria.D2__Proteobacteria.D3__Deltaproteobacteria.D4__Oligoflexales.D5__0319_6G20.D6__marine_metagenome	0			-
D1__Bacteria.D2__Proteobacteria.D3__Gammaproteobacteria.D4__Pseudomonadales.D5__Moraxellaceae.D6__uncultured	0			-
D1__Bacteria.D2__Actinobacteria.D3__Actinobacteria.D4__Pseudonocardiales.D5__Pseudonocardiaceae.D6__Pseudonocardia	1.14431			-
D1__Bacteria.D2__Armatimonadetes.D3__uncultured.D4__uncultured_bacterium.D5__uncultured_bacterium	0			-
D1__Bacteria.D2__Chloroflexi.D3__OLB14.D4__bacterium_SCGC_AG_212_C10	0			-
D1__Bacteria.D2__Proteobacteria.D3__Gammaproteobacteria.D4__PLTA13.D5__uncultured_soil_bacterium.D6__uncultured_soil_bacterium	0			-
D1__Bacteria.D2__Chloroflexi.D3__SHA_26.D4__uncultured_bacterium.D5__uncultured_bacterium.D6__uncultured_bacterium	0			-
D1__Bacteria.D2__Acidobacteria.D3__Subgroup_6.D4__uncultured_Acidobacteria_bacterium.D5__uncultured_Acidobacteria_bacterium.D6__uncultured_Acidobacteria_bacterium	0.118031			-
D1__Bacteria.D2__Proteobacteria.D3__Gammaproteobacteria.D4__Enterobacteriales.D5__Enterobacteriaceae.D6__Klebsiella	4.31123			-
D1__Bacteria.D2__Acidobacteria.D3__Acidobacteriia.D4__Acidobacteriales.D5__uncultured	1.11218			-
D1__Bacteria.D2__Armatimonadetes.D3__Fimbriimonadia.D4__Fimbriimonadales.D5__uncultured_soil_bacterium.D6__uncultured_soil_bacterium	0			-
D1__Bacteria.D2__Proteobacteria.D3__Deltaproteobacteria.D4__NB1_j.D5__uncultured_Desulfoglaeba_sp_.D6__uncultured_Desulfoglaeba_sp_	0			-
D1__Bacteria.D2__Fusobacteria.D3__Fusobacteriia.D4__Fusobacteriales	4.08279			-
D1__Bacteria.D2__GAL15	0.227356			-
D1__Bacteria.D2__Proteobacteria.D3__Gammaproteobacteria.D4__Milano_WF1B_44.D5__uncultured_bacterium.D6__uncultured_bacterium	0			-
D1__Bacteria.D2__Firmicutes.D3__Clostridia.D4__Clostridiales.D5__Clostridiaceae_1	4.05665			-
D1__Bacteria.D2__Proteobacteria.D3__Alphaproteobacteria.D4__Rhizobiales.D5__Beijerinckiaceae.D6__Methylobacterium	0.609171			-
D1__Bacteria.D2__Firmicutes.D3__Clostridia.D4__Clostridiales.D5__Clostridiaceae_2	0.220731			-
D1__Bacteria.D2__Chloroflexi.D3__Anaerolineae.D4__SBR1031.D5__A4b.D6__uncultured_bacterium	1.21201			-
D1__Bacteria.D2__Firmicutes.D3__Clostridia.D4__Clostridiales.D5__Clostridiaceae_4	0			-
D1__Bacteria.D2__Proteobacteria.D3__Alphaproteobacteria.D4__Rickettsiales.D5__Mitochondria	0.984688			-
D1__Bacteria.D2__Acidobacteria.D3__Holophagae.D4__Subgroup_7.D5__uncultured_Acidobacteriaceae_bacterium.D6__uncultured_Acidobacteriaceae_bacterium	1.00568			-
D1__Bacteria.D2__Actinobacteria.D3__Actinobacteria.D4__Glycomycetales.D5__Glycomycetaceae	0.0835892			-
D1__Bacteria.D2__Proteobacteria.D3__Alphaproteobacteria.D4__Tistrellales.D5__Geminicoccaceae.D6__uncultured	0.585569			-
D1__Bacteria.D2__Proteobacteria.D3__Gammaproteobacteria.D4__Betaproteobacteriales.D5__Burkholderiaceae.D6__Lautropia	1.00726			-
D1__Bacteria.D2__Firmicutes.D3__Clostridia.D4__Clostridiales.D5__Clostridiaceae_2.D6__Serpentinicella	0.220731			-
D1__Bacteria.D2__Chlamydiae.D3__Chlamydiae.D4__Chlamydiales	0.806061			-
D1__Bacteria.D2__Proteobacteria.D3__Alphaproteobacteria.D4__Puniceispirillales	0			-
D1__Archaea.D2__Euryarchaeota.D3__Methanobacteria.D4__Methanobacteriales.D5__Methanobacteriaceae.D6__Methanobrevibacter	2.93254			-
D1__Bacteria.D2__Acidobacteria.D3__Subgroup_25.D4__uncultured_Acidobacteria_bacterium.D5__uncultured_Acidobacteria_bacterium.D6__uncultured_Acidobacteria_bacterium	0			-
D1__Archaea.D2__Nanoarchaeaeota.D3__Woesearchaeia.D4__uncultured_archaeon.D5__uncultured_archaeon.D6__uncultured_archaeon	0			-
D1__Bacteria.D2__Acidobacteria.D3__Subgroup_6.D4__uncultured_Holophaga_sp_	0.108044			-
D1__Bacteria.D2__Proteobacteria.D3__Alphaproteobacteria.D4__Azospirillales.D5__Azospirillaceae.D6__Azospirillum	0.291927			-
D1__Bacteria.D2__Firmicutes.D3__Clostridia.D4__Clostridiales.D5__Ruminococcaceae.D6__Pygmaiobacter	1.12292			-
D1__Bacteria.D2__Chloroflexi.D3__Anaerolineae.D4__SBR1031.D5__A4b	1.56543			-
D1__Bacteria.D2__Firmicutes.D3__Bacilli.D4__Lactobacillales.D5__Aerococcaceae.D6__Aerococcus	0.658674			-
D1__Bacteria.D2__Spirochaetes.D3__Leptospirae.D4__Leptospirales.D5__Leptospiraceae.D6__Turneriella	0			-
D1__Bacteria.D2__Proteobacteria.D3__Alphaproteobacteria.D4__Rhizobiales.D5__Devosiaceae.D6__Devosia	0.742464			-
D1__Bacteria.D2__Firmicutes.D3__Clostridia.D4__Clostridiales.D5__Lachnospiraceae.D6__Lachnoclostridium	4.20529	NHF	3.75647	0.00521794
D1__Bacteria.D2__Elusimicrobia.D3__Lineage_IIa.D4__uncultured_soil_bacterium.D5__uncultured_soil_bacterium	0			-
D1__Bacteria.D2__Firmicutes.D3__Bacilli.D4__Bacillales.D5__Bacillaceae.D6__Caldibacillus	0			-
D1__Bacteria.D2__Actinobacteria.D3__Actinobacteria.D4__Frankiales.D5__Sporichthyaceae	0.944672			-
D1__Bacteria.D2__Firmicutes.D3__Clostridia.D4__Clostridiales.D5__Defluviitaleaceae.D6__Defluviitaleaceae_UCG_011	1.73224			-
D1__Bacteria.D2__Bacteroidetes.D3__Bacteroidia.D4__Sphingobacteriales.D5__env_OPS_17.D6__uncultured_bacterium	0.384619			-
D1__Bacteria.D2__Bacteroidetes.D3__Bacteroidia.D4__Flavobacteriales.D5__Weeksellaceae	1.57816			0.00521741
D1__Bacteria.D2__Proteobacteria.D3__Alphaproteobacteria.D4__Sphingomonadales.D5__Sphingomonadaceae.D6__Altererythrobacter	1.19026			-
D1__Bacteria.D2__Firmicutes.D3__Bacilli.D4__Lactobacillales.D5__Aerococcaceae.D6__Dolosicoccus	0			-
D1__Bacteria.D2__Chloroflexi.D3__Chloroflexia.D4__Chloroflexales.D5__Roseiflexaceae	0.483535			-
D1__Bacteria.D2__Actinobacteria.D3__Actinobacteria.D4__Streptosporangiales.D5__Thermomonosporaceae.D6__Actinocorallia	0			-
D1__Bacteria.D2__Firmicutes.D3__Erysipelotrichia.D4__Erysipelotrichales.D5__Erysipelotrichaceae.D6__ZOR0006	0.0569997			-
D1__Bacteria.D2__Bacteroidetes.D3__Bacteroidia.D4__Bacteroidales.D5__F082.D6__Bacteroidales_bacterium_Bact_22	0			-
D1__Bacteria.D2__Actinobacteria.D3__Nitriliruptoria.D4__Euzebyales.D5__Euzebyaceae.D6__uncultured	0.823952			-
D1__Bacteria.D2__Proteobacteria.D3__Gammaproteobacteria.D4__Betaproteobacteriales.D5__Burkholderiaceae.D6__Parasutterella	4.1683			-
D1__Bacteria.D2__Acidobacteria.D3__Subgroup_6.D4__uncultured_bacterium_DA008	0			-
D1__Bacteria.D2__Rokubacteria	0.916223			-
D1__Bacteria.D2__Proteobacteria.D3__Alphaproteobacteria.D4__Rhizobiales.D5__Xanthobacteraceae.D6__uncultured	1.18883			-
D1__Bacteria.D2__Bacteroidetes.D3__Bacteroidia.D4__Sphingobacteriales.D5__Lentimicrobiaceae.D6__uncultured_eubacterium_E1_K9	0			-
D1__Bacteria.D2__Firmicutes.D3__Clostridia.D4__Clostridiales.D5__Ruminococcaceae.D6__Hydrogenoanaerobacterium	1.9597			8.58325e-05
D1__Bacteria.D2__Acidobacteria.D3__Subgroup_22.D4__uncultured_bacterium	0			-
D1__Bacteria.D2__Acidobacteria.D3__Subgroup_17.D4__uncultured_Holophaga_sp_.D5__uncultured_Holophaga_sp_	0			-
D1__Bacteria.D2__Proteobacteria.D3__Gammaproteobacteria.D4__Diplorickettsiales.D5__Diplorickettsiaceae.D6__uncultured	0.975634			-
D1__Bacteria.D2__Gemmatimonadetes.D3__AKAU4049.D4__uncultured_bacterium.D5__uncultured_bacterium	0.772118			-
D1__Bacteria.D2__Proteobacteria.D3__Alphaproteobacteria.D4__Acetobacterales.D5__Acetobacteraceae.D6__Craurococcus	0			-
D1__Bacteria.D2__Bacteroidetes.D3__Bacteroidia.D4__Cytophagales.D5__Cyclobacteriaceae	0.486677			-
D1__Bacteria.D2__Patescibacteria.D3__Gracilibacteria.D4__groundwater_metagenome.D5__groundwater_metagenome	0			-
D1__Bacteria.D2__Firmicutes.D3__Clostridia.D4__Clostridiales.D5__Peptococcaceae.D6__Pelotomaculum	0			-
D1__Bacteria.D2__Actinobacteria.D3__0319_7L14.D4__uncultured_actinobacterium	1.19654			-
D1__Bacteria.D2__Acidobacteria.D3__Subgroup_17.D4__uncultured_Acidobacteriaceae_bacterium.D5__uncultured_Acidobacteriaceae_bacterium	0			-
D1__Bacteria.D2__Acidobacteria.D3__Subgroup_6.D4__uncultured_Acidobacteria_bacterium	0.118031			-
D1__Bacteria.D2__Proteobacteria.D3__Deltaproteobacteria.D4__Syntrophobacterales.D5__Syntrophaceae	0.220731			-
D1__Bacteria.D2__Bacteroidetes.D3__Bacteroidia.D4__Bacteroidales.D5__Prevotellaceae.D6__Prevotellaceae_YAB2003_group	0			-
D1__Bacteria.D2__Actinobacteria.D3__Acidimicrobiia.D4__IMCC26256.D5__uncultured_Acidimicrobidae_bacterium.D6__uncultured_Acidimicrobidae_bacterium	0.084778			-
D1__Bacteria.D2__Firmicutes.D3__Erysipelotrichia.D4__Erysipelotrichales.D5__Erysipelotrichaceae.D6__Faecalicoccus	0.450505			-
D1__Bacteria.D2__Actinobacteria.D3__Actinobacteria.D4__Micrococcales.D5__Dermatophilaceae	0			-
D1__Bacteria.D2__Proteobacteria.D3__Deltaproteobacteria.D4__NB1_j.D5__uncultured_delta_proteobacterium.D6__uncultured_delta_proteobacterium	0			-
D1__Bacteria.D2__Proteobacteria.D3__Alphaproteobacteria.D4__Elsterales.D5__uncultured	1.06913			-
D1__Bacteria.D2__Firmicutes.D3__Clostridia.D4__Clostridiales.D5__Lachnospiraceae.D6__Bacteroides_pectinophilus_group	0			-
D1__Archaea.D2__Thaumarchaeota.D3__Nitrososphaeria.D4__Nitrososphaerales.D5__Nitrososphaeraceae.D6__Candidatus_Nitrososphaera	0.220731			-
D1__Bacteria.D2__Proteobacteria.D3__Gammaproteobacteria.D4__Betaproteobacteriales.D5__Neisseriaceae.D6__Eikenella	0			-
D1__Bacteria.D2__Chloroflexi.D3__Dehalococcoidia.D4__SAR202_clade.D5__uncultured_bacterium	0			-
D1__Bacteria.D2__Chlamydiae.D3__Chlamydiae.D4__Chlamydiales.D5__Simkaniaceae	0			-
D1__Bacteria.D2__Actinobacteria.D3__Thermoleophilia.D4__Gaiellales.D5__Gaiellaceae	1.47686			0.0120569
D1__Bacteria.D2__Proteobacteria.D3__Gammaproteobacteria.D4__Oceanospirillales.D5__Marinomonadaceae	0			-
D1__Bacteria.D2__Patescibacteria.D3__Microgenomatia.D4__Candidatus_Pacebacteria.D5__uncultured_organism.D6__uncultured_organism	0			-
D1__Bacteria.D2__Patescibacteria.D3__Parcubacteria.D4__Candidatus_Yanofskybacteria	0			-
D1__Bacteria.D2__Proteobacteria.D3__Alphaproteobacteria.D4__uncultured.D5__uncultured_Rhodobacteraceae_bacterium.D6__uncultured_Rhodobacteraceae_bacterium	0.852439			-
D1__Bacteria.D2__Acidobacteria.D3__Subgroup_6.D4__uncultured_Anaeromyxobacter_sp_.D5__uncultured_Anaeromyxobacter_sp_.D6__uncultured_Anaeromyxobacter_sp_	0			-
D1__Bacteria.D2__Actinobacteria.D3__Actinobacteria.D4__Corynebacteriales.D5__Nocardiaceae.D6__Nocardia	0			-
D1__Bacteria.D2__Firmicutes.D3__Clostridia.D4__Clostridiales.D5__Lachnospiraceae.D6__Agathobacter	3.19246			-
D1__Bacteria.D2__Bacteroidetes.D3__Bacteroidia.D4__Bacteroidales.D5__F082	0.0929229			-
D1__Bacteria.D2__Bacteroidetes.D3__Ignavibacteria.D4__OPB56.D5__uncultured_bacterium_KF_JG30_B11.D6__uncultured_bacterium_KF_JG30_B11	0			-
D1__Bacteria.D2__Bacteroidetes.D3__Bacteroidia.D4__Bacteroidales.D5__Prevotellaceae.D6__Prevotella	2.2156			-
D1__Bacteria.D2__Proteobacteria.D3__Deltaproteobacteria.D4__Myxococcales.D5__uncultured.D6__uncultured_bacterium	0.975184			-
D1__Bacteria.D2__Proteobacteria.D3__Deltaproteobacteria.D4__Myxococcales.D5__Polyangiaceae.D6__Sorangium	0.0621341			-
D1__Bacteria.D2__Deferribacteres.D3__Deferribacteres	0.0466552			-
D1__Bacteria.D2__Acidobacteria.D3__Acidobacteriia.D4__Subgroup_2.D5__bacterium_enrichment_culture_clone_heteroC52_4W	0			-
D1__Bacteria.D2__Epsilonbacteraeota.D3__Campylobacteria.D4__Campylobacterales.D5__Arcobacteraceae	1.58545			-
D1__Bacteria.D2__Chloroflexi.D3__Anaerolineae.D4__Ardenticatenales.D5__Ardenticatenaceae.D6__uncultured	1.26193			-
D1__Bacteria.D2__Proteobacteria.D3__Gammaproteobacteria.D4__Cellvibrionales.D5__Halieaceae	0			-
D1__Bacteria.D2__Proteobacteria.D3__Alphaproteobacteria.D4__uncultured.D5__uncultured_deep_sea_bacterium	0.396822			-
D1__Bacteria.D2__Coprothermobacteraeota	0			-
D1__Bacteria.D2__Patescibacteria.D3__Parcubacteria.D4__uncultured_Parcubacteria_group_bacterium.D5__uncultured_Parcubacteria_group_bacterium.D6__uncultured_Parcubacteria_group_bacterium	0			-
D1__Bacteria.D2__Firmicutes.D3__Erysipelotrichia.D4__Erysipelotrichales.D5__Erysipelotrichaceae.D6__Merdibacter	0.814377			0.0254789
D1__Bacteria.D2__Firmicutes.D3__Bacilli.D4__Lactobacillales.D5__Leuconostocaceae	2.50999			0.00727003
D1__Bacteria.D2__Proteobacteria.D3__Deltaproteobacteria.D4__Myxococcales.D5__P3OB_42.D6__uncultured_proteobacterium	0.25968			-
D1__Bacteria.D2__Cloacimonetes.D3__Cloacimonadia.D4__Cloacimonadales.D5__Cloacimonadaceae.D6__W5	0			-
D1__Bacteria.D2__WPS_2.D3__Burkholderiales_bacterium_Beta_02.D4__Burkholderiales_bacterium_Beta_02.D5__Burkholderiales_bacterium_Beta_02	0.779547			-
D1__Bacteria.D2__Chloroflexi.D3__AD3.D4__uncultured_Thermomicrobia_bacterium.D5__uncultured_Thermomicrobia_bacterium	0			-
D1__Bacteria.D2__Firmicutes.D3__Clostridia.D4__Clostridiales.D5__Lachnospiraceae.D6__Eubacterium_ventriosum_group	3.48751			-
D1__Bacteria.D2__Armatimonadetes.D3__uncultured.D4__metagenome.D5__metagenome	0			-
D1__Bacteria.D2__Proteobacteria.D3__Gammaproteobacteria.D4__JTB23.D5__uncultured_gamma_proteobacterium.D6__uncultured_gamma_proteobacterium	0.409074			-
D1__Bacteria.D2__Proteobacteria.D3__Gammaproteobacteria.D4__Betaproteobacteriales.D5__Methylophilaceae.D6__Methylobacillus	0.319083			-
D1__Bacteria.D2__Proteobacteria.D3__Alphaproteobacteria.D4__uncultured.D5__uncultured_Rhodospirillales_bacterium.D6__uncultured_Rhodospirillales_bacterium	0.101151			-
D1__Bacteria.D2__Bacteroidetes.D3__Bacteroidia.D4__Bacteroidales.D5__Muribaculaceae.D6__uncultured_Barnesiella_sp_	0.822791			-
D1__Bacteria.D2__Proteobacteria.D3__Gammaproteobacteria.D4__Betaproteobacteriales.D5__Nitrosomonadaceae	2.16929			-
D1__Bacteria.D2__Actinobacteria.D3__Actinobacteria.D4__Kineosporiales.D5__Kineosporiaceae.D6__Quadrisphaera	0			-
D1__Bacteria.D2__Planctomycetes.D3__Planctomycetacia.D4__Pirellulales	0			-
D1__Bacteria.D2__Cyanobacteria.D3__Melainabacteria.D4__Gastranaerophilales.D5__Candidatus_Gastranaerophilales_bacterium_Zag_111	0			-
D1__Bacteria.D2__Bacteroidetes.D3__Bacteroidia.D4__Cytophagales.D5__Spirosomaceae.D6__Dyadobacter	0.220731			-
D1__Bacteria.D2__Lentisphaerae.D3__Lentisphaeria.D4__Victivallales.D5__vadinBE97.D6__uncultured_rumen_bacterium	1.26731			-
D1__Bacteria.D2__Proteobacteria.D3__Gammaproteobacteria.D4__Thiomicrospirales	0.432539			-
D1__Bacteria.D2__Actinobacteria.D3__Acidimicrobiia.D4__IMCC26256.D5__metagenome	0			-
D1__Bacteria.D2__Actinobacteria.D3__Actinobacteria.D4__Pseudonocardiales.D5__Pseudonocardiaceae.D6__Saccharopolyspora	0.251946			-
D1__Bacteria.D2__Epsilonbacteraeota.D3__Campylobacteria.D4__Campylobacterales.D5__Helicobacteraceae	1.37999			-
D1__Bacteria.D2__Firmicutes.D3__Bacilli.D4__Lactobacillales.D5__Lactobacillaceae.D6__Pediococcus	1.63208			0.00603339
D1__Bacteria.D2__Latescibacteria.D3__metagenome.D4__metagenome	0.0835892			-
D1__Bacteria.D2__Cyanobacteria.D3__Sericytochromatia.D4__Cyanobacteria_Melainabacteria_group_bacterium_S15B_MN24_CBMW_12.D5__Cyanobacteria_Melainabacteria_group_bacterium_S15B_MN24_CBMW_12.D6__Cyanobacteria_Melainabacteria_group_bacterium_S15B_MN24_CBMW_12	0			-
D1__Bacteria.D2__Firmicutes.D3__Bacilli.D4__Bacillales.D5__Planococcaceae	1.14522			-
D1__Bacteria.D2__Proteobacteria.D3__Alphaproteobacteria.D4__Acetobacterales.D5__Acetobacteraceae	0.779275			-
D1__Bacteria.D2__Proteobacteria.D3__Alphaproteobacteria.D4__Rhizobiales.D5__Devosiaceae.D6__Pelagibacterium	0			-
D1__Bacteria.D2__Proteobacteria.D3__Deltaproteobacteria.D4__Bdellovibrionales.D5__Bacteriovoracaceae	0			-
D1__Bacteria.D2__Actinobacteria.D3__MB_A2_108.D4__Actinobacteria_bacterium_RBG_19FT_COMBO_70_19	0.35803			-
D1__Bacteria.D2__Chlamydiae.D3__Chlamydiae.D4__Chlamydiales.D5__cvE6	0			-
D1__Bacteria.D2__Bacteroidetes.D3__Bacteroidia.D4__Cytophagales.D5__Spirosomaceae.D6__Persicitalea	0			-
D1__Bacteria.D2__Chloroflexi.D3__Ktedonobacteria.D4__C0119.D5__uncultured_Chloroflexi_bacterium	0			-
D1__Bacteria.D2__Actinobacteria.D3__Acidimicrobiia.D4__uncultured	1.43636			-
D1__Bacteria.D2__Planctomycetes.D3__OM190.D4__uncultured_bacterium	0.220731			-
D1__Bacteria.D2__Planctomycetes	1.22233			-
D1__Bacteria.D2__Deinococcus_Thermus.D3__Deinococci.D4__Deinococcales.D5__Trueperaceae.D6__Truepera	0.279102			-
D1__Bacteria.D2__Firmicutes.D3__Clostridia.D4__Clostridiales.D5__Family_XI.D6__Finegoldia	1.70976			-
D1__Bacteria.D2__Firmicutes.D3__Clostridia.D4__Clostridiales.D5__Peptococcaceae.D6__uncultured	1.74641			-
D1__Bacteria.D2__Chloroflexi.D3__Gitt_GS_136.D4__uncultured_Chloroflexus_sp_	0			-
D1__Bacteria.D2__Gemmatimonadetes.D3__Longimicrobia.D4__Longimicrobiales.D5__Longimicrobiaceae.D6__uncultured_prokaryote	0			-
D1__Bacteria.D2__Actinobacteria.D3__MB_A2_108.D4__uncultured_Actinomycetales_bacterium.D5__uncultured_Actinomycetales_bacterium.D6__uncultured_Actinomycetales_bacterium	0.242136			-
D1__Bacteria.D2__Elusimicrobia.D3__Lineage_IIc.D4__uncultured_bacterium.D5__uncultured_bacterium.D6__uncultured_bacterium	0			-
D1__Bacteria.D2__Halanaerobiaeota.D3__Halanaerobiia.D4__Halanaerobiales	0			-
D1__Bacteria.D2__Proteobacteria.D3__Gammaproteobacteria.D4__PLTA13.D5__metagenome	0			-
D1__Bacteria.D2__Gemmatimonadetes.D3__AKAU4049	0.888493			-
D1__Bacteria.D2__Proteobacteria.D3__Gammaproteobacteria.D4__Aeromonadales.D5__Succinivibrionaceae	3.05847			-
D1__Bacteria.D2__Bacteroidetes.D3__Bacteroidia.D4__Chitinophagales.D5__Chitinophagaceae.D6__Pseudoflavitalea	0			-
D1__Bacteria.D2__Proteobacteria.D3__Gammaproteobacteria.D4__PLTA13.D5__uncultured_bacterium	0			-
D1__Bacteria.D2__Proteobacteria.D3__Gammaproteobacteria.D4__Run_SP154.D5__metagenome	0.484339			-
D1__Bacteria.D2__Proteobacteria.D3__Deltaproteobacteria.D4__Myxococcales.D5__P3OB_42	0.481529			-
D1__Bacteria.D2__Actinobacteria.D3__Acidimicrobiia.D4__Acidimicrobiales.D5__Acidimicrobiaceae	0			-
D1__Bacteria.D2__Actinobacteria.D3__Nitriliruptoria.D4__Euzebyales	0.823952			-
D1__Bacteria.D2__Proteobacteria.D3__Alphaproteobacteria.D4__Caulobacterales.D5__Hyphomonadaceae.D6__Hirschia	0.625074			-
D1__Bacteria.D2__Actinobacteria.D3__Acidimicrobiia.D4__IMCC26256.D5__uncultured_Aciditerrimonas_sp_.D6__uncultured_Aciditerrimonas_sp_	1.42387			0.0436559
D1__Bacteria.D2__Actinobacteria.D3__Actinobacteria.D4__Bifidobacteriales.D5__Bifidobacteriaceae.D6__Gardnerella	0.953197			-
D1__Bacteria.D2__Bacteroidetes.D3__Bacteroidia.D4__Bacteroidales.D5__Bacteroidales_UCG_001.D6__uncultured_rumen_bacterium	0			-
D1__Bacteria.D2__Acidobacteria.D3__Blastocatellia__Subgroup_4_.D4__Blastocatellales	1.41118			-
D1__Bacteria.D2__Proteobacteria.D3__Deltaproteobacteria.D4__Myxococcales.D5__Archangiaceae	0.675868			-
D1__Bacteria.D2__Actinobacteria.D3__Acidimicrobiia.D4__uncultured.D5__uncultured_Iamia_sp_.D6__uncultured_Iamia_sp_	0.736802			-
D1__Bacteria.D2__Firmicutes.D3__Clostridia.D4__Clostridiales.D5__Family_XIII	2.85322			-
D1__Bacteria.D2__Proteobacteria.D3__Deltaproteobacteria.D4__Myxococcales.D5__mle1_27.D6__uncultured_delta_proteobacterium	0			-
D1__Bacteria.D2__Actinobacteria.D3__Actinobacteria.D4__Micromonosporales	1.43387			-
D1__Bacteria.D2__Bacteroidetes.D3__Bacteroidia.D4__Bacteroidales.D5__Paludibacteraceae.D6__uncultured	0			-
D1__Bacteria.D2__Proteobacteria.D3__Alphaproteobacteria.D4__Rhizobiales.D5__Rhizobiales_Incertae_Sedis	1.24962			-
D1__Bacteria.D2__Firmicutes.D3__Clostridia.D4__Clostridiales.D5__Family_XVIII	0			-
D1__Bacteria.D2__Bacteroidetes.D3__Bacteroidia.D4__Bacteroidales.D5__Tannerellaceae	4.32374	PFBS	3.6133	0.0314834
D1__Bacteria.D2__Proteobacteria.D3__Alphaproteobacteria.D4__Rhodospirillales.D5__Rhodospirillaceae.D6__uncultured	0			-
D1__Bacteria.D2__Acidobacteria.D3__Acidobacteriia.D4__Subgroup_13.D5__uncultured_bacterium	0			-
D1__Bacteria.D2__Firmicutes.D3__Clostridia.D4__Clostridiales.D5__Ruminococcaceae.D6__uncultured	3.12816			0.0110785
D1__Bacteria.D2__Verrucomicrobia.D3__Verrucomicrobiae.D4__Pedosphaerales.D5__Pedosphaeraceae.D6__Verrucomicrobia_bacterium_LX181	0			-
D1__Bacteria.D2__Firmicutes.D3__Bacilli.D4__Lactobacillales.D5__Enterococcaceae.D6__Enterococcus	3.47327	PFBS	3.0458	0.00111122
D1__Bacteria.D2__Proteobacteria.D3__Gammaproteobacteria.D4__Betaproteobacteriales.D5__Chromobacteriaceae	0			-
D1__Bacteria.D2__Cyanobacteria.D3__Oxyphotobacteria.D4__Nostocales.D5__Oscillatoriaceae.D6__Planktothricoides_SR001	0			-
D1__Bacteria.D2__Chloroflexi.D3__Chloroflexia.D4__Thermomicrobiales.D5__Thermomicrobiaceae.D6__Nitrolancea	0.782559			-
D1__Bacteria.D2__Rokubacteria.D3__NC10.D4__Rokubacteriales.D5__uncultured_bacterium.D6__uncultured_bacterium	0.851586			-
D1__Bacteria.D2__Firmicutes.D3__Clostridia.D4__Clostridiales.D5__Lachnospiraceae.D6__Tyzzerella	1.90691			-
D1__Bacteria.D2__Fusobacteria.D3__Fusobacteriia.D4__Fusobacteriales.D5__Leptotrichiaceae.D6__Sneathia	1.17084			-
D1__Bacteria.D2__Proteobacteria.D3__Gammaproteobacteria.D4__Oceanospirillales.D5__Saccharospirillaceae.D6__Litoribrevibacter	0.339174			-
D1__Bacteria.D2__Firmicutes.D3__Clostridia	5.6332			-
D1__Bacteria.D2__Proteobacteria.D3__Gammaproteobacteria.D4__Alteromonadales.D5__Marinobacteraceae.D6__Marinobacter	1.75006			0.0315749
D1__Bacteria.D2__Proteobacteria.D3__Deltaproteobacteria.D4__Bdellovibrionales.D5__Bdellovibrionaceae.D6__OM27_clade	0.56071			-
D1__Bacteria.D2__Proteobacteria.D3__Deltaproteobacteria.D4__Bradymonadales.D5__Bradymonadaceae.D6__uncultured_proteobacterium	0			-
D1__Bacteria.D2__Cloacimonetes.D3__Cloacimonadia	0			-
D1__Bacteria.D2__Actinobacteria.D3__Actinobacteria.D4__Frankiales.D5__Cryptosporangiaceae.D6__Cryptosporangium	0			-
D1__Bacteria.D2__Proteobacteria.D3__Alphaproteobacteria.D4__Rhodovibrionales.D5__Fodinicurvataceae	0			-
D1__Bacteria.D2__Actinobacteria.D3__Acidimicrobiia.D4__Microtrichales.D5__Ilumatobacteraceae.D6__CL500_29_marine_group	0.420954			-
D1__Bacteria.D2__Proteobacteria.D3__Alphaproteobacteria.D4__Azospirillales.D5__uncultured	0.677151			-
D1__Bacteria.D2__Proteobacteria.D3__Gammaproteobacteria.D4__Enterobacteriales.D5__Enterobacteriaceae.D6__Buchnera	0.146553			-
D1__Bacteria.D2__Firmicutes.D3__Bacilli.D4__Bacillales.D5__Planococcaceae.D6__Chryseomicrobium	0.104081			-
D1__Bacteria.D2__Proteobacteria.D3__Gammaproteobacteria.D4__Nitrosococcales	0.220731			-
D1__Bacteria.D2__Proteobacteria.D3__Gammaproteobacteria.D4__Steroidobacterales.D5__Steroidobacteraceae.D6__Povalibacter	0			-
D1__Bacteria.D2__Firmicutes.D3__Bacilli.D4__Bacillales.D5__Bacillaceae.D6__Fictibacillus	1.02029			-
D1__Bacteria.D2__Firmicutes.D3__Clostridia.D4__Clostridiales.D5__Lachnospiraceae.D6__Syntrophococcus	0.609983			-
D1__Bacteria.D2__Kiritimatiellaeota.D3__Kiritimatiellae	0.781244			-
D1__Bacteria.D2__Gemmatimonadetes.D3__BD2_11_terrestrial_group.D4__uncultured_Gemmatimonadales_bacterium.D5__uncultured_Gemmatimonadales_bacterium	0			-
D1__Bacteria.D2__Proteobacteria.D3__Alphaproteobacteria.D4__Micavibrionales.D5__uncultured.D6__metagenome	0			-
D1__Bacteria.D2__Proteobacteria.D3__Gammaproteobacteria.D4__Betaproteobacteriales.D5__Burkholderiaceae	4.27757			-
D1__Bacteria.D2__Proteobacteria.D3__Gammaproteobacteria.D4__Betaproteobacteriales.D5__Burkholderiaceae.D6__Duganella	0			-
D1__Bacteria.D2__Firmicutes.D3__Clostridia.D4__Clostridiales.D5__Gracilibacteraceae.D6__Lutispora	0.215655			-
D1__Bacteria.D2__WPS_2.D3__uncultured_Firmicutes_bacterium.D4__uncultured_Firmicutes_bacterium	0			-
D1__Bacteria.D2__Proteobacteria.D3__Alphaproteobacteria.D4__Rhizobiales.D5__Beijerinckiaceae.D6__Roseiarcus	0.0584305			-
D1__Bacteria.D2__Actinobacteria.D3__Actinobacteria.D4__Streptosporangiales.D5__Thermomonosporaceae.D6__Actinomadura	0.93237			-
D1__Bacteria.D2__Actinobacteria.D3__Rubrobacteria.D4__Rubrobacterales	1.37736			0.00521741
D1__Bacteria.D2__Proteobacteria.D3__Gammaproteobacteria.D4__JTB23.D5__uncultured_marine_microorganism	0			-
D1__Bacteria.D2__Cyanobacteria.D3__Oxyphotobacteria.D4__Nostocales	0			-
D1__Bacteria.D2__Synergistetes.D3__Synergistia.D4__Synergistales.D5__Synergistaceae	2.37392			3.08853e-07
D1__Bacteria.D2__Lentisphaerae.D3__Lentisphaeria.D4__Victivallales.D5__Victivallaceae.D6__uncultured_organism	0.50789			-
D1__Bacteria.D2__Bacteroidetes.D3__Rhodothermia.D4__Rhodothermales.D5__Rhodothermaceae.D6__uncultured	0.928687			-
D1__Bacteria.D2__Acidobacteria.D3__Blastocatellia__Subgroup_4_.D4__Pyrinomonadales.D5__Pyrinomonadaceae	1.60699			-
D1__Bacteria.D2__Patescibacteria.D3__Microgenomatia.D4__Candidatus_Pacebacteria.D5__Microgenomates_group_bacterium_RBG_16_45_19	0			-
D1__Bacteria.D2__Proteobacteria.D3__Gammaproteobacteria.D4__Coxiellales	0			-
D1__Bacteria.D2__Chloroflexi.D3__JG30_KF_CM66.D4__metagenome	0			-
D1__Bacteria.D2__Proteobacteria.D3__Gammaproteobacteria.D4__Methylococcales.D5__Methylococcaceae	0			-
D1__Bacteria.D2__Actinobacteria.D3__Actinobacteria.D4__Micromonosporales.D5__Micromonosporaceae.D6__Rhizocola	0.0835892			-
D1__Bacteria.D2__Verrucomicrobia.D3__Verrucomicrobiae.D4__Pedosphaerales.D5__Pedosphaeraceae.D6__uncultured_subdivision_3_bacterium	0.857647			-
D1__Bacteria.D2__Proteobacteria.D3__Alphaproteobacteria.D4__Thalassobaculales.D5__uncultured	0			-
D1__Bacteria.D2__Acidobacteria.D3__Subgroup_17.D4__uncultured_bacterium.D5__uncultured_bacterium.D6__uncultured_bacterium	0.0395637			-
D1__Bacteria.D2__Actinobacteria.D3__MB_A2_108.D4__uncultured_Actinomycetales_bacterium	0.242136			-
D1__Bacteria.D2__Proteobacteria.D3__Gammaproteobacteria.D4__Cardiobacteriales.D5__Wohlfahrtiimonadaceae.D6__Wohlfahrtiimonas	0			-
D1__Bacteria.D2__Firmicutes.D3__Negativicutes.D4__Selenomonadales.D5__Veillonellaceae.D6__Allisonella	2.33217			-
D1__Bacteria.D2__Bacteroidetes.D3__Bacteroidia.D4__Bacteroidales.D5__Bacteroidetes_vadinHA17.D6__uncultured_bacterium	0			-
D1__Bacteria.D2__Proteobacteria.D3__Gammaproteobacteria.D4__Legionellales	0			-
D1__Bacteria.D2__Actinobacteria.D3__Actinobacteria.D4__Micrococcales.D5__Intrasporangiaceae.D6__Aquipuribacter	0			-
D1__Bacteria.D2__Bacteroidetes.D3__Bacteroidia.D4__Flavobacteriales.D5__Weeksellaceae.D6__Algoriella	0			-
D1__Bacteria.D2__Proteobacteria.D3__Gammaproteobacteria.D4__Xanthomonadales.D5__Xanthomonadaceae.D6__Arenimonas	0.535447			-
D1__Bacteria.D2__Firmicutes.D3__Clostridia.D4__Clostridiales.D5__Ruminococcaceae.D6__Flavonifractor	3.28252			0.00166863
D1__Bacteria.D2__Actinobacteria.D3__Actinobacteria.D4__Propionibacteriales.D5__Propionibacteriaceae	1.67351			0.00526501
D1__Bacteria.D2__Elusimicrobia.D3__Lineage_IIa.D4__uncultured_bacterium.D5__uncultured_bacterium.D6__uncultured_bacterium	0			-
D1__Bacteria.D2__Proteobacteria.D3__Gammaproteobacteria.D4__Betaproteobacteriales.D5__Methylophilaceae.D6__Methylotenera	0			-
D1__Bacteria.D2__Acidobacteria.D3__Acidobacteriia.D4__Subgroup_2.D5__uncultured_Acidobacteria_bacterium.D6__uncultured_Acidobacteria_bacterium	1.10025			-
D1__Bacteria.D2__Chloroflexi.D3__Anaerolineae.D4__SBR1031.D5__uncultured_soil_bacterium.D6__uncultured_soil_bacterium	0.9335			-
D1__Bacteria.D2__Acidobacteria.D3__Acidobacteriia.D4__Acidobacteriales.D5__Acidobacteriaceae__Subgroup_1_.D6__Acidicapsa	0			-
D1__Bacteria.D2__Firmicutes.D3__Clostridia.D4__Clostridiales.D5__Lachnospiraceae.D6__uncultured	2.94176			-
D1__Bacteria.D2__Proteobacteria.D3__Alphaproteobacteria.D4__Micavibrionales.D5__uncultured.D6__uncultured_eubacterium_WD2107	0			-
D1__Bacteria.D2__Bacteroidetes.D3__Bacteroidia.D4__Bacteroidales.D5__Marinifilaceae	3.82381	PFBS	3.44992	0.00491233
D1__Bacteria.D2__Proteobacteria.D3__Deltaproteobacteria	3.36966			0.00339488
D1__Bacteria.D2__Firmicutes.D3__Clostridia.D4__Clostridiales.D5__Family_XI.D6__Peptoniphilus	2.0252			0.0406523
D1__Bacteria.D2__Proteobacteria.D3__Gammaproteobacteria.D4__JTB23	0.409074			-
D1__Bacteria.D2__Firmicutes.D3__Clostridia.D4__DTU014.D5__metagenome.D6__metagenome	0.429599			-
D1__Bacteria.D2__Actinobacteria.D3__Coriobacteriia.D4__Coriobacteriales.D5__uncultured.D6__uncultured_bacterium	0.658501			-
D1__Bacteria.D2__Cyanobacteria.D3__Oxyphotobacteria.D4__Chloroplast.D5__Chenopodium_suecicum	0			-
D1__Bacteria.D2__Proteobacteria.D3__Gammaproteobacteria.D4__Betaproteobacteriales.D5__Burkholderiaceae.D6__Rhodoferax	0.0584305			-
D1__Bacteria.D2__Bacteroidetes.D3__Bacteroidia.D4__Sphingobacteriales.D5__env_OPS_17.D6__uncultured_Bacteroidetes_bacterium	0			-
D1__Bacteria.D2__Proteobacteria.D3__Alphaproteobacteria.D4__Rhodobacterales.D5__Rhodobacteraceae.D6__Rubellimicrobium	0.549819			-
D1__Bacteria.D2__Patescibacteria.D3__Saccharimonadia.D4__Saccharimonadales.D5__uncultured_gamma_proteobacterium.D6__uncultured_gamma_proteobacterium	0			-
D1__Bacteria.D2__Proteobacteria.D3__Deltaproteobacteria.D4__NB1_j.D5__uncultured_bacterium.D6__uncultured_bacterium	0			-
D1__Bacteria.D2__Acidobacteria.D3__Subgroup_6.D4__metagenome	0.0317242			-
D1__Bacteria.D2__Cyanobacteria.D3__Sericytochromatia.D4__Cyanobacteria_Melainabacteria_group_bacterium_S15B_MN24_CBMW_12	0			-
D1__Bacteria.D2__Proteobacteria.D3__Deltaproteobacteria.D4__Myxococcales.D5__BIrii41.D6__metagenome	0			-
D1__Bacteria.D2__Proteobacteria.D3__Alphaproteobacteria.D4__SAR11_clade.D5__Clade_III.D6__uncultured_bacterium	0			-
D1__Bacteria.D2__Bacteroidetes.D3__Bacteroidia.D4__Bacteroidales.D5__Porphyromonadaceae	2.45269			-
D1__Bacteria.D2__Proteobacteria.D3__Deltaproteobacteria.D4__RCP2_54.D5__uncultured_bacterium	0.481529			-
D1__Bacteria.D2__Proteobacteria.D3__Gammaproteobacteria.D4__Competibacterales.D5__Competibacteraceae	0.118031			-
D1__Bacteria.D2__Actinobacteria.D3__Acidimicrobiia.D4__Microtrichales.D5__uncultured.D6__uncultured_Iamiaceae_bacterium	0.35803			-
D1__Bacteria.D2__Proteobacteria.D3__Deltaproteobacteria.D4__Oligoflexales.D5__0319_6G20.D6__uncultured_Syntrophobacteraceae_bacterium	0			-
D1__Bacteria.D2__Actinobacteria.D3__Actinobacteria.D4__Frankiales.D5__Cryptosporangiaceae	0			-
D1__Bacteria.D2__Proteobacteria.D3__Gammaproteobacteria.D4__Oceanospirillales.D5__Halomonadaceae.D6__uncultured	0.220731			-
D1__Bacteria.D2__Patescibacteria.D3__Saccharimonadia.D4__Saccharimonadales.D5__TM7_phylum_sp__oral_clone_FR058	1.01163			0.0315749
D1__Bacteria.D2__Bacteroidetes.D3__Bacteroidia	5.56112			-
D1__Bacteria.D2__Firmicutes.D3__Clostridia.D4__Clostridiales.D5__Eubacteriaceae.D6__Eubacterium	2.13375			0.00290859
D1__Bacteria.D2__Bacteroidetes.D3__Ignavibacteria.D4__OPB56.D5__uncultured_bacterium.D6__uncultured_bacterium	0.0230137			-
D1__Bacteria.D2__Firmicutes.D3__Clostridia.D4__Clostridiales.D5__Lachnospiraceae.D6__Eubacterium_fissicatena_group	1.69659			0.0113515
D1__Bacteria.D2__Firmicutes.D3__Clostridia.D4__Clostridiales.D5__Lachnospiraceae.D6__Ruminococcus_torques_group	3.96139	PFBS	3.40269	0.000410964
D1__Bacteria.D2__Acidobacteria.D3__Subgroup_11.D4__uncultured_bacterium.D5__uncultured_bacterium.D6__uncultured_bacterium	0			-
D1__Bacteria.D2__Cyanobacteria.D3__Melainabacteria.D4__Gastranaerophilales.D5__Acinetobacter_sp__CAG196.D6__Acinetobacter_sp__CAG196	1.18108			-
D1__Bacteria.D2__Actinobacteria.D3__Acidimicrobiia.D4__uncultured.D5__uncultured_Aciditerrimonas_sp_	0.0835892			-
D1__Bacteria.D2__Firmicutes.D3__Clostridia.D4__Clostridiales.D5__Lachnospiraceae.D6__ASF356	0.662986			-
D1__Bacteria.D2__Proteobacteria.D3__Deltaproteobacteria.D4__Myxococcales.D5__Nannocystaceae.D6__Enhygromyxa_sp__SIS_1	0			-
D1__Bacteria.D2__Armatimonadetes.D3__Armatimonadia.D4__Armatimonadales.D5__uncultured_bacterium.D6__uncultured_bacterium	0			-
D1__Bacteria.D2__Bacteroidetes.D3__Bacteroidia.D4__Cytophagales	1.83139			-
D1__Bacteria.D2__Tenericutes.D3__Mollicutes.D4__Mycoplasmatales	0			-
D1__Bacteria.D2__Patescibacteria.D3__Parcubacteria.D4__uncultured_Parcubacteria_group_bacterium.D5__uncultured_Parcubacteria_group_bacterium	0			-
D1__Bacteria.D2__Proteobacteria.D3__Gammaproteobacteria.D4__Alteromonadales.D5__Idiomarinaceae.D6__Aliidiomarina	1.13512			-
D1__Archaea.D2__Euryarchaeota.D3__Methanobacteria.D4__Methanobacteriales.D5__Methanobacteriaceae.D6__Methanobacterium	0			-
D1__Bacteria.D2__Latescibacteria	0.35946			-
D1__Bacteria.D2__Acidobacteria.D3__Acidobacteriia.D4__Solibacterales.D5__Solibacteraceae__Subgroup_3_.D6__PAUC26f	0.481529			-
D1__Bacteria.D2__Patescibacteria.D3__Saccharimonadia.D4__Saccharimonadales.D5__Saccharum_hybrid_cultivar.D6__Saccharum_hybrid_cultivar	0			-
D1__Bacteria.D2__Planctomycetes.D3__Phycisphaerae.D4__Tepidisphaerales.D5__uncultured_Planctomycetales_bacterium	0			-
D1__Bacteria.D2__Firmicutes.D3__Bacilli.D4__Bacillales.D5__Paenibacillaceae.D6__Brevibacillus	0			-
D1__Bacteria.D2__Firmicutes.D3__Clostridia.D4__Clostridiales.D5__Lachnospiraceae.D6__Oribacterium	1.16966			-
D1__Bacteria.D2__Actinobacteria.D3__Thermoleophilia.D4__Gaiellales.D5__uncultured.D6__uncultured_bacterium	0.76063			-
D1__Bacteria.D2__Cyanobacteria.D3__Oxyphotobacteria.D4__Nostocales.D5__Xenococcaceae	0			-
D1__Bacteria.D2__Chloroflexi.D3__Chloroflexia.D4__Elev_1554	0			-
D1__Bacteria.D2__Proteobacteria.D3__Alphaproteobacteria.D4__Rhodospirillales.D5__Rhodopirillaceae.D6__Defluviicoccus	0.933885			-
D1__Bacteria.D2__Proteobacteria.D3__Gammaproteobacteria.D4__Aeromonadales.D5__Succinivibrionaceae.D6__Succinatimonas	1.84716			-
D1__Bacteria.D2__Gemmatimonadetes.D3__Longimicrobia.D4__Longimicrobiales.D5__Longimicrobiaceae.D6__Longimicrobium	0			-
D1__Bacteria.D2__WPS_2	1.11038			-
D1__Bacteria.D2__Actinobacteria.D3__MB_A2_108.D4__Actinobacteria_bacterium_RBG_19FT_COMBO_70_19.D5__Actinobacteria_bacterium_RBG_19FT_COMBO_70_19.D6__Actinobacteria_bacterium_RBG_19FT_COMBO_70_19	0.35803			-
D1__Bacteria.D2__Actinobacteria.D3__Actinobacteria.D4__Corynebacteriales.D5__Mycobacteriaceae.D6__Mycobacterium	1.12885			-
D1__Bacteria.D2__Thermotogae.D3__Thermotogae.D4__Thermotogales.D5__Fervidobacteriaceae	0.534121			-
D1__Bacteria.D2__Firmicutes.D3__Bacilli.D4__Bacillales.D5__Family_XI	1.69297			-
D1__Bacteria.D2__Firmicutes.D3__Erysipelotrichia.D4__Erysipelotrichales.D5__Erysipelotrichaceae.D6__Catenibacterium	2.9181			-
D1__Bacteria.D2__Elusimicrobia.D3__Elusimicrobia.D4__MVP_88	0.372222			-
D1__Bacteria.D2__Latescibacteria.D3__uncultured_bacterium.D4__uncultured_bacterium.D5__uncultured_bacterium	0.0317242			-
D1__Bacteria.D2__Bacteroidetes.D3__Bacteroidia.D4__Cytophagales.D5__Cytophagaceae	0.849343			-
D1__Bacteria.D2__Firmicutes.D3__Bacilli.D4__Bacillales.D5__Planococcaceae.D6__Lysinibacillus	0			-
D1__Bacteria.D2__Patescibacteria.D3__Microgenomatia.D4__Candidatus_Pacebacteria	0			-
D1__Bacteria.D2__Acidobacteria.D3__Acidobacteriia.D4__Acidobacteriales	1.29354			-
D1__Bacteria.D2__Proteobacteria.D3__Alphaproteobacteria.D4__Acetobacterales.D5__Acetobacteraceae.D6__Gluconobacter	0			-
D1__Bacteria.D2__Actinobacteria.D3__Actinobacteria.D4__Micrococcales.D5__Microbacteriaceae.D6__Parafrigoribacterium	0			-
D1__Bacteria.D2__Acidobacteria.D3__Acidobacteriia.D4__Acidobacteriales.D5__uncultured.D6__uncultured_bacterium	0.855229			-
D1__Bacteria.D2__Proteobacteria.D3__Alphaproteobacteria.D4__uncultured.D5__uncultured_deep_sea_bacterium.D6__uncultured_deep_sea_bacterium	0.396822			-
D1__Bacteria.D2__Patescibacteria.D3__Microgenomatia.D4__Candidatus_Pacebacteria.D5__uncultured_bacterium	0			-
D1__Bacteria.D2__Proteobacteria.D3__Alphaproteobacteria.D4__Paracaedibacterales.D5__Paracaedibacteraceae.D6__Candidatus_Paracaedibacter	0			-
D1__Bacteria.D2__Proteobacteria.D3__Alphaproteobacteria.D4__Rhizobiales.D5__Rhizobiaceae.D6__Ensifer	0.925181			-
D1__Bacteria.D2__Proteobacteria.D3__Gammaproteobacteria.D4__Enterobacteriales.D5__Enterobacteriaceae.D6__Pectobacterium	0.515971			-
D1__Bacteria.D2__Bacteroidetes.D3__Bacteroidia.D4__Bacteroidales.D5__Marinifilaceae.D6__uncultured_bacterium	0			-
D1__Bacteria.D2__Acidobacteria.D3__Acidobacteriia.D4__Acidobacteriales.D5__Acidobacteriaceae__Subgroup_1_.D6__Occallatibacter	0.72			-
D1__Bacteria.D2__Actinobacteria.D3__Acidimicrobiia.D4__IMCC26256.D5__uncultured_Acidimicrobiaceae_bacterium	0			-
D1__Bacteria.D2__Firmicutes.D3__Bacilli.D4__Bacillales.D5__Bacillaceae.D6__Virgibacillus	0.146553			-
D1__Bacteria.D2__Deinococcus_Thermus.D3__Deinococci.D4__Deinococcales.D5__Trueperaceae	0.279102			-
D1__Bacteria.D2__Firmicutes.D3__Clostridia.D4__Clostridiales.D5__Family_XIII.D6__Eubacterium_brachy_group	2.26385			0.00278931
D1__Bacteria.D2__Actinobacteria.D3__Acidimicrobiia.D4__uncultured.D5__uncultured_Acidimicrobidae_bacterium.D6__uncultured_Acidimicrobidae_bacterium	0.975461			-
D1__Bacteria.D2__Chloroflexi.D3__Dehalococcoidia.D4__Dehalococcoidales	0			-
D1__Bacteria.D2__Actinobacteria.D3__Actinobacteria.D4__Micromonosporales.D5__Micromonosporaceae.D6__Actinoplanes	0			-
D1__Bacteria.D2__Proteobacteria.D3__Gammaproteobacteria.D4__Aeromonadales.D5__Aeromonadaceae	0.719718			-
D1__Bacteria.D2__Thermotogae.D3__Thermotogae.D4__Thermotogales.D5__Fervidobacteriaceae.D6__Thermosipho	0.534121			-
D1__Bacteria.D2__Proteobacteria.D3__Deltaproteobacteria.D4__NB1_j.D5__uncultured_Green_Bay_ferromanganous_micronodule_bacterium_MND4.D6__uncultured_Green_Bay_ferromanganous_micronodule_bacterium_MND4	0			-
D1__Archaea.D2__Euryarchaeota.D3__Thermoplasmata.D4__Marine_Group_II.D5__uncultured_archaeon.D6__uncultured_archaeon	0.220731			-
D1__Bacteria.D2__Bacteroidetes.D3__Bacteroidia.D4__Cytophagales.D5__Microscillaceae.D6__Ohtaekwangia	0.917736			-
D1__Bacteria.D2__Actinobacteria.D3__Acidimicrobiia.D4__IMCC26256.D5__uncultured_bacterium	1.14429			-
D1__Bacteria.D2__Firmicutes.D3__Clostridia.D4__Clostridiales.D5__Ruminococcaceae.D6__Ruminiclostridium_9	2.81539			0.00127523
D1__Bacteria.D2__Firmicutes.D3__Clostridia.D4__Clostridiales.D5__Ruminococcaceae.D6__Ruminiclostridium_6	2.68768			-
D1__Bacteria.D2__Proteobacteria.D3__Deltaproteobacteria.D4__Myxococcales.D5__Haliangiaceae	1.59231			-
D1__Bacteria.D2__Firmicutes.D3__Clostridia.D4__Clostridiales.D5__Ruminococcaceae.D6__Ruminiclostridium_5	2.77673			-
D1__Bacteria.D2__Proteobacteria.D3__Alphaproteobacteria.D4__Rhizobiales.D5__Rhizobiaceae.D6__Pseudochrobactrum	0.584207			-
D1__Bacteria.D2__Proteobacteria.D3__Deltaproteobacteria.D4__Myxococcales.D5__uncultured.D6__metagenome	0.220731			-
D1__Bacteria.D2__Proteobacteria.D3__Alphaproteobacteria.D4__Rhizobiales.D5__Rhizobiaceae.D6__Ciceribacter	0			-
D1__Bacteria.D2__Proteobacteria.D3__Alphaproteobacteria.D4__Rhodobacterales.D5__Rhodobacteraceae	1.59343			0.0261693
D1__Bacteria.D2__Planctomycetes.D3__Planctomycetacia.D4__Gemmatales	0.372222			-
D1__Bacteria.D2__Firmicutes.D3__Clostridia.D4__Clostridiales.D5__Ruminococcaceae.D6__Subdoligranulum	4.19286			-
D1__Bacteria.D2__Bacteroidetes.D3__Bacteroidia.D4__Bacteroidales.D5__Paludibacteraceae.D6__Paludibacter	0			-
D1__Bacteria.D2__Nitrospirae.D3__Nitrospira.D4__Nitrospirales	1.57331			-
D1__Bacteria.D2__Chloroflexi.D3__Chloroflexia.D4__Thermomicrobiales.D5__JG30_KF_CM45	1.34709			-
D1__Bacteria.D2__Proteobacteria.D3__Alphaproteobacteria.D4__Rickettsiales.D5__Mitochondria.D6__Schrenkiella_parvula	0			-
D1__Bacteria.D2__Acidobacteria.D3__Subgroup_9	0.220731			-
D1__Bacteria.D2__Acidobacteria.D3__Subgroup_5	0.619398			-
D1__Bacteria.D2__Acidobacteria.D3__Blastocatellia__Subgroup_4_.D4__Elev_16S_573.D5__uncultured_bacterium	0			-
D1__Bacteria.D2__Acidobacteria.D3__Subgroup_6	1.94656			-
D1__Bacteria.D2__Bacteroidetes.D3__Bacteroidia.D4__Bacteroidales.D5__Prolixibacteraceae	0			-
D1__Bacteria.D2__Bacteroidetes.D3__Bacteroidia.D4__Bacteroidales.D5__Muribaculaceae.D6__uncultured_Bacteroidales_bacterium	1.51012			0.0103421
D1__Bacteria.D2__Acidobacteria.D3__Acidobacteriia.D4__Acidobacteriales.D5__Koribacteraceae.D6__Candidatus_Koribacter	0			-
D1__Bacteria.D2__Firmicutes.D3__Bacilli.D4__Bacillales.D5__Paenibacillaceae.D6__Aneurinibacillus	0			-
D1__Bacteria.D2__Actinobacteria.D3__Coriobacteriia.D4__Coriobacteriales.D5__Eggerthellaceae.D6__Denitrobacterium	0.866231			-
D1__Bacteria.D2__Spirochaetes.D3__Leptospirae	0			-
D1__Bacteria.D2__Proteobacteria.D3__Gammaproteobacteria.D4__Betaproteobacteriales.D5__Nitrosomonadaceae.D6__IS_44	0.726292			-
D1__Bacteria.D2__WPS_2.D3__hydrothermal_vent_metagenome.D4__hydrothermal_vent_metagenome.D5__hydrothermal_vent_metagenome	0			-
D1__Bacteria.D2__FBP.D3__uncultured_bacterium	0			-
D1__Bacteria.D2__Gemmatimonadetes	2.39514			-
D1__Bacteria.D2__Proteobacteria.D3__Gammaproteobacteria.D4__Enterobacteriales.D5__Enterobacteriaceae.D6__Serratia	2.42141			-
D1__Bacteria.D2__Acidobacteria.D3__Holophagae.D4__Holophagales.D5__Holophagaceae	0.0704979			-
D1__Bacteria.D2__Proteobacteria.D3__Gammaproteobacteria.D4__Oceanospirillales.D5__Halomonadaceae.D6__Halomonas	1.181			-
D1__Bacteria.D2__Firmicutes.D3__Clostridia.D4__Clostridiales.D5__Clostridiales_vadinBB60_group.D6__gut_metagenome	2.63003			-
D1__Bacteria.D2__Proteobacteria.D3__Alphaproteobacteria.D4__Rhodovibrionales.D5__Kiloniellaceae.D6__Pelagibius	0.873943			-
D1__Bacteria.D2__Firmicutes.D3__Limnochordia.D4__Limnochordales.D5__Limnochordaceae	0			-
D1__Bacteria.D2__Acidobacteria.D3__Thermoanaerobaculia.D4__Thermoanaerobaculales.D5__Thermoanaerobaculaceae	1.11273			-
D1__Bacteria.D2__Proteobacteria.D3__Gammaproteobacteria.D4__Cellvibrionales.D5__Microbulbiferaceae.D6__Microbulbifer	0.396822			-
D1__Bacteria.D2__Proteobacteria.D3__Alphaproteobacteria.D4__Rhodobacterales.D5__Rhodobacteraceae.D6__Defluviimonas	0.207815			-
D1__Bacteria.D2__Firmicutes.D3__Clostridia.D4__Clostridiales.D5__Eubacteriaceae	2.17312			0.00787036
D1__Bacteria.D2__Chloroflexi.D3__Dehalococcoidia.D4__Dehalococcoidales.D5__uncultured.D6__uncultured_soil_bacterium	0			-
D1__Bacteria.D2__Actinobacteria.D3__Actinobacteria.D4__Propionibacteriales.D5__Nocardioidaceae.D6__Nocardioides	1.902			-
D1__Bacteria.D2__Gemmatimonadetes.D3__Longimicrobia.D4__Longimicrobiales.D5__Longimicrobiaceae.D6__uncultured_bacterium	0.86174			-
D1__Bacteria.D2__Patescibacteria.D3__Parcubacteria	0.0835892			-
D1__Bacteria.D2__Fusobacteria.D3__Fusobacteriia.D4__Fusobacteriales.D5__Fusobacteriaceae.D6__Cetobacterium	1.91195			-
D1__Bacteria.D2__BRC1.D3__uncultured_Acidobacteria_bacterium.D4__uncultured_Acidobacteria_bacterium.D5__uncultured_Acidobacteria_bacterium.D6__uncultured_Acidobacteria_bacterium	0			-
D1__Bacteria.D2__Proteobacteria.D3__Gammaproteobacteria.D4__JG36_TzT_191.D5__uncultured_bacterium	0.0835892			-
D1__Bacteria.D2__Bacteroidetes.D3__Bacteroidia.D4__Cytophagales.D5__Spirosomaceae.D6__Leadbetterella	0			-
D1__Bacteria.D2__Proteobacteria.D3__Alphaproteobacteria.D4__Rhizobiales.D5__Stappiaceae	0.272685			-
D1__Bacteria.D2__Chloroflexi.D3__Ktedonobacteria.D4__Ktedonobacterales.D5__Ktedonobacteraceae.D6__Ktedonobacter	0			-
D1__Bacteria.D2__Chloroflexi.D3__Ktedonobacteria.D4__C0119.D5__uncultured_bacterium	0.0835892			-
D1__Bacteria.D2__Thermotogae.D3__Thermotogae.D4__Thermotogales	0.601068			-
D1__Bacteria.D2__Bacteroidetes.D3__Ignavibacteria.D4__SJA_28.D5__uncultured_bacterium.D6__uncultured_bacterium	0			-
D1__Archaea.D2__Nanoarchaeaeota.D3__Woesearchaeia.D4__uncultured_archaeon.D5__uncultured_archaeon	0			-
D1__Bacteria.D2__Gemmatimonadetes.D3__Longimicrobia.D4__Longimicrobiales.D5__Longimicrobiaceae.D6__metagenome	0			-
D1__Bacteria.D2__Gemmatimonadetes.D3__AKAU4049.D4__uncultured_soil_bacterium.D5__uncultured_soil_bacterium	0.25968			-
D1__Bacteria.D2__GAL15.D3__uncultured_Firmicutes_bacterium.D4__uncultured_Firmicutes_bacterium.D5__uncultured_Firmicutes_bacterium.D6__uncultured_Firmicutes_bacterium	0			-
D1__Bacteria.D2__Bacteroidetes.D3__Bacteroidia.D4__Bacteroidales.D5__Barnesiellaceae.D6__Barnesiella	3.49842	PFBS	3.00343	0.0162187
D1__Bacteria.D2__Actinobacteria.D3__Acidimicrobiia.D4__Actinomarinales.D5__Actinomarinaceae	0.254402			-
D1__Bacteria.D2__Cyanobacteria.D3__Sericytochromatia.D4__metagenome.D5__metagenome.D6__metagenome	0			-
D1__Bacteria.D2__Chloroflexi.D3__Dehalococcoidia.D4__SAR202_clade.D5__uncultured_bacterium.D6__uncultured_bacterium	0			-
D1__Bacteria.D2__Elusimicrobia.D3__Elusimicrobia.D4__Elusimicrobiales	0			-
D1__Bacteria.D2__Actinobacteria.D3__0319_7L14.D4__uncultured_Actinomycetales_bacterium.D5__uncultured_Actinomycetales_bacterium.D6__uncultured_Actinomycetales_bacterium	0.396822			-
D1__Bacteria.D2__Planctomycetes.D3__Planctomycetacia.D4__Planctomycetales	0.481529			-
D1__Bacteria.D2__Patescibacteria.D3__Parcubacteria.D4__Candidatus_Yanofskybacteria.D5__Candidatus_Yanofskybacteria_bacterium_RIFCSPHIGHO2_02_FULL_46_19	0			-
D1__Bacteria.D2__Deferribacteres.D3__Deferribacteres.D4__Deferribacterales.D5__Deferribacteraceae	0.0466552			-
D1__Bacteria.D2__Chloroflexi.D3__Ktedonobacteria.D4__B12_WMSP1.D5__uncultured_Chloroflexi_bacterium.D6__uncultured_Chloroflexi_bacterium	0			-
D1__Bacteria.D2__Actinobacteria.D3__Actinobacteria.D4__Corynebacteriales.D5__Corynebacteriaceae.D6__Lawsonella	1.06422			-
D1__Bacteria.D2__Actinobacteria.D3__Coriobacteriia.D4__Coriobacteriales.D5__Eggerthellaceae.D6__DNF00809	1.00684			0.0225463
D1__Bacteria.D2__Proteobacteria.D3__Deltaproteobacteria.D4__Bdellovibrionales	1.03783			-
D1__Bacteria.D2__Actinobacteria.D3__Acidimicrobiia.D4__uncultured.D5__uncultured_forest_soil_bacterium.D6__uncultured_forest_soil_bacterium	0			-
D1__Bacteria.D2__Proteobacteria.D3__Alphaproteobacteria.D4__uncultured.D5__uncultured_Rhodobacteraceae_bacterium	0.852439			-
D1__Bacteria.D2__Firmicutes.D3__Bacilli.D4__Lactobacillales.D5__Aerococcaceae.D6__Globicatella	0.447583			-
D1__Bacteria.D2__Lentisphaerae.D3__Lentisphaeria.D4__Victivallales.D5__Victivallaceae.D6__uncultured_rumen_bacterium	1.04119			0.0254789
D1__Archaea.D2__Euryarchaeota.D3__Halobacteria.D4__Halobacteriales.D5__Haloferacaceae	0			-
D1__Bacteria.D2__Bacteroidetes.D3__Bacteroidia.D4__Chitinophagales.D5__uncultured	0			-
D1__Bacteria.D2__Proteobacteria.D3__Alphaproteobacteria.D4__Rhizobiales.D5__Labraceae.D6__Labrys	0.108044			-
D1__Bacteria.D2__Chloroflexi.D3__Gitt_GS_136.D4__uncultured_bacterium.D5__uncultured_bacterium.D6__uncultured_bacterium	1.27203			-
D1__Bacteria.D2__Proteobacteria.D3__Alphaproteobacteria.D4__SAR11_clade.D5__Clade_III	0			-
D1__Bacteria.D2__Acidobacteria.D3__Subgroup_6.D4__uncultured_bacterium	1.71017			-
D1__Bacteria.D2__Gemmatimonadetes.D3__S0134_terrestrial_group.D4__uncultured_soil_bacterium.D5__uncultured_soil_bacterium	0			-
D1__Bacteria.D2__Bacteroidetes.D3__Bacteroidia.D4__Bacteroidales.D5__p_251_o5	0			-
D1__Archaea.D2__Euryarchaeota.D3__Methanomicrobia.D4__Methanosarcinales.D5__Methanosaetaceae	0			-
D1__Bacteria.D2__Actinobacteria.D3__Actinobacteria.D4__Micromonosporales.D5__Micromonosporaceae.D6__Allocatelliglobosispora	0			-
D1__Bacteria.D2__Proteobacteria.D3__Deltaproteobacteria.D4__Bdellovibrionales.D5__Bdellovibrionaceae.D6__Bdellovibrio	0.86174			-
D1__Bacteria.D2__Proteobacteria.D3__Deltaproteobacteria.D4__Oligoflexales.D5__Oligoflexaceae	0.679495			-
D1__Bacteria.D2__Proteobacteria.D3__Gammaproteobacteria.D4__Betaproteobacteriales.D5__TRA3_20.D6__uncultured_soil_bacterium	0.630167			-
D1__Bacteria.D2__Firmicutes.D3__Clostridia.D4__Clostridiales.D5__Family_XI.D6__Ezakiella	2.83579			-
D1__Bacteria.D2__Verrucomicrobia.D3__Verrucomicrobiae.D4__Verrucomicrobiales.D5__Verrucomicrobiaceae.D6__Prosthecobacter	0			-
D1__Bacteria.D2__Deferribacteres	0.0466552			-
D1__Bacteria.D2__Chlamydiae.D3__Chlamydiae.D4__Chlamydiales.D5__Chlamydiaceae	0.806061			-
D1__Bacteria.D2__Proteobacteria.D3__Gammaproteobacteria.D4__Acidithiobacillales.D5__Acidithiobacillaceae.D6__KCM_B_112	0			-
D1__Bacteria.D2__Proteobacteria.D3__Alphaproteobacteria.D4__Micropepsales.D5__Micropepsaceae.D6__Micropepsis	0			-
D1__Bacteria.D2__Proteobacteria.D3__Gammaproteobacteria.D4__Oceanospirillales.D5__Nitrincolaceae.D6__Nitrincola	0			-
D1__Bacteria.D2__Latescibacteria.D3__metagenome	0.0835892			-
D1__Bacteria.D2__Firmicutes.D3__Clostridia.D4__Clostridiales.D5__Lachnospiraceae.D6__Eubacterium_eligens_group	3.63823			-
D1__Bacteria.D2__Proteobacteria.D3__Gammaproteobacteria.D4__Thiohalorhabdales	0			-
D1__Bacteria.D2__Bacteroidetes.D3__Bacteroidia.D4__Bacteroidales.D5__Marinifilaceae.D6__uncultured	0			-
D1__Bacteria.D2__Acidobacteria.D3__Holophagae.D4__Subgroup_7.D5__uncultured_Thermaerobacter_sp_.D6__uncultured_Thermaerobacter_sp_	0			-
D1__Bacteria.D2__Proteobacteria.D3__Gammaproteobacteria.D4__Cardiobacteriales.D5__Cardiobacteriaceae	0.696304			-
D1__Bacteria.D2__Proteobacteria.D3__Alphaproteobacteria.D4__Rhizobiales.D5__Beijerinckiaceae.D6__Microvirga	0.884526			-
D1__Bacteria.D2__Chloroflexi.D3__Chloroflexia.D4__Elev_1554.D5__uncultured_bacterium	0			-
D1__Bacteria.D2__Chloroflexi.D3__Chloroflexia.D4__Kallotenuales.D5__AKIW781	0.694037			-
D1__Bacteria.D2__Bacteroidetes.D3__Bacteroidia.D4__Flavobacteriales.D5__Weeksellaceae.D6__Empedobacter	1.33873			-
D1__Bacteria.D2__Lentisphaerae.D3__Lentisphaeria.D4__Victivallales.D5__Victivallaceae	1.928			-
D1__Bacteria.D2__Acidobacteria.D3__Holophagae.D4__Holophagales.D5__Holophagaceae.D6__uncultured	0.0704979			-
D1__Bacteria.D2__Chloroflexi.D3__TK10.D4__bacterium_Ellin6543.D5__bacterium_Ellin6543.D6__bacterium_Ellin6543	0			-
D1__Bacteria.D2__Firmicutes.D3__Negativicutes.D4__Selenomonadales.D5__Veillonellaceae.D6__Schwartzia	0			-
D1__Bacteria.D2__Patescibacteria.D3__Saccharimonadia.D4__Saccharimonadales.D5__Candidatus_Saccharibacteria_bacterium_UB2523.D6__Candidatus_Saccharibacteria_bacterium_UB2523	0			-
D1__Bacteria.D2__Acidobacteria.D3__AT_s3_28.D4__uncultured_bacterium.D5__uncultured_bacterium	0.396822			-
D1__Bacteria.D2__Actinobacteria.D3__Actinobacteria.D4__Propionibacteriales.D5__Propionibacteriaceae.D6__Micropruina	0			-
D1__Bacteria.D2__Proteobacteria.D3__Alphaproteobacteria.D4__Rhodobacterales.D5__Rhodobacteraceae.D6__Sulfitobacter	0			-
D1__Bacteria.D2__Actinobacteria.D3__Acidimicrobiia.D4__Microtrichales.D5__Ilumatobacteraceae.D6__Ilumatobacter	0.242136			-
D1__Bacteria.D2__Proteobacteria.D3__Gammaproteobacteria.D4__Betaproteobacteriales.D5__SC_I_84.D6__uncultured_organism	0			-
D1__Bacteria.D2__Acidobacteria.D3__Subgroup_6.D4__uncultured_microorganism.D5__uncultured_microorganism	1.14162			-
D1__Bacteria.D2__Proteobacteria.D3__Deltaproteobacteria.D4__SAR324_clade_Marine_group_B_.D5__uncultured_bacterium	0			-
D1__Bacteria.D2__Proteobacteria.D3__Gammaproteobacteria.D4__Enterobacteriales.D5__Enterobacteriaceae.D6__Erwinia	0.215655			-
D1__Bacteria.D2__Firmicutes.D3__Clostridia.D4__Clostridiales.D5__Lachnospiraceae.D6__Eubacterium_xylanophilum_group	2.41518			-
D1__Bacteria.D2__Actinobacteria.D3__Actinobacteria.D4__Bifidobacteriales.D5__Bifidobacteriaceae.D6__Pseudoscardovia	0.146553			-
D1__Bacteria.D2__Acidobacteria.D3__Subgroup_5.D4__uncultured_Acidobacteria_bacterium.D5__uncultured_Acidobacteria_bacterium	0.45494			-
D1__Bacteria.D2__Patescibacteria.D3__Microgenomatia.D4__Candidatus_Woesebacteria.D5__Candidatus_Blackburnbacteria_bacterium_RIFCSPLOWO2_01_FULL_44_43	0			-
D1__Bacteria.D2__Chloroflexi.D3__Chloroflexia.D4__Kallotenuales.D5__AKIW781.D6__uncultured_soil_bacterium	0.0835892			-
D1__Bacteria.D2__Proteobacteria.D3__Gammaproteobacteria.D4__Aeromonadales.D5__Aeromonadaceae.D6__Aeromonas	0.719718			-
D1__Bacteria.D2__Acidobacteria.D3__Subgroup_22.D4__uncultured_proteobacterium.D5__uncultured_proteobacterium	0.0569997			-
D1__Bacteria.D2__Firmicutes.D3__Bacilli.D4__Bacillales.D5__Staphylococcaceae.D6__Jeotgalicoccus	0.146553			-
D1__Bacteria.D2__Actinobacteria.D3__Acidimicrobiia.D4__IMCC26256.D5__uncultured_bacterium.D6__uncultured_bacterium	1.14429			-
D1__Bacteria.D2__Proteobacteria.D3__Deltaproteobacteria.D4__RCP2_54.D5__uncultured_delta_proteobacterium.D6__uncultured_delta_proteobacterium	0.822791			-
D1__Bacteria.D2__WPS_2.D3__hydrothermal_vent_metagenome	0			-
D1__Bacteria.D2__Proteobacteria.D3__Deltaproteobacteria.D4__Desulfovibrionales.D5__Desulfovibrionaceae.D6__uncultured	1.9165			0.00576362
D1__Bacteria.D2__Synergistetes.D3__Synergistia.D4__Synergistales.D5__Synergistaceae.D6__Synergistes	0			-
D1__Bacteria.D2__Proteobacteria.D3__Alphaproteobacteria.D4__uncultured.D5__uncultured_forest_soil_bacterium	0.851625			-
D1__Bacteria.D2__Fibrobacteres.D3__Fibrobacteria.D4__Fibrobacterales.D5__Fibrobacteraceae.D6__uncultured	0			-
D1__Bacteria.D2__Actinobacteria.D3__Thermoleophilia.D4__Solirubrobacterales.D5__67_14.D6__uncultured_Conexibacteraceae_bacterium	0			-
D1__Bacteria.D2__Firmicutes.D3__Negativicutes.D4__Selenomonadales.D5__Acidaminococcaceae.D6__uncultured	0.100862			-
D1__Bacteria.D2__Dadabacteria.D3__Dadabacteriia	0			-
D1__Bacteria.D2__Chloroflexi.D3__AD3.D4__uncultured_Clostridium_sp_.D5__uncultured_Clostridium_sp_.D6__uncultured_Clostridium_sp_	0			-
D1__Bacteria.D2__Chloroflexi.D3__Anaerolineae.D4__Anaerolineales	1.11492			-
D1__Bacteria.D2__Planctomycetes.D3__Phycisphaerae.D4__Phycisphaerales.D5__Phycisphaeraceae.D6__AKYG587	0.0317242			-
D1__Bacteria.D2__Acidobacteria.D3__Subgroup_11.D4__uncultured_bacterium	0			-
D1__Bacteria.D2__Bacteroidetes.D3__Bacteroidia.D4__Bacteroidales.D5__Bacteroidaceae.D6__Bacteroides	5.43987			-
D1__Bacteria.D2__Actinobacteria.D3__Acidimicrobiia.D4__Microtrichales.D5__uncultured.D6__uncultured_Actinomycetales_bacterium	0.220731			-
D1__Bacteria.D2__Chloroflexi.D3__Dehalococcoidia.D4__S085.D5__uncultured_bacterium	0			-
D1__Bacteria.D2__Firmicutes.D3__Bacilli.D4__Bacillales	2.41627			-
D1__Bacteria.D2__Chloroflexi.D3__Chloroflexia.D4__Chloroflexales.D5__Roseiflexaceae.D6__uncultured	0.483535			-
D1__Bacteria.D2__Actinobacteria.D3__Acidimicrobiia.D4__Actinomarinales.D5__uncultured.D6__uncultured_bacterium	0.905117			-
D1__Bacteria.D2__Actinobacteria.D3__Thermoleophilia.D4__uncultured.D5__uncultured_bacterium	0			-
D1__Bacteria.D2__Fibrobacteres.D3__Fibrobacteria	0.384619			-
D1__Bacteria.D2__Proteobacteria.D3__Gammaproteobacteria.D4__Oceanospirillales.D5__Pseudohongiellaceae.D6__Pseudohongiella	0			-
D1__Bacteria.D2__Chloroflexi.D3__Ktedonobacteria.D4__B10_SB3A.D5__uncultured_bacterium	0			-
D1__Bacteria.D2__Bacteroidetes.D3__Bacteroidia.D4__Flavobacteriales.D5__Flavobacteriaceae	2.42181			0.000477805
D1__Bacteria.D2__Verrucomicrobia.D3__Verrucomicrobiae.D4__Verrucomicrobiales.D5__Verrucomicrobiaceae	0			-
D1__Bacteria.D2__Chloroflexi.D3__Ktedonobacteria.D4__B12_WMSP1.D5__uncultured_bacterium.D6__uncultured_bacterium	0			-
D1__Bacteria.D2__Proteobacteria.D3__Alphaproteobacteria.D4__Tistrellales	0.585569			-
D1__Bacteria.D2__Actinobacteria.D3__Actinobacteria.D4__Micrococcales.D5__Cellulomonadaceae.D6__Cellulomonas	0.104081			-
D1__Bacteria.D2__Proteobacteria.D3__Deltaproteobacteria.D4__Myxococcales.D5__Nannocystaceae.D6__uncultured	0			-
D1__Bacteria.D2__Actinobacteria.D3__Actinobacteria.D4__Bifidobacteriales.D5__Bifidobacteriaceae.D6__Scardovia	0.906725			-
D1__Bacteria.D2__Firmicutes.D3__Clostridia.D4__Clostridiales.D5__Lachnospiraceae.D6__Acetitomaculum	1.47474			0.0306625
D1__Bacteria.D2__Proteobacteria.D3__Gammaproteobacteria.D4__Betaproteobacteriales.D5__Rhodocyclaceae.D6__Georgfuchsia	0			-
D1__Bacteria.D2__Acidobacteria.D3__Subgroup_5.D4__uncultured_Acidobacteriales_bacterium	0.118031			-
D1__Bacteria.D2__Bacteroidetes.D3__Bacteroidia.D4__Bacteroidales.D5__uncultured.D6__uncultured_rumen_bacterium	0			-
D1__Bacteria.D2__Firmicutes.D3__Erysipelotrichia.D4__Erysipelotrichales	3.96743			-
D1__Bacteria.D2__Proteobacteria.D3__Alphaproteobacteria.D4__Thalassobaculales	0			-
D1__Bacteria.D2__Proteobacteria.D3__Gammaproteobacteria.D4__Betaproteobacteriales.D5__Rhodocyclaceae.D6__Azoarcus	0.396822			-
D1__Bacteria.D2__Chloroflexi.D3__Chloroflexia.D4__Chloroflexales.D5__Herpetosiphonaceae	1.8375			-
D1__Bacteria.D2__Proteobacteria.D3__Gammaproteobacteria.D4__Coxiellales.D5__Coxiellaceae	0			-
D1__Bacteria.D2__Firmicutes.D3__Clostridia.D4__Clostridiales.D5__Lachnospiraceae.D6__GCA_900066575	2.38888			-
D1__Bacteria.D2__Proteobacteria.D3__Alphaproteobacteria.D4__uncultured	1.3703			-
D1__Bacteria.D2__Verrucomicrobia.D3__Verrucomicrobiae.D4__Verrucomicrobiales.D5__Verrucomicrobiaceae.D6__uncultured	0			-
D1__Bacteria.D2__Acidobacteria.D3__Subgroup_6.D4__uncultured_bacterium_126.D5__uncultured_bacterium_126	0			-
D1__Bacteria.D2__Proteobacteria.D3__Gammaproteobacteria.D4__Cellvibrionales.D5__Cellvibrionaceae.D6__Marinagarivorans	0			-
D1__Bacteria.D2__Proteobacteria.D3__Deltaproteobacteria.D4__Oligoflexales.D5__Oligoflexaceae.D6__Silvanigrella	0			-
D1__Bacteria.D2__Planctomycetes.D3__BD7_11.D4__uncultured_bacterium.D5__uncultured_bacterium.D6__uncultured_bacterium	0			-
D1__Bacteria.D2__Actinobacteria.D3__Coriobacteriia.D4__Coriobacteriales.D5__Eggerthellaceae.D6__Senegalimassilia	1.87493			0.000871552
D1__Bacteria.D2__Acidobacteria.D3__Blastocatellia__Subgroup_4_.D4__Blastocatellales.D5__Blastocatellaceae.D6__uncultured	1.19402			-
D1__Bacteria.D2__Planctomycetes.D3__Pla4_lineage.D4__uncultured_bacterium	0.563844			-
D1__Bacteria.D2__Acidobacteria.D3__Acidobacteriia.D4__Acidobacteriales.D5__Acidobacteriaceae__Subgroup_1_.D6__Acidipila	0.0317242			-
D1__Bacteria.D2__Bacteroidetes.D3__Ignavibacteria.D4__SJA_28.D5__Chlorobi_bacterium_OLB5	0.322645			-
D1__Bacteria.D2__Proteobacteria.D3__Deltaproteobacteria.D4__Myxococcales.D5__FFCH16767.D6__uncultured_bacterium	0			-
D1__Bacteria.D2__Actinobacteria.D3__Actinobacteria.D4__Micromonosporales.D5__Micromonosporaceae.D6__Dactylosporangium	0			-
D1__Bacteria.D2__Proteobacteria.D3__Deltaproteobacteria.D4__Desulfovibrionales.D5__Desulfovibrionaceae.D6__Lawsonia	0.873943			-
D1__Bacteria.D2__Actinobacteria.D3__0319_7L14.D4__uncultured_bacterium	0.731032			-
D1__Bacteria.D2__Spirochaetes.D3__Leptospirae.D4__Leptospirales.D5__Leptospiraceae.D6__uncultured	0			-
D1__Bacteria.D2__Bacteroidetes.D3__Bacteroidia.D4__Sphingobacteriales.D5__env_OPS_17	1.02668			-
D1__Bacteria.D2__Bacteroidetes.D3__Rhodothermia.D4__Rhodothermales	0.956928			-
D1__Archaea.D2__Euryarchaeota.D3__Thermoplasmata.D4__Methanomassiliicoccales	1.12854			-
D1__Archaea.D2__Euryarchaeota.D3__Thermoplasmata.D4__Methanomassiliicoccales.D5__Methanomassiliicoccaceae.D6__Methanomassiliicoccus	1.0029			-
D1__Bacteria.D2__Firmicutes.D3__Bacilli.D4__Bacillales.D5__Thermoactinomycetaceae	0.666525			-
D1__Bacteria.D2__Firmicutes.D3__Clostridia.D4__Clostridiales.D5__Caldicoprobacteraceae.D6__Caldicoprobacter	0			-
D1__Bacteria.D2__Chloroflexi.D3__Ktedonobacteria.D4__Ktedonobacterales.D5__Ktedonobacteraceae.D6__1959_1	0			-
D1__Bacteria.D2__Proteobacteria.D3__Alphaproteobacteria.D4__Rhizobiales.D5__Beijerinckiaceae.D6__1174_901_12	0			-
D1__Bacteria.D2__Actinobacteria.D3__MB_A2_108.D4__uncultured_bacterium_0425_2M17.D5__uncultured_bacterium_0425_2M17	0.396822			-
D1__Bacteria.D2__Acidobacteria.D3__Subgroup_6.D4__uncultured_Acidobacteriales_bacterium.D5__uncultured_Acidobacteriales_bacterium	0.365536			-
D1__Bacteria.D2__Synergistetes.D3__Synergistia.D4__Synergistales	2.37392			3.08853e-07
D1__Bacteria.D2__Fibrobacteres.D3__Fibrobacteria.D4__Fibrobacterales.D5__Fibrobacteraceae	0.384619			-
D1__Bacteria.D2__Verrucomicrobia.D3__Verrucomicrobiae.D4__Pedosphaerales.D5__Pedosphaeraceae.D6__bacterium_Ellin517	0.0835892			-
D1__Bacteria.D2__Verrucomicrobia.D3__Verrucomicrobiae.D4__Pedosphaerales.D5__Pedosphaeraceae.D6__bacterium_Ellin516	0			-
D1__Bacteria.D2__Gemmatimonadetes.D3__BD2_11_terrestrial_group.D4__uncultured_soil_bacterium.D5__uncultured_soil_bacterium.D6__uncultured_soil_bacterium	1.24027			-
D1__Bacteria.D2__Proteobacteria.D3__Gammaproteobacteria.D4__Cellvibrionales.D5__Cellvibrionaceae	1.58749			0.0207421
D1__Bacteria.D2__Actinobacteria.D3__Actinobacteria.D4__Micrococcales.D5__Dermacoccaceae.D6__Kytococcus	0.233091			-
D1__Bacteria.D2__Actinobacteria.D3__Thermoleophilia.D4__Solirubrobacterales.D5__Solirubrobacteraceae	1.2286			-
D1__Bacteria.D2__Proteobacteria.D3__Deltaproteobacteria.D4__Myxococcales.D5__Haliangiaceae.D6__Haliangium	1.59231			-
D1__Bacteria.D2__Proteobacteria.D3__Gammaproteobacteria.D4__Pseudomonadales.D5__Pseudomonadaceae	3.16191			0.0283225
D1__Bacteria.D2__Firmicutes.D3__Clostridia.D4__Clostridiales.D5__Lachnospiraceae.D6__Lactonifactor	1.17458			-
D1__Bacteria.D2__Chloroflexi.D3__Gitt_GS_136.D4__uncultured_bacterium_0319_6C24.D5__uncultured_bacterium_0319_6C24.D6__uncultured_bacterium_0319_6C24	0			-
D1__Bacteria.D2__Bacteroidetes.D3__Bacteroidia.D4__Flavobacteriales.D5__NS9_marine_group.D6__metagenome	0.0317242			-
D1__Archaea.D2__Crenarchaeota.D3__Verstraetearchaeia.D4__Methanomethyliales.D5__Methanomethyliaceae.D6__Candidatus_Methanomethylicus	0			-
D1__Bacteria.D2__Bacteroidetes.D3__Bacteroidia.D4__Chitinophagales.D5__Chitinophagaceae.D6__uncultured	0.928687			-
D1__Bacteria.D2__Firmicutes.D3__Bacilli.D4__Lactobacillales.D5__Carnobacteriaceae.D6__Alkalibacterium	0			-
D1__Bacteria.D2__Armatimonadetes.D3__uncultured.D4__uncultured_bacterium.D5__uncultured_bacterium.D6__uncultured_bacterium	0			-
D1__Bacteria.D2__Proteobacteria.D3__Gammaproteobacteria.D4__Salinisphaerales.D5__Solimonadaceae.D6__Panacagrimonas	0			-
D1__Bacteria.D2__Synergistetes.D3__Synergistia.D4__Synergistales.D5__Synergistaceae.D6__Syner_01	0			-
D1__Bacteria.D2__Proteobacteria.D3__Alphaproteobacteria.D4__Caulobacterales.D5__Hyphomonadaceae	0.960189			-
D1__Bacteria.D2__Acidobacteria.D3__Blastocatellia__Subgroup_4_.D4__Elev_16S_573.D5__uncultured_bacterium.D6__uncultured_bacterium	0			-
D1__Bacteria.D2__Proteobacteria.D3__Alphaproteobacteria.D4__uncultured.D5__uncultured_proteobacterium	0			-
D1__Bacteria.D2__Gemmatimonadetes.D3__BD2_11_terrestrial_group	1.24027			-
D1__Bacteria.D2__Proteobacteria.D3__Gammaproteobacteria.D4__Betaproteobacteriales.D5__Burkholderiaceae.D6__Limnobacter	0			-
D1__Bacteria.D2__Proteobacteria.D3__Gammaproteobacteria.D4__JTB23.D5__uncultured_gamma_proteobacterium	0.409074			-
D1__Bacteria.D2__Actinobacteria.D3__Coriobacteriia.D4__Coriobacteriales.D5__Eggerthellaceae.D6__Paraeggerthella	0.822487			-
D1__Bacteria.D2__Proteobacteria.D3__Alphaproteobacteria.D4__Rhodospirillales.D5__Magnetospirillaceae.D6__Magnetospirillum	0			-
D1__Bacteria.D2__Firmicutes.D3__Clostridia.D4__Clostridiales.D5__Peptococcaceae.D6__Peptococcus	1.88921			-
D1__Bacteria.D2__Acidobacteria.D3__Acidobacteriia.D4__Subgroup_2.D5__uncultured_bacterium.D6__uncultured_bacterium	0.378048			-
D1__Archaea.D2__Thaumarchaeota.D3__Nitrososphaeria.D4__Nitrosopumilales.D5__Nitrosopumilaceae.D6__uncultured_Nitrosopumilales_archaeon	0.822791			-
D1__Bacteria.D2__Cyanobacteria.D3__Sericytochromatia.D4__metagenome	0			-
D1__Bacteria.D2__Proteobacteria.D3__Alphaproteobacteria.D4__Rickettsiales.D5__Mitochondria.D6__uncultured_Rickettsiales_bacterium	0			-
D1__Bacteria.D2__Proteobacteria.D3__Gammaproteobacteria.D4__B2M28.D5__uncultured_gamma_proteobacterium	0.396822			-
D1__Bacteria.D2__Deinococcus_Thermus	0.926046			0.0294304
D1__Bacteria.D2__Tenericutes	3.69236			-
D1__Bacteria.D2__Chloroflexi.D3__KD4_96.D4__uncultured_Chloroflexi_bacterium	0.95015			-
D1__Bacteria.D2__Acidobacteria.D3__Subgroup_6.D4__uncultivated_soil_bacterium_clone_C112	0			-
D1__Bacteria.D2__Proteobacteria.D3__Gammaproteobacteria.D4__Enterobacteriales	4.90503			-
D1__Bacteria.D2__Firmicutes.D3__Clostridia.D4__Clostridiales.D5__Family_XI.D6__Tepidimicrobium	0.417241			-
D1__Bacteria.D2__Zixibacteria	0.0395637			-
D1__Bacteria.D2__Actinobacteria.D3__Acidimicrobiia.D4__IMCC26256.D5__uncultured_actinobacterium	0.789283			-
D1__Bacteria.D2__Firmicutes.D3__Bacilli.D4__Bacillales.D5__Bacillaceae.D6__Bacillus	1.76002			-
D1__Bacteria.D2__Patescibacteria.D3__Microgenomatia.D4__Candidatus_Woesebacteria.D5__uncultured_bacterium	0			-
D1__Bacteria.D2__Deinococcus_Thermus.D3__Deinococci.D4__Thermales	0			-
D1__Bacteria.D2__Acidobacteria.D3__Blastocatellia__Subgroup_4_	1.82893			-
D1__Bacteria.D2__Actinobacteria.D3__Thermoleophilia.D4__Gaiellales.D5__uncultured.D6__bacterium_Ellin6515	0			-
D1__Bacteria.D2__Cyanobacteria.D3__Oxyphotobacteria.D4__Leptolyngbyales.D5__Leptolyngbyaceae.D6__Chamaesiphon_PCC_7430	0			-
D1__Bacteria.D2__Patescibacteria.D3__Parcubacteria.D4__uncultured_Parcubacteria_group_bacterium	0			-
D1__Bacteria.D2__Actinobacteria.D3__Actinobacteria.D4__Actinomycetales.D5__Actinomycetaceae	2.07712			0.0144875
D1__Bacteria.D2__Bacteroidetes.D3__Bacteroidia.D4__Cytophagales.D5__Cytophagaceae.D6__Sporocytophaga	0.81041			-
D1__Bacteria.D2__Actinobacteria.D3__Actinobacteria.D4__Frankiales.D5__Acidothermaceae	0.651845			-
D1__Bacteria.D2__Proteobacteria.D3__Alphaproteobacteria.D4__Rickettsiales	1.22211			-
D1__Bacteria.D2__Cyanobacteria.D3__Oxyphotobacteria.D4__Nostocales.D5__Nostocaceae.D6__Nostoc_PCC_73102	0			-
D1__Bacteria.D2__Bacteroidetes.D3__Bacteroidia.D4__Bacteroidales.D5__Bacteroidales_Incertae_Sedis	0.386111			-
D1__Bacteria.D2__GAL15.D3__uncultured_bacterium.D4__uncultured_bacterium.D5__uncultured_bacterium	0.0569997			-
D1__Archaea.D2__Thaumarchaeota	1.08612			-
D1__Bacteria.D2__Proteobacteria.D3__Gammaproteobacteria.D4__Betaproteobacteriales.D5__Chromobacteriaceae.D6__Vogesella	0			-
D1__Bacteria.D2__Proteobacteria.D3__Alphaproteobacteria.D4__Dongiales.D5__Dongiaceae.D6__Dongia	1.16278			-
D1__Bacteria.D2__Patescibacteria.D3__Parcubacteria.D4__Candidatus_Kaiserbacteria.D5__uncultured_bacterium	0			-
D1__Bacteria.D2__Bacteroidetes.D3__Bacteroidia.D4__Chitinophagales.D5__Chitinophagaceae.D6__Niabella	0			-
D1__Bacteria.D2__Proteobacteria.D3__Deltaproteobacteria.D4__Myxococcales.D5__Eel_36e1D6.D6__uncultured_bacterium	0			-
D1__Bacteria.D2__Actinobacteria.D3__Actinobacteria.D4__Streptomycetales.D5__Streptomycetaceae.D6__Streptomyces	1.52352			-
D1__Bacteria.D2__Proteobacteria.D3__Deltaproteobacteria.D4__Oligoflexales	1.12084			-
D1__Bacteria.D2__Proteobacteria.D3__Alphaproteobacteria.D4__Rhizobiales.D5__Beijerinckiaceae	1.21538			-
D1__Bacteria.D2__Kiritimatiellaeota.D3__Kiritimatiellae.D4__WCHB1_41	0.781244			-
D1__Bacteria.D2__Proteobacteria.D3__Gammaproteobacteria.D4__Diplorickettsiales	1.13663			-
D1__Bacteria.D2__Chloroflexi.D3__Chloroflexia.D4__Kallotenuales.D5__AKIW781.D6__uncultured_bacterium	0.571859			-
D1__Bacteria.D2__Proteobacteria.D3__Deltaproteobacteria.D4__Myxococcales.D5__Myxococcaceae.D6__Myxococcus	0			-
D1__Bacteria.D2__Tenericutes.D3__Mollicutes	3.69236			-
D1__Bacteria.D2__Chloroflexi.D3__JG30_KF_CM66.D4__metagenome.D5__metagenome	0			-
D1__Bacteria.D2__Elusimicrobia.D3__Elusimicrobia.D4__Lineage_IV.D5__uncultured_bacterium	0.685649			-
D1__Bacteria.D2__Proteobacteria.D3__Alphaproteobacteria.D4__Rhizobiales.D5__uncultured.D6__uncultured_bacterium	0.935325			-
D1__Bacteria.D2__Gemmatimonadetes.D3__S0134_terrestrial_group.D4__uncultured_soil_bacterium	0			-
D1__Bacteria.D2__Bacteroidetes.D3__Bacteroidia.D4__Bacteroidales.D5__Paludibacteraceae	0			-
D1__Bacteria.D2__Proteobacteria.D3__Gammaproteobacteria.D4__Betaproteobacteriales.D5__Hydrogenophilaceae.D6__Thiobacillus	0.0395637			-
D1__Bacteria.D2__Elusimicrobia.D3__Lineage_IIb.D4__uncultured_soil_bacterium	0.25968			-
D1__Bacteria.D2__Firmicutes.D3__Negativicutes.D4__Selenomonadales.D5__Veillonellaceae.D6__Veillonellaceae_UCG_001	0			-
D1__Bacteria.D2__Firmicutes.D3__Bacilli.D4__Lactobacillales.D5__Enterococcaceae.D6__Vagococcus	0.642458			-
D1__Bacteria.D2__Firmicutes.D3__Bacilli.D4__Bacillales.D5__Bacillaceae.D6__Ureibacillus	0			-
D1__Bacteria.D2__Firmicutes.D3__Clostridia.D4__Clostridiales.D5__Ruminococcaceae.D6__Caproiciproducens	1.47685			0.0303808
D1__Bacteria.D2__Planctomycetes.D3__Phycisphaerae.D4__Phycisphaerales.D5__Phycisphaeraceae.D6__SM1A02	0			-
D1__Bacteria.D2__Proteobacteria.D3__Alphaproteobacteria.D4__Rhizobiales.D5__Xanthobacteraceae.D6__Bradyrhizobium	1.32744			-
D1__Bacteria.D2__Proteobacteria.D3__Gammaproteobacteria.D4__Betaproteobacteriales.D5__T34.D6__uncultured_bacterium	1.14324			-
D1__Bacteria.D2__Proteobacteria.D3__Gammaproteobacteria.D4__Oceanospirillales	1.62619			-
D1__Bacteria.D2__Proteobacteria.D3__Gammaproteobacteria.D4__Betaproteobacteriales.D5__Neisseriaceae.D6__uncultured	0.294796			-
D1__Bacteria.D2__Proteobacteria.D3__Alphaproteobacteria.D4__Caulobacterales.D5__Hyphomonadaceae.D6__Hyphomonas	0.0230137			-
D1__Bacteria.D2__Chloroflexi.D3__Ktedonobacteria.D4__Ktedonobacterales.D5__Ktedonobacteraceae.D6__Thermosporothrix	0			-
D1__Bacteria.D2__Actinobacteria.D3__MB_A2_108.D4__uncultured_bacterium	1.17138			-
D1__Bacteria.D2__Proteobacteria.D3__Deltaproteobacteria.D4__Myxococcales.D5__Sandaracinaceae.D6__uncultured	0.47164			-
D1__Bacteria.D2__Actinobacteria.D3__Coriobacteriia.D4__Coriobacteriales.D5__Coriobacteriaceae.D6__Enorma	0.547672			-
D1__Bacteria.D2__Proteobacteria.D3__Alphaproteobacteria.D4__Micavibrionales.D5__uncultured.D6__uncultured_sludge_bacterium_S43	0			-
D1__Bacteria.D2__Chloroflexi.D3__Ktedonobacteria.D4__Ktedonobacterales.D5__JG30_KF_AS9.D6__uncultured_soil_bacterium	0			-
D1__Bacteria.D2__Proteobacteria.D3__Deltaproteobacteria.D4__Bradymonadales.D5__unidentified_marine_bacterioplankton	0			-
D1__Archaea.D2__Euryarchaeota.D3__Methanobacteria	2.93254			-
D1__Bacteria.D2__Chlamydiae.D3__Chlamydiae.D4__Chlamydiales.D5__cvE6.D6__metagenome	0			-
D1__Bacteria.D2__Proteobacteria.D3__Deltaproteobacteria.D4__Desulfarculales.D5__Desulfarculaceae.D6__uncultured	0.614881			-
D1__Bacteria.D2__WPS_2.D3__Burkholderiales_bacterium_Beta_02	0.779547			-
D1__Bacteria.D2__Elusimicrobia.D3__Lineage_IIc.D4__uncultured_bacterium	0			-
D1__Bacteria.D2__Firmicutes.D3__Clostridia.D4__Clostridiales.D5__Clostridiaceae_4.D6__Paramaledivibacter	0			-
D1__Bacteria.D2__Proteobacteria.D3__Deltaproteobacteria.D4__Myxococcales.D5__Eel_36e1D6	0			-
D1__Bacteria.D2__Cyanobacteria.D3__Oxyphotobacteria.D4__Chloroplast.D5__uncultured_diatom.D6__uncultured_diatom	0			-
D1__Bacteria.D2__Actinobacteria.D3__Acidimicrobiia.D4__IMCC26256.D5__uncultured_Aciditerrimonas_sp_	1.42387			0.0436559
D1__Bacteria.D2__Proteobacteria.D3__Gammaproteobacteria.D4__Enterobacteriales.D5__Enterobacteriaceae.D6__Pragia	0.993101			0.0173374
D1__Bacteria.D2__Proteobacteria.D3__Alphaproteobacteria.D4__Sphingomonadales	2.28002			-
D1__Bacteria.D2__Firmicutes.D3__Erysipelotrichia.D4__Erysipelotrichales.D5__Erysipelotrichaceae.D6__Faecalitalea	1.63137			-
D1__Bacteria.D2__Actinobacteria.D3__Actinobacteria.D4__Frankiales.D5__Nakamurellaceae	0.220731			-
D1__Bacteria.D2__FBP.D3__uncultured_bacterium.D4__uncultured_bacterium	0			-
D1__Bacteria.D2__Firmicutes.D3__Bacilli.D4__Bacillales.D5__Bacillaceae	2.16794			-
D1__Bacteria.D2__Proteobacteria.D3__Deltaproteobacteria.D4__Bdellovibrionales.D5__Bacteriovoracaceae.D6__Peredibacter	0			-
D1__Bacteria.D2__Gemmatimonadetes.D3__BD2_11_terrestrial_group.D4__uncultured_Gemmatimonadales_bacterium	0			-
D1__Bacteria.D2__Proteobacteria.D3__Alphaproteobacteria.D4__Rhizobiales.D5__Methyloligellaceae	1.10014			-
D1__Bacteria.D2__Actinobacteria.D3__Coriobacteriia.D4__Coriobacteriales.D5__Eggerthellaceae.D6__Eggerthella	2.6889			-
D1__Bacteria.D2__Cyanobacteria.D3__Sericytochromatia	0.281699			-
D1__Bacteria.D2__Bacteroidetes.D3__Bacteroidia.D4__Flavobacteriales.D5__Crocinitomicaceae.D6__uncultured	0.118031			-
D1__Bacteria.D2__Proteobacteria.D3__Deltaproteobacteria.D4__Desulfuromonadales.D5__Sva1033.D6__uncultured_delta_proteobacterium	0.521761			-
D1__Bacteria.D2__Firmicutes.D3__Clostridia.D4__DTU014.D5__anaerobic_digester_metagenome.D6__anaerobic_digester_metagenome	0			-
D1__Bacteria.D2__Proteobacteria.D3__Deltaproteobacteria.D4__Oligoflexales.D5__053A03_B_DI_P58	0.25968			-
D1__Bacteria.D2__Epsilonbacteraeota.D3__Campylobacteria.D4__Campylobacterales.D5__Helicobacteraceae.D6__Wolinella	0			-
D1__Bacteria.D2__Tenericutes.D3__Mollicutes.D4__Anaeroplasmatales.D5__Anaeroplasmataceae.D6__Anaeroplasma	0.964075			0.0173374
D1__Bacteria.D2__Actinobacteria.D3__Coriobacteriia.D4__Coriobacteriales.D5__Coriobacteriaceae.D6__Collinsella	4.12111	PFBS	3.8173	0.00661956
D1__Bacteria.D2__Firmicutes.D3__Clostridia.D4__Clostridiales.D5__Ruminococcaceae.D6__Ruminococcaceae_NK4A214_group	3.34139			-
D1__Bacteria.D2__Proteobacteria.D3__Gammaproteobacteria.D4__CCD24.D5__uncultured_bacterium	0.805944			-
D1__Archaea.D2__Euryarchaeota.D3__Halobacteria.D4__Halobacteriales.D5__Haloferacaceae.D6__Halorubrum	0			-
D1__Bacteria.D2__Proteobacteria.D3__Gammaproteobacteria.D4__Acidithiobacillales	0			-
D1__Bacteria.D2__Proteobacteria.D3__Alphaproteobacteria.D4__Rhodospirillales.D5__uncultured.D6__Azospirillum_sp__47_25	2.88439			0.0452943
D1__Bacteria.D2__Proteobacteria.D3__Gammaproteobacteria.D4__Enterobacteriales.D5__Enterobacteriaceae.D6__Plesiomonas	1.08559			-
D1__Bacteria.D2__Firmicutes.D3__Clostridia.D4__Clostridiales.D5__Peptostreptococcaceae.D6__Clostridioides	0			-
D1__Bacteria.D2__Firmicutes.D3__Clostridia.D4__Clostridiales.D5__Eubacteriaceae.D6__Alkalibacter	0			-
D1__Bacteria.D2__Proteobacteria.D3__Gammaproteobacteria.D4__Betaproteobacteriales.D5__EC94.D6__uncultured_bacterium	0.958303			0.00940208
D1__Bacteria.D2__Proteobacteria.D3__Gammaproteobacteria.D4__Alteromonadales	1.85591			-
D1__Bacteria.D2__Armatimonadetes.D3__uncultured	0			-
D1__Bacteria.D2__Proteobacteria.D3__Gammaproteobacteria.D4__Xanthomonadales.D5__Xanthomonadaceae	1.90659			-
D1__Bacteria.D2__Bacteroidetes.D3__Bacteroidia.D4__Bacteroidales.D5__Tannerellaceae.D6__Tannerella	0			-
D1__Bacteria.D2__Actinobacteria.D3__Thermoleophilia.D4__Gaiellales	1.64848			0.0058802
D1__Bacteria.D2__Firmicutes.D3__Clostridia.D4__Clostridiales.D5__Lachnospiraceae	5.35439			-
D1__Bacteria.D2__Proteobacteria.D3__Alphaproteobacteria.D4__Rhodobacterales.D5__Rhodobacteraceae.D6__Roseobacter_clade_NAC11_7_lineage	0			-
D1__Bacteria.D2__Acidobacteria.D3__Subgroup_17.D4__uncultured_bacterium.D5__uncultured_bacterium	0.0395637			-
D1__Bacteria.D2__Actinobacteria.D3__Acidimicrobiia.D4__Microtrichales.D5__uncultured.D6__metagenome	0.676212			-
D1__Bacteria.D2__Bacteroidetes.D3__Bacteroidia.D4__Chitinophagales.D5__Chitinophagaceae.D6__Niastella	0.859586			-
D1__Bacteria.D2__RsaHF231.D3__uncultured_bacterium.D4__uncultured_bacterium	0			-
D1__Bacteria.D2__Proteobacteria.D3__Gammaproteobacteria.D4__Alteromonadales.D5__Idiomarinaceae	1.13512			-
D1__Bacteria.D2__Proteobacteria.D3__Alphaproteobacteria.D4__uncultured.D5__bacterium_Ellin6089	0.322645			-
D1__Bacteria.D2__Acidobacteria.D3__Blastocatellia__Subgroup_4_.D4__Blastocatellales.D5__Blastocatellaceae.D6__Blastocatella	0.703194			-
D1__Bacteria.D2__Fibrobacteres	0.384619			-
D1__Bacteria.D2__Acidobacteria.D3__Holophagae.D4__Subgroup_7.D5__uncultured_Acidobacteria_bacterium	1.35858			-
D1__Bacteria.D2__Proteobacteria.D3__Gammaproteobacteria.D4__WD260.D5__uncultured_bacterium	0			-
D1__Bacteria.D2__Acidobacteria.D3__Subgroup_5.D4__uncultured_Acidobacteria_bacterium	0.45494			-
D1__Bacteria.D2__Chloroflexi.D3__Chloroflexia.D4__Thermomicrobiales.D5__JG30_KF_CM45.D6__uncultured_Chloroflexi_bacterium	0.613062			-
D1__Bacteria.D2__Proteobacteria.D3__Gammaproteobacteria.D4__Betaproteobacteriales.D5__TRA3_20.D6__uncultured_beta_proteobacterium	1.20985			-
D1__Bacteria.D2__Proteobacteria.D3__Alphaproteobacteria.D4__Rhodobacterales.D5__Rhodobacteraceae.D6__Nautella	0.242506			-
D1__Bacteria.D2__Chloroflexi.D3__Chloroflexia.D4__Thermomicrobiales.D5__Thermomicrobiaceae	0.782559			-
D1__Bacteria.D2__Proteobacteria.D3__Alphaproteobacteria	4.35389			-
D1__Bacteria.D2__Patescibacteria.D3__WWE3.D4__metagenome.D5__metagenome	0			-
D1__Bacteria.D2__Actinobacteria.D3__Coriobacteriia.D4__OPB41.D5__uncultured_actinobacterium	0			-
D1__Bacteria.D2__Proteobacteria.D3__Gammaproteobacteria.D4__Betaproteobacteriales.D5__Rhodocyclaceae.D6__Azospira	0			-
D1__Bacteria.D2__Spirochaetes.D3__Leptospirae.D4__Leptospirales	0			-
D1__Bacteria.D2__Firmicutes.D3__Clostridia.D4__Clostridiales.D5__Christensenellaceae.D6__Christensenellaceae_R_7_group	3.49839			-
D1__Bacteria.D2__Planctomycetes.D3__Pla4_lineage	0.563844			-
D1__Bacteria.D2__Chloroflexi.D3__Gitt_GS_136.D4__uncultured_bacterium_0319_6C24.D5__uncultured_bacterium_0319_6C24	0			-
D1__Bacteria.D2__FCPU426.D3__metagenome	0			-
D1__Bacteria.D2__GAL15.D3__uncultured_Firmicutes_bacterium	0			-
D1__Bacteria.D2__Patescibacteria.D3__Parcubacteria.D4__Candidatus_Kaiserbacteria	0			-
D1__Bacteria.D2__Proteobacteria.D3__Deltaproteobacteria.D4__Desulfovibrionales.D5__Desulfovibrionaceae.D6__Mailhella	1.1973			-
D1__Bacteria.D2__Firmicutes.D3__Clostridia.D4__Clostridiales.D5__Clostridiales_vadinBB60_group.D6__metagenome	1.05447			-
D1__Bacteria.D2__Patescibacteria.D3__WS6__Dojkabacteria_.D4__uncultured_alpha_proteobacterium.D5__uncultured_alpha_proteobacterium	0			-
D1__Bacteria.D2__Firmicutes.D3__Clostridia.D4__Clostridiales.D5__Lachnospiraceae.D6__Lachnospiraceae_NC2004_group	2.57578			0.00190469
D1__Bacteria.D2__Firmicutes.D3__Clostridia.D4__Clostridiales.D5__Lachnospiraceae.D6__Dorea	3.88005	NHF	3.23874	0.0110785
D1__Bacteria.D2__Bacteroidetes.D3__Ignavibacteria.D4__OPB56.D5__Chlorobi_bacterium_OLB6	0.220731			-
D1__Bacteria.D2__Bacteroidetes.D3__Bacteroidia.D4__Cytophagales.D5__Microscillaceae.D6__Chryseolinea	0			-
D1__Bacteria.D2__Proteobacteria.D3__Deltaproteobacteria.D4__Desulfuromonadales	0.855565			-
D1__Bacteria.D2__Rokubacteria.D3__NC10.D4__Rokubacteriales	0.916223			-
D1__Bacteria.D2__Proteobacteria.D3__Alphaproteobacteria.D4__Rhodobacterales.D5__Rhodobacteraceae.D6__uncultured	0.840843			-
D1__Bacteria.D2__Chloroflexi.D3__TK10.D4__uncultured_Dehalogenimonas_sp_.D5__uncultured_Dehalogenimonas_sp_.D6__uncultured_Dehalogenimonas_sp_	0			-
D1__Bacteria.D2__Acidobacteria.D3__Holophagae.D4__Holophagales	0.0704979			-
D1__Bacteria.D2__Proteobacteria.D3__Alphaproteobacteria.D4__Azospirillales.D5__uncultured.D6__uncultured_bacterium	0.677151			-
D1__Bacteria.D2__Patescibacteria.D3__Microgenomatia.D4__Candidatus_Levybacteria	0.679495			-
D1__Bacteria.D2__Firmicutes.D3__Clostridia.D4__Clostridiales.D5__Ruminococcaceae.D6__uncultured_bacterium	0.503548			-
D1__Bacteria.D2__Actinobacteria.D3__Actinobacteria.D4__Actinomycetales	2.07712			0.0144875
D1__Bacteria.D2__Actinobacteria.D3__Rubrobacteria.D4__Rubrobacterales.D5__Rubrobacteriaceae	1.37736			0.00521741
D1__Bacteria.D2__Nitrospirae	1.57331			-
D1__Bacteria.D2__Proteobacteria.D3__Gammaproteobacteria.D4__Acidiferrobacterales.D5__Acidiferrobacteraceae	1.01054			-
D1__Bacteria.D2__Firmicutes.D3__Clostridia.D4__Clostridiales.D5__Lachnospiraceae.D6__Eubacterium_hallii_group	3.69068			-
D1__Bacteria.D2__Proteobacteria.D3__Alphaproteobacteria.D4__uncultured.D5__bacterium_Ellin6089.D6__bacterium_Ellin6089	0.322645			-
D1__Bacteria.D2__Actinobacteria.D3__Acidimicrobiia.D4__Microtrichales.D5__Ilumatobacteraceae.D6__uncultured	1.34452			-
D1__Bacteria.D2__Chloroflexi.D3__AD3.D4__uncultured_Clostridium_sp_.D5__uncultured_Clostridium_sp_	0			-
D1__Bacteria.D2__Actinobacteria.D3__Actinobacteria.D4__Pseudonocardiales.D5__Pseudonocardiaceae.D6__Amycolatopsis	0.233091			-
D1__Bacteria.D2__Chloroflexi.D3__Anaerolineae.D4__SBR1031.D5__uncultured_soil_bacterium	0.9335			-
D1__Bacteria.D2__Proteobacteria.D3__Deltaproteobacteria.D4__Desulfovibrionales.D5__Desulfovibrionaceae	3.34084			0.00434919
D1__Bacteria.D2__Planctomycetes.D3__Planctomycetacia.D4__Isosphaerales.D5__Isosphaeraceae	0			-
D1__Bacteria.D2__Firmicutes.D3__Clostridia.D4__Clostridiales.D5__Clostridiaceae_1.D6__Clostridium_sensu_stricto_3	0.242506			-
D1__Bacteria.D2__Firmicutes.D3__Clostridia.D4__Clostridiales.D5__Clostridiaceae_1.D6__Clostridium_sensu_stricto_1	4.05526			-
D1__Bacteria.D2__Firmicutes.D3__Clostridia.D4__Clostridiales.D5__Clostridiaceae_1.D6__Clostridium_sensu_stricto_6	0.924705			-
D1__Bacteria.D2__Firmicutes.D3__Clostridia.D4__Clostridiales.D5__Clostridiaceae_1.D6__Clostridium_sensu_stricto_7	0.0317242			-
D1__Bacteria.D2__Firmicutes.D3__Clostridia.D4__Clostridiales.D5__Ruminococcaceae.D6__Saccharofermentans	0			-
D1__Bacteria.D2__Proteobacteria.D3__Gammaproteobacteria.D4__Betaproteobacteriales.D5__Rhodocyclaceae.D6__Dechlorobacter	0			-
D1__Bacteria.D2__Patescibacteria.D3__ABY1.D4__Candidatus_Magasanikbacteria.D5__uncultured_bacterium.D6__uncultured_bacterium	0			-
D1__Bacteria.D2__Proteobacteria.D3__Alphaproteobacteria.D4__Micropepsales.D5__Micropepsaceae.D6__uncultured	0.441429			-
D1__Bacteria.D2__Elusimicrobia.D3__Lineage_IIa.D4__uncultured_actinobacterium.D5__uncultured_actinobacterium.D6__uncultured_actinobacterium	0.0835892			-
D1__Bacteria.D2__Actinobacteria.D3__Nitriliruptoria.D4__Nitriliruptorales.D5__Nitriliruptoraceae	0.379234			-
D1__Bacteria.D2__Acidobacteria.D3__Subgroup_25.D4__uncultured_Acidobacteria_bacterium	0			-
D1__Bacteria.D2__Chloroflexi.D3__Ktedonobacteria.D4__C0119.D5__uncultured_soil_bacterium	0			-
D1__Bacteria.D2__Proteobacteria.D3__Deltaproteobacteria.D4__Myxococcales.D5__Blfdi19.D6__uncultured_bacterium	0.0325897			-
D1__Bacteria.D2__FBP	0			-
D1__Bacteria.D2__Firmicutes.D3__Clostridia.D4__Clostridiales.D5__Ruminococcaceae.D6__Angelakisella	1.22316			-
D1__Bacteria.D2__Acidobacteria.D3__Subgroup_9.D4__uncultured_bacterium.D5__uncultured_bacterium.D6__uncultured_bacterium	0.220731			-
D1__Bacteria.D2__Gemmatimonadetes.D3__BD2_11_terrestrial_group.D4__uncultured_actinobacterium_HF0500_01C15.D5__uncultured_actinobacterium_HF0500_01C15.D6__uncultured_actinobacterium_HF0500_01C15	0.220731			-
D1__Bacteria.D2__Armatimonadetes.D3__uncultured.D4__metagenome.D5__metagenome.D6__metagenome	0			-
D1__Bacteria.D2__Actinobacteria.D3__Thermoleophilia.D4__Gaiellales.D5__Gaiellaceae.D6__Gaiella	1.47686			0.0120569
D1__Bacteria.D2__Proteobacteria.D3__Alphaproteobacteria.D4__Azospirillales.D5__Azospirillaceae	1.22915			-
D1__Bacteria.D2__Proteobacteria.D3__Alphaproteobacteria.D4__Rhizobiales.D5__Rhizobiaceae.D6__uncultured	0.739669			-
D1__Bacteria.D2__Firmicutes.D3__Bacilli.D4__Lactobacillales.D5__Streptococcaceae.D6__Lactococcus	2.17989			-
D1__Bacteria.D2__Proteobacteria.D3__Gammaproteobacteria.D4__Betaproteobacteriales.D5__Burkholderiaceae.D6__Alcaligenes	2.21935			-
D1__Bacteria.D2__Deinococcus_Thermus.D3__Deinococci.D4__Thermales.D5__Thermaceae.D6__Thermus	0			-
D1__Bacteria.D2__Bacteroidetes.D3__Bacteroidia.D4__Flavobacteriales.D5__Weeksellaceae.D6__Chryseobacterium	0.75793			0.0116153
D1__Bacteria.D2__Proteobacteria.D3__Alphaproteobacteria.D4__SAR11_clade	0			-
D1__Bacteria.D2__Proteobacteria.D3__Gammaproteobacteria.D4__Betaproteobacteriales.D5__Burkholderiaceae.D6__Castellaniella	0			-
D1__Bacteria.D2__Chloroflexi.D3__Anaerolineae.D4__Caldilineales.D5__Caldilineaceae.D6__Litorilinea	0			-
D1__Bacteria.D2__Chloroflexi.D3__KD4_96.D4__uncultured_Chloroflexi_bacterium.D5__uncultured_Chloroflexi_bacterium	0.95015			-
D1__Bacteria.D2__Cyanobacteria.D3__Oxyphotobacteria.D4__Chloroplast.D5__Chenopodium_suecicum.D6__Chenopodium_suecicum	0			-
D1__Archaea.D2__Nanoarchaeaeota.D3__Woesearchaeia.D4__uncultured_archaeon	0			-
D1__Bacteria.D2__Proteobacteria.D3__Alphaproteobacteria.D4__Reyranellales.D5__Reyranellaceae.D6__uncultured	0.25968			-
D1__Bacteria.D2__Firmicutes.D3__Clostridia.D4__Clostridiales.D5__Eubacteriaceae.D6__Anaerofustis	1.09215			0.0195152
D1__Bacteria.D2__Firmicutes.D3__Clostridia.D4__Clostridiales.D5__Lachnospiraceae.D6__Tyzzerella_3	3.68624	NHF	3.37846	0.00035444
D1__Bacteria.D2__Proteobacteria.D3__Deltaproteobacteria.D4__Myxococcales.D5__Blfdi19.D6__Anaeromyxobacter_dehalogenans	0.546525			-
D1__Bacteria.D2__Firmicutes.D3__Clostridia.D4__Clostridiales.D5__Lachnospiraceae.D6__Tyzzerella_4	2.4923			-
D1__Bacteria.D2__Proteobacteria.D3__Gammaproteobacteria.D4__Betaproteobacteriales.D5__TRA3_20.D6__metagenome	0			-
D1__Bacteria.D2__Bacteroidetes.D3__Bacteroidia.D4__Bacteroidales.D5__Rikenellaceae	4.10126	PFBS	3.51688	0.0104769
D1__Bacteria.D2__Actinobacteria.D3__Actinobacteria.D4__Micrococcales.D5__Cellulomonadaceae	0.643611			-
D1__Bacteria.D2__Bacteroidetes.D3__Bacteroidia.D4__Cytophagales.D5__Spirosomaceae.D6__Spirosoma	0			-
D1__Bacteria.D2__Nitrospirae.D3__Nitrospira.D4__Nitrospirales.D5__Nitrospiraceae.D6__Nitrospira	1.57331			-
D1__Bacteria.D2__Proteobacteria.D3__Gammaproteobacteria.D4__Milano_WF1B_44	0			-
D1__Bacteria.D2__Firmicutes.D3__Negativicutes.D4__Selenomonadales.D5__Veillonellaceae.D6__Sporomusa	0.0569997			-
D1__Bacteria.D2__Proteobacteria.D3__Alphaproteobacteria.D4__Rhodovibrionales.D5__Kiloniellaceae.D6__uncultured	0.770092			-
D1__Bacteria.D2__Bacteroidetes.D3__Bacteroidia.D4__Flavobacteriales	2.48427			6.47125e-05
D1__Bacteria.D2__Firmicutes.D3__Clostridia.D4__Clostridiales.D5__Ruminococcaceae.D6__Ruminococcaceae_V9D2013_group	0.881953			-
D1__Bacteria.D2__Proteobacteria.D3__Deltaproteobacteria.D4__Myxococcales.D5__mle1_27.D6__metagenome	0			-
D1__Bacteria.D2__Armatimonadetes.D3__Fimbriimonadia.D4__Fimbriimonadales.D5__uncultured_soil_bacterium	0			-
D1__Bacteria.D2__Firmicutes.D3__Clostridia.D4__Clostridiales.D5__Gracilibacteraceae	0.215655			-
D1__Bacteria.D2__Proteobacteria.D3__Deltaproteobacteria.D4__Oligoflexales.D5__0319_6G20.D6__metagenome	0			-
D1__Bacteria.D2__Acidobacteria.D3__Acidobacteriia.D4__Acidobacteriales.D5__uncultured.D6__bacterium_Ellin7529	0			-
D1__Bacteria.D2__Proteobacteria.D3__Gammaproteobacteria.D4__Aeromonadales.D5__Succinivibrionaceae.D6__Anaerobiospirillum	0.396822			-
D1__Bacteria.D2__Patescibacteria.D3__Parcubacteria.D4__Candidatus_Jorgensenbacteria.D5__Candidatus_Adlerbacteria_bacterium_GW2011_GWC1_50_9.D6__Candidatus_Adlerbacteria_bacterium_GW2011_GWC1_50_9	0			-
D1__Bacteria.D2__Actinobacteria.D3__Actinobacteria.D4__Micrococcales.D5__Micrococcaceae.D6__Kocuria	1.28482			-
D1__Bacteria.D2__Actinobacteria.D3__Coriobacteriia.D4__Coriobacteriales.D5__Eggerthellaceae.D6__Parvibacter	0.666935			-
D1__Bacteria.D2__Proteobacteria.D3__Gammaproteobacteria.D4__Betaproteobacteriales.D5__B1_7BS.D6__uncultured_bacterium	0.52887			-
D1__Bacteria.D2__Proteobacteria.D3__Deltaproteobacteria.D4__Desulfuromonadales.D5__Geobacteraceae	0			-
D1__Bacteria.D2__Actinobacteria.D3__Actinobacteria.D4__Micrococcales.D5__Dermatophilaceae.D6__metagenome	0			-
D1__Bacteria.D2__Proteobacteria.D3__Gammaproteobacteria.D4__Pasteurellales.D5__Pasteurellaceae.D6__Testudinibacter	0.591609			0.0254789
D1__Bacteria.D2__Proteobacteria.D3__Deltaproteobacteria.D4__Desulfobacterales.D5__Desulfobulbaceae	0.982016			-
D1__Bacteria.D2__Chloroflexi.D3__Dehalococcoidia.D4__S085.D5__uncultured_bacterium.D6__uncultured_bacterium	0			-
D1__Bacteria.D2__Gemmatimonadetes.D3__BD2_11_terrestrial_group.D4__uncultured_actinobacterium_HF0500_01C15.D5__uncultured_actinobacterium_HF0500_01C15	0.220731			-
D1__Bacteria.D2__Gemmatimonadetes.D3__Longimicrobia.D4__Longimicrobiales	0.896503			-
D1__Archaea.D2__Euryarchaeota.D3__Methanobacteria.D4__Methanobacteriales.D5__Methanobacteriaceae	2.93254			-
D1__Bacteria.D2__Acidobacteria.D3__Acidobacteriia.D4__Subgroup_2.D5__uncultured_forest_soil_bacterium.D6__uncultured_forest_soil_bacterium	0.207815			-
D1__Bacteria.D2__Firmicutes.D3__Negativicutes.D4__Selenomonadales.D5__Veillonellaceae.D6__Selenomonas_1	0			-
D1__Bacteria.D2__Actinobacteria.D3__Actinobacteria.D4__PeM15.D5__metagenome.D6__metagenome	0			-
D1__Bacteria.D2__Proteobacteria.D3__Alphaproteobacteria.D4__Rickettsiales.D5__Midichloriaceae.D6__Candidatus_Jidaibacter	0			-
D1__Bacteria.D2__Proteobacteria.D3__Alphaproteobacteria.D4__Sphingomonadales.D5__Sphingomonadaceae.D6__Sphingoaurantiacus	0.250997			-
D1__Bacteria.D2__Acidobacteria.D3__Subgroup_17.D4__uncultured_Acidobacteriaceae_bacterium.D5__uncultured_Acidobacteriaceae_bacterium.D6__uncultured_Acidobacteriaceae_bacterium	0			-
D1__Bacteria.D2__Acidobacteria.D3__Acidobacteriia.D4__Solibacterales.D5__Solibacteraceae__Subgroup_3_.D6__Bryobacter	1.60866			0.0454651
D1__Bacteria.D2__Patescibacteria.D3__Saccharimonadia.D4__Saccharimonadales.D5__uncultured_bacterium.D6__uncultured_bacterium	0.892726			-
D1__Bacteria.D2__Proteobacteria.D3__Deltaproteobacteria.D4__Myxococcales.D5__P3OB_42.D6__uncultured_bacterium	0.0835892			-
D1__Bacteria.D2__Proteobacteria.D3__Deltaproteobacteria.D4__Syntrophobacterales	0.220731			-
D1__Bacteria.D2__Bacteroidetes.D3__Bacteroidia.D4__Bacteroidales.D5__Rikenellaceae.D6__dgA_11_gut_group	0			-
D1__Bacteria.D2__Proteobacteria.D3__Gammaproteobacteria.D4__B2M28	0.396822			-
D1__Bacteria.D2__Bacteroidetes.D3__Rhodothermia.D4__Balneolales.D5__Balneolaceae	0.220731			-
D1__Bacteria.D2__Bacteroidetes.D3__Bacteroidia.D4__Bacteroidales.D5__Prevotellaceae.D6__Prevotellaceae_NK3B31_group	3.65667	NHF	3.20562	0.00840151
D1__Bacteria.D2__Bacteroidetes.D3__Bacteroidia.D4__Bacteroidales.D5__Bacteroidales_RF16_group.D6__uncultured_rumen_bacterium	0.0835892			-
D1__Bacteria.D2__RsaHF231.D3__uncultured_bacterium.D4__uncultured_bacterium.D5__uncultured_bacterium.D6__uncultured_bacterium	0			-
D1__Bacteria.D2__Bacteroidetes.D3__Bacteroidia.D4__Bacteroidales.D5__Bacteroidaceae	5.43987			-
D1__Bacteria.D2__Actinobacteria.D3__Actinobacteria.D4__Catenulisporales.D5__Actinospicaceae.D6__Actinospica	0			-
D1__Bacteria.D2__Gemmatimonadetes.D3__Gemmatimonadetes	2.31891			-
D1__Bacteria.D2__Elusimicrobia.D3__Lineage_IIc.D4__uncultured_bacterium.D5__uncultured_bacterium	0			-
D1__Bacteria.D2__Chloroflexi.D3__Dehalococcoidia.D4__Dehalococcoidales.D5__uncultured	0			-
D1__Bacteria.D2__Firmicutes.D3__Clostridia.D4__Clostridiales.D5__Lachnospiraceae.D6__Butyrivibrio	2.37574			-
D1__Bacteria.D2__Acidobacteria.D3__Subgroup_6.D4__uncultured_Saccharibacillus_sp_	0			-
D1__Bacteria.D2__Proteobacteria.D3__Gammaproteobacteria.D4__Xanthomonadales.D5__Rhodanobacteraceae.D6__Rhodanobacter	0.897189			-
D1__Bacteria.D2__Chloroflexi.D3__Gitt_GS_136.D4__uncultured_bacterium	1.27203			-
D1__Bacteria.D2__Proteobacteria.D3__Alphaproteobacteria.D4__Rhizobiales.D5__A0839	0			-
D1__Bacteria.D2__Planctomycetes.D3__Phycisphaerae.D4__Tepidisphaerales	0.731032			-
D1__Bacteria.D2__Actinobacteria.D3__Actinobacteria.D4__Frankiales.D5__Sporichthyaceae.D6__uncultured	0.807221			-
D1__Bacteria.D2__Acidobacteria.D3__Subgroup_9.D4__uncultured_bacterium.D5__uncultured_bacterium	0.220731			-
D1__Bacteria.D2__Proteobacteria.D3__Alphaproteobacteria.D4__Rhizobiales.D5__Xanthobacteraceae.D6__Rhodopseudomonas	0			-
D1__Bacteria.D2__Proteobacteria.D3__Gammaproteobacteria.D4__Betaproteobacteriales.D5__Burkholderiaceae.D6__Rhizobacter	0.933585			-
D1__Bacteria.D2__Actinobacteria.D3__Coriobacteriia.D4__Coriobacteriales.D5__Eggerthellaceae.D6__CHKCI002	0.925911			-
D1__Bacteria.D2__Actinobacteria.D3__Actinobacteria.D4__Streptosporangiales.D5__Nocardiopsaceae.D6__Streptomonospora	0			-
D1__Bacteria.D2__Patescibacteria.D3__Saccharimonadia.D4__Saccharimonadales.D5__uncultured_soil_bacterium	0			-
D1__Bacteria.D2__Actinobacteria.D3__Actinobacteria.D4__Frankiales.D5__Sporichthyaceae.D6__hgcI_clade	0			-
D1__Bacteria.D2__Actinobacteria.D3__Actinobacteria.D4__Propionibacteriales.D5__Propionibacteriaceae.D6__Tessaracoccus	0			-
D1__Bacteria.D2__Proteobacteria.D3__Gammaproteobacteria.D4__Xanthomonadales.D5__Xanthomonadaceae.D6__Vulcaniibacterium	1.1789			-
D1__Bacteria.D2__Proteobacteria.D3__Gammaproteobacteria.D4__Pseudomonadales	3.23144			0.0110592
D1__Bacteria.D2__Proteobacteria.D3__Gammaproteobacteria.D4__Oceanospirillales.D5__P13_46	0.618671			-
D1__Bacteria.D2__Proteobacteria.D3__Deltaproteobacteria.D4__Myxococcales.D5__Polyangiaceae.D6__uncultured	1.08114			-
D1__Bacteria.D2__Proteobacteria.D3__Alphaproteobacteria.D4__Elsterales	1.06913			-
D1__Bacteria.D2__Actinobacteria.D3__Acidimicrobiia.D4__Microtrichales.D5__Ilumatobacteraceae	1.40677			-
D1__Bacteria.D2__Proteobacteria.D3__Deltaproteobacteria.D4__Myxococcales.D5__Archangiaceae.D6__Archangium	0.552027			-
D1__Bacteria.D2__Actinobacteria.D3__Actinobacteria.D4__Streptomycetales	1.52352			-
D1__Bacteria.D2__Acidobacteria.D3__Acidobacteriia.D4__Subgroup_12.D5__uncultured_bacterium.D6__uncultured_bacterium	0.25968			-
D1__Bacteria.D2__Acidobacteria.D3__Subgroup_6.D4__uncultured_bacterium_259	0			-
D1__Bacteria.D2__Proteobacteria.D3__Gammaproteobacteria.D4__Pseudomonadales.D5__Moraxellaceae.D6__Psychrobacter	0.478249			-
D1__Bacteria.D2__FCPU426.D3__metagenome.D4__metagenome	0			-
D1__Bacteria.D2__Acidobacteria.D3__Acidobacteriia.D4__Subgroup_2.D5__uncultured_forest_soil_bacterium	0.207815			-
D1__Bacteria.D2__Bacteroidetes.D3__Bacteroidia.D4__Sphingobacteriales.D5__ST_12K33.D6__uncultured_bacterium	0.465476			-
D1__Bacteria.D2__Firmicutes.D3__Bacilli.D4__Bacillales.D5__Family_XII.D6__Exiguobacterium	0			-
D1__Bacteria.D2__Proteobacteria.D3__Gammaproteobacteria.D4__Pasteurellales.D5__Pasteurellaceae	3.31062			-
D1__Bacteria.D2__Proteobacteria.D3__Alphaproteobacteria.D4__Rhodobacterales.D5__Rhodobacteraceae.D6__Paracoccus	1.42621			0.0083448
D1__Bacteria.D2__Firmicutes.D3__Bacilli.D4__Bacillales.D5__Planococcaceae.D6__Planomicrobium	0.220731			-
D1__Bacteria.D2__Actinobacteria.D3__Actinobacteria.D4__Propionibacteriales.D5__Propionibacteriaceae.D6__Haloactinopolyspora	0			-
D1__Bacteria.D2__Proteobacteria.D3__Gammaproteobacteria.D4__Betaproteobacteriales.D5__Rhodocyclaceae.D6__Sulfurisoma	0			-
D1__Bacteria.D2__FBP.D3__uncultured_bacterium.D4__uncultured_bacterium.D5__uncultured_bacterium.D6__uncultured_bacterium	0			-
D1__Bacteria.D2__Actinobacteria.D3__Actinobacteria.D4__Pseudonocardiales	1.62984			-
D1__Bacteria.D2__Cyanobacteria.D3__Oxyphotobacteria.D4__Synechococcales	0			-
D1__Bacteria.D2__Proteobacteria.D3__Deltaproteobacteria.D4__TX1A_33	0			-
D1__Bacteria.D2__Proteobacteria.D3__Alphaproteobacteria.D4__Caulobacterales.D5__Caulobacteraceae.D6__Caulobacter	0			-
D1__Bacteria.D2__Proteobacteria.D3__Gammaproteobacteria.D4__Alteromonadales.D5__Alteromonadaceae	0.76518			-
D1__Bacteria.D2__Proteobacteria.D3__Alphaproteobacteria.D4__Micropepsales.D5__Micropepsaceae.D6__uncultured_proteobacterium	0			-
D1__Bacteria.D2__Acidobacteria.D3__Thermoanaerobaculia	1.11273			-
D1__Bacteria.D2__Planctomycetes.D3__Planctomycetacia.D4__Gemmatales.D5__Gemmataceae.D6__uncultured	0.372222			-
D1__Bacteria.D2__Cyanobacteria.D3__Melainabacteria.D4__Gastranaerophilales.D5__Candidatus_Melainabacteria_bacterium_MEL_A1	1.31438			-
D1__Bacteria.D2__Firmicutes.D3__Clostridia.D4__Clostridiales.D5__Ruminococcaceae.D6__Anaerotruncus	2.29648			-
D1__Bacteria.D2__Proteobacteria.D3__Deltaproteobacteria.D4__Myxococcales.D5__Myxococcaceae.D6__uncultured	0			-
D1__Bacteria.D2__Proteobacteria.D3__Alphaproteobacteria.D4__Rhizobiales.D5__Rhizobiaceae.D6__Tianweitania	0			-
D1__Bacteria.D2__Firmicutes.D3__Clostridia.D4__Clostridiales.D5__Syntrophomonadaceae.D6__Dethiobacter	0			-
D1__Bacteria.D2__Deinococcus_Thermus.D3__Deinococci.D4__Deinococcales.D5__Deinococcaceae	0.815094			-
D1__Bacteria.D2__Cyanobacteria.D3__Oxyphotobacteria.D4__Chloroplast.D5__Chlamydomonas_reinhardtii	0			-
D1__Archaea.D2__Nanoarchaeaeota.D3__Woesearchaeia.D4__Candidatus_Amesbacteria_bacterium_GW2011_GWC1_47_15.D5__Candidatus_Amesbacteria_bacterium_GW2011_GWC1_47_15.D6__Candidatus_Amesbacteria_bacterium_GW2011_GWC1_47_15	0.220731			-
D1__Bacteria.D2__Firmicutes.D3__Clostridia.D4__Clostridiales.D5__Lachnospiraceae.D6__Eubacterium_ruminantium_group	3.40453			-
D1__Bacteria.D2__Bacteroidetes.D3__Bacteroidia.D4__Sphingobacteriales.D5__Lentimicrobiaceae	0			-
D1__Bacteria.D2__Firmicutes.D3__Clostridia.D4__Clostridiales.D5__Clostridiaceae_2.D6__Alkaliphilus	0			-
D1__Bacteria.D2__Firmicutes.D3__Clostridia.D4__Clostridiales.D5__Lachnospiraceae.D6__CHKCI001	0.982016			-
D1__Bacteria.D2__Proteobacteria.D3__Gammaproteobacteria.D4__Steroidobacterales.D5__Woeseiaceae	0.979783			-
D1__Bacteria.D2__Firmicutes.D3__Clostridia.D4__Clostridiales.D5__Lachnospiraceae.D6__Blautia	4.54304			-
D1__Bacteria.D2__Proteobacteria.D3__Alphaproteobacteria.D4__Rhizobiales.D5__Amb_16S_1323	0			-
D1__Bacteria.D2__Actinobacteria.D3__Coriobacteriia	4.14845			-
D1__Archaea.D2__Euryarchaeota.D3__Halobacteria	0			-
D1__Bacteria.D2__Actinobacteria.D3__Acidimicrobiia.D4__IMCC26256.D5__Actinobacteria_bacterium_IMCC26256.D6__Actinobacteria_bacterium_IMCC26256	0.207815			-
D1__Bacteria.D2__Proteobacteria	5.0972			-
D1__Bacteria.D2__Firmicutes.D3__Negativicutes.D4__Selenomonadales.D5__Veillonellaceae.D6__Mitsuokella	2.3621			0.023725
D1__Bacteria.D2__Proteobacteria.D3__Gammaproteobacteria.D4__HOC36.D5__uncultured_bacterium.D6__uncultured_bacterium	0.220731			-
D1__Bacteria.D2__Actinobacteria.D3__Actinobacteria.D4__Propionibacteriales.D5__Propionibacteriaceae.D6__Cutibacterium	1.63369			0.00420721
D1__Bacteria.D2__Gemmatimonadetes.D3__BD2_11_terrestrial_group.D4__metagenome.D5__metagenome	0			-
D1__Bacteria.D2__Patescibacteria.D3__Gracilibacteria.D4__Candidatus_Peregrinibacteria	0			-
D1__Bacteria.D2__Actinobacteria.D3__Actinobacteria.D4__Micromonosporales.D5__Micromonosporaceae.D6__Luedemannella	0.250997			-
D1__Bacteria.D2__Acidobacteria.D3__Holophagae.D4__Subgroup_7.D5__uncultured_bacterium	1.20694			-
D1__Bacteria.D2__Chloroflexi.D3__KD4_96.D4__metagenome	0.0569997			-
D1__Bacteria.D2__WPS_2.D3__Burkholderiales_bacterium_Beta_02.D4__Burkholderiales_bacterium_Beta_02	0.779547			-
D1__Bacteria.D2__Patescibacteria.D3__Saccharimonadia.D4__Saccharimonadales.D5__TM7_phylum_sp__oral_clone_FR058.D6__TM7_phylum_sp__oral_clone_FR058	1.01163			0.0315749
D1__Bacteria.D2__Patescibacteria.D3__Berkelbacteria	1.00722			-
D1__Bacteria.D2__Bacteroidetes.D3__Bacteroidia.D4__Cytophagales.D5__Microscillaceae.D6__OLB12	0			-
D1__Bacteria.D2__Bacteroidetes.D3__Bacteroidia.D4__Cytophagales.D5__Cyclobacteriaceae.D6__Marinoscillum	0			-
D1__Bacteria.D2__Gemmatimonadetes.D3__Gemmatimonadetes.D4__Gemmatimonadales	2.31891			-
D1__Bacteria.D2__Halanaerobiaeota	0			-
D1__Bacteria.D2__Actinobacteria.D3__Actinobacteria.D4__Frankiales.D5__uncultured.D6__uncultured_bacterium	0.84677			0.0116153
D1__Archaea.D2__Nanoarchaeaeota.D3__Nanohaloarchaeia.D4__Deep_Sea_Euryarchaeotic_Group_DSEG_.D5__uncultured_archaeon.D6__uncultured_archaeon	0.384619			-
D1__Bacteria.D2__Chloroflexi.D3__Anaerolineae.D4__Ardenticatenales.D5__uncultured.D6__uncultured_bacterium	0.242136			-
D1__Bacteria.D2__Proteobacteria.D3__Gammaproteobacteria.D4__Betaproteobacteriales.D5__uncultured	0.207815			-
D1__Bacteria.D2__Actinobacteria.D3__Actinobacteria.D4__Micromonosporales.D5__Micromonosporaceae.D6__Longispora	0.709869			-
D1__Bacteria.D2__Fibrobacteres.D3__Fibrobacteria.D4__Fibrobacterales.D5__Fibrobacteraceae.D6__possible_genus_04	0.384619			-
D1__Bacteria.D2__Proteobacteria.D3__Gammaproteobacteria.D4__Diplorickettsiales.D5__Diplorickettsiaceae.D6__Rickettsiella	0			-
D1__Bacteria.D2__Patescibacteria.D3__WWE3.D4__candidate_division_WWE3_bacterium_RIFCSPHIGHO2_02_FULL_38_14	0.0835892			-
D1__Bacteria.D2__Chloroflexi.D3__OLB14.D4__bacterium_SCGC_AG_212_C10.D5__bacterium_SCGC_AG_212_C10	0			-
D1__Bacteria.D2__Bacteroidetes.D3__Bacteroidia.D4__Bacteroidales.D5__Rikenellaceae.D6__uncultured	0.821301			-
D1__Bacteria.D2__Acidobacteria.D3__Subgroup_6.D4__uncultured_bacterium_gp6	0.325033			-
D1__Bacteria.D2__Armatimonadetes.D3__Chthonomonadetes.D4__Chthonomonadales.D5__Chthonomonadaceae.D6__Chthonomonas	0.432677			-
D1__Bacteria.D2__Chloroflexi.D3__TK10	0.810157			-
D1__Bacteria.D2__Actinobacteria.D3__Acidimicrobiia.D4__uncultured.D5__uncultured_Acidimicrobiales_bacterium.D6__uncultured_Acidimicrobiales_bacterium	0			-
D1__Bacteria.D2__Proteobacteria.D3__Gammaproteobacteria.D4__Legionellales.D5__Legionellaceae	0			-
D1__Bacteria.D2__Actinobacteria.D3__0319_7L14.D4__uncultured_Actinomycetales_bacterium.D5__uncultured_Actinomycetales_bacterium	0.396822			-
D1__Bacteria.D2__Bacteroidetes.D3__Bacteroidia.D4__Bacteroidales.D5__p_2534_18B5_gut_group	0			-
D1__Bacteria.D2__Armatimonadetes.D3__Fimbriimonadia.D4__Fimbriimonadales.D5__Fimbriimonadaceae	0.0621341			-
D1__Bacteria.D2__Gemmatimonadetes.D3__S0134_terrestrial_group.D4__uncultured_bacterium	0.804777			-
D1__Bacteria.D2__Gemmatimonadetes.D3__AKAU4049.D4__uncultured_soil_bacterium	0.25968			-
D1__Bacteria.D2__Acidobacteria.D3__Subgroup_22.D4__uncultured_bacterium.D5__uncultured_bacterium	0			-
D1__Bacteria.D2__Bacteroidetes.D3__Bacteroidia.D4__Chitinophagales.D5__uncultured.D6__metagenome	0			-
D1__Bacteria.D2__Gemmatimonadetes.D3__Gemmatimonadetes.D4__Gemmatimonadales.D5__Gemmatimonadaceae	2.31891			-
D1__Bacteria.D2__Actinobacteria.D3__Thermoleophilia.D4__Gaiellales.D5__uncultured	1.16228			-
D1__Bacteria.D2__Actinobacteria.D3__Actinobacteria.D4__Streptosporangiales.D5__Nocardiopsaceae	0.100862			-
D1__Bacteria.D2__Tenericutes.D3__Mollicutes.D4__Mollicutes_RF39.D5__uncultured_Paenibacillaceae_bacterium	0			-
D1__Bacteria.D2__Chloroflexi.D3__KD4_96.D4__uncultured_Chloroflexi_bacterium.D5__uncultured_Chloroflexi_bacterium.D6__uncultured_Chloroflexi_bacterium	0.95015			-
D1__Bacteria.D2__Firmicutes.D3__Bacilli.D4__Bacillales.D5__Paenibacillaceae.D6__Thermobacillus	0			-
D1__Bacteria.D2__Patescibacteria.D3__Saccharimonadia.D4__Saccharimonadales.D5__Saccharum_hybrid_cultivar	0			-
D1__Bacteria.D2__Actinobacteria.D3__Actinobacteria.D4__Pseudonocardiales.D5__Pseudonocardiaceae.D6__Saccharothrix	0.621635			-
D1__Bacteria.D2__Acidobacteria.D3__Acidobacteriia.D4__Subgroup_2.D5__uncultured_Acidobacteria_bacterium	1.10025			-
D1__Bacteria.D2__Actinobacteria.D3__MB_A2_108.D4__metagenome	0.0569997			-
D1__Bacteria.D2__Proteobacteria.D3__Deltaproteobacteria.D4__Myxococcales.D5__Sandaracinaceae.D6__Sandaracinus	0.0466552			-
D1__Bacteria.D2__Proteobacteria.D3__Alphaproteobacteria.D4__uncultured.D5__uncultured_Acetobacteraceae_bacterium	0.242136			-
D1__Bacteria.D2__Actinobacteria.D3__MB_A2_108.D4__Actinobacteria_bacterium_RBG_19FT_COMBO_70_19.D5__Actinobacteria_bacterium_RBG_19FT_COMBO_70_19	0.35803			-
D1__Bacteria.D2__Actinobacteria.D3__Actinobacteria.D4__Kineosporiales	0			-
D1__Bacteria.D2__Patescibacteria.D3__ABY1.D4__Candidatus_Magasanikbacteria.D5__uncultured_bacterium	0			-
D1__Bacteria.D2__Acidobacteria.D3__Acidobacteriia.D4__Subgroup_2.D5__bacterium_enrichment_culture_clone_heteroC52_4W.D6__bacterium_enrichment_culture_clone_heteroC52_4W	0			-
D1__Bacteria.D2__Cyanobacteria.D3__Melainabacteria.D4__Gastranaerophilales	1.66211			-
D1__Bacteria.D2__Planctomycetes.D3__Planctomycetacia.D4__Planctomycetales.D5__uncultured.D6__uncultured_Planctomycetales_bacterium	0.25968			-
D1__Bacteria.D2__Firmicutes.D3__Clostridia.D4__Clostridiales.D5__Peptostreptococcaceae.D6__Peptostreptococcus	1.27596			0.0484188
D1__Bacteria.D2__Chloroflexi.D3__Chloroflexia.D4__Thermomicrobiales.D5__AKYG1722.D6__uncultured_bacterium	0.25968			-
D1__Bacteria.D2__Bacteroidetes.D3__Bacteroidia.D4__Bacteroidales.D5__Dysgonomonadaceae	2.23172			-
D1__Bacteria.D2__Proteobacteria.D3__Gammaproteobacteria.D4__Legionellales.D5__Legionellaceae.D6__Legionella	0			-
D1__Bacteria.D2__Patescibacteria.D3__Parcubacteria.D4__Candidatus_Kaiserbacteria.D5__metagenome.D6__metagenome	0			-
D1__Bacteria.D2__Proteobacteria.D3__Deltaproteobacteria.D4__SAR324_clade_Marine_group_B_.D5__uncultured_bacterium.D6__uncultured_bacterium	0			-
D1__Bacteria.D2__Cyanobacteria.D3__Melainabacteria.D4__Gastranaerophilales.D5__Candidatus_Gastranaerophilales_bacterium_Zag_111.D6__Candidatus_Gastranaerophilales_bacterium_Zag_111	0			-
D1__Bacteria.D2__Firmicutes.D3__Clostridia.D4__Clostridiales.D5__Family_XII.D6__Fusibacter	0			-
D1__Bacteria.D2__Proteobacteria.D3__Alphaproteobacteria.D4__Rhizobiales.D5__Beijerinckiaceae.D6__Bosea	0.605365			-
D1__Bacteria.D2__Acidobacteria.D3__AT_s3_28.D4__unidentified.D5__unidentified.D6__unidentified	0			-
D1__Bacteria.D2__Patescibacteria.D3__Parcubacteria.D4__uncultured_bacterium.D5__uncultured_bacterium.D6__uncultured_bacterium	0			-
D1__Bacteria.D2__Acidobacteria.D3__Subgroup_17.D4__uncultured_Holophaga_sp_.D5__uncultured_Holophaga_sp_.D6__uncultured_Holophaga_sp_	0			-
D1__Bacteria.D2__Cyanobacteria.D3__Oxyphotobacteria	0.221545			-
D1__Bacteria.D2__Proteobacteria.D3__Deltaproteobacteria.D4__Myxococcales.D5__Sandaracinaceae	0.47164			-
D1__Bacteria.D2__Planctomycetes.D3__Phycisphaerae.D4__Tepidisphaerales.D5__WD2101_soil_group	0.679153			-
D1__Bacteria.D2__Proteobacteria.D3__Gammaproteobacteria.D4__Betaproteobacteriales.D5__Nitrosomonadaceae.D6__Nitrosospira	0.830068			-
D1__Bacteria.D2__Patescibacteria.D3__Parcubacteria.D4__Candidatus_Azambacteria.D5__uncultured_bacterium.D6__uncultured_bacterium	0			-
D1__Bacteria.D2__Actinobacteria.D3__Coriobacteriia.D4__Coriobacteriales.D5__Coriobacteriales_Incertae_Sedis	2.50152			0.0110592
D1__Bacteria.D2__Actinobacteria.D3__Actinobacteria.D4__Micrococcales.D5__Micrococcaceae.D6__Arthrobacter	0.257367			-
D1__Bacteria.D2__Proteobacteria.D3__Deltaproteobacteria.D4__MBNT15.D5__uncultured_prokaryote	0			-
D1__Bacteria.D2__Bacteroidetes.D3__Rhodothermia	0.956928			-
D1__Bacteria.D2__Cyanobacteria.D3__Oxyphotobacteria.D4__Chloroplast	0.0395637			-
D1__Archaea.D2__Euryarchaeota.D3__Methanomicrobia	0			-
D1__Bacteria.D2__Cyanobacteria.D3__Oxyphotobacteria.D4__Nostocales.D5__Chroococcidiopsaceae.D6__Chroococcidiopsis_SAG_2023	0			-
D1__Bacteria.D2__Armatimonadetes.D3__Chthonomonadetes	0.432677			-
D1__Bacteria.D2__Proteobacteria.D3__Deltaproteobacteria.D4__NB1_j.D5__uncultured_Desulfuromonadaceae_bacterium	0			-
D1__Bacteria.D2__Gemmatimonadetes.D3__AKAU4049.D4__uncultured_bacterium	0.772118			-
D1__Bacteria.D2__Verrucomicrobia.D3__Verrucomicrobiae.D4__Opitutales.D5__Puniceicoccaceae.D6__uncultured	1.50032			-
D1__Bacteria.D2__Actinobacteria.D3__Nitriliruptoria.D4__Nitriliruptorales.D5__Nitriliruptoraceae.D6__Nitriliruptor	0.287813			-
D1__Bacteria.D2__Firmicutes.D3__Bacilli.D4__Bacillales.D5__Paenibacillaceae.D6__Paenibacillus	1.20732			-
D1__Bacteria.D2__Firmicutes.D3__Clostridia.D4__Clostridiales.D5__Peptostreptococcaceae.D6__Peptoclostridium	1.29595			-
D1__Bacteria.D2__Proteobacteria.D3__Deltaproteobacteria.D4__Myxococcales.D5__Archangiaceae.D6__uncultured	0			-
D1__Bacteria.D2__Bacteroidetes.D3__Bacteroidia.D4__Sphingobacteriales.D5__KD3_93.D6__metagenome	0			-
D1__Bacteria.D2__Proteobacteria.D3__Deltaproteobacteria.D4__Myxococcales.D5__bacteriap25.D6__uncultured_Syntrophobacterales_bacterium	0			-
D1__Bacteria.D2__Proteobacteria.D3__Deltaproteobacteria.D4__MBNT15.D5__uncultured_prokaryote.D6__uncultured_prokaryote	0			-
D1__Bacteria.D2__Proteobacteria.D3__Gammaproteobacteria.D4__JG36_GS_52.D5__uncultured_bacterium	0			-
D1__Bacteria.D2__Chloroflexi.D3__Ktedonobacteria.D4__C0119.D5__uncultured_candidate_division_SAM_bacterium	0.0835892			-
D1__Bacteria.D2__Proteobacteria.D3__Alphaproteobacteria.D4__Rhodospirillales.D5__uncultured.D6__uncultured_bacterium	2.18032			-
D1__Bacteria.D2__Chloroflexi.D3__SHA_26	0			-
D1__Bacteria.D2__Actinobacteria.D3__Thermoleophilia.D4__Solirubrobacterales.D5__67_14.D6__uncultured_actinobacterium	0.473074			-
D1__Bacteria.D2__Firmicutes.D3__Erysipelotrichia.D4__Erysipelotrichales.D5__Erysipelotrichaceae	3.96743			-
D1__Bacteria.D2__Firmicutes.D3__Clostridia.D4__M55_D21.D5__Clostridia_bacterium_enrichment_culture_clone_WSC_8	0			-
D1__Archaea.D2__Nanoarchaeaeota.D3__Woesearchaeia.D4__uncultured_bacterium	0.0835892			-
D1__Bacteria.D2__Acidobacteria.D3__Acidobacteriia.D4__Subgroup_2.D5__uncultured_Holophaga_sp_.D6__uncultured_Holophaga_sp_	0			-
D1__Bacteria.D2__Planctomycetes.D3__Planctomycetacia.D4__Gemmatales.D5__Gemmataceae	0.372222			-
D1__Bacteria.D2__Actinobacteria.D3__Nitriliruptoria.D4__Nitriliruptorales.D5__Nitriliruptoraceae.D6__uncultured_bacterium	0.0983684			-
D1__Bacteria.D2__Actinobacteria.D3__Actinobacteria.D4__Micrococcales.D5__Intrasporangiaceae.D6__Ornithinicoccus	0			-
D1__Bacteria.D2__Bacteroidetes.D3__Ignavibacteria.D4__SJA_28.D5__Chlorobi_bacterium_OLB5.D6__Chlorobi_bacterium_OLB5	0.322645			-
D1__Bacteria.D2__Verrucomicrobia.D3__Verrucomicrobiae.D4__Pedosphaerales.D5__Pedosphaeraceae.D6__uncultured_Verrucomicrobia_bacterium	0.859586			-
D1__Bacteria.D2__Bacteroidetes.D3__Bacteroidia.D4__Sphingobacteriales.D5__Sphingobacteriaceae.D6__Mucilaginibacter	0			-
D1__Bacteria.D2__Proteobacteria.D3__Alphaproteobacteria.D4__Thalassobaculales.D5__uncultured.D6__metagenome	0			-
D1__Bacteria.D2__Planctomycetes.D3__Phycisphaerae.D4__Tepidisphaerales.D5__WD2101_soil_group.D6__uncultured_planctomycete	0.242136			-
D1__Bacteria.D2__Epsilonbacteraeota.D3__Campylobacteria.D4__Campylobacterales	1.82012			-
D1__Bacteria.D2__Planctomycetes.D3__Planctomycetacia.D4__uncultured.D5__uncultured_bacterium	0			-
D1__Bacteria.D2__Firmicutes.D3__Clostridia.D4__Clostridiales.D5__Lachnospiraceae.D6__Lachnospiraceae_UCG_008	2.18378			-
D1__Bacteria.D2__Proteobacteria.D3__Alphaproteobacteria.D4__Sphingomonadales.D5__Sphingomonadaceae.D6__uncultured_bacterium	0.521761			-
D1__Bacteria.D2__Firmicutes.D3__Clostridia.D4__Clostridiales.D5__Lachnospiraceae.D6__Lachnospiraceae_UCG_004	3.41644	NHF	3.01899	0.000903976
D1__Bacteria.D2__Firmicutes.D3__Negativicutes.D4__Selenomonadales.D5__Veillonellaceae	4.61158			-
D1__Bacteria.D2__Cyanobacteria.D3__Oxyphotobacteria.D4__Nostocales.D5__Microcystaceae.D6__Microcystis_PCC_7914	0			-
D1__Bacteria.D2__Proteobacteria.D3__Gammaproteobacteria.D4__Betaproteobacteriales.D5__Rhodocyclaceae.D6__Methyloversatilis	0.774776			-
D1__Bacteria.D2__Lentisphaerae.D3__Lentisphaeria.D4__Victivallales.D5__Victivallaceae.D6__uncultured_bacterium	0			-
D1__Bacteria.D2__BRC1.D3__uncultured_bacterium.D4__uncultured_bacterium.D5__uncultured_bacterium.D6__uncultured_bacterium	0			-
D1__Bacteria.D2__Chloroflexi.D3__Ktedonobacteria.D4__B12_WMSP1	0			-
D1__Bacteria.D2__Firmicutes.D3__Clostridia.D4__Clostridiales.D5__Peptostreptococcaceae.D6__Acetoanaerobium	0			-
D1__Bacteria.D2__Actinobacteria.D3__Actinobacteria.D4__Pseudonocardiales.D5__Pseudonocardiaceae.D6__Actinophytocola	0			-
D1__Bacteria.D2__Patescibacteria.D3__WWE3	0.0835892			-
D1__Bacteria.D2__Firmicutes.D3__Clostridia.D4__Clostridiales.D5__Peptococcaceae	2.12468			-
D1__Bacteria.D2__Proteobacteria.D3__Gammaproteobacteria.D4__PLTA13.D5__uncultured_gamma_proteobacterium.D6__uncultured_gamma_proteobacterium	0.133028			-
D1__Bacteria.D2__Zixibacteria.D3__uncultured_Nitrospinaceae_bacterium.D4__uncultured_Nitrospinaceae_bacterium	0.0395637			-
D1__Bacteria.D2__Patescibacteria.D3__Gracilibacteria.D4__Candidatus_Peribacteria.D5__uncultured_bacterium	0.25968			-
D1__Bacteria.D2__Proteobacteria.D3__Alphaproteobacteria.D4__Parvibaculales.D5__Parvibaculaceae.D6__Parvibaculum	0			-
D1__Bacteria.D2__Actinobacteria.D3__Rubrobacteria	1.37736			0.00521741
D1__Bacteria.D2__Proteobacteria.D3__Alphaproteobacteria.D4__Rhodospirillales.D5__uncultured.D6__gut_metagenome	4.32814			-
D1__Bacteria.D2__Proteobacteria.D3__Gammaproteobacteria.D4__Acidiferrobacterales	1.01054			-
[truncated: 856 more rows]

## Sheet: PRSOPWPP-PRSOPWNP
Biomarker	log10	group	LDA score	p value
k__Bacteria.p__Actinobacteria.c__Thermoleophilia.o__Gaiellales.f__uncultured.g__uncultured_bacterium	2.43529			0.0222296
k__Bacteria.p__Bacteroidetes.c__Bacteroidia.o__Bacteroidales.f__Paludibacteraceae.g__uncultured	0.634553			-
k__Bacteria.p__Proteobacteria.c__Alphaproteobacteria.o__Rhizobiales	3.7579	PP	3.53755	0.00910593
k__Bacteria.p__Bacteroidetes.c__Rhodothermia.o__Balneolales.f__Balneolaceae.g__uncultured	1.47965			-
k__Bacteria.p__Firmicutes.c__Bacilli.o__Lactobacillales.f__Aerococcaceae.g__Aerococcus	1.33281			0.0222296
k__Bacteria.p__Proteobacteria.c__Alphaproteobacteria.o__uncultured.f__uncultured_Rhodospirillales_bacterium	1.9953			-
k__Bacteria.p__Planctomycetes.c__Planctomycetacia.o__Pirellulales	2.61204			0.0222296
k__Bacteria.p__Cloacimonetes.c__Cloacimonadia.o__Cloacimonadales	0.935583			-
k__Bacteria.p__Bacteroidetes.c__Bacteroidia.o__Bacteroidales.f__Prevotellaceae.g__Prevotellaceae_NK3B31_group	1.96786			-
k__Bacteria.p__Verrucomicrobia.c__Verrucomicrobiae.o__Opitutales.f__Puniceicoccaceae.g__uncultured	1.39172			-
k__Bacteria.p__Bacteroidetes.c__Bacteroidia.o__Chitinophagales.f__Saprospiraceae.g__uncultured	1.41701			-
k__Archaea.p__Nanoarchaeaeota.c__Woesearchaeia.o__Candidatus_Amesbacteria_bacterium_GW2011_GWC1_47_15	2.68962			-
k__Bacteria.p__Planctomycetes.c__Planctomycetacia.o__Pirellulales.f__Pirellulaceae.g__Rhodopirellula	1.16853			-
k__Bacteria.p__Proteobacteria.c__Gammaproteobacteria.o__JG36_TzT_191.f__uncultured_bacterium.g__uncultured_bacterium	1.933			-
k__Bacteria.p__Proteobacteria.c__Gammaproteobacteria.o__Betaproteobacteriales.f__Nitrosomonadaceae.g__GOUTA6	1.28676			-
k__Archaea.p__Thaumarchaeota.c__Nitrososphaeria.o__Nitrososphaerales	2.92045			-
k__Bacteria.p__Acidobacteria.c__Subgroup_6.o__wastewater_metagenome.f__wastewater_metagenome	1.13154			-
k__Bacteria.p__Planctomycetes.c__Phycisphaerae.o__Tepidisphaerales.f__WD2101_soil_group.g__uncultured_Planctomycetia_bacterium	1.11067			-
k__Bacteria.p__Chloroflexi.c__Ktedonobacteria.o__Ktedonobacterales.f__Ktedonobacteraceae	2.01436			-
k__Bacteria.p__Chloroflexi.c__KD4_96	3.0601			0.0222296
k__Bacteria.p__Actinobacteria.c__Actinobacteria.o__Frankiales.f__Sporichthyaceae.g__uncultured	2.22697			0.0222296
k__Bacteria.p__Firmicutes.c__Clostridia.o__Clostridiales.f__Clostridiaceae_1.g__Clostridium_sensu_stricto_7	0.830508			-
k__Bacteria.p__Firmicutes.c__Clostridia.o__Clostridiales.f__Clostridiaceae_1.g__Clostridium_sensu_stricto_6	1.84983			-
k__Bacteria.p__Firmicutes.c__Clostridia.o__Clostridiales.f__Clostridiaceae_1.g__Clostridium_sensu_stricto_1	4.27385	PRSOPWPP	3.84901	0.00394775
k__Bacteria.p__Proteobacteria.c__Gammaproteobacteria.o__Enterobacteriales.f__Enterobacteriaceae.g__Raoultella	1.3481			-
k__Bacteria.p__Chloroflexi.c__Chloroflexia.o__Chloroflexales.f__Chloroflexaceae	0.935583			-
k__Bacteria.p__Firmicutes.c__Bacilli.o__Bacillales.f__Bacillaceae.g__Sinibacillus	1.4117			-
k__Bacteria.p__Bacteroidetes.c__Bacteroidia.o__Cytophagales.f__Microscillaceae.g__uncultured	3.31236	PP	3.14473	0.0495102
k__Bacteria.p__Proteobacteria.c__Deltaproteobacteria.o__RCP2_54.f__uncultured_Syntrophobacterales_bacterium	0.918545			-
k__Bacteria.p__Bacteroidetes.c__Bacteroidia.o__Sphingobacteriales.f__Sphingobacteriaceae.g__Pedobacter	1.76388			-
k__Bacteria.p__Patescibacteria.c__Microgenomatia.o__Candidatus_Pacebacteria.f__Microgenomates_group_bacterium_RBG_16_45_19.g__Microgenomates_group_bacterium_RBG_16_45_19	1.4117			-
k__Bacteria.p__Proteobacteria.c__Alphaproteobacteria.o__Micropepsales.f__Micropepsaceae.g__uncultured	1.55984			-
k__Bacteria.p__Rokubacteria.c__NC10	2.729			0.002093
k__Bacteria.p__Patescibacteria.c__ABY1	2.02665			-
k__Bacteria.p__Proteobacteria.c__Deltaproteobacteria.o__RCP2_54.f__uncultured_delta_proteobacterium.g__uncultured_delta_proteobacterium	2.57303			0.0210252
k__Bacteria.p__Actinobacteria.c__Acidimicrobiia.o__Microtrichales.f__Iamiaceae	2.80744			0.00739713
k__Bacteria.p__Actinobacteria.c__MB_A2_108.o__uncultured_actinobacterium.f__uncultured_actinobacterium.g__uncultured_actinobacterium	2.35434			-
k__Bacteria.p__WPS_2.c__metagenome.o__metagenome.f__metagenome	1.16853			-
k__Bacteria.p__Firmicutes.c__Clostridia.o__Clostridiales.f__Ruminococcaceae.g__Angelakisella	1.50638	PRSOPWPP	3.73013	0.00739713
k__Bacteria.p__Firmicutes.c__Clostridia.o__MBA03	1.74592			-
k__Bacteria.p__Proteobacteria.c__Deltaproteobacteria.o__Myxococcales.f__Nannocystaceae.g__uncultured	1.4117			-
k__Bacteria.p__Actinobacteria.c__Acidimicrobiia.o__IMCC26256.f__uncultured_Aciditerrimonas_sp_.g__uncultured_Aciditerrimonas_sp_	3.10645			0.00739713
k__Bacteria.p__Proteobacteria.c__Alphaproteobacteria.o__Rhizobiales.f__uncultured.g__uncultured_Rhizobiales_bacterium	1.11067			-
k__Bacteria.p__Firmicutes.c__Erysipelotrichia.o__Erysipelotrichales.f__Erysipelotrichaceae.g__Allobaculum	1.22818			-
k__Bacteria.p__Gemmatimonadetes.c__Gemmatimonadetes.o__Gemmatimonadales.f__Gemmatimonadaceae.g__Gemmatirosa	1.98573			-
k__Bacteria.p__BRC1.c__uncultured_Acidobacteria_bacterium.o__uncultured_Acidobacteria_bacterium	1.50861			-
k__Bacteria.p__Proteobacteria.c__Deltaproteobacteria.o__Myxococcales.f__Polyangiaceae.g__Pajaroellobacter	2.46725			-
k__Bacteria.p__Firmicutes.c__Bacilli.o__Lactobacillales.f__Carnobacteriaceae.g__Atopostipes	1.87717			0.0222296
k__Bacteria.p__Tenericutes.c__Mollicutes.o__Mollicutes_RF39	3.8328			-
k__Bacteria.p__Proteobacteria.c__Gammaproteobacteria.o__Betaproteobacteriales.f__Burkholderiaceae.g__Tepidimonas	1.88983			-
k__Bacteria.p__Proteobacteria.c__Alphaproteobacteria.o__Rickettsiales.f__Mitochondria.g__Aegilops_tauschii	2.60654			0.00739713
k__Bacteria.p__Patescibacteria.c__Microgenomatia.o__Candidatus_Pacebacteria.f__uncultured_bacterium	1.78004			-
k__Bacteria.p__Firmicutes.c__Bacilli.o__Bacillales.f__Bacillaceae.g__Geobacillus	0.634553			-
k__Bacteria.p__Halanaerobiaeota.c__Halanaerobiia.o__Halanaerobiales	0.918545			-
k__Bacteria.p__Planctomycetes.c__Pla4_lineage.o__uncultured_bacterium.f__uncultured_bacterium	1.9953			-
k__Bacteria.p__Actinobacteria.c__Actinobacteria.o__Micromonosporales.f__Micromonosporaceae	2.85461			0.002093
k__Bacteria.p__Actinobacteria.c__Thermoleophilia.o__uncultured	1.5555			-
k__Bacteria.p__Firmicutes.c__Bacilli.o__Bacillales.f__Planococcaceae.g__Paenisporosarcina	1.17819			-
k__Bacteria.p__Proteobacteria.c__Deltaproteobacteria.o__Myxococcales.f__uncultured.g__uncultured_Archangiaceae_bacterium	1.64565			-
k__Bacteria.p__Planctomycetes.c__Planctomycetacia.o__Pirellulales.f__Pirellulaceae.g__Pirellula	2.35895			-
k__Bacteria.p__Acidobacteria.c__Subgroup_17.o__uncultured_Acidobacteriaceae_bacterium	1.11067			-
k__Bacteria.p__Firmicutes.c__Clostridia.o__Clostridiales.f__Christensenellaceae.g__Christensenella	0.841605			-
k__Bacteria.p__Proteobacteria.c__Gammaproteobacteria.o__Nitrosococcales.f__Methylophagaceae	0.332211			-
k__Bacteria.p__Actinobacteria.c__Actinobacteria.o__Frankiales.f__Cryptosporangiaceae.g__Cryptosporangium	1.21957			-
k__Bacteria.p__Acidobacteria.c__Subgroup_6.o__uncultured_Holophaga_sp_.f__uncultured_Holophaga_sp_	1.11067			-
k__Bacteria.p__Actinobacteria.c__0319_7L14.o__uncultured_Actinomycetales_bacterium.f__uncultured_Actinomycetales_bacterium.g__uncultured_Actinomycetales_bacterium	1.32618			-
k__Archaea.p__Nanoarchaeaeota.c__Woesearchaeia.o__Candidatus_Amesbacteria_bacterium_GW2011_GWC1_47_15.f__Candidatus_Amesbacteria_bacterium_GW2011_GWC1_47_15	2.68962			-
k__Bacteria.p__Bacteroidetes.c__Bacteroidia.o__Bacteroidales.f__Barnesiellaceae.g__uncultured	0.952863			-
k__Bacteria.p__WPS_2.c__uncultured_bacterium.o__uncultured_bacterium	1.74072			-
k__Bacteria.p__Firmicutes.c__Erysipelotrichia.o__Erysipelotrichales.f__Erysipelotrichaceae.g__Candidatus_Stoquefichus	1.13154			-
k__Bacteria.p__FCPU426	1.62721			-
k__Bacteria.p__Patescibacteria.c__ABY1.o__Candidatus_Magasanikbacteria	2.02665			-
k__Bacteria.p__Patescibacteria.c__Saccharimonadia.o__Saccharimonadales.f__uncultured_Candidatus_Saccharibacteria_bacterium.g__uncultured_Candidatus_Saccharibacteria_bacterium	1.76388			-
k__Bacteria.p__Chloroflexi.c__JG30_KF_CM66.o__uncultured_bacterium.f__uncultured_bacterium.g__uncultured_bacterium	2.29863			0.0222296
k__Bacteria.p__Firmicutes.c__Clostridia.o__Clostridiales.f__Lachnospiraceae.g__Anaerostipes	3.49439			-
k__Bacteria.p__Actinobacteria.c__Thermoleophilia.o__Gaiellales.f__uncultured.g__uncultured_Rubrobacterales_bacterium	1.36231			-
k__Bacteria.p__Proteobacteria.c__Alphaproteobacteria.o__Sphingomonadales	3.88402	PP	3.68943	0.00789277
k__Bacteria.p__Proteobacteria.c__Gammaproteobacteria.o__Xanthomonadales.f__Xanthomonadaceae.g__Pseudoxanthomonas	1.91246			-
k__Bacteria.p__Proteobacteria.c__Gammaproteobacteria.o__Alteromonadales.f__Pseudoalteromonadaceae.g__Pseudoalteromonas	3.54642	PP	3.26002	0.002093
k__Bacteria.p__Bacteroidetes.c__Bacteroidia.o__Chitinophagales.f__Chitinophagaceae.g__Lacibacter	1.23461			-
k__Bacteria.p__Entotheonellaeota.c__Entotheonellia.o__Entotheonellales.f__Entotheonellaceae	1.96324			-
k__Bacteria.p__Proteobacteria.c__Deltaproteobacteria.o__NB1_j.f__uncultured_Desulfoglaeba_sp_	1.13154			-
k__Bacteria.p__Actinobacteria.c__Acidimicrobiia.o__Actinomarinales.f__uncultured.g__uncultured_compost_bacterium	1.86591			-
k__Bacteria.p__Armatimonadetes.c__Chthonomonadetes.o__Chthonomonadales.f__Chthonomonadaceae.g__Chthonomonas	0.918545			-
k__Bacteria.p__Proteobacteria.c__Deltaproteobacteria.o__Desulfarculales.f__Desulfarculaceae.g__uncultured	1.59134			-
k__Bacteria.p__Acidobacteria.c__Subgroup_6.o__uncultured_bacterium_gp6.f__uncultured_bacterium_gp6	1.11067			-
k__Bacteria.p__Gemmatimonadetes.c__BD2_11_terrestrial_group.o__metagenome.f__metagenome	2.07845			-
k__Bacteria.p__Actinobacteria.c__Actinobacteria.o__Micrococcales.f__Dermatophilaceae	1.44159			-
k__Bacteria.p__Proteobacteria.c__Gammaproteobacteria.o__Betaproteobacteriales.f__Chromobacteriaceae.g__Chromobacterium	0.918545			-
k__Bacteria.p__Verrucomicrobia.c__Verrucomicrobiae.o__Verrucomicrobiales.f__Verrucomicrobiaceae.g__Roseimicrobium	1.50861			-
k__Bacteria.p__Acidobacteria.c__Subgroup_17.o__uncultured_Holophaga_sp_.f__uncultured_Holophaga_sp_.g__uncultured_Holophaga_sp_	1.11067			-
k__Bacteria.p__Actinobacteria.c__Nitriliruptoria.o__Euzebyales.f__Euzebyaceae.g__uncultured	2.58237			0.0222296
k__Bacteria.p__Proteobacteria.c__Deltaproteobacteria.o__RCP2_54.f__uncultured_bacterium	1.98977			-
k__Bacteria.p__Chloroflexi.c__JG30_KF_CM66.o__metagenome.f__metagenome.g__metagenome	1.11067			-
k__Bacteria.p__Firmicutes.c__Clostridia.o__Clostridiales.f__Ruminococcaceae.g__uncultured	3.2588			-
k__Bacteria.p__Gemmatimonadetes.c__BD2_11_terrestrial_group.o__uncultured_Gemmatimonadales_bacterium.f__uncultured_Gemmatimonadales_bacterium	1.5888			-
k__Bacteria.p__Firmicutes.c__Clostridia.o__Clostridiales.f__Lachnospiraceae.g__Eubacterium_fissicatena_group	1.77235	PRSOPWPP	3.10481	0.00739713
k__Bacteria.p__Chloroflexi.c__Dehalococcoidia.o__Dehalococcoidales.f__uncultured.g__uncultured_soil_bacterium	1.13154			-
k__Bacteria.p__Bacteroidetes.c__Rhodothermia.o__Rhodothermales.f__Rhodothermaceae.g__uncultured	2.37836			-
k__Bacteria.p__Patescibacteria.c__Parcubacteria.o__Candidatus_Azambacteria	1.76388			-
k__Bacteria.p__Actinobacteria.c__Thermoleophilia.o__Solirubrobacterales.f__Solirubrobacteraceae.g__JCM_18997	1.11067			-
k__Bacteria.p__Proteobacteria.c__Gammaproteobacteria.o__Pasteurellales.f__Pasteurellaceae.g__Testudinibacter	2.36355			0.002093
k__Bacteria.p__Chloroflexi.c__Chloroflexia.o__Kallotenuales.f__AKIW781.g__uncultured_soil_bacterium	1.65474			-
k__Bacteria.p__Proteobacteria.c__Gammaproteobacteria.o__211ds20.f__uncultured_bacterium.g__uncultured_bacterium	1.95577			-
k__Bacteria.p__Proteobacteria.c__Gammaproteobacteria.o__Betaproteobacteriales.f__Burkholderiaceae.g__uncultured	2.02018			-
k__Bacteria.p__Acidobacteria.c__Subgroup_6.o__uncultured_bacterium_126.f__uncultured_bacterium_126.g__uncultured_bacterium_126	1.11067			-
k__Bacteria.p__Firmicutes.c__Clostridia.o__Clostridiales.f__Peptostreptococcaceae.g__Filifactor	1.54125			-
k__Bacteria.p__Chloroflexi.c__Anaerolineae.o__SBR1031.f__A4b.g__uncultured_bacterium	3.12533			0.0222296
k__Bacteria.p__Actinobacteria.c__Actinobacteria.o__Micrococcales.f__Micrococcaceae.g__Micrococcus	3.0825			0.00739713
k__Bacteria.p__Acidobacteria.c__Subgroup_6.o__wastewater_metagenome.f__wastewater_metagenome.g__wastewater_metagenome	1.13154			-
k__Bacteria.p__Patescibacteria.c__Microgenomatia.o__Candidatus_Gottesmanbacteria	1.11067			-
k__Bacteria.p__Chloroflexi.c__TK10.o__uncultured_soil_bacterium	1.4117			-
k__Bacteria.p__Actinobacteria.c__Acidimicrobiia.o__uncultured.f__uncultured_Iamia_sp_	2.26653			0.0222296
k__Bacteria.p__Proteobacteria.c__Gammaproteobacteria.o__Xanthomonadales.f__Rhodanobacteraceae.g__Chiayiivirga	0.918545			-
k__Bacteria.p__Patescibacteria.c__Gracilibacteria	1.4117			-
k__Bacteria.p__Firmicutes.c__Limnochordia.o__Limnochordales.f__Limnochordaceae.g__uncultured_compost_bacterium	1.32618			-
k__Bacteria.p__Bacteroidetes.c__Rhodothermia	2.45034			0.0222296
k__Bacteria.p__Actinobacteria.c__Rubrobacteria.o__Rubrobacterales.f__Rubrobacteriaceae	2.24402			-
k__Archaea.p__Euryarchaeota.c__Thermoplasmata.o__Marine_Group_II.f__uncultured_euryarchaeote	1.68874			-
k__Bacteria.p__Firmicutes.c__Bacilli.o__Bacillales.f__Paenibacillaceae.g__Aneurinibacillus	1.96522			-
k__Bacteria.p__Actinobacteria.c__Acidimicrobiia.o__IMCC26256.f__uncultured_Aciditerrimonas_sp_	3.10645			0.00739713
k__Bacteria.p__Proteobacteria.c__Deltaproteobacteria.o__Myxococcales.f__Polyangiaceae.g__Polyangium	2.13797			0.0222296
k__Bacteria.p__Actinobacteria.c__0319_7L14.o__uncultured_bacterium	2.70626			0.0222296
k__Bacteria.p__Proteobacteria.c__Deltaproteobacteria.o__Oligoflexales.f__0319_6G20.g__metagenome	1.60795			-
k__Bacteria.p__Actinobacteria.c__Acidimicrobiia.o__uncultured.f__uncultured_actinobacterium	1.53727			-
k__Bacteria.p__Proteobacteria.c__Deltaproteobacteria.o__Bdellovibrionales.f__Bacteriovoracaceae	1.82184			-
k__Bacteria.p__Acidobacteria.c__Subgroup_6.o__uncultured_bacterium.f__uncultured_bacterium	3.33214	PP	3.14944	0.00739713
k__Bacteria.p__Actinobacteria.c__Actinobacteria.o__Micrococcales.f__Micrococcaceae.g__Paenarthrobacter	0.830508			-
k__Bacteria.p__Chloroflexi.c__Chloroflexia.o__Thermomicrobiales.f__JG30_KF_CM45.g__metagenome	2.14354			-
k__Bacteria.p__Firmicutes.c__Erysipelotrichia.o__Erysipelotrichales.f__Erysipelotrichaceae.g__Coprobacillus	1.39213			-
k__Bacteria.p__Acidobacteria.c__Acidobacteriia.o__Subgroup_2.f__uncultured_Acidobacteria_bacterium	2.32789			0.00739713
k__Bacteria.p__Dadabacteria.c__Dadabacteriia.o__Dadabacteriales.f__uncultured_candidate_division_SBR1093_bacterium	1.47881			-
k__Bacteria.p__Firmicutes.c__Clostridia.o__Clostridiales.f__Family_XIII.g__Mogibacterium	1.56973	PRSOPWPP	3.20758	0.0340869
k__Bacteria.p__Firmicutes.c__Negativicutes.o__Selenomonadales.f__Veillonellaceae.g__Megamonas	3.5186	PP	3.14834	0.0104056
k__Bacteria.p__Firmicutes.c__Erysipelotrichia.o__Erysipelotrichales.f__Erysipelotrichaceae.g__Faecalicoccus	1.42275			-
k__Bacteria.p__Proteobacteria.c__Deltaproteobacteria.o__Myxococcales.f__27F_1492R	1.95446			-
k__Bacteria.p__Actinobacteria.c__Actinobacteria.o__Pseudonocardiales	3.27864	PP	3.09979	0.00739713
k__Bacteria.p__Firmicutes.c__Bacilli.o__Bacillales.f__Bacillaceae.g__uncultured	2.12437			-
k__Bacteria.p__Proteobacteria.c__Alphaproteobacteria.o__Sphingomonadales.f__Sphingomonadaceae.g__Erythrobacter	0.624346			-
k__Bacteria.p__Actinobacteria.c__Acidimicrobiia.o__IMCC26256.f__uncultured_Ferrimicrobium_sp_	1.11067			-
k__Bacteria.p__Armatimonadetes.c__uncultured.o__uncultured_bacterium.f__uncultured_bacterium.g__uncultured_bacterium	1.67499			-
k__Bacteria.p__Bacteroidetes.c__Bacteroidia.o__Bacteroidales.f__p_251_o5	0.80964			-
k__Bacteria.p__Proteobacteria.c__Gammaproteobacteria.o__Pseudomonadales.f__Moraxellaceae.g__Acinetobacter	3.95546	PP	3.64433	0.00648531
k__Bacteria.p__Proteobacteria.c__Alphaproteobacteria.o__Puniceispirillales.f__EF100_94H03.g__uncultured_bacterium	1.21957			-
k__Bacteria.p__Bacteroidetes.c__Bacteroidia.o__Cytophagales.f__Microscillaceae.g__Chryseolinea	0.935583			-
k__Bacteria.p__Proteobacteria.c__Gammaproteobacteria.o__Alteromonadales.f__Idiomarinaceae	1.72585			-
k__Bacteria.p__Chloroflexi.c__Dehalococcoidia.o__S085.f__metagenome	2.4826			-
k__Bacteria.p__Proteobacteria.c__Alphaproteobacteria.o__Rhizobiales.f__Rhizobiaceae.g__Pseudochrobactrum	1.65211			-
k__Bacteria.p__Actinobacteria.c__Actinobacteria.o__Bifidobacteriales.f__Bifidobacteriaceae.g__Pseudoscardovia	0.935583			-
k__Bacteria.p__Proteobacteria.c__Alphaproteobacteria.o__Rhodobacterales.f__Rhodobacteraceae.g__uncultured	1.9631			-
k__Bacteria.p__Actinobacteria.c__Acidimicrobiia.o__uncultured.f__uncultured_actinobacterium.g__uncultured_actinobacterium	1.53727			-
k__Bacteria.p__Tenericutes.c__Mollicutes.o__Mollicutes_RF39.f__gut_metagenome	3.76237	PRSOPWPP	3.3305	0.0340869
k__Bacteria.p__Proteobacteria.c__Deltaproteobacteria.o__MBNT15.f__uncultured_proteobacterium	1.13154			-
k__Archaea.p__Nanoarchaeaeota.c__Woesearchaeia.o__Candidatus_Staskawiczbacteria_bacterium_RIFOXYA2_FULL_32_7.f__Candidatus_Staskawiczbacteria_bacterium_RIFOXYA2_FULL_32_7.g__Candidatus_Staskawiczbacteria_bacterium_RIFOXYA2_FULL_32_7	1.6638			-
k__Bacteria.p__Acidobacteria.c__Subgroup_6.o__uncultured_bacterium_gp6.f__uncultured_bacterium_gp6.g__uncultured_bacterium_gp6	1.11067			-
k__Bacteria.p__Chloroflexi.c__KD4_96.o__uncultured_Chloroflexi_bacterium.f__uncultured_Chloroflexi_bacterium	2.49776			-
k__Bacteria.p__Chloroflexi.c__Chloroflexia.o__Chloroflexales.f__Herpetosiphonaceae.g__Herpetosiphon	3.84254	PP	3.6668	0.00739713
k__Bacteria.p__Proteobacteria.c__Gammaproteobacteria.o__Enterobacteriales.f__Enterobacteriaceae.g__Proteus	0.810207			-
k__Bacteria.p__Proteobacteria.c__Gammaproteobacteria.o__Betaproteobacteriales.f__Burkholderiaceae.g__Ralstonia	4.42933	PP	4.13533	0.00334562
k__Bacteria.p__Planctomycetes.c__Phycisphaerae	2.93925			-
k__Bacteria.p__Firmicutes.c__Clostridia.o__Clostridiales.f__Ruminococcaceae.g__Ruminococcaceae_UCG_009	1.94532			-
k__Bacteria.p__Firmicutes.c__Clostridia.o__Clostridiales.f__Ruminococcaceae.g__Ruminococcaceae_UCG_008	2.4032			0.002093
k__Bacteria.p__Firmicutes.c__Clostridia.o__Clostridiales.f__Ruminococcaceae.g__Ruminococcaceae_UCG_005	3.53176			-
k__Bacteria.p__Firmicutes.c__Clostridia.o__Clostridiales.f__Ruminococcaceae.g__Ruminococcaceae_UCG_004	3.07658			0.00394775
k__Bacteria.p__Firmicutes.c__Clostridia.o__Clostridiales.f__Ruminococcaceae.g__Ruminococcaceae_UCG_007	1.05377			-
k__Bacteria.p__Fibrobacteres	2.44119			0.0222296
k__Bacteria.p__Firmicutes.c__Clostridia.o__Clostridiales.f__Ruminococcaceae.g__Ruminococcaceae_UCG_003	2.67081			-
k__Bacteria.p__Firmicutes.c__Clostridia.o__Clostridiales.f__Ruminococcaceae.g__Ruminococcaceae_UCG_002	3.86869	PRSOPWPP	3.4843	0.0163092
k__Bacteria.p__Patescibacteria.c__WWE3.o__metagenome.f__metagenome	1.32618			-
k__Bacteria.p__Chloroflexi.c__P2_11E	2.05441			-
k__Bacteria.p__Planctomycetes.c__BD7_11.o__uncultured_bacterium.f__uncultured_bacterium.g__uncultured_bacterium	1.28676			-
k__Bacteria.p__Firmicutes.c__Bacilli.o__Lactobacillales.f__Lactobacillaceae.g__Pediococcus	2.3654			-
k__Bacteria.p__Firmicutes.c__Bacilli.o__Bacillales.f__Staphylococcaceae.g__Staphylococcus	2.91891			0.0360487
k__Bacteria.p__Proteobacteria.c__Deltaproteobacteria.o__Desulfuromonadales.f__Geobacteraceae.g__Geobacter	1.13154			-
k__Bacteria.p__Actinobacteria.c__MB_A2_108.o__uncultured_bacterium.f__uncultured_bacterium	2.11481			-
k__Bacteria.p__Firmicutes.c__Clostridia.o__Clostridiales.f__Lachnospiraceae.g__Lachnospiraceae_NK4A136_group	3.75011	PRSOPWPP	3.25502	0.0163092
k__Bacteria.p__Acidobacteria.c__Holophagae.o__Subgroup_7	3.55365	PP	3.36382	0.00739713
k__Bacteria.p__Patescibacteria.c__Saccharimonadia.o__Saccharimonadales.f__Saccharimonadaceae.g__Candidatus_Saccharibacteria_bacterium_RAAC3_TM7_1	1.11067			-
k__Bacteria.p__Firmicutes.c__Erysipelotrichia.o__Erysipelotrichales.f__Erysipelotrichaceae.g__ZOR0006	1.74031			0.0222296
k__Bacteria.p__Actinobacteria.c__Coriobacteriia.o__Coriobacteriales.f__Coriobacteriales_Incertae_Sedis.g__Raoultibacter	1.6397	PRSOPWPP	3.44334	0.0131951
k__Bacteria.p__Bacteroidetes.c__Bacteroidia.o__Bacteroidales.f__Marinifilaceae.g__Sanguibacteroides	2.22954	PRSOPWPP	3.1786	0.002093
k__Bacteria.p__Entotheonellaeota	1.96324			-
k__Bacteria.p__Proteobacteria.c__Deltaproteobacteria.o__NB1_j.f__uncultured_bacterium	1.11167			-
k__Bacteria.p__Actinobacteria.c__Thermoleophilia.o__Solirubrobacterales.f__67_14.g__metagenome	1.21957			-
k__Bacteria.p__Cloacimonetes	0.935583			-
k__Bacteria.p__Cyanobacteria.c__Oxyphotobacteria.o__Nostocales.f__Chroococcidiopsaceae	1.11167			-
k__Bacteria.p__Proteobacteria.c__Alphaproteobacteria.o__Acetobacterales.f__Acetobacteraceae.g__uncultured	1.44655			-
k__Bacteria.p__Firmicutes.c__Clostridia.o__Clostridiales.f__Caldicoprobacteraceae.g__Caldicoprobacter	1.11167			-
k__Bacteria.p__Proteobacteria.c__Alphaproteobacteria.o__Rhodobacterales.f__Rhodobacteraceae	3.08976			0.0239683
k__Bacteria.p__Firmicutes.c__Bacilli.o__Lactobacillales.f__Enterococcaceae.g__Vagococcus	0.936798			-
k__Bacteria.p__Proteobacteria.c__Alphaproteobacteria.o__Elsterales.f__uncultured.g__uncultured_alpha_proteobacterium	2.46393			-
k__Bacteria.p__Patescibacteria.c__Microgenomatia.o__Candidatus_Woesebacteria.f__Candidatus_Blackburnbacteria_bacterium_RIFCSPLOWO2_01_FULL_44_43	1.11067			-
k__Bacteria.p__Firmicutes.c__Clostridia.o__Clostridiales.f__Clostridiales_vadinBB60_group.g__uncultured_organism	2.37341			0.0222296
k__Bacteria.p__Proteobacteria.c__Gammaproteobacteria.o__Xanthomonadales.f__Rhodanobacteraceae	2.65516			0.00739713
k__Bacteria.p__Proteobacteria.c__Gammaproteobacteria.o__PLTA13.f__uncultured_gamma_proteobacterium	2.02801			0.0222296
k__Bacteria.p__Proteobacteria.c__Alphaproteobacteria.o__Rhodovibrionales.f__Fodinicurvataceae	1.44159			-
k__Bacteria.p__Patescibacteria.c__Saccharimonadia.o__Saccharimonadales.f__uncultured_soil_bacterium.g__uncultured_soil_bacterium	0.935583			-
k__Bacteria.p__Bacteroidetes.c__Bacteroidia.o__Sphingobacteriales.f__env_OPS_17.g__uncultured_bacterium	1.88882			-
k__Bacteria.p__Actinobacteria.c__Actinobacteria.o__Glycomycetales	2.02896			-
k__Bacteria.p__Proteobacteria.c__Gammaproteobacteria.o__Betaproteobacteriales.f__Nitrosomonadaceae.g__Nitrosospira	2.71885			-
k__Bacteria.p__Kiritimatiellaeota.c__Kiritimatiellae.o__WCHB1_41.f__Verrucomicrobia_bacterium_ADurb_Bin070.g__Verrucomicrobia_bacterium_ADurb_Bin070	1.13154			-
k__Bacteria.p__Proteobacteria.c__Alphaproteobacteria.o__Rhizobiales.f__Rhizobiales_Incertae_Sedis.g__Bauldia	2.11611			-
k__Bacteria.p__Proteobacteria.c__Alphaproteobacteria.o__uncultured.f__bacterium_Ellin6089.g__bacterium_Ellin6089	1.10039			-
k__Bacteria.p__Proteobacteria.c__Alphaproteobacteria.o__Rickettsiales.f__Rickettsiaceae	1.71273			-
k__Bacteria.p__Bacteroidetes.c__Bacteroidia.o__Flavobacteriales.f__Weeksellaceae	2.03882			0.00739713
k__Bacteria.p__Patescibacteria.c__Saccharimonadia.o__Saccharimonadales.f__Saccharimonadaceae.g__uncultured_bacterium	2.35075			0.00910593
k__Bacteria.p__Proteobacteria.c__Deltaproteobacteria.o__Myxococcales.f__mle1_27.g__uncultured_delta_proteobacterium	1.27994			-
k__Bacteria.p__Firmicutes.c__Clostridia.o__Clostridiales.f__Peptostreptococcaceae.g__Romboutsia	4.24566	PRSOPWPP	3.84092	0.00394775
k__Archaea.p__Crenarchaeota.c__Verstraetearchaeia	1.23661			-
k__Bacteria.p__Firmicutes.c__Erysipelotrichia.o__Erysipelotrichales.f__Erysipelotrichaceae.g__Anaerorhabdus_furcosa_group	0.918545			-
k__Bacteria.p__Epsilonbacteraeota.c__Campylobacteria.o__Campylobacterales.f__Helicobacteraceae.g__Helicobacter	1.79946			0.00739713
k__Bacteria.p__Chloroflexi.c__Chloroflexia.o__Thermomicrobiales.f__JG30_KF_CM45.g__uncultured_Chloroflexi_bacterium	2.53046			0.0222296
k__Bacteria.p__Proteobacteria.c__Gammaproteobacteria.o__Pseudomonadales.f__Moraxellaceae.g__Psychrobacter	1.72547			-
k__Bacteria.p__Tenericutes.c__Mollicutes.o__Izimaplasmatales.f__uncultured_organism	1.41611			-
k__Bacteria.p__Proteobacteria.c__Alphaproteobacteria.o__Micavibrionales	2.19413			-
k__Bacteria.p__Chloroflexi.c__Ktedonobacteria.o__C0119.f__uncultured_bacterium.g__uncultured_bacterium	0.80964			-
k__Bacteria.p__Halanaerobiaeota.c__Halanaerobiia.o__Halanaerobiales.f__Halanaerobiaceae	0.918545			-
k__Bacteria.p__Proteobacteria.c__Gammaproteobacteria.o__Xanthomonadales.f__Xanthomonadaceae.g__Luteimonas	1.98868			0.00739713
k__Bacteria.p__Firmicutes.c__Clostridia.o__Clostridiales.f__Family_XI.g__Peptoniphilus	1.33352			-
k__Bacteria.p__Bacteroidetes.c__Bacteroidia.o__Bacteroidales.f__Prevotellaceae.g__Paraprevotella	2.26072			-
k__Bacteria.p__Bacteroidetes.c__Ignavibacteria.o__OPB56.f__uncultured_bacterium_0319_6E22	2.42968			0.0222296
k__Bacteria.p__Actinobacteria.c__Actinobacteria.o__Micrococcales.f__Microbacteriaceae.g__Leucobacter	2.04559			-
k__Bacteria.p__Proteobacteria.c__Gammaproteobacteria.o__Vibrionales	4.06189	PP	3.763	0.002093
k__Bacteria.p__Synergistetes.c__Synergistia.o__Synergistales.f__Synergistaceae.g__uncultured	1.17778			-
k__Bacteria.p__Actinobacteria.c__Actinobacteria.o__Propionibacteriales.f__Propionibacteriaceae.g__Haloactinopolyspora	0.80964			-
k__Bacteria.p__Chloroflexi.c__Anaerolineae.o__Ardenticatenales.f__uncultured.g__uncultured_bacterium	1.67512			-
k__Bacteria.p__Verrucomicrobia.c__Verrucomicrobiae.o__Opitutales	2.81705			-
k__Bacteria.p__Planctomycetes	3.24387	PP	3.07055	0.0222296
k__Bacteria.p__Proteobacteria.c__Deltaproteobacteria.o__Syntrophobacterales.f__Syntrophaceae.g__uncultured	1.41701			-
k__Bacteria.p__Acidobacteria.c__Blastocatellia__Subgroup_4_.o__11_24.f__uncultured_Acidobacteria_bacterium	2.04842			-
k__Bacteria.p__Actinobacteria.c__Thermoleophilia.o__uncultured.f__uncultured_bacterium.g__uncultured_bacterium	1.5555			-
k__Bacteria.p__Acidobacteria.c__Blastocatellia__Subgroup_4_.o__11_24.f__uncultured_bacterium.g__uncultured_bacterium	1.68874			-
k__Bacteria.p__Tenericutes.c__Mollicutes.o__Mollicutes_RF39.f__metagenome.g__metagenome	2.03949			-
k__Bacteria.p__Firmicutes.c__Bacilli	4.4445			-
k__Bacteria.p__Actinobacteria.c__MB_A2_108.o__uncultured_bacterium_0425_2M17.f__uncultured_bacterium_0425_2M17	0.80964			-
k__Bacteria.p__GAL15	0.633241			-
k__Bacteria.p__Thermotogae.c__Thermotogae.o__Thermotogales.f__Thermotogaceae	1.11167			-
k__Bacteria.p__Proteobacteria.c__Deltaproteobacteria.o__RCP2_54.f__uncultured_delta_proteobacterium	2.57303			0.0210252
k__Bacteria.p__Synergistetes.c__Synergistia.o__Synergistales.f__Synergistaceae	3.17114			-
k__Bacteria.p__Firmicutes.c__Clostridia.o__DTU014	1.52948			-
k__Bacteria.p__Proteobacteria.c__Alphaproteobacteria.o__Rhizobiales.f__KF_JG30_B3	1.65474			-
k__Bacteria.p__Patescibacteria.c__Parcubacteria.o__Candidatus_Azambacteria.f__Parcubacteria_bacterium_C7867_005	1.28676			-
k__Bacteria.p__Actinobacteria.c__Actinobacteria.o__Kineosporiales.f__Kineosporiaceae	1.4117			-
k__Bacteria.p__Proteobacteria.c__Alphaproteobacteria.o__Azospirillales.f__Azospirillaceae	2.46523			-
k__Bacteria.p__Proteobacteria.c__Alphaproteobacteria.o__Acetobacterales	2.42375			0.00739713
k__Bacteria.p__Acidobacteria.c__Holophagae.o__Subgroup_7.f__uncultured_Acidobacteria_bacterium	3.11619			0.0222296
k__Bacteria.p__Actinobacteria.c__Coriobacteriia.o__Coriobacteriales.f__Eggerthellaceae.g__Slackia	1.78045			-
k__Bacteria.p__Spirochaetes.c__Leptospirae	1.4117			-
k__Bacteria.p__Acidobacteria.c__Acidobacteriia.o__Acidobacteriales.f__Acidobacteriaceae__Subgroup_1_.g__Occallatibacter	1.54136			-
k__Bacteria.p__Proteobacteria.c__Deltaproteobacteria.o__Myxococcales.f__bacteriap25.g__uncultured_Desulfuromonadales_bacterium	2.21909			-
k__Archaea.p__Thaumarchaeota.c__Nitrososphaeria.o__Nitrososphaerales.f__Nitrososphaeraceae	2.92045			-
k__Bacteria.p__Firmicutes.c__Bacilli.o__Lactobacillales.f__Leuconostocaceae.g__Weissella	2.86559			0.00648531
k__Bacteria.p__Chloroflexi.c__Anaerolineae.o__SBR1031.f__A4b.g__uncultured_Caldilineales_bacterium	2.09158			-
k__Bacteria.p__Synergistetes	3.17114			-
k__Bacteria.p__Planctomycetes.c__Phycisphaerae.o__Phycisphaerales	2.27141			-
k__Bacteria.p__Actinobacteria.c__Thermoleophilia.o__Solirubrobacterales.f__Solirubrobacteraceae.g__Solirubrobacter	2.7783			0.002093
k__Bacteria.p__Proteobacteria.c__Gammaproteobacteria.o__Betaproteobacteriales.f__SC_I_84.g__uncultured_organism	1.39567			-
k__Bacteria.p__Proteobacteria.c__Alphaproteobacteria.o__Sphingomonadales.f__Sphingomonadaceae.g__Plot4_2H12	2.02896			-
k__Bacteria.p__Acidobacteria.c__Subgroup_6.o__uncultured_bacterium_98.f__uncultured_bacterium_98.g__uncultured_bacterium_98	0.634553			-
k__Bacteria.p__Acidobacteria.c__Subgroup_6.o__uncultured_bacterium.f__uncultured_bacterium.g__uncultured_bacterium	3.33214	PP	3.14944	0.00739713
k__Bacteria.p__Verrucomicrobia.c__Verrucomicrobiae.o__Verrucomicrobiales.f__Verrucomicrobiaceae.g__Prosthecobacter	1.4117			-
k__Bacteria.p__Patescibacteria.c__Microgenomatia.o__Candidatus_Pacebacteria	2.38846			-
k__Bacteria.p__Firmicutes.c__Clostridia.o__Clostridiales.f__Lachnospiraceae.g__Lachnoclostridium_12	1.99314			0.00739713
k__Bacteria.p__Firmicutes.c__Clostridia.o__Clostridiales.f__Ruminococcaceae.g__Eubacterium_coprostanoligenes_group	3.85015			-
k__Bacteria.p__Firmicutes.c__Erysipelotrichia.o__Erysipelotrichales.f__Erysipelotrichaceae.g__Erysipelotrichaceae_UCG_003	3.46891	PRSOPWPP	3.03969	0.037373
k__Bacteria.p__Firmicutes.c__Clostridia.o__Clostridiales.f__Lachnospiraceae.g__Ruminococcus_torques_group	4.1564			-
k__Bacteria.p__Firmicutes.c__Erysipelotrichia.o__Erysipelotrichales.f__Erysipelotrichaceae.g__Erysipelotrichaceae_UCG_004	0.935583			-
k__Bacteria.p__Firmicutes.c__Erysipelotrichia.o__Erysipelotrichales.f__Erysipelotrichaceae.g__Erysipelotrichaceae_UCG_006	0.633241			-
k__Bacteria.p__Firmicutes.c__Erysipelotrichia.o__Erysipelotrichales.f__Erysipelotrichaceae.g__Erysipelotrichaceae_UCG_008	1.21957			-
k__Archaea.p__Euryarchaeota.c__Halobacteria.o__Halobacteriales.f__Haloferacaceae	1.89299			-
k__Bacteria.p__Acidobacteria.c__Holophagae	3.55365	PP	3.36382	0.00739713
k__Bacteria.p__Proteobacteria.c__Gammaproteobacteria.o__Oceanospirillales.f__Hahellaceae	1.46956			-
k__Bacteria.p__Firmicutes.c__Bacilli.o__Bacillales.f__Planococcaceae.g__Kurthia	0.935583			-
k__Bacteria.p__Proteobacteria.c__Alphaproteobacteria.o__Azospirillales.f__Azospirillaceae.g__Skermanella	2.30047			-
k__Bacteria.p__Synergistetes.c__Synergistia.o__Synergistales.f__Synergistaceae.g__Acetomicrobium	3.14297			0.0222296
k__Bacteria.p__Proteobacteria.c__Gammaproteobacteria.o__Oceanospirillales.f__Nitrincolaceae.g__Marinobacterium	1.43257			-
k__Bacteria.p__Cyanobacteria.c__Sericytochromatia	1.72793			-
k__Bacteria.p__Chloroflexi.c__Anaerolineae.o__SBR1031.f__uncultured_Gemmatimonadetes_bacterium.g__uncultured_Gemmatimonadetes_bacterium	1.85653			-
k__Bacteria.p__Coprothermobacteraeota.c__Coprothermobacteria.o__Coprothermobacterales.f__Coprothermobacteraceae	1.98518			-
k__Bacteria.p__Proteobacteria.c__Alphaproteobacteria.o__Rickettsiales.f__Rickettsiaceae.g__Candidatus_Hemipteriphilus	1.4117			-
k__Bacteria.p__Proteobacteria.c__Alphaproteobacteria.o__Elsterales.f__Elsteraceae.g__uncultured	1.62721			-
k__Bacteria.p__Verrucomicrobia.c__Verrucomicrobiae.o__Pedosphaerales	3.25988	PP	3.08751	0.0222296
k__Bacteria.p__Proteobacteria.c__Gammaproteobacteria.o__Aeromonadales.f__Aeromonadaceae.g__Tolumonas	1.28676			-
k__Bacteria.p__Bacteroidetes.c__Bacteroidia.o__Chitinophagales.f__Chitinophagaceae.g__UTBCD1	2.03889			-
k__Bacteria.p__Proteobacteria.c__Gammaproteobacteria.o__Betaproteobacteriales.f__Burkholderiaceae.g__Noviherbaspirillum	3.22435	PP	3.03753	0.00739713
k__Bacteria.p__Patescibacteria.c__WWE3.o__metagenome	1.32618			-
k__Bacteria.p__Chloroflexi.c__AD3.o__uncultured_Thermomicrobia_bacterium.f__uncultured_Thermomicrobia_bacterium	1.21957			-
k__Bacteria.p__Proteobacteria.c__Deltaproteobacteria.o__TX1A_33.f__uncultured_bacterium.g__uncultured_bacterium	1.11067			-
k__Bacteria.p__Cyanobacteria.c__Melainabacteria.o__Vampirovibrionales.f__uncultured_bacterium.g__uncultured_bacterium	1.50861			-
k__Bacteria.p__Chloroflexi.c__AD3.o__uncultured_Chloroflexi_bacterium	1.11067			-
k__Bacteria.p__Bacteroidetes.c__Bacteroidia.o__Sphingobacteriales.f__env_OPS_17.g__metagenome	2.47195			-
k__Bacteria.p__Proteobacteria.c__Gammaproteobacteria.o__Betaproteobacteriales.f__Burkholderiaceae.g__Schlegelella	1.13154			-
k__Bacteria.p__Bacteroidetes.c__Bacteroidia.o__Bacteroidales.f__Bacteroidales_RF16_group	1.33292			-
k__Bacteria.p__Firmicutes.c__Clostridia.o__M55_D21	0.935583			-
k__Bacteria.p__Proteobacteria.c__Gammaproteobacteria.o__Aeromonadales.f__Succinivibrionaceae.g__Succinivibrio	2.505			0.00739713
k__Bacteria.p__Actinobacteria.c__Actinobacteria.o__Micrococcales.f__Microbacteriaceae.g__Agromyces	2.05723			0.0222296
k__Bacteria.p__Epsilonbacteraeota.c__Campylobacteria.o__Campylobacterales	2.4071			-
k__Bacteria.p__Chloroflexi.c__KD4_96.o__uncultured_Chloroflexi_bacterium.f__uncultured_Chloroflexi_bacterium.g__uncultured_Chloroflexi_bacterium	2.49776			-
k__Bacteria.p__Acidobacteria.c__Subgroup_17.o__uncultured_Acidobacteria_bacterium.f__uncultured_Acidobacteria_bacterium.g__uncultured_Acidobacteria_bacterium	1.57717			-
k__Bacteria.p__Proteobacteria.c__Alphaproteobacteria.o__Rhodospirillales	3.33138			-
k__Bacteria.p__Proteobacteria.c__Gammaproteobacteria.o__Betaproteobacteriales.f__Burkholderiaceae.g__Castellaniella	1.28711			-
k__Bacteria.p__Chloroflexi.c__AD3.o__uncultured_Clostridium_sp_	1.30763			-
k__Bacteria.p__Chloroflexi.c__KD4_96.o__uncultured_bacterium.f__uncultured_bacterium	2.91431			0.0222296
k__Bacteria.p__Proteobacteria.c__Gammaproteobacteria.o__Cellvibrionales.f__Cellvibrionaceae.g__Marinimicrobium	0.634553			-
k__Bacteria.p__Proteobacteria.c__Gammaproteobacteria.o__Acidiferrobacterales	2.76705			-
k__Bacteria.p__Firmicutes.c__Bacilli.o__Lactobacillales.f__Leuconostocaceae.g__Leuconostoc	2.74569			-
k__Bacteria.p__Bacteroidetes.c__Ignavibacteria.o__OPB56	2.48017			0.0222296
k__Bacteria.p__Cyanobacteria.c__Oxyphotobacteria.o__Synechococcales.f__Cyanobiaceae.g__Prochlorococcus_MIT9313	0.634553			-
k__Bacteria.p__Proteobacteria.c__Gammaproteobacteria.o__Betaproteobacteriales.f__Burkholderiaceae.g__Pseudoduganella	2.59297			-
k__Bacteria.p__Planctomycetes.c__Phycisphaerae.o__Tepidisphaerales.f__WD2101_soil_group.g__uncultured_planctomycete	2.38567			-
k__Bacteria.p__Chloroflexi.c__KD4_96.o__uncultured_Chloroflexi_bacterium	2.49776			-
k__Bacteria.p__Proteobacteria.c__Gammaproteobacteria.o__Cellvibrionales.f__Cellvibrionaceae.g__uncultured	1.84527			-
k__Bacteria.p__Chloroflexi.c__Chloroflexia.o__Chloroflexales.f__Herpetosiphonaceae	3.84254	PP	3.6668	0.00739713
k__Bacteria.p__Firmicutes.c__Clostridia.o__DTU014.f__uncultured_bacterium	1.40051	PRSOPWPP	3.75611	0.0222296
k__Bacteria.p__Armatimonadetes.c__Armatimonadia.o__Armatimonadales.f__uncultured_bacterium.g__uncultured_bacterium	1.2516			-
k__Bacteria.p__Proteobacteria.c__Gammaproteobacteria.o__Oceanospirillales.f__Halomonadaceae.g__uncultured	1.50861			-
k__Bacteria.p__Proteobacteria.c__Alphaproteobacteria.o__Micavibrionales.f__uncultured	1.94668			-
k__Bacteria.p__Chlamydiae.c__Chlamydiae.o__Chlamydiales.f__Parachlamydiaceae	0.634553			-
k__Bacteria.p__Firmicutes.c__Clostridia.o__DTU014.f__anaerobic_digester_metagenome.g__anaerobic_digester_metagenome	1.52948			-
k__Bacteria.p__Proteobacteria.c__Alphaproteobacteria.o__Rhizobiales.f__Rhizobiaceae.g__Allorhizobium_Neorhizobium_Pararhizobium_Rhizobium	2.38793			0.00739713
k__Bacteria.p__Spirochaetes	1.88543			0.0222296
k__Bacteria.p__Lentisphaerae.c__Lentisphaeria.o__Victivallales.f__Victivallaceae.g__Victivallis	2.39267			0.0495102
k__Bacteria.p__Proteobacteria.c__Gammaproteobacteria.o__Oceanospirillales.f__Hahellaceae.g__Hahella	1.46956			-
k__Bacteria.p__Bacteroidetes.c__Bacteroidia.o__Bacteroidales.f__Muribaculaceae.g__CAG_873	1.21957			-
k__Bacteria.p__Bacteroidetes.c__Bacteroidia.o__Sphingobacteriales.f__KD3_93.g__uncultured_bacterium	1.32618			-
k__Bacteria.p__Entotheonellaeota.c__Entotheonellia.o__Entotheonellales.f__Entotheonellaceae.g__uncultured_bacterium	1.11167			-
k__Bacteria.p__Proteobacteria.c__Alphaproteobacteria.o__Reyranellales	2.55854			0.00739713
k__Bacteria.p__Proteobacteria.c__Alphaproteobacteria.o__uncultured.f__uncultured_soil_bacterium.g__uncultured_soil_bacterium	0.80964			-
k__Bacteria.p__Firmicutes.c__Clostridia.o__Clostridiales.f__Clostridiaceae_4.g__Paramaledivibacter	0.918545			-
k__Bacteria.p__Actinobacteria.c__MB_A2_108.o__uncultured_actinobacterium.f__uncultured_actinobacterium	2.35434			-
k__Bacteria.p__Actinobacteria.c__Coriobacteriia.o__Coriobacteriales.f__Eggerthellaceae.g__Adlercreutzia	2.4597			-
k__Bacteria.p__Acidobacteria.c__Blastocatellia__Subgroup_4_.o__DS_100.f__uncultured_bacterium.g__uncultured_bacterium	1.32618			-
k__Bacteria.p__Planctomycetes.c__BD7_11.o__uncultured_Planctomycetaceae_bacterium.f__uncultured_Planctomycetaceae_bacterium	1.11067			-
k__Bacteria.p__Actinobacteria.c__Actinobacteria.o__Corynebacteriales.f__Nocardiaceae.g__Gordonia	2.20803			0.0222296
k__Bacteria.p__Firmicutes.c__Clostridia.o__Clostridiales.f__Family_XVIII.g__Symbiobacterium	1.13154			-
k__Bacteria.p__Chlamydiae.c__Chlamydiae.o__Chlamydiales	0.634553			-
k__Bacteria.p__Proteobacteria.c__Alphaproteobacteria.o__Azospirillales.f__uncultured.g__uncultured_bacterium	2.3559			-
k__Bacteria.p__Spirochaetes.c__Spirochaetia.o__Spirochaetales.f__Spirochaetaceae	1.70763			-
k__Bacteria.p__Bacteroidetes.c__Bacteroidia.o__Bacteroidales.f__Prevotellaceae.g__Prevotella	1.9139			-
k__Bacteria.p__Proteobacteria.c__Gammaproteobacteria.o__Enterobacteriales.f__Enterobacteriaceae.g__Citrobacter	3.29484			0.00394775
k__Bacteria.p__Gemmatimonadetes.c__BD2_11_terrestrial_group.o__metagenome	2.07845			-
k__Bacteria.p__Bacteroidetes.c__Bacteroidia.o__Bacteroidales.f__uncultured.g__gut_metagenome	1.84635			-
k__Bacteria.p__Gemmatimonadetes.c__Gemmatimonadetes.o__Gemmatimonadales.f__Gemmatimonadaceae.g__Gemmatimonas	2.74768			0.00739713
k__Bacteria.p__Actinobacteria.c__Actinobacteria.o__Corynebacteriales.f__Mycobacteriaceae	2.72223			0.00739713
k__Bacteria.p__Actinobacteria.c__Coriobacteriia.o__Coriobacteriales.f__Coriobacteriaceae	3.88666	PRSOPWPP	3.35038	0.037373
k__Bacteria.p__Firmicutes.c__Clostridia.o__Clostridiales.f__Lachnospiraceae.g__Butyrivibrio	2.07792			-
k__Bacteria.p__Actinobacteria.c__Actinobacteria.o__Frankiales.f__Acidothermaceae	2.23529			0.00739713
k__Bacteria.p__Proteobacteria.c__Deltaproteobacteria.o__Myxococcales.f__Haliangiaceae	3.53312	PP	3.33458	0.00739713
k__Bacteria.p__Actinobacteria.c__Acidimicrobiia.o__IMCC26256	3.57187	PP	3.38709	0.002093
k__Bacteria.p__Firmicutes.c__Bacilli.o__Bacillales.f__Planococcaceae.g__Planomicrobium	1.77993			0.0222296
k__Bacteria.p__Proteobacteria.c__Gammaproteobacteria.o__Acidiferrobacterales.f__Acidiferrobacteraceae	2.76705			-
k__Bacteria.p__Proteobacteria.c__Alphaproteobacteria.o__Caulobacterales.f__Caulobacteraceae	3.01661			0.0131951
k__Bacteria.p__Actinobacteria.c__Acidimicrobiia.o__Microtrichales.f__uncultured.g__wastewater_metagenome	0.80964			-
k__Bacteria.p__Proteobacteria.c__Gammaproteobacteria.o__WD260.f__uncultured_bacterium.g__uncultured_bacterium	0.935583			-
k__Bacteria.p__Proteobacteria.c__Alphaproteobacteria.o__Rickettsiales.f__Anaplasmataceae	1.29449			-
k__Bacteria.p__Acidobacteria.c__Acidobacteriia.o__Subgroup_12.f__uncultured_bacterium.g__uncultured_bacterium	1.79055			-
k__Bacteria.p__Actinobacteria.c__Nitriliruptoria.o__Nitriliruptorales.f__Nitriliruptoraceae	0.681945			-
k__Bacteria.p__Firmicutes.c__Clostridia.o__Clostridiales.f__Clostridiales_vadinBB60_group.g__uncultured_bacterium	2.16189			-
k__Bacteria.p__Actinobacteria.c__0319_7L14.o__uncultured_actinobacterium.f__uncultured_actinobacterium	2.95714			0.0222296
k__Bacteria.p__Actinobacteria.c__Acidimicrobiia.o__uncultured.f__metagenome	2.15015			-
k__Bacteria.p__Proteobacteria.c__Gammaproteobacteria.o__Betaproteobacteriales.f__TRA3_20.g__uncultured_soil_bacterium	2.35133			-
k__Bacteria.p__Proteobacteria.c__Deltaproteobacteria.o__Myxococcales.f__BIrii41.g__Sorangiineae_bacterium_NIC37A_2	1.21957			-
k__Bacteria.p__Firmicutes.c__Clostridia.o__Clostridiales.f__Ruminococcaceae.g__Oscillospira	1.93915			0.0308885
k__Bacteria.p__Proteobacteria.c__Deltaproteobacteria.o__Myxococcales.f__P3OB_42.g__uncultured_proteobacterium	0.80964			-
k__Bacteria.p__Proteobacteria.c__Gammaproteobacteria.o__Betaproteobacteriales.f__Rhodocyclaceae.g__Azospira	1.4127			-
k__Bacteria.p__Armatimonadetes.c__uncultured.o__metagenome.f__metagenome.g__metagenome	1.4117			-
k__Bacteria.p__Proteobacteria.c__Alphaproteobacteria.o__Rhodospirillales.f__uncultured	3.28208			-
k__Bacteria.p__Firmicutes.c__Clostridia.o__Clostridiales.f__Ruminococcaceae.g__Anaerotruncus	1.75435			-
k__Bacteria.p__Proteobacteria.c__Gammaproteobacteria.o__Pasteurellales.f__Pasteurellaceae	3.13361			-
k__Bacteria.p__Rokubacteria.c__NC10.o__Rokubacteriales.f__uncultured_Firmicutes_bacterium	1.11067			-
k__Bacteria.p__Rokubacteria.c__NC10.o__Rokubacteriales.f__uncultured_bacterium.g__uncultured_bacterium	2.71841			0.002093
k__Bacteria.p__Proteobacteria.c__Alphaproteobacteria.o__Rhodobacterales.f__Rhodobacteraceae.g__HIMB11	1.22818			-
k__Bacteria.p__Proteobacteria.c__Deltaproteobacteria.o__Myxococcales.f__bacteriap25	2.34962			0.00739713
k__Bacteria.p__WPS_2.c__metagenome	1.16853			-
k__Bacteria.p__Actinobacteria.c__Coriobacteriia.o__Coriobacteriales.f__Eggerthellaceae.g__Cryptobacterium	0.681945			-
k__Bacteria.p__Gemmatimonadetes.c__S0134_terrestrial_group.o__uncultured_soil_bacterium.f__uncultured_soil_bacterium.g__uncultured_soil_bacterium	1.28676			-
k__Bacteria.p__Actinobacteria.c__Actinobacteria.o__Micrococcales.f__Intrasporangiaceae.g__Ornithinicoccus	0.918545			-
k__Bacteria.p__Rokubacteria	2.729			0.002093
k__Bacteria.p__Proteobacteria.c__Gammaproteobacteria.o__Pseudomonadales.f__Moraxellaceae.g__uncultured	1.92824			-
k__Bacteria.p__Tenericutes.c__Mollicutes.o__Mycoplasmatales.f__Mycoplasmataceae.g__Candidatus_Bacilloplasma	1.45146			-
k__Bacteria.p__Firmicutes.c__Negativicutes.o__Selenomonadales.f__Veillonellaceae.g__Dialister	3.71632			-
k__Bacteria.p__BRC1.c__uncultured_Acidobacteria_bacterium.o__uncultured_Acidobacteria_bacterium.f__uncultured_Acidobacteria_bacterium	1.50861			-
k__Bacteria.p__Actinobacteria.c__Actinobacteria	4.74624			-
k__Bacteria.p__Actinobacteria.c__FFCH16263.o__uncultured_bacterium.f__uncultured_bacterium.g__uncultured_bacterium	1.5555			-
k__Bacteria.p__Actinobacteria.c__MB_A2_108.o__Actinobacteria_bacterium_RBG_19FT_COMBO_70_19.f__Actinobacteria_bacterium_RBG_19FT_COMBO_70_19.g__Actinobacteria_bacterium_RBG_19FT_COMBO_70_19	0.830508			-
k__Bacteria.p__Patescibacteria.c__Microgenomatia.o__Candidatus_Pacebacteria.f__uncultured_bacterium.g__uncultured_bacterium	1.78004			-
k__Bacteria.p__Gemmatimonadetes.c__BD2_11_terrestrial_group.o__uncultured_soil_bacterium	3.12554			0.0222296
k__Bacteria.p__Actinobacteria.c__Actinobacteria.o__Micrococcales.f__Cellulomonadaceae	2.36769			0.0222296
k__Archaea.p__Thaumarchaeota.c__Nitrososphaeria.o__Nitrososphaerales.f__Nitrososphaeraceae.g__uncultured_crenarchaeote	1.95577			-
k__Bacteria.p__Coprothermobacteraeota	1.98518			-
k__Bacteria.p__Bacteroidetes.c__Rhodothermia.o__Rhodothermales	2.4012			-
k__Bacteria.p__Actinobacteria.c__Nitriliruptoria.o__Euzebyales	2.58237			0.0222296
k__Bacteria.p__Proteobacteria.c__Deltaproteobacteria.o__Myxococcales.f__uncultured	2.41425			0.0222296
k__Bacteria.p__Chloroflexi.c__OLB14.o__bacterium_SCGC_AG_212_C10.f__bacterium_SCGC_AG_212_C10.g__bacterium_SCGC_AG_212_C10	1.21957			-
k__Bacteria.p__Proteobacteria.c__Gammaproteobacteria.o__Betaproteobacteriales.f__Chromobacteriaceae.g__Vogesella	1.32473			-
k__Bacteria.p__Proteobacteria.c__Gammaproteobacteria.o__PLTA13.f__uncultured_gamma_proteobacterium.g__uncultured_gamma_proteobacterium	2.02801			0.0222296
k__Bacteria.p__Proteobacteria.c__Gammaproteobacteria.o__Cellvibrionales.f__Microbulbiferaceae	0.918545			-
k__Bacteria.p__Acidobacteria.c__Acidobacteriia.o__Subgroup_12.f__uncultured_bacterium	1.79055			-
k__Archaea.p__Thaumarchaeota.c__Nitrososphaeria.o__Nitrosopumilales	1.28676			-
k__Bacteria.p__Firmicutes.c__Clostridia.o__Clostridiales.f__Christensenellaceae.g__uncultured	1.70297			-
k__Bacteria.p__Planctomycetes.c__Phycisphaerae.o__Phycisphaerales.f__Phycisphaeraceae.g__SM1A02	1.85103			-
k__Bacteria.p__Verrucomicrobia.c__Verrucomicrobiae.o__Verrucomicrobiales.f__Akkermansiaceae.g__Akkermansia	4.04642			-
k__Bacteria.p__Cyanobacteria.c__Melainabacteria	2.0315			-
k__Bacteria.p__Actinobacteria.c__Actinobacteria.o__Streptosporangiales.f__Nocardiopsaceae	1.8202			-
k__Bacteria.p__Proteobacteria.c__Gammaproteobacteria.o__Xanthomonadales	3.48159	PP	3.25527	0.00739713
k__Archaea.p__Euryarchaeota.c__Thermoplasmata.o__Methanomassiliicoccales.f__Methanomassiliicoccaceae.g__Methanomassiliicoccus	1.58648			-
k__Bacteria.p__Latescibacteria.c__uncultured_bacterium.o__uncultured_bacterium.f__uncultured_bacterium.g__uncultured_bacterium	0.918545			-
k__Bacteria.p__Actinobacteria.c__Actinobacteria.o__Frankiales.f__Sporichthyaceae.g__hgcI_clade	1.30763			-
k__Bacteria.p__Firmicutes.c__Erysipelotrichia.o__Erysipelotrichales.f__Erysipelotrichaceae	3.6612	PRSOPWPP	3.10475	0.037373
k__Bacteria.p__Proteobacteria.c__Gammaproteobacteria.o__Xanthomonadales.f__Rhodanobacteraceae.g__Rhodanobacter	1.68934			-
k__Bacteria.p__Gemmatimonadetes.c__Longimicrobia.o__Longimicrobiales.f__Longimicrobiaceae.g__uncultured_Gemmatimonadetes_bacterium	1.28676			-
k__Bacteria.p__Acidobacteria.c__Acidobacteriia.o__Subgroup_2.f__uncultured_forest_soil_bacterium	1.65469			-
k__Bacteria.p__Firmicutes.c__Clostridia.o__Clostridiales.f__Peptococcaceae.g__uncultured	2.06467			-
k__Bacteria.p__Actinobacteria.c__Actinobacteria.o__Propionibacteriales.f__Propionibacteriaceae.g__uncultured	1.16853			-
k__Bacteria.p__Bacteroidetes.c__Bacteroidia.o__Sphingobacteriales.f__Sphingobacteriaceae.g__Sphingobacterium	2.26001			0.0222296
k__Bacteria.p__Acidobacteria.c__Subgroup_22.o__uncultured_bacterium	1.11067			-
k__Bacteria.p__Cyanobacteria	2.29105			-
k__Bacteria.p__Firmicutes.c__Clostridia.o__Clostridiales.f__Ruminococcaceae.g__Oscillibacter	2.60336			-
k__Bacteria.p__Bacteroidetes.c__Bacteroidia.o__Cytophagales.f__Cyclobacteriaceae.g__Algoriphagus	0.830508			-
k__Bacteria.p__Bacteroidetes.c__Bacteroidia.o__Sphingobacteriales.f__Sphingobacteriaceae.g__Parapedobacter	1.28676			-
k__Bacteria.p__Chloroflexi.c__Dehalococcoidia.o__S085.f__uncultured_Chloroflexi_bacterium	0.80964			-
k__Bacteria.p__Tenericutes.c__Mollicutes.o__Izimaplasmatales.f__uncultured_organism.g__uncultured_organism	1.41611			-
k__Bacteria.p__Acidobacteria.c__Blastocatellia__Subgroup_4_.o__Blastocatellales.f__Blastocatellaceae	3.2309	PP	3.04034	0.0222296
k__Bacteria.p__Patescibacteria.c__Berkelbacteria.o__uncultured_Microgenomates_group_bacterium	1.03189			-
k__Bacteria.p__Bacteroidetes.c__Rhodothermia.o__Rhodothermales.f__Rhodothermaceae.g__RA	1.11067			-
k__Bacteria.p__Lentisphaerae.c__Lentisphaeria.o__Victivallales.f__vadinBE97	1.755			-
k__Bacteria.p__Acidobacteria.c__Acidobacteriia.o__Acidobacteriales.f__uncultured.g__uncultured_bacterium	2.22916			0.00739713
k__Bacteria.p__Firmicutes.c__Erysipelotrichia.o__Erysipelotrichales	3.6612	PRSOPWPP	3.10475	0.037373
k__Bacteria.p__Patescibacteria.c__Saccharimonadia.o__Saccharimonadales.f__uncultured_bacterium_SBR1071	1.47965			-
k__Bacteria.p__Bacteroidetes.c__Bacteroidia.o__Bacteroidales.f__Prevotellaceae.g__Prevotella_7	2.79298			-
k__Bacteria.p__Bacteroidetes.c__Bacteroidia.o__Bacteroidales.f__Prevotellaceae.g__Prevotella_6	1.92801			-
k__Bacteria.p__Proteobacteria.c__Gammaproteobacteria.o__Nitrosococcales.f__Methylophagaceae.g__Methylophaga	0.332211			-
k__Bacteria.p__Bacteroidetes.c__Bacteroidia.o__Bacteroidales.f__Prevotellaceae.g__Prevotella_2	3.24512			-
k__Bacteria.p__Bacteroidetes.c__Bacteroidia.o__Bacteroidales.f__Prevotellaceae.g__Prevotella_1	2.39287			0.0222296
k__Bacteria.p__Proteobacteria.c__Gammaproteobacteria.o__Betaproteobacteriales.f__Burkholderiaceae.g__Burkholderia_Caballeronia_Paraburkholderia	1.97368			0.0222296
k__Bacteria.p__Firmicutes.c__Bacilli.o__Bacillales.f__Family_XI.g__Gemella	2.43215			-
k__Bacteria.p__Proteobacteria.c__Deltaproteobacteria.o__Myxococcales.f__P3OB_42.g__uncultured_bacterium	2.18208			-
k__Bacteria.p__Gemmatimonadetes.c__S0134_terrestrial_group.o__uncultured_bacterium.f__uncultured_bacterium	2.37469			0.0222296
k__Bacteria.p__Actinobacteria.c__Actinobacteria.o__Micrococcales.f__Brevibacteriaceae.g__Brevibacterium	2.28302			-
k__Bacteria.p__Proteobacteria.c__Alphaproteobacteria.o__Rhodobacterales.f__Rhodobacteraceae.g__Rubellimicrobium	2.22564			0.0222296
k__Bacteria.p__Proteobacteria.c__Gammaproteobacteria.o__Enterobacteriales.f__Enterobacteriaceae.g__Buchnera	1.59781			-
k__Bacteria.p__Proteobacteria.c__Deltaproteobacteria.o__NB1_j	1.71829			-
k__Bacteria.p__WPS_2.c__metagenome.o__metagenome.f__metagenome.g__metagenome	1.16853			-
k__Bacteria.p__Firmicutes.c__Clostridia.o__Clostridiales.f__Lachnospiraceae.g__Stomatobaculum	1.74287			-
k__Bacteria.p__Bacteroidetes.c__Bacteroidia.o__Bacteroidales.f__Rikenellaceae	3.85144			-
k__Bacteria.p__Proteobacteria.c__Gammaproteobacteria.o__PLTA13.f__metagenome	1.33352			-
k__Bacteria.p__Acidobacteria.c__Subgroup_6.o__uncultivated_soil_bacterium_clone_C112	1.21957			-
k__Bacteria.p__Actinobacteria.c__Actinobacteria.o__Micrococcales.f__Dermabacteraceae.g__Brachybacterium	2.3282			0.00739713
k__Bacteria.p__Actinobacteria.c__Coriobacteriia.o__Coriobacteriales.f__Atopobiaceae	2.71124			-
k__Bacteria.p__Actinobacteria.c__Actinobacteria.o__Propionibacteriales.f__Propionibacteriaceae	3.72202	PP	3.42665	0.0131951
k__Bacteria.p__Firmicutes.c__Clostridia.o__Clostridiales.f__Lachnospiraceae.g__Tyzzerella	1.68314			-
k__Bacteria.p__Actinobacteria.c__Actinobacteria.o__Glycomycetales.f__Glycomycetaceae	2.02896			-
k__Bacteria.p__Gemmatimonadetes.c__BD2_11_terrestrial_group.o__uncultured_Gemmatimonadales_bacterium.f__uncultured_Gemmatimonadales_bacterium.g__uncultured_Gemmatimonadales_bacterium	1.5888			-
k__Bacteria.p__Tenericutes.c__Mollicutes.o__Mollicutes_RF39.f__uncultured_bacterium_adhufec202	1.86278	PRSOPWPP	3.46535	0.0222296
k__Bacteria.p__Firmicutes.c__Bacilli.o__Bacillales.f__Sporolactobacillaceae.g__Scopulibacillus	0.80964			-
k__Bacteria.p__Actinobacteria.c__Actinobacteria.o__Micromonosporales	2.85461			0.002093
k__Bacteria.p__Actinobacteria.c__Rubrobacteria	2.24402			-
k__Bacteria.p__Acidobacteria.c__Holophagae.o__Subgroup_7.f__uncultured_Acidobacterium_sp_.g__uncultured_Acidobacterium_sp_	2.98847			0.0222296
k__Bacteria.p__Gemmatimonadetes.c__Longimicrobia.o__Longimicrobiales	2.85811			0.0222296
k__Bacteria.p__Proteobacteria.c__Alphaproteobacteria.o__Elsterales.f__Elsteraceae	1.62721			-
k__Bacteria.p__Acidobacteria.c__Subgroup_6.o__uncultured_Acidobacterium_sp_	2.72169			0.0222296
k__Bacteria.p__Actinobacteria.c__Actinobacteria.o__Frankiales.f__Nakamurellaceae.g__Nakamurella	0.935583			-
k__Bacteria.p__Firmicutes.c__Clostridia.o__Clostridiales.f__Clostridiales_vadinBB60_group.g__gut_metagenome	1.36656			-
k__Bacteria.p__Proteobacteria.c__Deltaproteobacteria.o__Desulfovibrionales.f__Desulfovibrionaceae.g__uncultured	1.91743			-
k__Bacteria.p__Bacteroidetes.c__Bacteroidia.o__Bacteroidales.f__Tannerellaceae	4.1197	PRSOPWPP	3.68236	0.037373
k__Bacteria.p__Proteobacteria.c__Gammaproteobacteria.o__EPR3968_O8a_Bc78	0.830508			-
k__Bacteria.p__Firmicutes.c__Clostridia.o__Clostridiales.f__Lachnospiraceae.g__Sellimonas	3.26096			-
k__Bacteria.p__Actinobacteria.c__Actinobacteria.o__Micrococcales.f__Cellulomonadaceae.g__Cellulomonas	2.11636			0.0222296
k__Bacteria.p__Gemmatimonadetes.c__Longimicrobia.o__Longimicrobiales.f__Longimicrobiaceae.g__uncultured_bacterium	2.80191			0.0222296
k__Bacteria.p__Bacteroidetes.c__Bacteroidia.o__Chitinophagales.f__Saprospiraceae	1.63045			-
k__Bacteria.p__Patescibacteria.c__ABY1.o__Candidatus_Magasanikbacteria.f__uncultured_bacterium.g__uncultured_bacterium	2.02665			-
k__Bacteria.p__Chloroflexi.c__KD4_96.o__uncultured_bacterium	2.91431			0.0222296
k__Bacteria.p__Firmicutes.c__Clostridia.o__Clostridiales.f__Lachnospiraceae.g__Eubacterium_ventriosum_group	3.64046	PRSOPWPP	3.27229	0.0163092
k__Bacteria.p__Entotheonellaeota.c__Entotheonellia.o__Entotheonellales	1.96324			-
k__Bacteria.p__Gemmatimonadetes.c__BD2_11_terrestrial_group.o__uncultured_bacterium	1.21957			-
k__Bacteria.p__Actinobacteria.c__Actinobacteria.o__Micrococcales.f__Micrococcaceae.g__Enteractinococcus	1.9242			-
k__Bacteria.p__Lentisphaerae.c__Lentisphaeria.o__Victivallales.f__Victivallaceae	2.44181	PRSOPWPP	3.04384	0.0131951
k__Bacteria.p__Patescibacteria.c__Microgenomatia.o__Candidatus_Levybacteria.f__uncultured_bacterium.g__uncultured_bacterium	2.45499			0.0222296
k__Bacteria.p__Proteobacteria.c__Gammaproteobacteria.o__CCD24	2.40541			-
k__Bacteria.p__Proteobacteria.c__Gammaproteobacteria.o__Thiotrichales.f__Thiotrichaceae.g__Thiothrix	0.830508			-
k__Bacteria.p__Acidobacteria.c__Blastocatellia__Subgroup_4_.o__DS_100	1.32618			-
k__Bacteria.p__Firmicutes.c__Clostridia.o__Clostridiales.f__Peptostreptococcaceae.g__Peptostreptococcus	2.11269			-
k__Bacteria.p__Proteobacteria.c__Alphaproteobacteria.o__Puniceispirillales.f__EF100_94H03	1.21957			-
k__Bacteria.p__Synergistetes.c__Synergistia.o__Synergistales.f__Synergistaceae.g__Cloacibacillus	2.73882			0.002093
k__Bacteria.p__Firmicutes.c__Clostridia.o__Clostridiales.f__Lachnospiraceae.g__Lachnoclostridium	3.73601			-
k__Bacteria.p__Bacteroidetes.c__Bacteroidia.o__Flavobacteriales.f__Crocinitomicaceae.g__Fluviicola	1.50861			-
k__Bacteria.p__Actinobacteria.c__Thermoleophilia.o__Gaiellales.f__Gaiellaceae	2.83925			0.00739713
k__Bacteria.p__Proteobacteria.c__Gammaproteobacteria.o__Betaproteobacteriales.f__Burkholderiaceae.g__Rhizobacter	2.61943			0.00739713
k__Bacteria.p__Proteobacteria.c__Gammaproteobacteria.o__Thiohalorhabdales	1.21957			-
k__Bacteria.p__Chloroflexi.c__Ktedonobacteria.o__C0119.f__uncultured_candidate_division_SAM_bacterium	2.02541			-
k__Bacteria.p__Firmicutes.c__Clostridia.o__Clostridiales.f__Lachnospiraceae.g__Robinsoniella	0.975498			-
k__Bacteria.p__Zixibacteria	0.950249			-
k__Bacteria.p__Patescibacteria.c__Microgenomatia.o__Candidatus_Gottesmanbacteria.f__uncultured_bacterium	1.11067			-
k__Bacteria.p__Actinobacteria.c__Actinobacteria.o__Pseudonocardiales.f__Pseudonocardiaceae.g__Lechevalieria	3.15021			0.0222296
k__Bacteria.p__Cloacimonetes.c__Cloacimonadia.o__Cloacimonadales.f__Cloacimonadaceae.g__W5	0.935583			-
k__Bacteria.p__Acidobacteria.c__Subgroup_6.o__uncultured_bacterium_98.f__uncultured_bacterium_98	0.634553			-
k__Bacteria.p__Proteobacteria.c__Deltaproteobacteria.o__Myxococcales.f__mle1_27	1.979			0.0222296
k__Bacteria.p__Nitrospirae.c__Nitrospira.o__Nitrospirales	3.36002	PP	3.17399	0.00739713
k__Bacteria.p__Patescibacteria.c__Berkelbacteria.o__uncultured_bacterium.f__uncultured_bacterium.g__uncultured_bacterium	2.90719			0.0222296
k__Bacteria.p__Elusimicrobia.c__Lineage_IIa.o__uncultured_actinobacterium.f__uncultured_actinobacterium	1.28676			-
k__Bacteria.p__Proteobacteria.c__Deltaproteobacteria.o__Desulfobacterales	1.21957			-
k__Bacteria.p__Firmicutes.c__Bacilli.o__Lactobacillales.f__Carnobacteriaceae	2.48479			0.0449512
k__Bacteria.p__Chloroflexi.c__Ktedonobacteria.o__Ktedonobacterales.f__Ktedonobacteraceae.g__Thermosporothrix	1.23661			-
k__Bacteria.p__Elusimicrobia.c__Lineage_IIb.o__uncultured_soil_bacterium.f__uncultured_soil_bacterium.g__uncultured_soil_bacterium	1.32618			-
k__Bacteria.p__Proteobacteria.c__Gammaproteobacteria.o__Betaproteobacteriales.f__Rhodocyclaceae.g__uncultured	0.83315			-
k__Bacteria.p__Proteobacteria.c__Alphaproteobacteria.o__Holosporales	1.84527			-
k__Bacteria.p__Tenericutes.c__Mollicutes.o__Mollicutes_RF39.f__uncultured_Firmicutes_bacterium.g__uncultured_Firmicutes_bacterium	1.96588			0.00739713
k__Bacteria.p__Proteobacteria.c__Deltaproteobacteria.o__Desulfovibrionales.f__Desulfovibrionaceae.g__Bilophila	2.87921			-
k__Bacteria.p__Actinobacteria.c__Actinobacteria.o__Bifidobacteriales.f__Bifidobacteriaceae.g__Gardnerella	1.89419			0.0222296
k__Bacteria.p__Proteobacteria.c__Gammaproteobacteria.o__Xanthomonadales.f__Xanthomonadaceae.g__Arenimonas	2.33444			-
k__Bacteria.p__Proteobacteria.c__Gammaproteobacteria.o__Betaproteobacteriales.f__TRA3_20.g__uncultured_beta_proteobacterium	2.85868			0.0222296
k__Bacteria.p__Patescibacteria.c__Saccharimonadia.o__Saccharimonadales.f__Saccharum_hybrid_cultivar	1.11067			-
k__Bacteria.p__Bacteroidetes.c__Bacteroidia.o__Bacteroidales.f__Muribaculaceae.g__uncultured_organism	1.43347			-
k__Bacteria.p__Firmicutes.c__Negativicutes.o__Selenomonadales.f__Veillonellaceae.g__Selenomonas_3	1.28743			-
k__Bacteria.p__Proteobacteria.c__Alphaproteobacteria.o__Rhodobacterales	3.08976			0.0239683
k__Bacteria.p__Chloroflexi.c__Gitt_GS_136.o__uncultured_Chloroflexus_sp_.f__uncultured_Chloroflexus_sp_.g__uncultured_Chloroflexus_sp_	1.28676			-
k__Bacteria.p__Chloroflexi.c__AD3.o__uncultured_Thermomicrobia_bacterium.f__uncultured_Thermomicrobia_bacterium.g__uncultured_Thermomicrobia_bacterium	1.21957			-
k__Bacteria.p__Patescibacteria.c__Gracilibacteria.o__Candidatus_Peregrinibacteria.f__uncultured_bacterium.g__uncultured_bacterium	1.11067			-
k__Bacteria.p__Actinobacteria.c__Actinobacteria.o__Micromonosporales.f__Micromonosporaceae.g__Catellatospora	2.06943			-
k__Bacteria.p__Bacteroidetes.c__Rhodothermia.o__Rhodothermales.f__Rhodothermaceae	2.4012			-
k__Bacteria.p__Deinococcus_Thermus.c__Deinococci.o__Thermales.f__Thermaceae	1.21957			-
k__Bacteria.p__Firmicutes.c__Clostridia.o__Clostridiales.f__Family_XIII.g__Family_XIII_UCG_001	2.24666			0.0370407
k__Bacteria.p__Actinobacteria.c__Actinobacteria.o__Micrococcales.f__Bogoriellaceae	2.2121			0.00739713
k__Bacteria.p__Patescibacteria.c__Microgenomatia.o__Candidatus_Pacebacteria.f__uncultured_Microgenomates_group_bacterium.g__uncultured_Microgenomates_group_bacterium	1.90898			-
k__Bacteria.p__Firmicutes.c__Clostridia.o__Clostridiales.f__Ruminococcaceae.g__DTU089	1.73529	PRSOPWPP	3.03124	0.00789277
k__Bacteria.p__Actinobacteria.c__Acidimicrobiia.o__uncultured.f__uncultured_Aciditerrimonas_sp_.g__uncultured_Aciditerrimonas_sp_	1.67493			-
k__Bacteria.p__Proteobacteria.c__Alphaproteobacteria.o__Acetobacterales.f__Acetobacteraceae.g__Acetobacter	2.20219			0.0222296
k__Bacteria.p__Firmicutes.c__Bacilli.o__Bacillales.f__Sporolactobacillaceae	1.03189			-
k__Bacteria.p__Firmicutes.c__Bacilli.o__Bacillales.f__Family_XII	1.77314			0.0222296
k__Bacteria.p__Actinobacteria.c__Thermoleophilia.o__Gaiellales.f__uncultured	2.75458			0.0222296
k__Bacteria.p__Firmicutes.c__Clostridia.o__Clostridiales.f__Christensenellaceae.g__Catabacter	1.47698	PRSOPWPP	3.43106	0.00739713
k__Bacteria.p__Proteobacteria.c__Alphaproteobacteria.o__Rickettsiales.f__Mitochondria.g__uncultured_Rickettsiales_bacterium	0.80964			-
k__Bacteria.p__Planctomycetes.c__Planctomycetacia.o__Pirellulales.f__Pirellulaceae	2.61204			0.0222296
k__Bacteria.p__Actinobacteria.c__Actinobacteria.o__Corynebacteriales.f__Nocardiaceae.g__Rhodococcus	2.24984			0.00739713
k__Bacteria.p__Gemmatimonadetes.c__S0134_terrestrial_group.o__uncultured_Gemmatimonadetes_bacterium	2.31479			-
k__Bacteria.p__Planctomycetes.c__Phycisphaerae.o__Phycisphaerales.f__Phycisphaeraceae.g__I_8	1.92358			-
k__Bacteria.p__FCPU426.c__metagenome.o__metagenome.f__metagenome.g__metagenome	1.62721			-
k__Bacteria.p__Proteobacteria.c__Gammaproteobacteria.o__Aeromonadales.f__Aeromonadaceae.g__Aeromonas	1.9679			0.00739713
k__Bacteria.p__Synergistetes.c__Synergistia.o__Synergistales.f__Synergistaceae.g__Synergistes	1.17778			-
k__Bacteria.p__Patescibacteria.c__Microgenomatia.o__Candidatus_Pacebacteria.f__uncultured_Microgenomates_group_bacterium	1.90898			-
k__Bacteria.p__Chloroflexi.c__Anaerolineae.o__Ardenticatenales.f__uncultured.g__uncultured_Litorilinea_sp_	2.29567			-
k__Bacteria.p__Bacteroidetes.c__Bacteroidia.o__Bacteroidales	5.24384			-
k__Bacteria.p__Proteobacteria.c__Deltaproteobacteria.o__Oligoflexales.f__Oligoflexaceae.g__uncultured	1.99391			-
k__Bacteria.p__Acidobacteria.c__Blastocatellia__Subgroup_4_.o__11_24	2.20583			-
k__Bacteria.p__Proteobacteria.c__Alphaproteobacteria.o__Caulobacterales.f__Hyphomonadaceae.g__SWB02	2.45396			-
k__Bacteria.p__Bacteroidetes.c__Bacteroidia.o__Bacteroidales.f__Marinifilaceae	3.40219	PRSOPWPP	3.03134	0.00648531
k__Bacteria.p__Acidobacteria.c__Blastocatellia__Subgroup_4_.o__Blastocatellales.f__Blastocatellaceae.g__Stenotrophobacter	2.6368			0.0222296
k__Bacteria.p__Proteobacteria.c__Alphaproteobacteria.o__uncultured.f__uncultured_bacterium.g__uncultured_bacterium	1.98458			0.0222296
k__Bacteria.p__Firmicutes.c__Clostridia.o__MBA03.f__uncultured_bacterium.g__uncultured_bacterium	1.74592			-
k__Bacteria.p__Proteobacteria.c__Alphaproteobacteria.o__Rickettsiales.f__SM2D12.g__uncultured_bacterium	0.830508			-
k__Bacteria.p__Armatimonadetes.c__Chthonomonadetes.o__Chthonomonadales.f__uncultured_bacterium	1.6967			-
k__Bacteria.p__Actinobacteria.c__Coriobacteriia.o__Coriobacteriales.f__Atopobiaceae.g__uncultured	1.0518			-
k__Bacteria.p__Proteobacteria.c__Gammaproteobacteria.o__Aeromonadales.f__Aeromonadaceae	2.05011			0.00739713
k__Bacteria.p__Gemmatimonadetes.c__Longimicrobia.o__Longimicrobiales.f__Longimicrobiaceae.g__uncultured_prokaryote	0.918545			-
k__Bacteria.p__Kiritimatiellaeota.c__Kiritimatiellae.o__WCHB1_41	1.13154			-
k__Archaea.p__Nanoarchaeaeota.c__Woesearchaeia.o__uncultured_euryarchaeote.f__uncultured_euryarchaeote.g__uncultured_euryarchaeote	1.89752			-
k__Bacteria.p__Proteobacteria.c__Alphaproteobacteria.o__uncultured.f__uncultured_Rhodospirillaceae_bacterium.g__uncultured_Rhodospirillaceae_bacterium	1.87297			-
k__Bacteria.p__Actinobacteria.c__Thermoleophilia.o__Solirubrobacterales.f__Solirubrobacteraceae.g__uncultured	2.10019			-
k__Bacteria.p__Proteobacteria.c__Deltaproteobacteria.o__Desulfovibrionales.f__Desulfovibrionaceae.g__Desulfovibrio	2.98668			-
k__Bacteria.p__Proteobacteria.c__Alphaproteobacteria.o__Sphingomonadales.f__Sphingomonadaceae.g__Sphingorhabdus	1.31995			-
k__Bacteria.p__Proteobacteria.c__Gammaproteobacteria.o__Steroidobacterales.f__Steroidobacteraceae.g__uncultured	2.27972			0.0222296
k__Bacteria.p__Proteobacteria.c__Gammaproteobacteria.o__Betaproteobacteriales.f__Rhodocyclaceae.g__Zoogloea	1.21957			-
k__Bacteria.p__Dadabacteria.c__Dadabacteriia.o__Dadabacteriales.f__uncultured_candidate_division_SBR1093_bacterium.g__uncultured_candidate_division_SBR1093_bacterium	1.47881			-
k__Bacteria.p__Deinococcus_Thermus.c__Deinococci.o__Thermales.f__Thermaceae.g__Thermus	1.21957			-
k__Bacteria.p__Proteobacteria.c__Gammaproteobacteria.o__Vibrionales.f__Vibrionaceae	4.06189	PP	3.763	0.002093
k__Bacteria.p__Proteobacteria.c__Gammaproteobacteria.o__Pasteurellales.f__Pasteurellaceae.g__Gallibacterium	1.67561			-
k__Bacteria.p__Bacteroidetes.c__Bacteroidia.o__Bacteroidales.f__Marinifilaceae.g__Butyricimonas	3.09499			0.0239683
k__Bacteria.p__Proteobacteria.c__Gammaproteobacteria.o__Betaproteobacteriales.f__Hydrogenophilaceae	1.81651			-
k__Bacteria.p__Firmicutes.c__Bacilli.o__Lactobacillales.f__Lactobacillaceae	3.70453			-
k__Bacteria.p__Proteobacteria.c__Gammaproteobacteria.o__Betaproteobacteriales.f__A21b	0.80964			-
k__Archaea.p__Euryarchaeota.c__Thermoplasmata.o__Marine_Group_II.f__uncultured_archaeon	2.91304			0.0222296
k__Bacteria.p__Proteobacteria.c__Alphaproteobacteria.o__Rhizobiales.f__Xanthobacteraceae	3.30853	PP	3.08021	0.00789277
k__Bacteria.p__Actinobacteria.c__0319_7L14	3.15706			0.0222296
k__Bacteria.p__Acidobacteria.c__Acidobacteriia.o__Solibacterales.f__Solibacteraceae__Subgroup_3_.g__Candidatus_Solibacter	2.40563			0.0495102
k__Bacteria.p__Chloroflexi.c__AD3.o__uncultured_Thermomicrobia_bacterium	1.21957			-
k__Bacteria.p__Chloroflexi.c__Dehalococcoidia.o__SAR202_clade	0.80964			-
k__Bacteria.p__Gemmatimonadetes.c__AKAU4049.o__uncultured_bacterium	2.33143			0.0222296
k__Bacteria.p__Actinobacteria.c__Actinobacteria.o__Micrococcales.f__Micrococcaceae.g__Arthrobacter	1.57368			-
k__Bacteria.p__Bacteroidetes.c__Bacteroidia.o__Bacteroidales.f__Tannerellaceae.g__Parabacteroides	4.1197	PRSOPWPP	3.68301	0.037373
k__Bacteria.p__Firmicutes.c__Clostridia.o__Clostridiales.f__Lachnospiraceae.g__Hungatella	2.7015			0.00394775
k__Bacteria.p__Firmicutes.c__Clostridia.o__Clostridiales.f__Peptostreptococcaceae.g__Intestinibacter	4.13612	PRSOPWPP	3.75503	0.0104056
k__Bacteria.p__Proteobacteria.c__Alphaproteobacteria.o__Rhizobiales.f__Xanthobacteraceae.g__uncultured	2.95181			0.00789277
k__Bacteria.p__Actinobacteria.c__Actinobacteria.o__Micrococcales.f__Intrasporangiaceae.g__Aquipuribacter	2.03219			-
k__Bacteria.p__Firmicutes.c__Clostridia.o__Clostridiales.f__Lachnospiraceae.g__Eubacterium_eligens_group	3.77768			-
k__Bacteria.p__Elusimicrobia.c__Lineage_IIa.o__uncultured_bacterium.f__uncultured_bacterium	1.32618			-
k__Bacteria.p__Proteobacteria.c__Gammaproteobacteria.o__Steroidobacterales.f__Steroidobacteraceae	3.38541	PP	3.18088	0.00739713
k__Bacteria.p__Chloroflexi.c__Chloroflexia.o__Chloroflexales.f__Roseiflexaceae.g__uncultured	2.74724			-
k__Bacteria.p__Chloroflexi.c__Ktedonobacteria.o__C0119.f__uncultured_Chloroflexi_bacterium.g__uncultured_Chloroflexi_bacterium	1.11167			-
k__Bacteria.p__Bacteroidetes.c__Bacteroidia.o__Bacteroidales.f__Barnesiellaceae	2.98649			0.0102718
k__Bacteria.p__Proteobacteria.c__Gammaproteobacteria.o__Betaproteobacteriales.f__TRA3_20.g__metagenome	1.87297			-
k__Bacteria.p__Tenericutes.c__Mollicutes	3.83446			-
k__Bacteria.p__Proteobacteria.c__Gammaproteobacteria.o__Legionellales.f__Legionellaceae	1.77302			-
k__Bacteria.p__Chloroflexi.c__Chloroflexia.o__Thermomicrobiales.f__JG30_KF_CM45.g__uncultured_soil_bacterium	2.46431			0.00739713
k__Bacteria.p__RsaHF231	1.339			-
k__Bacteria.p__Cyanobacteria.c__Melainabacteria.o__Gastranaerophilales	2.0315			-
k__Bacteria.p__Acidobacteria.c__Acidobacteriia.o__Subgroup_2.f__uncultured_Holophaga_sp_	1.47965			-
k__Bacteria.p__Acidobacteria.c__Subgroup_6.o__Acidobacteria_bacterium_WX27.f__Acidobacteria_bacterium_WX27	1.4117			-
k__Bacteria.p__Firmicutes.c__Erysipelotrichia.o__Erysipelotrichales.f__Erysipelotrichaceae.g__Dubosiella	1.03223			-
k__Bacteria.p__Acidobacteria.c__Subgroup_6	3.69777	PP	3.5055	0.00739713
k__Bacteria.p__Proteobacteria.c__Deltaproteobacteria	4.02615			-
k__Bacteria.p__Firmicutes.c__Negativicutes.o__Selenomonadales	4.23397			-
k__Bacteria.p__Gemmatimonadetes.c__S0134_terrestrial_group.o__uncultured_soil_bacterium	1.28676			-
k__Bacteria.p__Firmicutes.c__Clostridia.o__Clostridiales.f__Ruminococcaceae.g__Acetanaerobacterium	0.361181			-
k__Bacteria.p__Proteobacteria.c__Deltaproteobacteria.o__Myxococcales.f__Blfdi19.g__Anaeromyxobacter_dehalogenans	1.41701			-
k__Bacteria.p__Proteobacteria.c__Gammaproteobacteria.o__Salinisphaerales	3.65616	PP	3.45281	0.002093
k__Bacteria.p__Planctomycetes.c__Planctomycetacia.o__Planctomycetales.f__uncultured.g__uncultured_bacterium	1.72793			-
k__Bacteria.p__Chloroflexi.c__AD3.o__uncultured_Clostridium_sp_.f__uncultured_Clostridium_sp_.g__uncultured_Clostridium_sp_	1.30763			-
k__Bacteria.p__Actinobacteria.c__Actinobacteria.o__Actinomycetales.f__Actinomycetaceae.g__Arcanobacterium	0.918545			-
k__Bacteria.p__Acidobacteria.c__Acidobacteriia.o__Acidobacteriales.f__Acidobacteriaceae__Subgroup_1_.g__Granulicella	1.68392			-
k__Bacteria.p__Proteobacteria.c__Alphaproteobacteria.o__Rhizobiales.f__Rhizobiaceae.g__Aureimonas	0.935583			-
k__Bacteria.p__Chloroflexi.c__Anaerolineae.o__SBR1031.f__A4b.g__OLB13	2.47463			-
k__Bacteria.p__Bacteroidetes.c__Bacteroidia.o__Bacteroidales.f__Muribaculaceae	2.8062			-
k__Bacteria.p__Bacteroidetes.c__Bacteroidia.o__Chitinophagales.f__Saprospiraceae.g__Haliscomenobacter	1.21957			-
k__Bacteria.p__Proteobacteria.c__Gammaproteobacteria.o__Enterobacteriales.f__Enterobacteriaceae.g__Enterobacter	1.92454			-
k__Bacteria.p__Acidobacteria.c__Holophagae.o__Subgroup_7.f__uncultured_Acidobacterium_sp_	2.98847			0.0222296
k__Bacteria.p__Patescibacteria.c__Saccharimonadia.o__Saccharimonadales.f__uncultured_Candidatus_Saccharibacteria_bacterium	1.76388			-
k__Bacteria.p__Chloroflexi.c__Chloroflexia.o__Thermomicrobiales.f__AKYG1722	2.89214			0.00739713
k__Bacteria.p__Patescibacteria.c__Microgenomatia.o__Candidatus_Collierbacteria.f__Candidatus_Collierbacteria_bacterium_RIFOXYB1_FULL_49_13	1.76395			-
k__Bacteria.p__Firmicutes.c__Clostridia.o__Clostridiales.f__Peptostreptococcaceae.g__Terrisporobacter	3.08943			0.0163092
k__Bacteria.p__Actinobacteria.c__Rubrobacteria.o__Rubrobacterales	2.24402			-
k__Bacteria.p__Proteobacteria.c__Gammaproteobacteria.o__Aeromonadales	2.77614			0.00739713
k__Bacteria.p__Actinobacteria.c__Actinobacteria.o__Frankiales.f__uncultured	2.6448			0.002093
k__Bacteria.p__Armatimonadetes.c__Fimbriimonadia.o__Fimbriimonadales.f__Fimbriimonadaceae	2.21606			0.0222296
k__Bacteria.p__Proteobacteria.c__Alphaproteobacteria.o__Rhodobacterales.f__Rhodobacteraceae.g__Sulfitobacter	1.11167			-
k__Archaea.p__Euryarchaeota.c__Halobacteria	1.89299			-
k__Bacteria.p__Epsilonbacteraeota.c__Campylobacteria.o__Campylobacterales.f__Arcobacteraceae	1.23661			-
k__Bacteria.p__Zixibacteria.c__uncultured_Nitrospinaceae_bacterium.o__uncultured_Nitrospinaceae_bacterium.f__uncultured_Nitrospinaceae_bacterium.g__uncultured_Nitrospinaceae_bacterium	0.950249			-
k__Bacteria.p__Proteobacteria.c__Alphaproteobacteria.o__Rhizobiales.f__Beijerinckiaceae.g__Methylobacterium	2.17977			0.0222296
k__Bacteria.p__Proteobacteria.c__Gammaproteobacteria.o__Salinisphaerales.f__Solimonadaceae	3.65616	PP	3.45281	0.002093
k__Bacteria.p__Firmicutes.c__Negativicutes.o__Selenomonadales.f__Acidaminococcaceae.g__Succiniclasticum	0.80964			-
k__Bacteria.p__Acidobacteria.c__Acidobacteriia.o__Subgroup_2.f__uncultured_forest_soil_bacterium.g__uncultured_forest_soil_bacterium	1.65469			-
k__Bacteria.p__Firmicutes.c__Clostridia.o__Clostridiales.f__Lachnospiraceae.g__Lachnospiraceae_FCS020_group	2.81712			0.037373
k__Bacteria.p__Actinobacteria.c__Actinobacteria.o__Kineosporiales	1.4117			-
k__Bacteria.p__Gemmatimonadetes.c__Gemmatimonadetes.o__Gemmatimonadales	3.99648	PP	3.81003	0.002093
k__Bacteria.p__Firmicutes.c__Bacilli.o__Bacillales.f__Bacillaceae.g__Pseudogracilibacillus	2.36758			0.00739713
k__Bacteria.p__Firmicutes.c__Clostridia.o__Clostridiales.f__Lachnospiraceae.g__uncultured	2.96126			-
k__Archaea.p__Thaumarchaeota.c__Nitrososphaeria.o__Nitrosotaleales.f__Nitrosotaleaceae.g__uncultured_archaeon	1.11067			-
k__Bacteria.p__Firmicutes.c__Clostridia.o__Clostridiales.f__Caldicoprobacteraceae	1.11167			-
k__Archaea.p__Nanoarchaeaeota.c__Woesearchaeia.o__Candidatus_Amesbacteria_bacterium_GW2011_GWC1_47_15.f__Candidatus_Amesbacteria_bacterium_GW2011_GWC1_47_15.g__Candidatus_Amesbacteria_bacterium_GW2011_GWC1_47_15	2.68962			-
k__Bacteria.p__Cyanobacteria.c__Melainabacteria.o__Gastranaerophilales.f__Acinetobacter_sp__CAG196.g__Acinetobacter_sp__CAG196	0.826168			-
k__Bacteria.p__Firmicutes.c__Clostridia.o__Clostridiales.f__Christensenellaceae.g__Christensenellaceae_R_7_group	3.88693	PRSOPWPP	3.50997	0.0163092
k__Bacteria.p__Firmicutes.c__Clostridia.o__Clostridiales.f__Syntrophomonadaceae	0.935583			-
k__Bacteria.p__Proteobacteria.c__Alphaproteobacteria.o__uncultured.f__uncultured_bacterium	1.98458			0.0222296
k__Bacteria.p__Patescibacteria.c__Berkelbacteria	2.91294			0.0222296
k__Bacteria.p__Firmicutes.c__Clostridia.o__Clostridiales.f__Family_XIII.g__Family_XIII_AD3011_group	2.84777			0.00394775
k__Bacteria.p__Proteobacteria.c__Alphaproteobacteria.o__Rhizobiales.f__Beijerinckiaceae.g__Microvirga	2.36027			-
k__Bacteria.p__Epsilonbacteraeota.c__Campylobacteria.o__Campylobacterales.f__Helicobacteraceae.g__Wolinella	1.17778			-
k__Bacteria.p__Latescibacteria.c__uncultured_bacterium	0.918545			-
k__Bacteria.p__Chloroflexi.c__Anaerolineae.o__Ardenticatenales.f__Ardenticatenaceae.g__uncultured	2.95705			-
k__Bacteria.p__Proteobacteria.c__Alphaproteobacteria.o__Sphingomonadales.f__Sphingomonadaceae.g__Qipengyuania	2.2666			0.0222296
k__Bacteria.p__Planctomycetes.c__Pla4_lineage.o__uncultured_prokaryote.f__uncultured_prokaryote.g__uncultured_prokaryote	1.11067			-
k__Bacteria.p__Proteobacteria.c__Gammaproteobacteria.o__Salinisphaerales.f__Solimonadaceae.g__Panacagrimonas	1.58779			-
k__Bacteria.p__Acidobacteria.c__Acidobacteriia.o__Acidobacteriales	2.60562			0.002093
k__Bacteria.p__Actinobacteria.c__Nitriliruptoria.o__Euzebyales.f__Euzebyaceae	2.58237			0.0222296
k__Bacteria.p__Proteobacteria.c__Gammaproteobacteria.o__EPR3968_O8a_Bc78.f__uncultured_bacterium	0.830508			-
k__Bacteria.p__Actinobacteria.c__Thermoleophilia.o__Solirubrobacterales.f__Solirubrobacteraceae.g__Conexibacter	1.11067			-
k__Bacteria.p__Bacteroidetes.c__Bacteroidia.o__Chitinophagales	3.35015	PP	3.17159	0.002093
k__Bacteria.p__Actinobacteria.c__Actinobacteria.o__Micrococcales.f__Intrasporangiaceae.g__Knoellia	3.06914			0.0200963
k__Bacteria.p__Actinobacteria.c__Actinobacteria.o__Kineosporiales.f__Kineosporiaceae.g__Kineosporia	1.11067			-
k__Bacteria.p__Bacteroidetes.c__Bacteroidia.o__Bacteroidales.f__Muribaculaceae.g__uncultured_bacterium	2.6371			0.002093
k__Bacteria.p__Chloroflexi.c__Chloroflexia.o__Kallotenuales.f__AKIW781.g__uncultured_bacterium	2.29692			-
k__Bacteria.p__Planctomycetes.c__Planctomycetacia.o__Planctomycetales	1.91871			-
k__Bacteria.p__Proteobacteria.c__Gammaproteobacteria.o__Cellvibrionales	2.16893			0.0222296
k__Archaea.p__Nanoarchaeaeota.c__Nanohaloarchaeia.o__Deep_Sea_Euryarchaeotic_Group_DSEG_	2.87678			-
k__Bacteria.p__Chloroflexi.c__TK10.o__uncultured_Chloroflexus_sp_.f__uncultured_Chloroflexus_sp_	2.29705			-
k__Bacteria.p__Proteobacteria.c__Alphaproteobacteria.o__Rickettsiales.f__Rickettsiaceae.g__Rickettsia	1.11067			-
k__Bacteria.p__Chloroflexi.c__Anaerolineae.o__Anaerolineales	2.73214			0.0222296
k__Bacteria.p__Firmicutes.c__Clostridia.o__Clostridiales.f__Lachnospiraceae.g__Moryella	1.74145	PRSOPWPP	3.25862	0.0224867
k__Bacteria.p__Firmicutes.c__Bacilli.o__Bacillales.f__Paenibacillaceae	2.44724			0.0222296
k__Bacteria.p__Bacteroidetes.c__Bacteroidia.o__Chitinophagales.f__Chitinophagaceae.g__Sediminibacterium	1.4117			-
k__Bacteria.p__Firmicutes.c__Erysipelotrichia.o__Erysipelotrichales.f__Erysipelotrichaceae.g__Holdemanella	2.42918			-
k__Bacteria.p__Actinobacteria.c__Thermoleophilia.o__Solirubrobacterales.f__67_14	2.51234			0.0222296
k__Bacteria.p__Patescibacteria.c__WWE3	1.32618			-
k__Bacteria.p__Actinobacteria.c__Actinobacteria.o__Micrococcales.f__Micrococcaceae	3.53213			-
k__Archaea.p__Euryarchaeota.c__Thermoplasmata.o__Marine_Group_II.f__uncultured_euryarchaeote.g__uncultured_euryarchaeote	1.68874			-
k__Bacteria.p__Chloroflexi.c__Chloroflexia.o__Chloroflexales.f__Roseiflexaceae	2.74724			-
k__Bacteria.p__Proteobacteria.c__Deltaproteobacteria.o__Bradymonadales.f__Bradymonadaceae	1.8928			-
k__Bacteria.p__Actinobacteria.c__Actinobacteria.o__Actinomycetales.f__Actinomycetaceae.g__F0332	1.19552			-
k__Bacteria.p__Acidobacteria.c__Subgroup_25.o__uncultured_Acidobacteria_bacterium.f__uncultured_Acidobacteria_bacterium.g__uncultured_Acidobacteria_bacterium	1.16853			-
k__Bacteria.p__Firmicutes.c__Clostridia.o__Clostridiales.f__Clostridiales_vadinBB60_group.g__uncultured_Thermoanaerobacterales_bacterium	2.03564			-
k__Bacteria.p__Actinobacteria.c__Acidimicrobiia.o__uncultured.f__uncultured_Acidimicrobidae_bacterium.g__uncultured_Acidimicrobidae_bacterium	2.67038			0.0222296
k__Bacteria.p__Elusimicrobia.c__Elusimicrobia.o__Lineage_IV.f__uncultured_Termite_group_1_bacterium.g__uncultured_Termite_group_1_bacterium	1.10039			-
k__Bacteria.p__Proteobacteria.c__Gammaproteobacteria.o__Aeromonadales.f__Succinivibrionaceae	2.68574			0.00739713
k__Bacteria.p__Actinobacteria.c__Actinobacteria.o__Propionibacteriales.f__Propionibacteriaceae.g__Microlunatus	0.935583			-
k__Bacteria.p__Chloroflexi.c__Ktedonobacteria.o__C0119.f__uncultured_candidate_division_SAM_bacterium.g__uncultured_candidate_division_SAM_bacterium	2.02541			-
k__Bacteria.p__Actinobacteria.c__Actinobacteria.o__Corynebacteriales.f__Nocardiaceae.g__Nocardia	1.75683			-
k__Bacteria.p__Verrucomicrobia.c__Verrucomicrobiae.o__Pedosphaerales.f__Pedosphaeraceae.g__Verrucomicrobia_bacterium_LX181	1.11067			-
k__Bacteria.p__Proteobacteria.c__Alphaproteobacteria.o__Rhizobiales.f__Amb_16S_1323	1.4117			-
k__Bacteria.p__Tenericutes.c__Mollicutes.o__Mollicutes_RF39.f__uncultured_bacterium_adhufec202.g__uncultured_bacterium_adhufec202	1.86278	PRSOPWPP	3.46507	0.0222296
k__Bacteria.p__Thermotogae	1.91483			-
k__Bacteria.p__Acidobacteria.c__Subgroup_6.o__uncultured_Acidobacteriales_bacterium.f__uncultured_Acidobacteriales_bacterium.g__uncultured_Acidobacteriales_bacterium	2.08063			-
k__Bacteria.p__Proteobacteria.c__Gammaproteobacteria.o__Vibrionales.f__Vibrionaceae.g__Vibrio	4.06189	PP	3.763	0.002093
k__Bacteria.p__Proteobacteria.c__Gammaproteobacteria.o__Acidiferrobacterales.f__Acidiferrobacteraceae.g__Sulfurifustis	2.76705			-
k__Bacteria.p__Firmicutes.c__Clostridia.o__Clostridiales.f__Ruminococcaceae.g__Ruminococcaceae_V9D2013_group	1.39904	PRSOPWPP	3.3706	0.00739713
k__Bacteria.p__Armatimonadetes.c__Chthonomonadetes.o__Chthonomonadales.f__Chthonomonadaceae	0.918545			-
k__Bacteria.p__Proteobacteria.c__Alphaproteobacteria.o__Rhizobiales.f__Rhizobiaceae.g__Mesorhizobium	2.30767			0.0222296
k__Bacteria.p__Proteobacteria.c__Deltaproteobacteria.o__Myxococcales.f__FFCH16767.g__uncultured_bacterium	1.4117			-
k__Bacteria.p__Bacteroidetes.c__Bacteroidia.o__Bacteroidales.f__Rikenellaceae.g__DMER64	1.23661			-
k__Bacteria.p__Fusobacteria.c__Fusobacteriia.o__Fusobacteriales.f__Leptotrichiaceae	2.17784			0.00739713
k__Bacteria.p__Actinobacteria.c__Actinobacteria.o__Micrococcales.f__Cellulomonadaceae.g__Actinotalea	2.01053			0.0222296
k__Bacteria.p__Elusimicrobia	2.48884			-
k__Bacteria.p__Acidobacteria.c__Subgroup_6.o__uncultured_Acidobacteriales_bacterium.f__uncultured_Acidobacteriales_bacterium	2.08063			-
k__Bacteria.p__Actinobacteria.c__Thermoleophilia.o__Solirubrobacterales.f__67_14.g__uncultured_actinobacterium	2.02773			-
k__Bacteria.p__Chloroflexi.c__Chloroflexia.o__Kallotenuales	2.42988			-
k__Bacteria.p__Proteobacteria.c__Deltaproteobacteria.o__Myxococcales.f__Vulgatibacteraceae.g__Vulgatibacter	0.918545			-
k__Bacteria.p__Proteobacteria.c__Deltaproteobacteria.o__Oligoflexales.f__Oligoflexaceae.g__Silvanigrella	1.62721			-
k__Bacteria.p__Firmicutes.c__Negativicutes.o__Selenomonadales.f__Acidaminococcaceae	3.46657			-
k__Bacteria.p__Proteobacteria.c__Deltaproteobacteria.o__Oligoflexales.f__0319_6G20.g__uncultured_Roseobacter_sp_	1.4117			-
k__Bacteria.p__Proteobacteria.c__Deltaproteobacteria.o__Bdellovibrionales.f__Bdellovibrionaceae.g__OM27_clade	2.37155			-
k__Bacteria.p__Proteobacteria.c__Gammaproteobacteria.o__Betaproteobacteriales.f__Burkholderiaceae.g__Pseudorhodoferax	1.4122			-
k__Bacteria.p__Actinobacteria.c__MB_A2_108.o__uncultured_bacterium_0425_2M17	0.80964			-
k__Bacteria.p__Proteobacteria.c__Deltaproteobacteria.o__Oligoflexales.f__053A03_B_DI_P58	1.71273			-
k__Bacteria.p__Bacteroidetes.c__Bacteroidia.o__Flavobacteriales.f__Flavobacteriaceae.g__uncultured	2.79194			0.002093
k__Bacteria.p__Chloroflexi.c__Chloroflexia.o__Elev_1554	1.51729			-
k__Bacteria.p__Firmicutes.c__Negativicutes.o__Selenomonadales.f__Veillonellaceae.g__Anaeroglobus	1.71832	PRSOPWPP	3.06475	0.0222296
k__Bacteria.p__Proteobacteria.c__Alphaproteobacteria.o__Rickettsiales.f__Mitochondria	2.64052			0.00739713
k__Archaea.p__Thaumarchaeota.c__Nitrososphaeria.o__Nitrososphaerales.f__Nitrososphaeraceae.g__Candidatus_Nitrososphaera	2.49303			-
k__Bacteria.p__Proteobacteria.c__Deltaproteobacteria.o__Myxococcales.f__MSB_4B10	1.94623			-
k__Bacteria.p__Thermotogae.c__Thermotogae.o__Thermotogales	1.91483			-
k__Bacteria.p__Actinobacteria.c__Actinobacteria.o__Micrococcales.f__Microbacteriaceae.g__Agrococcus	2.54781			0.00739713
k__Bacteria.p__Patescibacteria.c__Microgenomatia.o__Candidatus_Collierbacteria	1.76395			-
k__Bacteria.p__Chloroflexi.c__Anaerolineae.o__SBR1031.f__A4b	3.33586	PP	3.13477	0.0222296
k__Bacteria.p__Bacteroidetes.c__Bacteroidia.o__Chitinophagales.f__Chitinophagaceae.g__Flaviaesturariibacter	1.32618			-
k__Bacteria.p__Proteobacteria.c__Alphaproteobacteria.o__Rickettsiales.f__SM2D12.g__metagenome	2.07845			-
k__Bacteria.p__Firmicutes.c__Clostridia.o__Clostridiales.f__Lachnospiraceae.g__CAG_56	2.941			0.0104056
k__Bacteria.p__Fibrobacteres.c__Fibrobacteria.o__Fibrobacterales	2.44119			0.0222296
k__Bacteria.p__Proteobacteria.c__Deltaproteobacteria.o__TX1A_33.f__uncultured_bacterium	1.11067			-
k__Bacteria.p__Proteobacteria.c__Alphaproteobacteria.o__Rhizobiales.f__Labraceae.g__Labrys	1.47879			-
k__Bacteria.p__GAL15.c__uncultured_bacterium	0.332211			-
k__Bacteria.p__Proteobacteria.c__Gammaproteobacteria.o__Salinisphaerales.f__Solimonadaceae.g__Polycyclovorans	3.64891	PP	3.44509	0.002093
k__Bacteria.p__Proteobacteria.c__Gammaproteobacteria.o__Betaproteobacteriales.f__Burkholderiaceae.g__Alcaligenes	1.92222			0.00739713
k__Bacteria.p__Proteobacteria.c__Deltaproteobacteria.o__NB1_j.f__uncultured_delta_proteobacterium	0.80964			-
k__Bacteria.p__Proteobacteria.c__Alphaproteobacteria.o__Micavibrionales.f__Micavibrionaceae.g__uncultured	1.83198			-
k__Bacteria.p__Proteobacteria.c__Gammaproteobacteria.o__Xanthomonadales.f__Xanthomonadaceae.g__Vulcaniibacterium	2.67524			0.0222296
k__Archaea.p__Nanoarchaeaeota.c__Nanohaloarchaeia	2.87678			-
k__Archaea.p__Nanoarchaeaeota.c__Nanohaloarchaeia.o__Deep_Sea_Euryarchaeotic_Group_DSEG_.f__uncultured_archaeon.g__uncultured_archaeon	2.87678			-
k__Bacteria.p__Actinobacteria.c__Acidimicrobiia.o__Microtrichales.f__uncultured.g__uncultured_Actinomycetales_bacterium	2.35532			-
k__Bacteria.p__Proteobacteria.c__Deltaproteobacteria.o__Myxococcales.f__Archangiaceae.g__uncultured	1.28676			-
k__Bacteria.p__Proteobacteria.c__Alphaproteobacteria.o__Rhizobiales.f__Xanthobacteraceae.g__Pseudorhodoplanes	2.51836			-
k__Bacteria.p__Acidobacteria.c__Acidobacteriia.o__Acidobacteriales.f__uncultured.g__uncultured_forest_soil_bacterium	2.01408			0.0222296
k__Bacteria.p__Proteobacteria.c__Deltaproteobacteria.o__Oligoflexales.f__0319_6G20.g__uncultured_bacterium	2.54733			-
k__Bacteria.p__Acidobacteria.c__Subgroup_6.o__metagenome.f__metagenome	1.03189			-
k__Bacteria.p__Firmicutes.c__Clostridia.o__Clostridiales.f__Lachnospiraceae.g__Lachnospiraceae_ND3007_group	3.3264			0.0249747
k__Bacteria.p__Actinobacteria.c__Coriobacteriia.o__Coriobacteriales.f__Eggerthellaceae.g__uncultured	0.334738			-
k__Bacteria.p__Proteobacteria.c__Deltaproteobacteria.o__Myxococcales.f__27F_1492R.g__uncultured_bacterium	1.95446			-
k__Bacteria.p__Proteobacteria.c__Alphaproteobacteria.o__Rhizobiales.f__Rhizobiaceae.g__uncultured	2.58024			0.00739713
k__Bacteria.p__Proteobacteria.c__Deltaproteobacteria.o__Myxococcales.f__Myxococcaceae.g__uncultured	1.50861			-
k__Bacteria.p__Chloroflexi.c__Anaerolineae.o__SBR1031	3.53374	PP	3.34039	0.00739713
k__Bacteria.p__Bacteroidetes.c__Rhodothermia.o__Balneolales	1.47965			-
k__Bacteria.p__Chloroflexi.c__AD3.o__uncultured_Clostridium_sp_.f__uncultured_Clostridium_sp_	1.30763			-
k__Bacteria.p__Armatimonadetes.c__uncultured.o__metagenome.f__metagenome	1.4117			-
k__Bacteria.p__WPS_2.c__Burkholderiales_bacterium_Beta_02.o__Burkholderiales_bacterium_Beta_02.f__Burkholderiales_bacterium_Beta_02.g__Burkholderiales_bacterium_Beta_02	2.4088			0.0222296
k__Bacteria.p__Firmicutes.c__Clostridia.o__Clostridiales.f__Ruminococcaceae.g__Flavonifractor	2.57987			-
k__Bacteria.p__Firmicutes.c__Clostridia.o__Clostridiales.f__Lachnospiraceae.g__Blautia	4.61845	PRSOPWPP	4.18385	0.0249747
k__Bacteria.p__Firmicutes.c__Clostridia.o__Clostridiales.f__Defluviitaleaceae	1.22254			-
k__Bacteria.p__Planctomycetes.c__Phycisphaerae.o__Phycisphaerales.f__Phycisphaeraceae	2.27141			-
k__Bacteria.p__Bacteroidetes.c__Bacteroidia.o__Cytophagales.f__Cyclobacteriaceae.g__Marinoscillum	0.80964			-
k__Bacteria.p__Proteobacteria.c__Gammaproteobacteria.o__Cardiobacteriales	1.32618			-
k__Bacteria.p__Acidobacteria.c__Blastocatellia__Subgroup_4_.o__Pyrinomonadales.f__Pyrinomonadaceae.g__RB41	3.54582	PP	3.36435	0.00739713
k__Bacteria.p__Acidobacteria.c__Acidobacteriia.o__Subgroup_2.f__uncultured_bacterium.g__uncultured_bacterium	1.11067			-
k__Bacteria.p__Actinobacteria.c__Actinobacteria.o__Frankiales.f__Geodermatophilaceae.g__Blastococcus	3.02192			0.00739713
k__Bacteria.p__Firmicutes.c__Clostridia.o__Clostridiales.f__Family_XIII	3.09972			0.00394775
k__Bacteria.p__Elusimicrobia.c__Lineage_IIb.o__uncultured_bacterium.f__uncultured_bacterium.g__uncultured_bacterium	1.11067			-
k__Bacteria.p__Cyanobacteria.c__Oxyphotobacteria.o__Nostocales.f__Chroococcidiopsaceae.g__Chroococcidiopsis_SAG_2023	1.11167			-
k__Bacteria.p__Proteobacteria.c__Alphaproteobacteria.o__Rhizobiales.f__KF_JG30_B3.g__uncultured_bacterium	1.65474			-
k__Bacteria.p__Proteobacteria.c__Gammaproteobacteria.o__Betaproteobacteriales.f__Burkholderiaceae.g__Janthinobacterium	1.9689			-
k__Bacteria.p__Firmicutes.c__Negativicutes.o__Selenomonadales.f__Veillonellaceae.g__Negativicoccus	1.4117			-
k__Bacteria.p__Proteobacteria.c__Gammaproteobacteria.o__Betaproteobacteriales.f__Nitrosomonadaceae.g__oc32	2.18291			-
k__Bacteria.p__Firmicutes.c__Negativicutes.o__Selenomonadales.f__Acidaminococcaceae.g__Acidaminococcus	1.76649			-
k__Bacteria.p__Chloroflexi.c__Dehalococcoidia.o__S085.f__uncultured_bacterium.g__uncultured_bacterium	0.918545			-
k__Bacteria.p__Actinobacteria.c__Acidimicrobiia.o__IMCC26256.f__uncultured_Acidimicrobiaceae_bacterium	0.80964			-
k__Bacteria.p__Firmicutes.c__Negativicutes.o__Selenomonadales.f__Veillonellaceae.g__Selenomonas_1	1.21957			-
k__Archaea.p__Nanoarchaeaeota.c__Woesearchaeia	2.8277			0.0222296
k__Bacteria.p__Actinobacteria.c__MB_A2_108.o__uncultured_bacterium_0425_2M17.f__uncultured_bacterium_0425_2M17.g__uncultured_bacterium_0425_2M17	0.80964			-
k__Bacteria.p__Proteobacteria.c__Deltaproteobacteria.o__Myxococcales.f__Archangiaceae	2.58187			0.0222296
k__Bacteria.p__Elusimicrobia.c__Lineage_IIa.o__uncultured_actinobacterium	1.28676			-
k__Bacteria.p__Proteobacteria.c__Deltaproteobacteria.o__Myxococcales.f__Nannocystaceae.g__Enhygromyxa_sp__SIS_1	0.80964			-
k__Bacteria.p__Cloacimonetes.c__Cloacimonadia	0.935583			-
k__Bacteria.p__Firmicutes.c__Clostridia.o__Clostridiales.f__Gracilibacteraceae	1.03223			-
k__Bacteria.p__Proteobacteria.c__Gammaproteobacteria.o__Enterobacteriales.f__Enterobacteriaceae.g__Serratia	3.18579			0.0247217
k__Bacteria.p__Actinobacteria.c__Actinobacteria.o__Corynebacteriales	3.96847	PP	3.69769	0.0104056
k__Bacteria.p__Firmicutes.c__Clostridia.o__Clostridiales.f__Family_XII	0.332211			-
k__Bacteria.p__Proteobacteria.c__Alphaproteobacteria.o__Rhodospirillales.f__Rhodopirillaceae	1.95591			-
k__Bacteria.p__Chloroflexi.c__Ktedonobacteria.o__C0119.f__uncultured_bacterium	0.80964			-
k__Bacteria.p__Bacteroidetes.c__Bacteroidia.o__Chitinophagales.f__uncultured	0.918545			-
k__Bacteria.p__Chloroflexi.c__AD3.o__uncultured_Chloroflexi_bacterium.f__uncultured_Chloroflexi_bacterium	1.11067			-
k__Bacteria.p__WPS_2.c__Burkholderiales_bacterium_Beta_02	2.4088			0.0222296
k__Bacteria.p__Proteobacteria.c__Gammaproteobacteria.o__Xanthomonadales.f__Xanthomonadaceae.g__Lysobacter	3.18649			0.00739713
k__Bacteria.p__Acidobacteria.c__Blastocatellia__Subgroup_4_.o__Blastocatellales.f__Blastocatellaceae.g__Blastocatella	1.65474			-
k__Bacteria.p__Proteobacteria.c__Alphaproteobacteria.o__Tistrellales.f__Geminicoccaceae.g__uncultured	1.5452			-
k__Bacteria.p__Synergistetes.c__Synergistia.o__Synergistales.f__Synergistaceae.g__Pyramidobacter	1.90551			-
k__Bacteria.p__Cyanobacteria.c__Oxyphotobacteria.o__Synechococcales.f__Cyanobiaceae	1.04452			-
k__Bacteria.p__Actinobacteria.c__Coriobacteriia.o__Coriobacteriales.f__Atopobiaceae.g__Atopobium	2.63352			0.0155676
k__Bacteria.p__Actinobacteria.c__Acidimicrobiia.o__Microtrichales	3.3274	PP	3.13764	0.00739713
k__Bacteria.p__Actinobacteria.c__Acidimicrobiia.o__uncultured	3.09247			0.00739713
k__Bacteria.p__FCPU426.c__metagenome	1.62721			-
k__Bacteria.p__Chloroflexi.c__TK10.o__uncultured_Chloroflexi_bacterium.f__uncultured_Chloroflexi_bacterium	0.80964			-
k__Bacteria.p__Firmicutes.c__Bacilli.o__Bacillales.f__Staphylococcaceae.g__Jeotgalicoccus	1.84025			-
k__Bacteria.p__Proteobacteria.c__Alphaproteobacteria.o__Sneathiellales.f__Sneathiellaceae	2.32116			-
k__Bacteria.p__WPS_2.c__hydrothermal_vent_metagenome.o__hydrothermal_vent_metagenome	0.80964			-
k__Bacteria.p__Firmicutes.c__Clostridia.o__Clostridiales.f__Ruminococcaceae.g__Fournierella	2.17402			-
k__Bacteria.p__Proteobacteria.c__Deltaproteobacteria.o__NB1_j.f__uncultured_Green_Bay_ferromanganous_micronodule_bacterium_MND4	1.28676			-
k__Bacteria.p__Bacteroidetes.c__Bacteroidia.o__Sphingobacteriales.f__KD3_93	1.60795			-
k__Bacteria.p__Actinobacteria.c__Acidimicrobiia.o__Actinomarinales.f__uncultured	2.08733			-
k__Bacteria.p__Patescibacteria.c__Parcubacteria.o__Candidatus_Yanofskybacteria	1.65183			-
k__Bacteria.p__Proteobacteria.c__Gammaproteobacteria.o__Pasteurellales.f__Pasteurellaceae.g__Actinobacillus	1.90938			0.0222296
k__Bacteria.p__BRC1.c__uncultured_soil_bacterium	1.28676			-
k__Bacteria.p__Actinobacteria.c__Coriobacteriia.o__Coriobacteriales.f__Atopobiaceae.g__Olsenella	1.89115			-
k__Bacteria.p__Patescibacteria.c__Saccharimonadia.o__Saccharimonadales.f__Saccharimonadaceae	2.40123			0.0155676
k__Bacteria.p__Armatimonadetes.c__uncultured.o__uncultured_bacterium	1.67499			-
k__Bacteria.p__Bacteroidetes.c__Bacteroidia.o__Flavobacteriales.f__Flavobacteriaceae.g__Flavobacterium	1.11067			-
k__Bacteria.p__Elusimicrobia.c__Elusimicrobia.o__MVP_88.f__uncultured_bacterium	2.12992			-
k__Bacteria.p__Acidobacteria.c__Subgroup_6.o__uncultivated_soil_bacterium_clone_C112.f__uncultivated_soil_bacterium_clone_C112.g__uncultivated_soil_bacterium_clone_C112	1.21957			-
k__Bacteria.p__Proteobacteria.c__Gammaproteobacteria.o__Steroidobacterales.f__Steroidobacteraceae.g__Povalibacter	1.28676			-
k__Bacteria.p__Firmicutes.c__Clostridia.o__Clostridiales.f__Ruminococcaceae.g__Ruminococcus_1	3.60134			-
k__Bacteria.p__Firmicutes.c__Clostridia.o__Clostridiales.f__Ruminococcaceae.g__Ruminococcus_2	4.68768			-
k__Bacteria.p__Acidobacteria.c__Blastocatellia__Subgroup_4_.o__11_24.f__uncultured_Acidobacteria_bacterium.g__uncultured_Acidobacteria_bacterium	2.04842			-
k__Bacteria.p__Proteobacteria.c__Gammaproteobacteria.o__Diplorickettsiales.f__Diplorickettsiaceae.g__uncultured	2.67238			-
k__Bacteria.p__Acidobacteria.c__Subgroup_6.o__uncultured_bacterium_126	1.11067			-
k__Bacteria.p__Proteobacteria.c__Gammaproteobacteria.o__211ds20.f__uncultured_beta_proteobacterium	1.28676			-
k__Bacteria.p__Bacteroidetes.c__Bacteroidia.o__Flavobacteriales.f__Flavobacteriaceae	2.79194			0.0200963
k__Bacteria.p__Chloroflexi.c__OLB14.o__uncultured_bacterium.f__uncultured_bacterium.g__uncultured_bacterium	2.4826			-
k__Bacteria.p__Chloroflexi.c__TK10.o__uncultured_Chloroflexus_sp_.f__uncultured_Chloroflexus_sp_.g__uncultured_Chloroflexus_sp_	2.29705			-
k__Bacteria.p__Bacteroidetes.c__Bacteroidia.o__Bacteroidales.f__uncultured	1.84635			-
k__Bacteria.p__Chloroflexi.c__Chloroflexia.o__Thermomicrobiales.f__JG30_KF_CM45	3.31914	PP	3.11445	0.00739713
k__Bacteria.p__Patescibacteria.c__Parcubacteria.o__uncultured_bacterium.f__uncultured_bacterium.g__uncultured_bacterium	1.4122			-
k__Bacteria.p__Chloroflexi.c__TK10.o__uncultured_Dehalogenimonas_sp_.f__uncultured_Dehalogenimonas_sp_.g__uncultured_Dehalogenimonas_sp_	0.80964			-
k__Bacteria.p__Firmicutes.c__Clostridia.o__Clostridiales.f__Lachnospiraceae.g__Howardella	1.14858			-
k__Bacteria.p__Firmicutes.c__Clostridia.o__Clostridiales.f__Family_XIII.g__uncultured	1.17778			-
k__Bacteria.p__Planctomycetes.c__Phycisphaerae.o__Tepidisphaerales.f__WD2101_soil_group.g__uncultured_bacterium	2.45171			-
k__Archaea.p__Nanoarchaeaeota.c__Woesearchaeia.o__uncultured_archaeon.f__uncultured_archaeon.g__uncultured_archaeon	1.76388			-
k__Bacteria.p__Cyanobacteria.c__Oxyphotobacteria.o__Chloroplast.f__Chlamydomonas_reinhardtii	1.21957			-
k__Archaea.p__Nanoarchaeaeota.c__Nanohaloarchaeia.o__Deep_Sea_Euryarchaeotic_Group_DSEG_.f__uncultured_archaeon	2.87678			-
k__Bacteria.p__Actinobacteria.c__Nitriliruptoria	2.58237			0.0495102
k__Bacteria.p__Actinobacteria.c__Acidimicrobiia.o__IMCC26256.f__uncultured_Actinomycetales_bacterium.g__uncultured_Actinomycetales_bacterium	3.10261			0.00739713
k__Bacteria.p__Chloroflexi.c__JG30_KF_CM66.o__uncultured_bacterium	2.29863			0.0222296
k__Bacteria.p__Bacteroidetes.c__Bacteroidia.o__Bacteroidales.f__Bacteroidaceae.g__Bacteroides	4.87816			-
k__Bacteria.p__Proteobacteria.c__Deltaproteobacteria.o__Desulfarculales	1.59134			-
k__Bacteria.p__BRC1	1.71273			-
k__Bacteria.p__Acidobacteria.c__Acidobacteriia.o__Subgroup_2.f__uncultured_Acidobacteria_bacterium.g__uncultured_Acidobacteria_bacterium	2.32789			0.00739713
k__Bacteria.p__Proteobacteria.c__Gammaproteobacteria.o__Steroidobacterales.f__Steroidobacteraceae.g__Steroidobacter	3.34618	PP	3.13872	0.0222296
k__Bacteria.p__Proteobacteria.c__Deltaproteobacteria.o__Bradymonadales	1.8928			-
k__Bacteria.p__Proteobacteria.c__Alphaproteobacteria.o__Elsterales.f__uncultured.g__uncultured_forest_soil_bacterium	1.71342			-
k__Bacteria.p__Planctomycetes.c__Phycisphaerae.o__Tepidisphaerales.f__uncultured_Planctomycetales_bacterium	2.15765			-
k__Bacteria.p__Proteobacteria.c__Gammaproteobacteria.o__Xanthomonadales.f__Xanthomonadaceae.g__Silanimonas	0.935583			-
k__Bacteria.p__Proteobacteria.c__Alphaproteobacteria.o__Rickettsiales.f__Midichloriaceae.g__Candidatus_Jidaibacter	1.4117			-
k__Bacteria.p__Proteobacteria.c__Gammaproteobacteria.o__Aeromonadales.f__Succinivibrionaceae.g__Succinivibrionaceae_UCG_001	2.13126			0.0222296
k__Bacteria.p__Proteobacteria.c__Alphaproteobacteria.o__uncultured.f__uncultured_Rhodobacteraceae_bacterium.g__uncultured_Rhodobacteraceae_bacterium	1.4117			-
k__Bacteria.p__Bacteroidetes.c__Bacteroidia.o__Bacteroidales.f__Prevotellaceae.g__Prevotellaceae_Ga6A1_group	2.1232			0.0222296
k__Archaea.p__Euryarchaeota.c__Thermoplasmata.o__Marine_Group_II.f__uncultured_archaeon.g__uncultured_archaeon	2.91304			0.0222296
k__Bacteria.p__Patescibacteria.c__Gracilibacteria.o__Candidatus_Peregrinibacteria.f__uncultured_bacterium	1.11067			-
k__Bacteria.p__Proteobacteria.c__Gammaproteobacteria.o__Betaproteobacteriales.f__Burkholderiaceae.g__Massilia	2.71219			0.0495102
k__Bacteria.p__Bacteroidetes.c__Bacteroidia.o__Cytophagales.f__Hymenobacteraceae.g__Hymenobacter	1.37409			-
k__Bacteria.p__Proteobacteria.c__Alphaproteobacteria.o__uncultured.f__uncultured_forest_soil_bacterium	2.37575			-
k__Bacteria.p__Bacteroidetes.c__Bacteroidia.o__Chitinophagales.f__Chitinophagaceae.g__Flavisolibacter	2.1128			-
k__Bacteria.p__Acidobacteria.c__Subgroup_6.o__metagenome.f__metagenome.g__metagenome	1.03189			-
k__Bacteria.p__Proteobacteria.c__Alphaproteobacteria.o__Rhodovibrionales	1.44159			-
k__Bacteria.p__Actinobacteria.c__Actinobacteria.o__Micrococcales.f__Dermatophilaceae.g__metagenome	1.44159			-
k__Bacteria.p__Actinobacteria.c__Actinobacteria.o__Micrococcales.f__Promicromonosporaceae	1.29383			-
k__Bacteria.p__Proteobacteria.c__Alphaproteobacteria.o__Micavibrionales.f__uncultured.g__uncultured_bacterium	1.81568			-
k__Bacteria.p__Dadabacteria.c__Dadabacteriia.o__Dadabacteriales	1.47881			-
k__Bacteria.p__Firmicutes.c__Clostridia.o__Clostridiales.f__Christensenellaceae	3.89183	PRSOPWPP	3.51454	0.0163092
k__Bacteria.p__Actinobacteria.c__Actinobacteria.o__Bifidobacteriales.f__Bifidobacteriaceae	4.74371			-
k__Bacteria.p__Bacteroidetes.c__Bacteroidia.o__Cytophagales.f__Cyclobacteriaceae	1.73063			0.0222296
k__Bacteria.p__Proteobacteria.c__Alphaproteobacteria.o__Sneathiellales.f__Sneathiellaceae.g__Ferrovibrio	2.32116			-
k__Bacteria.p__Lentisphaerae.c__Lentisphaeria.o__Victivallales.f__vadinBE97.g__uncultured_rumen_bacterium	1.43736			-
k__Bacteria.p__Gemmatimonadetes.c__S0134_terrestrial_group.o__uncultured_Gemmatimonadetes_bacterium.f__uncultured_Gemmatimonadetes_bacterium.g__uncultured_Gemmatimonadetes_bacterium	2.31479			-
k__Bacteria.p__Proteobacteria.c__Deltaproteobacteria.o__Desulfovibrionales.f__Desulfovibrionaceae.g__Mailhella	0.334738			-
k__Bacteria.p__Proteobacteria.c__Gammaproteobacteria.o__Pseudomonadales.f__Moraxellaceae.g__Cavicella	1.21957			-
k__Archaea.p__Nanoarchaeaeota.c__Woesearchaeia.o__Candidatus_Staskawiczbacteria_bacterium_RIFOXYA2_FULL_32_7.f__Candidatus_Staskawiczbacteria_bacterium_RIFOXYA2_FULL_32_7	1.6638			-
k__Bacteria.p__Proteobacteria.c__Gammaproteobacteria.o__Diplorickettsiales.f__Diplorickettsiaceae	2.82829			-
k__Bacteria.p__Proteobacteria.c__Alphaproteobacteria.o__Sphingomonadales.f__Sphingomonadaceae.g__Altererythrobacter	2.89071			0.0222296
k__Bacteria.p__Patescibacteria.c__ABY1.o__Candidatus_Magasanikbacteria.f__uncultured_bacterium	2.02665			-
k__Bacteria.p__Planctomycetes.c__Pla4_lineage.o__uncultured_prokaryote.f__uncultured_prokaryote	1.11067			-
k__Bacteria.p__Bacteroidetes.c__Bacteroidia.o__Bacteroidales.f__Bacteroidales_Incertae_Sedis	0.376019			-
k__Bacteria.p__Proteobacteria.c__Alphaproteobacteria.o__Rhodospirillales.f__Rhodospirillaceae.g__uncultured	1.79288			-
k__Bacteria.p__Firmicutes.c__Clostridia.o__Clostridiales.f__Defluviitaleaceae.g__Defluviitaleaceae_UCG_011	1.22254			-
k__Bacteria.p__Chloroflexi.c__Gitt_GS_136.o__uncultured_bacterium.f__uncultured_bacterium	3.03969			0.00739713
k__Bacteria.p__Armatimonadetes.c__Armatimonadia.o__Armatimonadales	1.2516			-
k__Bacteria.p__Firmicutes.c__Clostridia.o__Clostridiales.f__Lachnospiraceae.g__CHKCI001	0.633241			-
k__Bacteria.p__Proteobacteria.c__Alphaproteobacteria.o__Acetobacterales.f__Acetobacteraceae.g__Roseomonas	1.63037			-
k__Bacteria.p__Acidobacteria.c__Acidobacteriia.o__Solibacterales.f__Solibacteraceae__Subgroup_3_.g__Bryobacter	3.03797			0.00476268
k__Bacteria.p__Deinococcus_Thermus.c__Deinococci.o__Deinococcales.f__Trueperaceae.g__Truepera	1.99418			0.0222296
k__Bacteria.p__Acidobacteria.c__Blastocatellia__Subgroup_4_.o__Blastocatellales	3.2309	PP	3.04034	0.0222296
k__Bacteria.p__Proteobacteria.c__Alphaproteobacteria.o__Thalassobaculales	1.50941			-
k__Bacteria.p__GAL15.c__uncultured_bacterium.o__uncultured_bacterium.f__uncultured_bacterium.g__uncultured_bacterium	0.332211			-
k__Bacteria.p__Firmicutes.c__Clostridia.o__Clostridiales.f__Eubacteriaceae.g__Eubacterium	2.75179			-
k__Bacteria.p__Armatimonadetes.c__Chthonomonadetes	1.76364			-
k__Bacteria.p__Firmicutes.c__Erysipelotrichia.o__Erysipelotrichales.f__Erysipelotrichaceae.g__Solobacterium	1.92882			-
k__Bacteria.p__Chloroflexi.c__Anaerolineae.o__Ardenticatenales.f__uncultured	2.38894			-
k__Bacteria.p__Bacteroidetes.c__Bacteroidia.o__Sphingobacteriales.f__Sphingobacteriaceae	2.41395			0.0222296
k__Bacteria.p__Actinobacteria.c__Actinobacteria.o__Propionibacteriales.f__Nocardioidaceae	3.89263	PP	3.61841	0.002093
k__Bacteria.p__Actinobacteria.c__Nitriliruptoria.o__Nitriliruptorales	0.681945			-
k__Bacteria.p__Bacteroidetes.c__Bacteroidia.o__Bacteroidales.f__Muribaculaceae.g__uncultured_Barnesiella_sp_	0.918545			-
k__Bacteria.p__Acidobacteria.c__Blastocatellia__Subgroup_4_.o__Pyrinomonadales	3.54582	PP	3.36435	0.00739713
k__Bacteria.p__Chloroflexi.c__Anaerolineae.o__SBR1031.f__uncultured_soil_bacterium.g__uncultured_soil_bacterium	2.50618			0.00739713
k__Bacteria.p__Proteobacteria.c__Alphaproteobacteria.o__Rhizobiales.f__Hyphomicrobiaceae.g__Filomicrobium	0.634553			-
k__Bacteria.p__Actinobacteria.c__Actinobacteria.o__Bifidobacteriales.f__Bifidobacteriaceae.g__Bifidobacterium	4.74369			-
k__Bacteria.p__Actinobacteria.c__Actinobacteria.o__Streptosporangiales.f__Streptosporangiaceae.g__Nonomuraea	1.79278			-
k__Bacteria.p__Proteobacteria.c__Alphaproteobacteria.o__Elsterales.f__uncultured	2.86373			0.0222296
k__Bacteria.p__Patescibacteria.c__Microgenomatia.o__Candidatus_Pacebacteria.f__uncultured_organism	1.88899			-
k__Bacteria.p__Patescibacteria.c__WWE3.o__metagenome.f__metagenome.g__metagenome	1.32618			-
k__Bacteria.p__Firmicutes.c__Clostridia.o__Clostridiales.f__Ruminococcaceae.g__Subdoligranulum	4.16368	PRSOPWPP	3.67803	0.0249747
k__Bacteria.p__Proteobacteria.c__Gammaproteobacteria.o__211ds20.f__uncultured_bacterium	1.95577			-
k__Bacteria.p__Bacteroidetes.c__Bacteroidia.o__Bacteroidales.f__p_2534_18B5_gut_group.g__uncultured_bacterium	0.830508			-
k__Bacteria.p__Actinobacteria.c__Thermoleophilia.o__Solirubrobacterales.f__67_14.g__uncultured_Solirubrobacter_sp_	1.77059			-
k__Bacteria.p__Chloroflexi.c__Anaerolineae.o__SBR1031.f__A4b.g__uncultured_Caldilineaceae_bacterium	1.65531			-
k__Bacteria.p__Bacteroidetes.c__Bacteroidia.o__Bacteroidales.f__p_251_o5.g__uncultured_bacterium	0.80964			-
k__Bacteria.p__Acidobacteria.c__Subgroup_6.o__uncultured_bacterium	3.33214	PP	3.14944	0.00739713
k__Bacteria.p__Proteobacteria.c__Gammaproteobacteria.o__Cellvibrionales.f__Cellvibrionaceae.g__Cellvibrio	1.81237			-
k__Bacteria.p__Latescibacteria	1.69155			-
k__Bacteria.p__Actinobacteria.c__Actinobacteria.o__Micrococcales.f__Micrococcaceae.g__Rothia	2.88242			-
k__Bacteria.p__Chloroflexi.c__AD3	1.76401			-
k__Bacteria.p__Lentisphaerae.c__Lentisphaeria.o__Victivallales	2.52304	PRSOPWPP	3.04866	0.0131951
k__Bacteria.p__Patescibacteria.c__Saccharimonadia.o__Saccharimonadales.f__Candidatus_Saccharibacteria_bacterium_UB2523.g__Candidatus_Saccharibacteria_bacterium_UB2523	0.370431			-
k__Bacteria.p__Synergistetes.c__Synergistia	3.17114			-
k__Bacteria.p__Proteobacteria.c__Alphaproteobacteria.o__Paracaedibacterales.f__Paracaedibacteraceae	1.32618			-
k__Bacteria.p__Proteobacteria.c__Gammaproteobacteria.o__Thiotrichales.f__Thiotrichaceae	0.830508			-
k__Bacteria.p__Planctomycetes.c__Pla4_lineage.o__uncultured_bacterium	1.9953			-
k__Bacteria.p__Proteobacteria.c__Deltaproteobacteria.o__Syntrophobacterales.f__Syntrophaceae	1.41701			-
k__Bacteria.p__Bacteroidetes.c__Bacteroidia.o__Flavobacteriales.f__Weeksellaceae.g__Bergeyella	1.55967			-
k__Bacteria.p__Proteobacteria.c__Gammaproteobacteria.o__Betaproteobacteriales.f__Neisseriaceae.g__Eikenella	0.634553			-
k__Bacteria.p__Tenericutes.c__Mollicutes.o__Mycoplasmatales	1.63665			0.00739713
k__Bacteria.p__Actinobacteria.c__Coriobacteriia.o__Coriobacteriales.f__Coriobacteriales_Incertae_Sedis.g__uncultured	2.58419			-
k__Archaea.p__Crenarchaeota.c__Verstraetearchaeia.o__Methanomethyliales	1.23661			-
k__Bacteria.p__Bacteroidetes.c__Bacteroidia.o__Chitinophagales.f__Chitinophagaceae.g__uncultured	2.78693			-
k__Bacteria.p__Acidobacteria.c__Holophagae.o__Subgroup_7.f__uncultured_Acidobacteriaceae_bacterium	2.84323			-
k__Bacteria.p__Firmicutes.c__Clostridia.o__Clostridiales.f__Clostridiaceae_1.g__Clostridium_sensu_stricto_10	1.18725			-
k__Bacteria.p__Firmicutes.c__Clostridia.o__Clostridiales.f__Clostridiaceae_1.g__Clostridium_sensu_stricto_13	2.40864			-
k__Bacteria.p__Proteobacteria.c__Deltaproteobacteria.o__Myxococcales.f__BIrii41	2.77306			0.0222296
k__Bacteria.p__Proteobacteria.c__Gammaproteobacteria.o__Betaproteobacteriales.f__Burkholderiaceae.g__Simplicispira	1.90221			-
k__Bacteria.p__Actinobacteria.c__Acidimicrobiia.o__uncultured.f__uncultured_Aciditerrimonas_sp_	1.67493			-
k__Bacteria.p__Thermotogae.c__Thermotogae.o__Thermotogales.f__Fervidobacteriaceae.g__Thermosipho	1.84048			-
k__Bacteria.p__Fusobacteria.c__Fusobacteriia	3.14579			-
k__Bacteria.p__Proteobacteria.c__Alphaproteobacteria.o__Paracaedibacterales.f__Paracaedibacteraceae.g__Candidatus_Paracaedibacter	1.32618			-
k__Bacteria.p__Proteobacteria.c__Gammaproteobacteria.o__Betaproteobacteriales.f__Gallionellaceae.g__Candidatus_Nitrotoga	1.28676			-
k__Bacteria.p__Proteobacteria.c__Gammaproteobacteria.o__Oceanospirillales.f__Alcanivoracaceae.g__Alcanivorax	0.634553			-
k__Bacteria.p__Proteobacteria.c__Alphaproteobacteria.o__Rhizobiales.f__uncultured	2.73226			0.0222296
k__Bacteria.p__Firmicutes.c__Bacilli.o__Bacillales.f__Bacillaceae.g__Gracilibacillus	2.26733			0.0222296
k__Bacteria.p__Chloroflexi.c__Dehalococcoidia	2.5296			0.0222296
k__Bacteria.p__Actinobacteria.c__Actinobacteria.o__Pseudonocardiales.f__Pseudonocardiaceae.g__Saccharopolyspora	1.70707			-
k__Bacteria.p__Proteobacteria.c__Alphaproteobacteria.o__Rhizobiales.f__Rhizobiales_Incertae_Sedis	2.31694			-
k__Bacteria.p__Planctomycetes.c__Planctomycetacia.o__Gemmatales	2.30631			0.0222296
k__Bacteria.p__Elusimicrobia.c__Elusimicrobia.o__MVP_88.f__uncultured_bacterium.g__uncultured_bacterium	2.12992			-
k__Bacteria.p__Proteobacteria.c__Deltaproteobacteria.o__Desulfovibrionales.f__Desulfovibrionaceae	3.21407			-
k__Bacteria.p__Proteobacteria.c__Alphaproteobacteria.o__Rhodospirillales.f__Magnetospiraceae	1.8906			-
k__Bacteria.p__Proteobacteria.c__Alphaproteobacteria.o__Rhizobiales.f__Methyloligellaceae.g__uncultured	1.9258			-
k__Bacteria.p__Firmicutes.c__Clostridia	5.68104	PRSOPWPP	5.18803	0.0249747
k__Bacteria.p__Proteobacteria.c__Gammaproteobacteria.o__Betaproteobacteriales.f__Methylophilaceae	1.11167			-
k__Bacteria.p__Planctomycetes.c__BD7_11	1.50861			-
k__Bacteria.p__Firmicutes.c__Erysipelotrichia.o__Erysipelotrichales.f__Erysipelotrichaceae.g__Dielma	1.16853			-
k__Bacteria.p__Planctomycetes.c__Planctomycetacia	2.86913			0.0222296
k__Bacteria.p__Firmicutes.c__Clostridia.o__Clostridiales.f__Ruminococcaceae.g__Pygmaiobacter	0.819073			-
k__Bacteria.p__Actinobacteria.c__Acidimicrobiia.o__IMCC26256.f__uncultured_bacterium	2.95874			0.0222296
k__Bacteria.p__Chloroflexi.c__AD3.o__uncultured_bacterium.f__uncultured_bacterium	0.918545			-
k__Bacteria.p__Planctomycetes.c__Planctomycetacia.o__Gemmatales.f__Gemmataceae.g__Gemmata	1.21957			-
k__Bacteria.p__Proteobacteria.c__Deltaproteobacteria.o__Myxococcales.f__Blfdi19	1.74511			-
k__Bacteria.p__Patescibacteria.c__WS6__Dojkabacteria_	1.28676			-
k__Bacteria.p__Firmicutes.c__Erysipelotrichia.o__Erysipelotrichales.f__Erysipelotrichaceae.g__Erysipelothrix	0.80964			-
k__Bacteria.p__Proteobacteria.c__Deltaproteobacteria.o__Bradymonadales.f__Bradymonadaceae.g__uncultured_proteobacterium	1.8928			-
k__Bacteria.p__Epsilonbacteraeota.c__Campylobacteria.o__Campylobacterales.f__Campylobacteraceae.g__Campylobacter	2.20415			-
k__Bacteria.p__Bacteroidetes.c__Bacteroidia.o__Bacteroidales.f__Rikenellaceae.g__Rikenellaceae_RC9_gut_group	2.31319			0.0326303
k__Bacteria.p__Actinobacteria.c__MB_A2_108.o__uncultured_Actinomycetales_bacterium	2.07295			-
k__Bacteria.p__Chloroflexi.c__Gitt_GS_136.o__uncultured_bacterium_0319_6C24.f__uncultured_bacterium_0319_6C24.g__uncultured_bacterium_0319_6C24	1.11067			-
k__Bacteria.p__Bacteroidetes.c__Bacteroidia.o__Cytophagales.f__Microscillaceae	3.36816	PP	3.20054	0.0210252
k__Bacteria.p__Actinobacteria.c__0319_7L14.o__uncultured_bacterium.f__uncultured_bacterium.g__uncultured_bacterium	2.70626			0.0222296
k__Bacteria.p__Verrucomicrobia.c__Verrucomicrobiae.o__Pedosphaerales.f__Pedosphaeraceae.g__uncultured_bacterium	2.32506			-
k__Bacteria.p__Firmicutes.c__Clostridia.o__Clostridiales.f__Lachnospiraceae.g__Eubacterium_xylanophilum_group	2.52792			0.0144833
k__Bacteria.p__Firmicutes.c__Erysipelotrichia.o__Erysipelotrichales.f__Erysipelotrichaceae.g__Catenibacterium	2.0852			0.0222296
k__Bacteria.p__Proteobacteria.c__Alphaproteobacteria.o__Rhizobiales.f__A0839.g__uncultured_bacterium	0.918545			-
k__Bacteria.p__Chloroflexi.c__Chloroflexia.o__Thermomicrobiales.f__Thermomicrobiaceae.g__Nitrolancea	2.83711			0.0222296
k__Bacteria.p__Actinobacteria.c__MB_A2_108.o__Actinobacteria_bacterium_RBG_19FT_COMBO_70_19.f__Actinobacteria_bacterium_RBG_19FT_COMBO_70_19	0.830508			-
k__Bacteria.p__Bacteroidetes.c__Bacteroidia.o__Bacteroidales.f__p_2534_18B5_gut_group	0.830508			-
k__Bacteria.p__Proteobacteria.c__Gammaproteobacteria.o__Enterobacteriales	5.3229			-
k__Bacteria.p__Proteobacteria.c__Gammaproteobacteria.o__Betaproteobacteriales.f__Burkholderiaceae.g__Aquabacterium	2.10584			0.0222296
k__Bacteria.p__Chloroflexi.c__Anaerolineae.o__SBR1031.f__uncultured_Caldilineaceae_bacterium	1.71273			-
k__Bacteria.p__Proteobacteria.c__Alphaproteobacteria.o__Caulobacterales	3.13236			0.0131951
k__Bacteria.p__Gemmatimonadetes.c__BD2_11_terrestrial_group.o__uncultured_soil_bacterium.f__uncultured_soil_bacterium	3.12554			0.0222296
k__Bacteria.p__Dadabacteria	1.47881			-
k__Bacteria.p__Chloroflexi.c__KD4_96.o__metagenome.f__metagenome.g__metagenome	1.11067			-
k__Bacteria.p__Proteobacteria.c__Gammaproteobacteria.o__Enterobacteriales.f__Enterobacteriaceae.g__Kosakonia	1.44184			-
k__Bacteria.p__Proteobacteria.c__Gammaproteobacteria.o__Betaproteobacteriales.f__SC_I_84.g__uncultured_Burkholderiales_bacterium	1.47881			-
k__Bacteria.p__Chloroflexi.c__Ktedonobacteria.o__Ktedonobacterales.f__Ktedonobacteraceae.g__BacC_u_018	0.634553			-
k__Bacteria.p__Proteobacteria.c__Alphaproteobacteria.o__Dongiales.f__Dongiaceae	2.97444			0.0222296
k__Bacteria.p__Patescibacteria.c__Parcubacteria.o__Candidatus_Yanofskybacteria.f__Candidatus_Yanofskybacteria_bacterium_RIFCSPHIGHO2_02_FULL_46_19	1.32618			-
k__Bacteria.p__Actinobacteria.c__Actinobacteria.o__Micrococcales.f__Brevibacteriaceae	2.28302			-
k__Bacteria.p__Planctomycetes.c__BD7_11.o__uncultured_Planctomycetaceae_bacterium.f__uncultured_Planctomycetaceae_bacterium.g__uncultured_Planctomycetaceae_bacterium	1.11067			-
k__Bacteria.p__Planctomycetes.c__Planctomycetacia.o__Gemmatales.f__Gemmataceae	2.30631			0.0222296
k__Bacteria.p__Tenericutes.c__Mollicutes.o__Mycoplasmatales.f__Mycoplasmataceae	1.63665			0.00739713
k__Bacteria.p__Firmicutes.c__Bacilli.o__Bacillales.f__Paenibacillaceae.g__Paenibacillus	2.16523			-
k__Bacteria.p__Proteobacteria.c__Gammaproteobacteria.o__Xanthomonadales.f__Xanthomonadaceae.g__uncultured	1.16853			-
k__Bacteria.p__Chloroflexi.c__AD3.o__uncultured_Chloroflexi_bacterium.f__uncultured_Chloroflexi_bacterium.g__uncultured_Chloroflexi_bacterium	1.11067			-
k__Bacteria.p__Proteobacteria.c__Alphaproteobacteria.o__Rhodospirillales.f__Rhodopirillaceae.g__Defluviicoccus	1.95591			-
k__Bacteria.p__Verrucomicrobia.c__Verrucomicrobiae.o__Verrucomicrobiales.f__Rubritaleaceae.g__Luteolibacter	1.32618			-
k__Bacteria.p__Actinobacteria.c__Actinobacteria.o__Bifidobacteriales.f__Bifidobacteriaceae.g__Scardovia	0.624346			-
k__Bacteria.p__Patescibacteria.c__Microgenomatia.o__Candidatus_Levybacteria.f__uncultured_bacterium	2.45499			0.0222296
k__Bacteria.p__Actinobacteria.c__Actinobacteria.o__Propionibacteriales.f__Propionibacteriaceae.g__Pseudopropionibacterium	0.376019			-
k__Bacteria.p__Firmicutes.c__Bacilli.o__Bacillales.f__Alicyclobacillaceae.g__Alicyclobacillus	0.323316			-
k__Bacteria.p__Firmicutes.c__Clostridia.o__Clostridiales.f__Clostridiales_Incertae_Sedis.g__Proteiniborus	0.918545			-
k__Bacteria.p__Proteobacteria.c__Gammaproteobacteria.o__Betaproteobacteriales.f__Burkholderiaceae.g__Pelomonas	1.16853			-
k__Bacteria.p__Proteobacteria.c__Gammaproteobacteria.o__Cardiobacteriales.f__Cardiobacteriaceae	0.918545			-
k__Bacteria.p__Chloroflexi.c__AD3.o__uncultured_bacterium	0.918545			-
k__Bacteria.p__Actinobacteria.c__Actinobacteria.o__Streptosporangiales.f__Thermomonosporaceae.g__Actinocorallia	1.11067			-
k__Bacteria.p__Actinobacteria.c__Acidimicrobiia.o__uncultured.f__uncultured_soil_bacterium	2.31937			0.0222296
k__Bacteria.p__Acidobacteria.c__Holophagae.o__Subgroup_7.f__uncultured_Acidobacteriaceae_bacterium.g__uncultured_Acidobacteriaceae_bacterium	2.84323			-
k__Bacteria.p__Proteobacteria.c__Alphaproteobacteria.o__Rhizobiales.f__Devosiaceae	2.44457			-
k__Bacteria.p__Chloroflexi.c__Ktedonobacteria.o__Ktedonobacterales.f__Ktedonobacteraceae.g__1921_2	1.21957			-
k__Bacteria.p__Proteobacteria.c__Gammaproteobacteria.o__Pseudomonadales.f__Moraxellaceae	3.97683	PP	3.66653	0.0104056
k__Bacteria.p__Firmicutes.c__Bacilli.o__Lactobacillales.f__Streptococcaceae.g__Streptococcus	4.06486			-
k__Bacteria.p__Latescibacteria.c__uncultured_bacterium.o__uncultured_bacterium	0.918545			-
k__Bacteria.p__Bacteroidetes.c__Bacteroidia.o__Flavobacteriales.f__Crocinitomicaceae	1.50861			-
k__Bacteria.p__Chloroflexi.c__Anaerolineae.o__SBR1031.f__uncultured_bacterium	2.90661			0.0222296
k__Bacteria.p__Firmicutes.c__Clostridia.o__Clostridiales.f__Lachnospiraceae.g__Eubacterium_hallii_group	3.59954			-
k__Bacteria.p__Firmicutes.c__Clostridia.o__Clostridiales.f__Ruminococcaceae.g__Butyricicoccus	3.12117			-
k__Bacteria.p__Actinobacteria.c__Thermoleophilia.o__Solirubrobacterales.f__67_14.g__uncultured_bacterium	2.01911			0.0222296
k__Bacteria.p__Chloroflexi.c__TK10.o__uncultured_Dehalogenimonas_sp_.f__uncultured_Dehalogenimonas_sp_	0.80964			-
k__Bacteria.p__Zixibacteria.c__uncultured_Nitrospinaceae_bacterium	0.950249			-
k__Bacteria.p__Actinobacteria.c__Actinobacteria.o__Streptosporangiales.f__Nocardiopsaceae.g__Thermobifida	1.52948			-
k__Bacteria.p__Armatimonadetes	2.54559			0.0222296
k__Bacteria.p__Deinococcus_Thermus	2.54504			0.0222296
k__Bacteria.p__Proteobacteria.c__Gammaproteobacteria.o__Enterobacteriales.f__Enterobacteriaceae.g__Kluyvera	1.4127			-
k__Bacteria.p__Firmicutes.c__Erysipelotrichia.o__Erysipelotrichales.f__Erysipelotrichaceae.g__Faecalibaculum	1.36826			-
k__Bacteria.p__Proteobacteria.c__Deltaproteobacteria.o__Myxococcales.f__Nannocystaceae.g__Nannocystis	2.08512			0.0222296
k__Bacteria.p__Proteobacteria.c__Alphaproteobacteria.o__uncultured.f__uncultured_soil_bacterium	0.80964			-
k__Bacteria.p__Actinobacteria.c__Actinobacteria.o__Corynebacteriales.f__Dietziaceae	2.76201			0.00739713
k__Bacteria.p__Proteobacteria.c__Deltaproteobacteria.o__Myxococcales.f__Archangiaceae.g__Archangium	2.3778			0.0222296
k__Bacteria.p__Actinobacteria.c__Acidimicrobiia.o__uncultured.f__metagenome.g__metagenome	2.15015			-
k__Bacteria.p__Actinobacteria.c__Actinobacteria.o__Corynebacteriales.f__Corynebacteriaceae.g__uncultured	0.634553			-
k__Bacteria.p__Chloroflexi.c__Anaerolineae.o__SBR1031.f__A4b.g__uncultured_Anaerolineaceae_bacterium	0.80964			-
k__Bacteria.p__Actinobacteria.c__Actinobacteria.o__Bifidobacteriales.f__Bifidobacteriaceae.g__Alloscardovia	0.806387			-
k__Bacteria.p__Proteobacteria.c__Alphaproteobacteria.o__Rhizobiales.f__Xanthobacteraceae.g__Pseudolabrys	2.21843			-
k__Bacteria.p__Actinobacteria.c__Actinobacteria.o__Micrococcales.f__Bogoriellaceae.g__Georgenia	2.2121			0.00739713
k__Bacteria.p__Proteobacteria.c__Gammaproteobacteria.o__Methylococcales.f__Methylococcaceae	1.28676			-
k__Bacteria.p__Proteobacteria.c__Gammaproteobacteria.o__Alteromonadales.f__Shewanellaceae	1.695			-
k__Bacteria.p__Gemmatimonadetes.c__Gemmatimonadetes	3.99648	PP	3.81003	0.002093
k__Bacteria.p__Lentisphaerae	2.52304	PRSOPWPP	3.04842	0.0131951
k__Bacteria.p__Patescibacteria.c__Microgenomatia.o__Candidatus_Pacebacteria.f__uncultured_organism.g__uncultured_organism	1.88899			-
k__Bacteria.p__Proteobacteria.c__Gammaproteobacteria.o__Enterobacteriales.f__Enterobacteriaceae.g__Escherichia_Shigella	5.14059	PRSOPWPP	4.75049	0.037373
k__Bacteria.p__Proteobacteria.c__Alphaproteobacteria.o__Sphingomonadales.f__Sphingomonadaceae	3.88402	PP	3.68942	0.00789277
k__Bacteria.p__Proteobacteria.c__Gammaproteobacteria.o__Milano_WF1B_44.f__uncultured_bacterium.g__uncultured_bacterium	0.935583			-
k__Bacteria.p__Proteobacteria.c__Gammaproteobacteria.o__Cardiobacteriales.f__Wohlfahrtiimonadaceae	1.11067			-
k__Bacteria.p__Proteobacteria.c__Gammaproteobacteria.o__Steroidobacterales	3.38803	PP	3.18321	0.00739713
k__Bacteria.p__Acidobacteria.c__Thermoanaerobaculia.o__Thermoanaerobaculales.f__Thermoanaerobaculaceae.g__Subgroup_10	2.76916			0.002093
k__Bacteria.p__Chloroflexi.c__P2_11E.o__uncultured_bacterium.f__uncultured_bacterium.g__uncultured_bacterium	2.05441			-
k__Bacteria.p__Actinobacteria.c__Acidimicrobiia.o__uncultured.f__uncultured_forest_soil_bacterium	1.95897			0.0222296
k__Bacteria.p__Chloroflexi.c__TK10.o__uncultured_soil_bacterium.f__uncultured_soil_bacterium.g__uncultured_soil_bacterium	1.4117			-
k__Bacteria.p__Firmicutes.c__Clostridia.o__Clostridiales.f__Clostridiaceae_2.g__Serpentinicella	1.30763			-
k__Bacteria.p__Planctomycetes.c__Planctomycetacia.o__Pirellulales.f__Pirellulaceae.g__uncultured	2.22016			-
k__Bacteria.p__Firmicutes.c__Clostridia.o__Clostridiales.f__Lachnospiraceae.g__Marvinbryantia	2.57766			0.00987554
k__Bacteria.p__Chloroflexi.c__Dehalococcoidia.o__S085	2.50317			-
k__Bacteria.p__Proteobacteria.c__Gammaproteobacteria.o__Betaproteobacteriales.f__Burkholderiaceae.g__Diaphorobacter	1.47881			-
k__Bacteria.p__Fusobacteria.c__Fusobacteriia.o__Fusobacteriales.f__Leptotrichiaceae.g__Leptotrichia	2.17784			0.00739713
k__Bacteria.p__Firmicutes.c__Clostridia.o__Clostridiales.f__Lachnospiraceae.g__Tyzzerella_3	2.74609			-
k__Bacteria.p__Firmicutes.c__Clostridia.o__Clostridiales.f__Lachnospiraceae.g__Tyzzerella_4	2.85301			-
k__Bacteria.p__Firmicutes.c__Clostridia.o__Clostridiales.f__Lachnospiraceae.g__Johnsonella	0.679504			-
k__Bacteria.p__Gemmatimonadetes.c__AKAU4049.o__uncultured_bacterium.f__uncultured_bacterium.g__uncultured_bacterium	2.33143			0.0222296
k__Bacteria.p__Gemmatimonadetes.c__BD2_11_terrestrial_group.o__uncultured_bacterium.f__uncultured_bacterium	1.21957			-
k__Bacteria.p__Proteobacteria.c__Alphaproteobacteria.o__uncultured.f__uncultured_proteobacterium.g__uncultured_proteobacterium	0.634553			-
k__Bacteria.p__Latescibacteria.c__metagenome.o__metagenome	1.61133			-
k__Bacteria.p__Actinobacteria.c__MB_A2_108.o__Actinobacteria_bacterium_RBG_19FT_COMBO_70_19	0.830508			-
k__Bacteria.p__Actinobacteria.c__Actinobacteria.o__Micrococcales.f__Microbacteriaceae.g__Gulosibacter	1.11167			-
k__Bacteria.p__Proteobacteria.c__Alphaproteobacteria.o__Rhizobiales.f__Devosiaceae.g__Devosia	2.44457			-
k__Bacteria.p__Proteobacteria.c__Gammaproteobacteria.o__CCD24.f__uncultured_bacterium	2.40541			-
k__Bacteria.p__Proteobacteria.c__Gammaproteobacteria.o__211ds20.f__uncultured_beta_proteobacterium.g__uncultured_beta_proteobacterium	1.28676			-
k__Bacteria.p__Chloroflexi.c__P2_11E.o__uncultured_bacterium	2.05441			-
k__Bacteria.p__Firmicutes.c__Clostridia.o__Clostridiales.f__Lachnospiraceae.g__GCA_900066575	2.08481			-
k__Bacteria.p__Actinobacteria.c__Actinobacteria.o__Streptosporangiales.f__Thermomonosporaceae.g__Actinomadura	2.55641			-
k__Bacteria.p__Gemmatimonadetes.c__S0134_terrestrial_group.o__uncultured_Gemmatimonadetes_bacterium.f__uncultured_Gemmatimonadetes_bacterium	2.31479			-
k__Bacteria.p__Cyanobacteria.c__Sericytochromatia.o__uncultured_cyanobacterium.f__uncultured_cyanobacterium	1.72793			-
k__Bacteria.p__Actinobacteria.c__Actinobacteria.o__Propionibacteriales.f__Nocardioidaceae.g__Kribbella	2.15422			0.0222296
k__Bacteria.p__Actinobacteria.c__Actinobacteria.o__Corynebacteriales.f__Mycobacteriaceae.g__Mycobacterium	2.72223			0.00739713
k__Bacteria.p__Chloroflexi.c__Dehalococcoidia.o__SAR202_clade.f__uncultured_bacterium	0.80964			-
k__Bacteria.p__Chloroflexi.c__Chloroflexia.o__Thermomicrobiales.f__JG30_KF_CM45.g__uncultured_bacterium	3.10046			0.0222296
k__Bacteria.p__Actinobacteria.c__Actinobacteria.o__Corynebacteriales.f__Corynebacteriaceae	3.89197	PP	3.62006	0.0104056
k__Bacteria.p__Firmicutes.c__Bacilli.o__Bacillales.f__Thermoactinomycetaceae	1.43257			-
k__Bacteria.p__Proteobacteria.c__Deltaproteobacteria.o__Desulfovibrionales	3.21407			-
k__Bacteria.p__Firmicutes.c__Bacilli.o__Lactobacillales.f__Lactobacillaceae.g__Lactobacillus	3.68417			-
k__Bacteria.p__Proteobacteria.c__Deltaproteobacteria.o__Myxococcales.f__mle1_27.g__uncultured_bacterium	1.63045			-
k__Bacteria.p__Gemmatimonadetes.c__S0134_terrestrial_group.o__uncultured_bacterium.f__uncultured_bacterium.g__uncultured_bacterium	2.37469			0.0222296
k__Bacteria.p__Bacteroidetes.c__Bacteroidia.o__Bacteroidales.f__Prevotellaceae.g__uncultured	1.8514			-
k__Bacteria.p__Proteobacteria.c__Gammaproteobacteria.o__Betaproteobacteriales.f__Neisseriaceae	3.00812			0.0131951
k__Bacteria.p__Proteobacteria.c__Deltaproteobacteria.o__Myxococcales.f__MSB_4B10.g__uncultured_bacterium	1.94623			-
k__Bacteria.p__Proteobacteria.c__Gammaproteobacteria.o__Betaproteobacteriales.f__Rhodocyclaceae.g__Ferribacterium	0.918545			-
k__Bacteria.p__Acidobacteria.c__Subgroup_25	1.16853			-
k__Bacteria.p__Actinobacteria.c__Actinobacteria.o__Corynebacteriales.f__Nocardiaceae	2.59806			0.00739713
k__Bacteria.p__Acidobacteria.c__Subgroup_22	1.11067			-
k__Bacteria.p__Proteobacteria.c__Alphaproteobacteria.o__Rhodobacterales.f__Rhodobacteraceae.g__Donghicola	1.80821			-
k__Bacteria.p__Firmicutes.c__Clostridia.o__Clostridiales.f__Ruminococcaceae.g__Fastidiosipila	1.98353			0.00739713
k__Bacteria.p__Proteobacteria.c__Gammaproteobacteria.o__Betaproteobacteriales.f__Burkholderiaceae.g__Achromobacter	2.25089			0.0222296
k__Bacteria.p__Proteobacteria.c__Alphaproteobacteria.o__Paracaedibacterales	1.32618			-
k__Bacteria.p__Gemmatimonadetes.c__Longimicrobia.o__Longimicrobiales.f__Longimicrobiaceae	2.85811			0.0222296
k__Bacteria.p__Actinobacteria.c__Acidimicrobiia.o__Microtrichales.f__Microtrichaceae	1.86214			-
k__Bacteria.p__Acidobacteria.c__Subgroup_17.o__uncultured_bacterium.f__uncultured_bacterium	1.28676			-
k__Bacteria.p__Chloroflexi.c__Chloroflexia.o__Thermomicrobiales.f__AKYG1722.g__uncultured_bacterium	2.02039			-
k__Bacteria.p__Proteobacteria	5.69082			-
k__Bacteria.p__Patescibacteria.c__Saccharimonadia.o__Saccharimonadales.f__uncultured_bacterium_SBR1071.g__uncultured_bacterium_SBR1071	1.47965			-
k__Bacteria.p__Proteobacteria.c__Alphaproteobacteria.o__Holosporales.f__Holosporaceae.g__uncultured	1.84527			-
k__Bacteria.p__Proteobacteria.c__Alphaproteobacteria.o__Acetobacterales.f__Acetobacteraceae.g__Rhodovastum	1.13154			-
k__Bacteria.p__Chloroflexi.c__Anaerolineae.o__Anaerolineales.f__Anaerolineaceae.g__uncultured	2.65289			0.0222296
k__Bacteria.p__Elusimicrobia.c__Elusimicrobia.o__MVP_88	2.12992			-
k__Bacteria.p__Chloroflexi.c__Chloroflexia.o__Kallotenuales.f__AKIW781.g__uncultured_Chloroflexi_bacterium	1.4117			-
k__Bacteria.p__Proteobacteria.c__Gammaproteobacteria.o__Ectothiorhodospirales.f__Ectothiorhodospiraceae.g__uncultured	1.31995			-
k__Bacteria.p__Acidobacteria.c__Subgroup_6.o__Acidobacteria_bacterium_WX27.f__Acidobacteria_bacterium_WX27.g__Acidobacteria_bacterium_WX27	1.4117			-
k__Bacteria.p__Proteobacteria.c__Gammaproteobacteria.o__Betaproteobacteriales.f__uncultured	0.80964			-
k__Bacteria.p__FCPU426.c__metagenome.o__metagenome	1.62721			-
k__Bacteria.p__Elusimicrobia.c__Elusimicrobia	2.31294			-
k__Bacteria.p__Patescibacteria.c__Parcubacteria.o__uncultured_bacterium	1.4122			-
k__Bacteria.p__Cyanobacteria.c__Melainabacteria.o__Gastranaerophilales.f__Candidatus_Melainabacteria_bacterium_MEL_A1.g__Candidatus_Melainabacteria_bacterium_MEL_A1	1.83567			-
k__Bacteria.p__Acidobacteria.c__Acidobacteriia	3.34995	PP	3.12954	0.00334562
k__Archaea.p__Nanoarchaeaeota.c__Woesearchaeia.o__Candidatus_Staskawiczbacteria_bacterium_RIFOXYA2_FULL_32_7	1.6638			-
k__Bacteria.p__Firmicutes.c__Clostridia.o__Clostridiales.f__Peptostreptococcaceae	4.51487	PRSOPWPP	4.11666	0.00394775
k__Bacteria.p__Proteobacteria.c__Alphaproteobacteria.o__Rhizobiales.f__Beijerinckiaceae.g__uncultured	1.9446			-
k__Bacteria.p__Proteobacteria.c__Gammaproteobacteria.o__Alteromonadales.f__Marinobacteraceae.g__Marinobacter	1.61751			-
k__Bacteria.p__Coprothermobacteraeota.c__Coprothermobacteria	1.98518			-
k__Bacteria.p__Firmicutes.c__Clostridia.o__Clostridiales.f__Lachnospiraceae.g__GCA_900066755	1.13741	PRSOPWPP	4.02119	0.0222296
k__Bacteria.p__Proteobacteria.c__Gammaproteobacteria.o__Betaproteobacteriales.f__Hydrogenophilaceae.g__Hydrogenophilus	1.65546			-
k__Bacteria.p__Proteobacteria.c__Deltaproteobacteria.o__Myxococcales.f__BIrii41.g__metagenome	1.46509			-
k__Bacteria.p__Actinobacteria.c__Thermoleophilia.o__Solirubrobacterales.f__67_14.g__uncultured_Rubrobacteria_bacterium	1.58779			-
k__Bacteria.p__Gemmatimonadetes.c__BD2_11_terrestrial_group.o__uncultured_soil_bacterium.f__uncultured_soil_bacterium.g__uncultured_soil_bacterium	3.12554			0.0222296
k__Bacteria.p__Proteobacteria.c__Gammaproteobacteria.o__Cellvibrionales.f__Cellvibrionaceae	2.14382			0.0222296
k__Bacteria.p__Proteobacteria.c__Alphaproteobacteria.o__Rhizobiales.f__Beijerinckiaceae	2.74299			0.0495102
k__Bacteria.p__Actinobacteria.c__Actinobacteria.o__Micrococcales	3.80744	PP	3.53299	0.0370407
k__Bacteria.p__Bacteroidetes.c__Bacteroidia.o__Bacteroidales.f__Prevotellaceae	4.88005			-
k__Bacteria.p__Planctomycetes.c__Planctomycetacia.o__uncultured.f__uncultured_bacterium.g__uncultured_bacterium	1.65474			-
k__Bacteria.p__Patescibacteria.c__Berkelbacteria.o__uncultured_bacterium.f__uncultured_bacterium	2.90719			0.0222296
k__Bacteria.p__Thermotogae.c__Thermotogae	1.91483			-
k__Bacteria.p__Bacteroidetes.c__Bacteroidia.o__Chitinophagales.f__Chitinophagaceae.g__Ferruginibacter	1.21957			-
k__Bacteria.p__Actinobacteria.c__Actinobacteria.o__Micrococcales.f__Microbacteriaceae.g__Humibacter	1.21957			-
k__Bacteria.p__Armatimonadetes.c__Fimbriimonadia.o__Fimbriimonadales.f__Fimbriimonadaceae.g__uncultured_bacterium	2.03811			0.0222296
k__Bacteria.p__Actinobacteria.c__Thermoleophilia.o__Solirubrobacterales	3.03407			0.002093
k__Bacteria.p__Firmicutes.c__Clostridia.o__Clostridiales.f__Eubacteriaceae.g__Pseudoramibacter	0.810207			-
k__Bacteria.p__Bacteroidetes.c__Bacteroidia.o__Sphingobacteriales.f__NS11_12_marine_group.g__uncultured_bacterium	1.8076			-
k__Bacteria.p__Actinobacteria.c__Actinobacteria.o__Micrococcales.f__Intrasporangiaceae	3.1515			0.0200963
k__Bacteria.p__WPS_2.c__hydrothermal_vent_metagenome.o__hydrothermal_vent_metagenome.f__hydrothermal_vent_metagenome.g__hydrothermal_vent_metagenome	0.80964			-
k__Bacteria.p__Firmicutes.c__Bacilli.o__Bacillales.f__Planococcaceae.g__Chryseomicrobium	2.08235			-
k__Bacteria.p__Proteobacteria.c__Gammaproteobacteria.o__Betaproteobacteriales.f__Burkholderiaceae	4.59356			-
k__Bacteria.p__Bacteroidetes.c__Ignavibacteria.o__OPB56.f__uncultured_bacterium_KF_JG30_B11	1.5206			-
k__Bacteria.p__Proteobacteria.c__Deltaproteobacteria.o__NB1_j.f__uncultured_delta_proteobacterium.g__uncultured_delta_proteobacterium	0.80964			-
k__Bacteria.p__Proteobacteria.c__Gammaproteobacteria.o__Methylococcales.f__Methylococcaceae.g__uncultured	1.28676			-
k__Bacteria.p__Proteobacteria.c__Alphaproteobacteria.o__Rhodobacterales.f__Rhodobacteraceae.g__Rhodobacter	0.633241			-
k__Bacteria.p__Actinobacteria.c__Coriobacteriia.o__Coriobacteriales.f__Eggerthellaceae.g__Gordonibacter	2.10252	PRSOPWPP	3.04732	0.00789277
k__Bacteria.p__Actinobacteria.c__Coriobacteriia.o__Coriobacteriales	3.97886			-
k__Bacteria.p__Actinobacteria.c__Actinobacteria.o__Micromonosporales.f__Micromonosporaceae.g__Allocatelliglobosispora	1.4117			-
k__Bacteria.p__Proteobacteria.c__Alphaproteobacteria.o__Rhizobiales.f__Beijerinckiaceae.g__Bosea	1.53289			-
k__Bacteria.p__Patescibacteria.c__Saccharimonadia.o__Saccharimonadales.f__uncultured_soil_bacterium	0.935583			-
k__Bacteria.p__GAL15.c__uncultured_bacterium.o__uncultured_bacterium.f__uncultured_bacterium	0.332211			-
k__Bacteria.p__Chloroflexi.c__Chloroflexia.o__Thermomicrobiales.f__JG30_KF_CM45.g__uncultured_Thermomicrobium_sp_	1.21957			-
k__Bacteria.p__BRC1.c__uncultured_soil_bacterium.o__uncultured_soil_bacterium.f__uncultured_soil_bacterium	1.28676			-
k__Bacteria.p__Proteobacteria.c__Deltaproteobacteria.o__Oligoflexales	2.9157			0.0222296
k__Bacteria.p__Actinobacteria.c__Actinobacteria.o__Propionibacteriales.f__Propionibacteriaceae.g__Friedmanniella	2.68111			-
k__Bacteria.p__Proteobacteria.c__Alphaproteobacteria.o__Rhizobiales.f__Rhizobiaceae.g__Aminobacter	1.97315			0.00739713
k__Bacteria.p__Acidobacteria.c__Subgroup_17.o__uncultured_Holophaga_sp_.f__uncultured_Holophaga_sp_	1.11067			-
k__Bacteria.p__Firmicutes.c__Clostridia.o__Clostridiales.f__Lachnospiraceae.g__Ruminococcus_gnavus_group	3.50916	PRSOPWPP	3.07969	0.00648531
k__Bacteria.p__Proteobacteria.c__Alphaproteobacteria.o__Caulobacterales.f__Hyphomonadaceae.g__Hirschia	1.28676			-
k__Bacteria.p__Proteobacteria.c__Deltaproteobacteria.o__Oligoflexales.f__053A03_B_DI_P58.g__uncultured_delta_proteobacterium	1.71273			-
k__Archaea.p__Euryarchaeota	3.51811			-
k__Bacteria.p__Actinobacteria.c__Acidimicrobiia.o__Microtrichales.f__Iamiaceae.g__Iamia	2.80744			0.00739713
k__Bacteria.p__Firmicutes.c__Clostridia.o__Clostridiales.f__Family_XI.g__Ezakiella	1.56669			-
k__Bacteria.p__Chloroflexi.c__Chloroflexia.o__Kallotenuales.f__AKIW781	2.42988			-
k__Bacteria.p__Proteobacteria.c__Deltaproteobacteria.o__Myxococcales.f__FFCH16767	1.4117			-
k__Bacteria.p__Proteobacteria.c__Gammaproteobacteria.o__Alteromonadales.f__Pseudoalteromonadaceae	3.54642	PP	3.26002	0.002093
k__Bacteria.p__Chloroflexi.c__Anaerolineae.o__SBR1031.f__A4b.g__uncultured_soil_bacterium	2.53464			-
k__Bacteria.p__Acidobacteria.c__Subgroup_6.o__Acidobacteria_bacterium_WX27	1.4117			-
k__Bacteria.p__Firmicutes.c__Bacilli.o__Bacillales.f__Bacillaceae.g__Ureibacillus	1.11167			-
k__Bacteria.p__Proteobacteria.c__Gammaproteobacteria.o__Betaproteobacteriales.f__Nitrosomonadaceae.g__MND1	3.99147	PP	3.79803	0.00739713
k__Bacteria.p__Cyanobacteria.c__Oxyphotobacteria	1.78875			-
k__Bacteria.p__Proteobacteria.c__Deltaproteobacteria.o__Desulfarculales.f__Desulfarculaceae	1.59134			-
k__Bacteria.p__Actinobacteria.c__MB_A2_108.o__uncultured_Actinomycetales_bacterium.f__uncultured_Actinomycetales_bacterium	2.07295			-
k__Bacteria.p__Proteobacteria.c__Gammaproteobacteria.o__Betaproteobacteriales.f__TRA3_20.g__uncultured_bacterium	2.18722			-
k__Bacteria.p__Chloroflexi.c__Anaerolineae.o__SBR1031.f__A4b.g__metagenome	1.21957			-
k__Bacteria.p__Patescibacteria	3.46175	PP	3.27109	0.0247217
k__Bacteria.p__Firmicutes.c__Bacilli.o__Lactobacillales.f__Carnobacteriaceae.g__Granulicatella	2.13009			0.0449512
k__Bacteria.p__Chloroflexi.c__TK10.o__uncultured_Chloroflexi_bacterium	0.80964			-
k__Bacteria.p__Proteobacteria.c__Alphaproteobacteria.o__Azospirillales	2.71503			-
k__Bacteria.p__Firmicutes.c__Clostridia.o__Clostridiales.f__Clostridiales_vadinBB60_group	2.71033			-
k__Bacteria.p__Proteobacteria.c__Deltaproteobacteria.o__Myxococcales.f__BIrii41.g__uncultured_bacterium	2.73819			0.0222296
k__Bacteria.p__Proteobacteria.c__Deltaproteobacteria.o__RCP2_54	2.86764			0.00789277
k__Bacteria.p__Proteobacteria.c__Alphaproteobacteria.o__Caulobacterales.f__Parvularculaceae	1.13154			-
k__Bacteria.p__WPS_2.c__Burkholderiales_bacterium_Beta_02.o__Burkholderiales_bacterium_Beta_02	2.4088			0.0222296
k__Bacteria.p__Synergistetes.c__Synergistia.o__Synergistales.f__Synergistaceae.g__Thermovirga	0.634553			-
k__Bacteria.p__Actinobacteria.c__Actinobacteria.o__Frankiales.f__Geodermatophilaceae.g__Geodermatophilus	2.24737			0.0222296
k__Bacteria.p__Verrucomicrobia.c__Verrucomicrobiae	4.04738			-
k__Bacteria.p__Proteobacteria.c__Alphaproteobacteria.o__Thalassobaculales.f__Oceanibaculaceae.g__Oceanibaculum	0.935583			-
k__Bacteria.p__Firmicutes.c__Erysipelotrichia.o__Erysipelotrichales.f__Erysipelotrichaceae.g__Faecalitalea	1.23629			-
k__Bacteria.p__Firmicutes.c__Bacilli.o__Bacillales.f__Listeriaceae	1.23661			-
k__Bacteria.p__Actinobacteria.c__Actinobacteria.o__Corynebacteriales.f__Corynebacteriaceae.g__Corynebacterium_1	3.68114	PP	3.40889	0.00280167
k__Bacteria.p__Proteobacteria.c__Deltaproteobacteria.o__Myxococcales.f__mle1_27.g__metagenome	1.52538			-
k__Bacteria.p__Actinobacteria.c__Thermoleophilia	3.37594	PP	3.17341	0.002093
k__Bacteria.p__Cloacimonetes.c__Cloacimonadia.o__Cloacimonadales.f__Cloacimonadaceae	0.935583			-
k__Archaea.p__Thaumarchaeota.c__Nitrososphaeria.o__Nitrososphaerales.f__Nitrososphaeraceae.g__uncultured_archaeon	1.90083			-
k__Bacteria.p__Proteobacteria.c__Gammaproteobacteria.o__Xanthomonadales.f__Rhodanobacteraceae.g__Luteibacter	1.23661			-
k__Bacteria.p__Actinobacteria.c__Coriobacteriia	3.97886			-
k__Bacteria.p__Proteobacteria.c__Alphaproteobacteria.o__Rhodospirillales.f__Magnetospiraceae.g__uncultured	1.8906			-
k__Bacteria.p__Proteobacteria.c__Gammaproteobacteria.o__Betaproteobacteriales.f__Burkholderiaceae.g__Advenella	0.809332			-
k__Bacteria.p__Bacteroidetes.c__Bacteroidia	5.24539			-
k__Bacteria.p__Actinobacteria.c__Thermoleophilia.o__uncultured.f__uncultured_bacterium	1.5555			-
k__Bacteria.p__Proteobacteria.c__Deltaproteobacteria.o__Oligoflexales.f__0319_6G20	2.8			0.0222296
k__Bacteria.p__Patescibacteria.c__Gracilibacteria.o__Candidatus_Peribacteria	1.11067			-
k__Bacteria.p__Armatimonadetes.c__Fimbriimonadia.o__Fimbriimonadales.f__Fimbriimonadaceae.g__metagenome	1.74262			-
k__Bacteria.p__Elusimicrobia.c__Lineage_IIb.o__uncultured_bacterium	1.11067			-
k__Bacteria.p__Verrucomicrobia.c__Verrucomicrobiae.o__Verrucomicrobiales.f__Akkermansiaceae	4.04642			-
k__Bacteria.p__Proteobacteria.c__Deltaproteobacteria.o__NB1_j.f__uncultured_bacterium.g__uncultured_bacterium	1.11167			-
k__Bacteria.p__Verrucomicrobia.c__Verrucomicrobiae.o__Chthoniobacterales.f__Chthoniobacteraceae.g__Chthoniobacter	2.10975			-
k__Bacteria.p__Actinobacteria.c__Coriobacteriia.o__Coriobacteriales.f__Coriobacteriaceae.g__Collinsella	3.88666	PRSOPWPP	3.35038	0.037373
k__Bacteria.p__Actinobacteria.c__Coriobacteriia.o__Coriobacteriales.f__Eggerthellaceae.g__DNF00809	1.51136			-
k__Bacteria.p__Acidobacteria.c__Acidobacteriia.o__Solibacterales	3.16804			0.0144833
k__Bacteria.p__Bacteroidetes.c__Bacteroidia.o__Chitinophagales.f__Chitinophagaceae.g__Chitinophaga	2.49482			0.0222296
k__Bacteria.p__Actinobacteria.c__Thermoleophilia.o__Solirubrobacterales.f__Solirubrobacteraceae	2.87868			0.002093
k__Bacteria.p__Chloroflexi.c__Gitt_GS_136.o__uncultured_bacterium.f__uncultured_bacterium.g__uncultured_bacterium	3.03969			0.00739713
k__Bacteria.p__Proteobacteria.c__Alphaproteobacteria.o__Rhizobiales.f__Amb_16S_1323.g__uncultured_bacterium	1.4117			-
k__Bacteria.p__Proteobacteria.c__Alphaproteobacteria.o__Rhodospirillales.f__uncultured.g__gut_metagenome	3.272			-
k__Bacteria.p__Actinobacteria.c__Actinobacteria.o__Micrococcales.f__Micrococcaceae.g__Citricoccus	2.74008			0.0222296
k__Bacteria.p__Actinobacteria	4.81478			-
k__Bacteria.p__Chloroflexi.c__Ktedonobacteria.o__Ktedonobacterales.f__Ktedonobacteraceae.g__Ktedonobacter	1.52948			-
k__Bacteria.p__Firmicutes.c__Clostridia.o__Clostridiales.f__Ruminococcaceae.g__Ruminiclostridium	2.44788			-
k__Bacteria.p__WPS_2.c__hydrothermal_vent_metagenome.o__hydrothermal_vent_metagenome.f__hydrothermal_vent_metagenome	0.80964			-
k__Bacteria.p__Verrucomicrobia.c__Verrucomicrobiae.o__Opitutales.f__Opitutaceae.g__IMCC26134	1.33292			-
k__Bacteria.p__Proteobacteria.c__Gammaproteobacteria.o__Betaproteobacteriales.f__Rhodocyclaceae.g__Thauera	0.918545			-
k__Bacteria.p__Actinobacteria.c__Acidimicrobiia.o__Microtrichales.f__Ilumatobacteraceae	2.92626			0.00739713
k__Bacteria.p__Bacteroidetes.c__Bacteroidia.o__Sphingobacteriales.f__KD3_93.g__metagenome	1.28676			-
k__Bacteria.p__Actinobacteria.c__Actinobacteria.o__Frankiales.f__Geodermatophilaceae.g__Modestobacter	1.50861			-
k__Bacteria.p__Patescibacteria.c__Parcubacteria	2.41739			-
k__Bacteria.p__Bacteroidetes.c__Bacteroidia.o__Bacteroidales.f__Dysgonomonadaceae	2.09221			-
k__Archaea.p__Euryarchaeota.c__Methanobacteria.o__Methanobacteriales.f__Methanobacteriaceae	3.51299			-
k__Bacteria.p__Armatimonadetes.c__Armatimonadia.o__Armatimonadales.f__uncultured_bacterium	1.2516			-
k__Bacteria.p__Proteobacteria.c__Gammaproteobacteria.o__Milano_WF1B_44	0.935583			-
k__Bacteria.p__Proteobacteria.c__Gammaproteobacteria.o__JG36_TzT_191	1.933			-
k__Bacteria.p__Proteobacteria.c__Gammaproteobacteria.o__Alteromonadales.f__Alteromonadaceae.g__Rheinheimera	1.97069			0.0222296
k__Bacteria.p__Proteobacteria.c__Gammaproteobacteria.o__Alteromonadales.f__Idiomarinaceae.g__Idiomarina	1.44702			-
k__Bacteria.p__Proteobacteria.c__Alphaproteobacteria.o__Micavibrionales.f__uncultured.g__uncultured_sludge_bacterium_S43	1.36231			-
k__Bacteria.p__Firmicutes.c__Clostridia.o__Clostridiales.f__Lachnospiraceae.g__Eisenbergiella	2.46245			0.0247217
k__Bacteria.p__Bacteroidetes.c__Bacteroidia.o__Sphingobacteriales.f__env_OPS_17.g__uncultured_Bacteroidetes_bacterium	0.80964			-
k__Bacteria.p__Firmicutes.c__Negativicutes	4.23397			-
k__Bacteria.p__Proteobacteria.c__Deltaproteobacteria.o__RCP2_54.f__uncultured_Syntrophobacterales_bacterium.g__uncultured_Syntrophobacterales_bacterium	0.918545			-
k__Bacteria.p__Proteobacteria.c__Alphaproteobacteria.o__Puniceispirillales.f__Puniceispirillales_Incertae_Sedis	1.28676			-
k__Bacteria.p__Proteobacteria.c__Gammaproteobacteria.o__Betaproteobacteriales.f__Burkholderiaceae.g__Delftia	3.06959			0.00280167
k__Bacteria.p__Spirochaetes.c__Spirochaetia.o__Spirochaetales	1.70763			-
k__Bacteria.p__Proteobacteria.c__Deltaproteobacteria.o__Myxococcales.f__bacteriap25.g__uncultured_soil_bacterium	0.80964			-
k__Bacteria.p__Spirochaetes.c__Leptospirae.o__Leptospirales.f__Leptospiraceae	1.4117			-
k__Bacteria.p__Halanaerobiaeota	0.918545			-
k__Bacteria.p__Proteobacteria.c__Gammaproteobacteria.o__Thiohalorhabdales.f__Thiohalorhabdaceae.g__Granulosicoccus	1.21957			-
k__Bacteria.p__Proteobacteria.c__Gammaproteobacteria.o__Enterobacteriales.f__Enterobacteriaceae.g__Tatumella	1.50041			-
k__Bacteria.p__Proteobacteria.c__Alphaproteobacteria.o__uncultured.f__uncultured_Acetobacteraceae_bacterium.g__uncultured_Acetobacteraceae_bacterium	1.96758			0.0222296
k__Bacteria.p__Acidobacteria.c__Blastocatellia__Subgroup_4_.o__DS_100.f__uncultured_bacterium	1.32618			-
k__Bacteria.p__Actinobacteria.c__Rubrobacteria.o__Rubrobacterales.f__Rubrobacteriaceae.g__Rubrobacter	2.24402			-
k__Bacteria.p__Bacteroidetes.c__Bacteroidia.o__Cytophagales.f__Hymenobacteraceae.g__Pontibacter	2.39264			0.0222296
k__Bacteria.p__Proteobacteria.c__Alphaproteobacteria.o__Micropepsales	1.55984			-
k__Bacteria.p__Planctomycetes.c__Planctomycetacia.o__uncultured	1.65474			-
k__Bacteria.p__Chloroflexi.c__TK10.o__uncultured_soil_bacterium.f__uncultured_soil_bacterium	1.4117			-
k__Bacteria.p__Chloroflexi.c__Dehalococcoidia.o__Dehalococcoidales.f__uncultured	1.13154			-
k__Bacteria.p__Actinobacteria.c__Acidimicrobiia.o__uncultured.f__uncultured_bacterium	1.36231			-
k__Bacteria.p__Patescibacteria.c__Berkelbacteria.o__uncultured_Microgenomates_group_bacterium.f__uncultured_Microgenomates_group_bacterium.g__uncultured_Microgenomates_group_bacterium	1.03189			-
k__Bacteria.p__Planctomycetes.c__BD7_11.o__uncultured_Planctomycetaceae_bacterium	1.11067			-
k__Bacteria.p__Actinobacteria.c__Acidimicrobiia.o__Actinomarinales.f__uncultured.g__uncultured_bacterium	1.68874			-
k__Bacteria.p__Proteobacteria.c__Gammaproteobacteria.o__Oceanospirillales.f__Nitrincolaceae.g__Neptuniibacter	1.33352			-
k__Bacteria.p__Actinobacteria.c__Coriobacteriia.o__Coriobacteriales.f__Eggerthellaceae.g__Enterorhabdus	0.334738			-
k__Bacteria.p__Actinobacteria.c__Actinobacteria.o__Corynebacteriales.f__Corynebacteriaceae.g__Corynebacterium	1.72613			-
k__Bacteria.p__Proteobacteria.c__Gammaproteobacteria.o__Oceanospirillales.f__Alcanivoracaceae	0.634553			-
k__Bacteria.p__Proteobacteria.c__Deltaproteobacteria.o__Myxococcales.f__uncultured.g__uncultured_bacterium	2.22144			0.0222296
k__Bacteria.p__Proteobacteria.c__Alphaproteobacteria.o__Caulobacterales.f__Caulobacteraceae.g__Phenylobacterium	2.58212			0.0222296
k__Bacteria.p__BRC1.c__uncultured_Acidobacteria_bacterium.o__uncultured_Acidobacteria_bacterium.f__uncultured_Acidobacteria_bacterium.g__uncultured_Acidobacteria_bacterium	1.50861			-
k__Bacteria.p__Actinobacteria.c__Actinobacteria.o__Frankiales.f__Cryptosporangiaceae	1.21957			-
k__Bacteria.p__Proteobacteria.c__Alphaproteobacteria.o__Rhizobiales.f__Rhizobiaceae.g__Ochrobactrum	1.63059			-
k__Bacteria.p__Firmicutes.c__Clostridia.o__Clostridiales.f__Family_XIII.g__Eubacterium_brachy_group	2.43363			-
k__Bacteria.p__Patescibacteria.c__WS6__Dojkabacteria_.o__uncultured_alpha_proteobacterium.f__uncultured_alpha_proteobacterium	1.28676			-
k__Bacteria.p__Firmicutes.c__Bacilli.o__Bacillales.f__Bacillaceae	3.28351	PP	3.04256	0.002093
k__Bacteria.p__Patescibacteria.c__Parcubacteria.o__Candidatus_Azambacteria.f__uncultured_bacterium.g__uncultured_bacterium	1.58779			-
k__Bacteria.p__Proteobacteria.c__Alphaproteobacteria.o__Rhizobiales.f__Rhizobiales_Incertae_Sedis.g__uncultured	1.64889			-
k__Bacteria.p__Firmicutes.c__Bacilli.o__Lactobacillales.f__Carnobacteriaceae.g__Dolosigranulum	1.4071			-
k__Bacteria.p__Acidobacteria.c__Subgroup_6.o__uncultured_microorganism.f__uncultured_microorganism	3.07713			0.0222296
k__Archaea.p__Euryarchaeota.c__Thermoplasmata.o__Marine_Group_II.f__uncultured_haloarchaeon.g__uncultured_haloarchaeon	3.32869	PP	3.17827	0.0222296
k__Bacteria.p__Bacteroidetes.c__Bacteroidia.o__Cytophagales.f__Microscillaceae.g__Ohtaekwangia	2.41537			-
k__Bacteria.p__Elusimicrobia.c__Elusimicrobia.o__Lineage_IV.f__uncultured_bacterium	1.76411			-
k__Archaea.p__Euryarchaeota.c__Methanobacteria.o__Methanobacteriales.f__Methanobacteriaceae.g__Methanobrevibacter	3.51299			-
k__Bacteria.p__Chloroflexi.c__Gitt_GS_136.o__uncultured_bacterium_0319_6C24.f__uncultured_bacterium_0319_6C24	1.11067			-
k__Bacteria.p__Proteobacteria.c__Alphaproteobacteria.o__Sphingomonadales.f__Sphingomonadaceae.g__Sphingobium	2.36881			-
k__Bacteria.p__Acidobacteria.c__Subgroup_6.o__uncultured_bacterium_98	0.634553			-
k__Bacteria.p__Firmicutes.c__Clostridia.o__Clostridiales.f__Ruminococcaceae.g__UBA1819	2.32582			-
k__Bacteria.p__Elusimicrobia.c__Lineage_IIa.o__uncultured_actinobacterium.f__uncultured_actinobacterium.g__uncultured_actinobacterium	1.28676			-
k__Bacteria.p__Proteobacteria.c__Alphaproteobacteria.o__Rhizobiales.f__Beijerinckiaceae.g__Methylocapsa	1.4122			-
k__Bacteria.p__Proteobacteria.c__Alphaproteobacteria.o__Rhizobiales.f__Rhizobiaceae	3.22281	PP	3.00887	0.002093
k__Bacteria.p__Acidobacteria.c__Subgroup_6.o__uncultured_Acidobacteriales_bacterium	2.08063			-
k__Bacteria.p__Proteobacteria.c__Gammaproteobacteria.o__Betaproteobacteriales.f__Chromobacteriaceae	1.46852			-
k__Bacteria.p__Proteobacteria.c__Gammaproteobacteria.o__Salinisphaerales.f__Solimonadaceae.g__Solimonas	1.36852			-
k__Bacteria.p__Tenericutes.c__Mollicutes.o__Izimaplasmatales	1.41611			-
k__Bacteria.p__Proteobacteria.c__Alphaproteobacteria.o__Holosporales.f__Holosporaceae	1.84527			-
k__Bacteria.p__Chloroflexi.c__JG30_KF_CM66.o__metagenome	1.11067			-
k__Bacteria.p__Proteobacteria.c__Alphaproteobacteria.o__Rhizobiales.f__Beijerinckiaceae.g__1174_901_12	1.21957			-
k__Bacteria.p__Proteobacteria.c__Alphaproteobacteria.o__Reyranellales.f__Reyranellaceae.g__uncultured	1.67507			0.00739713
k__Bacteria.p__Proteobacteria.c__Deltaproteobacteria.o__Myxococcales.f__Myxococcaceae	1.50861			-
k__Bacteria.p__Actinobacteria.c__Coriobacteriia.o__Coriobacteriales.f__Eggerthellaceae	3.13511			0.037373
k__Bacteria.p__Bacteroidetes.c__Bacteroidia.o__Bacteroidales.f__Prevotellaceae.g__Alloprevotella	2.77618			-
k__Archaea.p__Nanoarchaeaeota.c__Woesearchaeia.o__uncultured_euryarchaeote.f__uncultured_euryarchaeote	1.89752			-
k__Bacteria.p__Acidobacteria.c__Acidobacteriia.o__Subgroup_2	2.47856			0.002093
k__Bacteria.p__Chloroflexi.c__JG30_KF_CM66	2.32593			0.0222296
k__Bacteria.p__Firmicutes.c__Bacilli.o__Bacillales.f__Sporolactobacillaceae.g__uncultured	0.634553			-
k__Bacteria.p__Bacteroidetes.c__Bacteroidia.o__Bacteroidales.f__Dysgonomonadaceae.g__Petrimonas	1.88405			-
k__Bacteria.p__Proteobacteria.c__Gammaproteobacteria.o__Pasteurellales.f__Pasteurellaceae.g__Aggregatibacter	1.83014			-
k__Bacteria.p__Firmicutes.c__Bacilli.o__Bacillales.f__Staphylococcaceae	2.95371			0.0360487
k__Bacteria.p__Actinobacteria.c__Actinobacteria.o__Propionibacteriales.f__Propionibacteriaceae.g__Tessaracoccus	2.68366			-
k__Bacteria.p__Bacteroidetes.c__Bacteroidia.o__Bacteroidales.f__Rikenellaceae.g__Alistipes	3.85035	PRSOPWPP	3.50533	0.0163092
k__Bacteria.p__Firmicutes.c__Clostridia.o__Clostridiales.f__Lachnospiraceae.g__Oribacterium	2.1183			-
k__Bacteria.p__Actinobacteria.c__Actinobacteria.o__Pseudonocardiales.f__Pseudonocardiaceae.g__Amycolatopsis	1.22818			-
k__Bacteria.p__Proteobacteria.c__Gammaproteobacteria.o__Ectothiorhodospirales.f__Ectothiorhodospiraceae	1.31995			-
k__Bacteria.p__Bacteroidetes.c__Bacteroidia.o__Bacteroidales.f__F082	1.695			-
k__Bacteria.p__Patescibacteria.c__Saccharimonadia.o__Saccharimonadales.f__Candidatus_Saccharibacteria_bacterium_UB2523	0.370431			-
k__Bacteria.p__Bacteroidetes.c__Bacteroidia.o__Bacteroidales.f__Barnesiellaceae.g__Barnesiella	2.91998			0.0102718
k__Bacteria.p__Proteobacteria.c__Alphaproteobacteria.o__Reyranellales.f__Reyranellaceae	2.55854			0.00739713
k__Bacteria.p__Chloroflexi.c__Dehalococcoidia.o__SAR202_clade.f__uncultured_bacterium.g__uncultured_bacterium	0.80964			-
k__Bacteria.p__Proteobacteria.c__Gammaproteobacteria.o__Aeromonadales.f__Succinivibrionaceae.g__Succinatimonas	1.33292			-
k__Bacteria.p__Lentisphaerae.c__Lentisphaeria	2.52304	PRSOPWPP	3.04888	0.0131951
k__Bacteria.p__Proteobacteria.c__Deltaproteobacteria.o__SAR324_clade_Marine_group_B_.f__uncultured_bacterium.g__uncultured_bacterium	1.11067			-
k__Bacteria.p__Patescibacteria.c__Gracilibacteria.o__Candidatus_Peribacteria.f__uncultured_bacterium.g__uncultured_bacterium	1.11067			-
k__Bacteria.p__Deinococcus_Thermus.c__Deinococci.o__Deinococcales	2.52401			0.0222296
k__Bacteria.p__Proteobacteria.c__Deltaproteobacteria.o__Myxococcales.f__Polyangiaceae.g__Minicystis	1.53269			-
k__Bacteria.p__Firmicutes.c__Erysipelotrichia.o__Erysipelotrichales.f__Erysipelotrichaceae.g__Erysipelatoclostridium	2.56695			0.0104056
k__Bacteria.p__Proteobacteria.c__Deltaproteobacteria.o__Desulfuromonadales.f__Geobacteraceae	1.13154			-
k__Bacteria.p__RsaHF231.c__uncultured_bacterium	1.339			-
k__Bacteria.p__Actinobacteria.c__Actinobacteria.o__Propionibacteriales.f__Nocardioidaceae.g__Aeromicrobium	2.77842			-
k__Bacteria.p__Actinobacteria.c__Thermoleophilia.o__Gaiellales.f__uncultured.g__Gaiella_sp__EBR4_RS1	1.72793			-
k__Bacteria.p__Epsilonbacteraeota.c__Campylobacteria	2.4071			-
k__Bacteria.p__Bacteroidetes.c__Bacteroidia.o__Bacteroidales.f__Muribaculaceae.g__metagenome	1.43257			-
k__Bacteria.p__Firmicutes.c__Clostridia.o__Clostridiales.f__Family_XI.g__Murdochiella	0.918545			-
k__Bacteria.p__Firmicutes.c__Clostridia.o__Clostridiales.f__Lachnospiraceae.g__Epulopiscium	2.38266			0.002093
k__Bacteria.p__Kiritimatiellaeota.c__Kiritimatiellae.o__WCHB1_41.f__Verrucomicrobia_bacterium_ADurb_Bin070	1.13154			-
k__Bacteria.p__Firmicutes.c__Clostridia.o__Clostridiales.f__Syntrophomonadaceae.g__Syntrophomonas	0.935583			-
k__Bacteria.p__Proteobacteria.c__Gammaproteobacteria.o__Oceanospirillales	2.23745			-
k__Bacteria.p__Proteobacteria.c__Alphaproteobacteria.o__Caulobacterales.f__Hyphomonadaceae	2.48255			-
k__Bacteria.p__Tenericutes.c__Mollicutes.o__Mollicutes_RF39.f__metagenome	2.03949			-
k__Bacteria.p__Actinobacteria.c__Actinobacteria.o__Micrococcales.f__Promicromonosporaceae.g__Promicromonospora	1.29383			-
k__Bacteria.p__Bacteroidetes.c__Ignavibacteria	2.48017			0.0222296
k__Bacteria.p__Bacteroidetes.c__Rhodothermia.o__Balneolales.f__Balneolaceae	1.47965			-
k__Bacteria.p__Nitrospirae.c__Nitrospira	3.36002	PP	3.17399	0.00739713
k__Bacteria.p__Patescibacteria.c__Saccharimonadia	3.01268			0.0247217
k__Bacteria.p__Proteobacteria.c__Alphaproteobacteria.o__Sphingomonadales.f__Sphingomonadaceae.g__Sphingomonas	3.75854	PP	3.56367	0.00739713
k__Bacteria.p__Acidobacteria.c__Subgroup_17.o__uncultured_bacterium.f__uncultured_bacterium.g__uncultured_bacterium	1.28676			-
k__Bacteria.p__WPS_2.c__uncultured_bacterium.o__uncultured_bacterium.f__uncultured_bacterium	1.74072			-
k__Bacteria.p__Actinobacteria.c__Acidimicrobiia.o__Microtrichales.f__Microtrichaceae.g__uncultured	1.86214			-
k__Bacteria.p__Patescibacteria.c__Parcubacteria.o__Candidatus_Jorgensenbacteria.f__Candidatus_Adlerbacteria_bacterium_GW2011_GWC1_50_9.g__Candidatus_Adlerbacteria_bacterium_GW2011_GWC1_50_9	2.12287			-
k__Bacteria.p__Proteobacteria.c__Alphaproteobacteria.o__Rhizobiales.f__Hyphomicrobiaceae.g__Hyphomicrobium	2.08224			0.0495102
k__Bacteria.p__Proteobacteria.c__Gammaproteobacteria.o__Enterobacteriales.f__Enterobacteriaceae.g__Klebsiella	4.8444	PRSOPWPP	4.52593	0.037373
k__Bacteria.p__Bacteroidetes.c__Bacteroidia.o__Bacteroidales.f__Muribaculaceae.g__gut_metagenome	0.936798			-
k__Archaea.p__Nanoarchaeaeota.c__Woesearchaeia.o__uncultured_archaeon.f__uncultured_archaeon	1.76388			-
k__Bacteria.p__Proteobacteria.c__Gammaproteobacteria.o__Cardiobacteriales.f__Wohlfahrtiimonadaceae.g__Wohlfahrtiimonas	1.11067			-
k__Bacteria.p__Bacteroidetes.c__Bacteroidia.o__Bacteroidales.f__Rikenellaceae.g__Rikenella	0.681945			-
k__Bacteria.p__Actinobacteria.c__Acidimicrobiia.o__Actinomarinales	2.08733			-
k__Bacteria.p__RsaHF231.c__uncultured_bacterium.o__uncultured_bacterium.f__uncultured_bacterium	1.339			-
k__Bacteria.p__Actinobacteria.c__Actinobacteria.o__Pseudonocardiales.f__Pseudonocardiaceae.g__Pseudonocardia	2.13302			0.0222296
k__Bacteria.p__Proteobacteria.c__Gammaproteobacteria.o__Betaproteobacteriales.f__Burkholderiaceae.g__Hydrogenophaga	1.89111			0.0222296
k__Bacteria.p__Proteobacteria.c__Deltaproteobacteria.o__Myxococcales.f__Sandaracinaceae	2.1503			-
k__Bacteria.p__Chloroflexi.c__Gitt_GS_136	3.05229			0.00739713
k__Bacteria.p__Chlamydiae	0.634553			-
k__Bacteria.p__Proteobacteria.c__Deltaproteobacteria.o__Myxococcales.f__Vulgatibacteraceae	0.918545			-
k__Bacteria.p__Firmicutes.c__Clostridia.o__DTU014.f__uncultured_bacterium.g__uncultured_bacterium	1.40051	PRSOPWPP	3.75623	0.0222296
k__Bacteria.p__Proteobacteria.c__Gammaproteobacteria.o__Enterobacteriales.f__Enterobacteriaceae.g__Erwinia	1.66111			0.0222296
k__Bacteria.p__Proteobacteria.c__Deltaproteobacteria.o__Myxococcales.f__Archangiaceae.g__Anaeromyxobacter	2.09275			-
k__Bacteria.p__Bacteroidetes.c__Bacteroidia.o__Cytophagales.f__Microscillaceae.g__OLB12	1.10039			-
k__Bacteria.p__Proteobacteria.c__Alphaproteobacteria.o__Caulobacterales.f__Caulobacteraceae.g__Brevundimonas	2.81753			0.0131951
k__Bacteria.p__Proteobacteria.c__Deltaproteobacteria.o__RCP2_54.f__uncultured_Desulfuromonadales_bacterium	2.41027			0.00739713
k__Bacteria.p__Proteobacteria.c__Gammaproteobacteria.o__JG36_TzT_191.f__uncultured_bacterium	1.933			-
k__Bacteria.p__Chloroflexi.c__Chloroflexia	4.05617	PP	3.8711	0.00739713
k__Bacteria.p__Elusimicrobia.c__Lineage_IIb	1.53269			-
k__Bacteria.p__Elusimicrobia.c__Lineage_IIc	1.44724			-
k__Bacteria.p__Elusimicrobia.c__Lineage_IIa	1.60795			-
k__Bacteria.p__BRC1.c__uncultured_soil_bacterium.o__uncultured_soil_bacterium.f__uncultured_soil_bacterium.g__uncultured_soil_bacterium	1.28676			-
k__Bacteria.p__Proteobacteria.c__Deltaproteobacteria.o__Myxococcales.f__Blfdi19.g__uncultured_bacterium	1.46956			-
k__Bacteria.p__Spirochaetes.c__Spirochaetia	1.70763			-
k__Bacteria.p__Chloroflexi.c__Anaerolineae.o__Anaerolineales.f__Anaerolineaceae.g__UTCFX1	1.95431			-
k__Bacteria.p__Firmicutes.c__Negativicutes.o__Selenomonadales.f__Veillonellaceae.g__Veillonella	3.17064			-
k__Bacteria.p__Firmicutes.c__Bacilli.o__Bacillales.f__Planococcaceae.g__Bhargavaea	1.92217			-
k__Bacteria.p__Acidobacteria.c__Subgroup_22.o__uncultured_bacterium.f__uncultured_bacterium	1.11067			-
k__Bacteria.p__Chloroflexi.c__KD4_96.o__metagenome	1.11067			-
k__Bacteria.p__Spirochaetes.c__Leptospirae.o__Leptospirales.f__Leptospiraceae.g__Turneriella	1.28676			-
k__Bacteria.p__Acidobacteria.c__Subgroup_6.o__uncultured_bacterium_gp6	1.11067			-
k__Bacteria.p__Actinobacteria.c__Actinobacteria.o__Corynebacteriales.f__Corynebacteriaceae.g__Lawsonella	3.46853	PP	3.20198	0.0222296
k__Bacteria.p__Actinobacteria.c__Actinobacteria.o__Micrococcales.f__Micrococcaceae.g__Nesterenkonia	1.91871			-
k__Bacteria.p__Firmicutes.c__Clostridia.o__Clostridiales.f__Lachnospiraceae.g__Lachnoanaerobaculum	1.96505			0.0495102
k__Bacteria.p__Firmicutes.c__Clostridia.o__Clostridiales.f__Ruminococcaceae.g__Candidatus_Soleaferrea	1.62042	PRSOPWPP	3.3059	0.00280167
k__Bacteria.p__Actinobacteria.c__Thermoleophilia.o__Gaiellales.f__uncultured.g__uncultured_Conexibacter_sp_	1.04452			-
k__Bacteria.p__Firmicutes.c__Clostridia.o__Clostridiales.f__Lachnospiraceae.g__Lachnospiraceae_UCG_010	2.96209			-
k__Archaea.p__Thaumarchaeota.c__Nitrososphaeria.o__Nitrosopumilales.f__Nitrosopumilaceae.g__Candidatus_Nitrosotenuis	1.28676			-
k__Bacteria.p__Tenericutes.c__Mollicutes.o__Mollicutes_RF39.f__uncultured_bacterium.g__uncultured_bacterium	3.33071			-
k__Bacteria.p__Patescibacteria.c__Microgenomatia.o__Candidatus_Woesebacteria	1.11067			-
k__Bacteria.p__Chloroflexi.c__JG30_KF_CM66.o__uncultured_bacterium.f__uncultured_bacterium	2.29863			0.0222296
k__Bacteria.p__Verrucomicrobia.c__Verrucomicrobiae.o__UA11.f__uncultured_bacterium.g__uncultured_bacterium	1.76388			-
k__Bacteria.p__Firmicutes.c__Clostridia.o__Clostridiales.f__Family_XVIII	1.13154			-
k__Bacteria.p__Firmicutes.c__Bacilli.o__Bacillales.f__Bacillaceae.g__Anoxybacillus	1.82432			-
k__Bacteria.p__WPS_2	2.52188			0.0222296
k__Bacteria.p__Patescibacteria.c__Parcubacteria.o__Candidatus_Yanofskybacteria.f__Candidatus_Yanofskybacteria_bacterium_RIFCSPHIGHO2_02_FULL_46_19.g__Candidatus_Yanofskybacteria_bacterium_RIFCSPHIGHO2_02_FULL_46_19	1.32618			-
k__Bacteria.p__Acidobacteria.c__Subgroup_6.o__uncultivated_soil_bacterium_clone_C112.f__uncultivated_soil_bacterium_clone_C112	1.21957			-
k__Bacteria.p__Proteobacteria.c__Deltaproteobacteria.o__Myxococcales.f__Eel_36e1D6.g__uncultured_bacterium	1.73521			-
k__Bacteria.p__Firmicutes.c__Bacilli.o__Bacillales.f__Family_XII.g__Exiguobacterium	1.77314			0.0222296
k__Bacteria.p__Actinobacteria.c__Acidimicrobiia.o__Microtrichales.f__uncultured	2.75333			-
k__Bacteria.p__Firmicutes.c__Bacilli.o__Lactobacillales.f__Enterococcaceae	3.75093			-
k__Bacteria.p__Bacteroidetes.c__Bacteroidia.o__Sphingobacteriales.f__NS11_12_marine_group	1.8076			-
k__Bacteria.p__Actinobacteria.c__Actinobacteria.o__Propionibacteriales.f__Nocardioidaceae.g__Nocardioides	3.80417	PP	3.51669	0.002093
k__Bacteria.p__Actinobacteria.c__0319_7L14.o__uncultured_actinobacterium.f__uncultured_actinobacterium.g__uncultured_actinobacterium	2.95714			0.0222296
k__Bacteria.p__Actinobacteria.c__Actinobacteria.o__Glycomycetales.f__Glycomycetaceae.g__Glycomyces	2.02896			-
k__Bacteria.p__Proteobacteria.c__Gammaproteobacteria.o__Betaproteobacteriales.f__SC_I_84.g__uncultured_bacterium	2.19437			0.0222296
k__Bacteria.p__Chloroflexi.c__Ktedonobacteria.o__C0119	2.31625			-
k__Bacteria.p__Proteobacteria.c__Deltaproteobacteria.o__Bdellovibrionales.f__Bacteriovoracaceae.g__Peredibacter	1.82184			-
k__Bacteria.p__Chloroflexi.c__Ktedonobacteria	2.50142			0.0222296
k__Bacteria.p__Proteobacteria.c__Gammaproteobacteria.o__Betaproteobacteriales.f__Burkholderiaceae.g__Caenimonas	1.71539			-
k__Bacteria.p__Chloroflexi.c__Anaerolineae.o__Caldilineales.f__Caldilineaceae.g__Litorilinea	1.65474			-
k__Bacteria.p__Acidobacteria.c__Subgroup_6.o__uncultured_Acidobacteriaceae_bacterium.f__uncultured_Acidobacteriaceae_bacterium.g__uncultured_Acidobacteriaceae_bacterium	2.94763			0.0222296
k__Bacteria.p__Proteobacteria.c__Gammaproteobacteria.o__Steroidobacterales.f__Woeseiaceae.g__Woeseia	1.16853			-
k__Bacteria.p__Chloroflexi.c__Chloroflexia.o__Thermomicrobiales.f__JG30_KF_CM45.g__Paraburkholderia_tropica	1.58779			-
k__Bacteria.p__Elusimicrobia.c__Elusimicrobia.o__Lineage_IV	1.84937			-
k__Bacteria.p__Acidobacteria.c__Blastocatellia__Subgroup_4_.o__Blastocatellales.f__Blastocatellaceae.g__uncultured	3.07392			0.0222296
k__Bacteria.p__Firmicutes.c__Clostridia.o__Clostridiales.f__Lachnospiraceae.g__Lactonifactor	1.06484			-
k__Bacteria.p__Firmicutes.c__Clostridia.o__Clostridiales.f__Ruminococcaceae.g__Ruminiclostridium_5	2.56598			-
k__Bacteria.p__Proteobacteria.c__Alphaproteobacteria.o__uncultured.f__uncultured_Rhodobacteraceae_bacterium	1.4117			-
k__Bacteria.p__Actinobacteria.c__FFCH16263	1.5555			-
k__Bacteria.p__Gemmatimonadetes.c__S0134_terrestrial_group.o__uncultured_bacterium	2.37469			0.0222296
k__Bacteria.p__Firmicutes.c__Erysipelotrichia.o__Erysipelotrichales.f__Erysipelotrichaceae.g__Holdemania	1.81585			-
k__Bacteria.p__Firmicutes.c__Clostridia.o__Clostridiales.f__Lachnospiraceae.g__Lachnospiraceae_NC2004_group	2.63586			-
k__Bacteria.p__Acidobacteria.c__Thermoanaerobaculia.o__Thermoanaerobaculales	2.76916			0.002093
k__Bacteria.p__Actinobacteria.c__Acidimicrobiia.o__uncultured.f__uncultured_Acidimicrobiales_bacterium	1.58779			-
k__Bacteria.p__Proteobacteria.c__Alphaproteobacteria.o__Rhizobiales.f__Labraceae	1.47879			-
k__Bacteria.p__Chloroflexi.c__TK10.o__bacterium_Ellin6543.f__bacterium_Ellin6543.g__bacterium_Ellin6543	0.935583			-
k__Bacteria.p__Acidobacteria.c__Subgroup_6.o__uncultured_Acidobacterium_sp_.f__uncultured_Acidobacterium_sp_.g__uncultured_Acidobacterium_sp_	2.72169			0.0222296
k__Bacteria.p__Elusimicrobia.c__Elusimicrobia.o__Lineage_IV.f__uncultured_bacterium.g__uncultured_bacterium	1.76411			-
k__Bacteria.p__Cyanobacteria.c__Oxyphotobacteria.o__Nostocales.f__Microcystaceae.g__Microcystis_PCC_7914	1.31995			-
k__Bacteria.p__Proteobacteria.c__Alphaproteobacteria.o__Acetobacterales.f__Acetobacteraceae	2.42375			0.00739713
k__Bacteria.p__Planctomycetes.c__Phycisphaerae.o__Tepidisphaerales.f__uncultured_Planctomycetales_bacterium.g__uncultured_Planctomycetales_bacterium	2.15765			-
k__Bacteria.p__Proteobacteria.c__Deltaproteobacteria.o__Myxococcales.f__Polyangiaceae.g__uncultured	2.85731			-
k__Bacteria.p__Actinobacteria.c__0319_7L14.o__uncultured_bacterium.f__uncultured_bacterium	2.70626			0.0222296
k__Archaea.p__Thaumarchaeota.c__Nitrososphaeria	2.93696			-
k__Bacteria.p__Planctomycetes.c__Planctomycetacia.o__Planctomycetales.f__uncultured.g__uncultured_Planctomycetales_bacterium	1.46956			-
k__Bacteria.p__Armatimonadetes.c__Armatimonadia	1.2516			-
k__Bacteria.p__Tenericutes.c__Mollicutes.o__Mycoplasmatales.f__Mycoplasmataceae.g__Mycoplasma	1.17718			-
k__Bacteria.p__Actinobacteria.c__Actinobacteria.o__Micromonosporales.f__Micromonosporaceae.g__uncultured	2.31861			0.0222296
k__Bacteria.p__Bacteroidetes.c__Bacteroidia.o__Chitinophagales.f__Chitinophagaceae.g__Pseudoflavitalea	1.71776			-
k__Bacteria.p__Planctomycetes.c__Pla4_lineage.o__uncultured_prokaryote	1.11067			-
k__Bacteria.p__Firmicutes.c__Bacilli.o__Bacillales.f__Planococcaceae.g__Sporosarcina	1.70479			-
k__Bacteria.p__Actinobacteria.c__Actinobacteria.o__Propionibacteriales.f__Propionibacteriaceae.g__Cutibacterium	3.6141	PP	3.33276	0.00739713
k__Bacteria.p__Elusimicrobia.c__Elusimicrobia.o__Lineage_IV.f__uncultured_Termite_group_1_bacterium	1.10039			-
k__Bacteria.p__RsaHF231.c__uncultured_bacterium.o__uncultured_bacterium.f__uncultured_bacterium.g__uncultured_bacterium	1.339			-
k__Bacteria.p__Chloroflexi.c__Anaerolineae.o__Caldilineales.f__Caldilineaceae	2.66926			0.0222296
k__Bacteria.p__Firmicutes.c__Bacilli.o__Bacillales.f__Bacillaceae.g__Oceanobacillus	2.16185			-
k__Bacteria.p__Actinobacteria.c__Actinobacteria.o__Micromonosporales.f__Micromonosporaceae.g__Micromonospora	2.27366			0.0222296
k__Bacteria.p__Verrucomicrobia.c__Verrucomicrobiae.o__Chthoniobacterales	2.33107			0.0222296
k__Bacteria.p__Proteobacteria.c__Gammaproteobacteria.o__Alteromonadales.f__Idiomarinaceae.g__Aliidiomarina	1.40142			-
k__Bacteria.p__Proteobacteria.c__Gammaproteobacteria.o__Betaproteobacteriales.f__SC_I_84	2.35089			0.00739713
k__Bacteria.p__Chloroflexi.c__OLB14.o__bacterium_SCGC_AG_212_C10.f__bacterium_SCGC_AG_212_C10	1.21957			-
k__Bacteria.p__Bacteroidetes.c__Bacteroidia.o__Bacteroidales.f__Bacteroidales_RF16_group.g__unidentified_rumen_bacterium_RFN46	0.80964			-
k__Bacteria.p__Proteobacteria.c__Deltaproteobacteria.o__Myxococcales.f__Eel_36e1D6	1.73521			-
k__Bacteria.p__Proteobacteria.c__Gammaproteobacteria.o__Betaproteobacteriales	4.73918			-
k__Bacteria.p__Firmicutes.c__Clostridia.o__Clostridiales.f__Family_XIII.g__Eubacterium_saphenum_group	0.370431			-
k__Bacteria.p__Elusimicrobia.c__Lineage_IIc.o__uncultured_bacterium.f__uncultured_bacterium	1.44724			-
k__Bacteria.p__Firmicutes.c__Clostridia.o__Clostridiales.f__Ruminococcaceae	5.27781			-
k__Bacteria.p__Proteobacteria.c__Deltaproteobacteria.o__TX1A_33	1.11067			-
k__Bacteria.p__Actinobacteria.c__Actinobacteria.o__Pseudonocardiales.f__Pseudonocardiaceae	3.27864	PP	3.09979	0.00739713
k__Bacteria.p__Firmicutes.c__Clostridia.o__Clostridiales.f__Peptococcaceae	2.245			-
k__Bacteria.p__Bacteroidetes.c__Bacteroidia.o__Cytophagales.f__Hymenobacteraceae.g__Rufibacter	1.11067			-
k__Bacteria.p__Acidobacteria.c__Subgroup_6.o__uncultured_microorganism	3.07713			0.0222296
k__Bacteria.p__Proteobacteria.c__Deltaproteobacteria.o__Desulfobacterales.f__Desulfobulbaceae	1.21957			-
k__Bacteria.p__Firmicutes.c__Clostridia.o__Clostridiales.f__Clostridiaceae_4	0.918545			-
k__Bacteria.p__Proteobacteria.c__Gammaproteobacteria.o__Betaproteobacteriales.f__Burkholderiaceae.g__Parapusillimonas	0.918545			-
k__Archaea.p__Thaumarchaeota.c__Nitrososphaeria.o__Nitrososphaerales.f__Nitrososphaeraceae.g__Candidatus_Nitrocosmicus	2.54596			-
k__Bacteria.p__Firmicutes.c__Clostridia.o__Clostridiales.f__Clostridiaceae_1	4.27396	PRSOPWPP	3.83832	0.00394775
k__Bacteria.p__Firmicutes.c__Clostridia.o__Clostridiales.f__Clostridiaceae_2	1.43257			-
k__Bacteria.p__Chloroflexi.c__Ktedonobacteria.o__Ktedonobacterales.f__Ktedonobacteraceae.g__HSB_OF53_F07	1.49673			-
k__Bacteria.p__Acidobacteria.c__Acidobacteriia.o__Subgroup_12	1.79055			-
k__Bacteria.p__Proteobacteria.c__Gammaproteobacteria.o__Pseudomonadales.f__Moraxellaceae.g__Enhydrobacter	2.35393			-
k__Bacteria.p__Proteobacteria.c__Alphaproteobacteria.o__Azospirillales.f__uncultured	2.3559			-
k__Archaea.p__Euryarchaeota.c__Thermoplasmata.o__Methanomassiliicoccales	1.58648			-
k__Bacteria.p__Actinobacteria.c__Coriobacteriia.o__Coriobacteriales.f__Eggerthellaceae.g__Eggerthella	2.87389			-
k__Bacteria.p__Verrucomicrobia	4.04738			-
k__Bacteria.p__Firmicutes.c__Clostridia.o__Clostridiales.f__Lachnospiraceae.g__Agathobacter	3.31641			-
k__Bacteria.p__Acidobacteria.c__Subgroup_6.o__uncultured_Acidobacteriaceae_bacterium.f__uncultured_Acidobacteriaceae_bacterium	2.94763			0.0222296
k__Bacteria.p__Acidobacteria.c__Holophagae.o__Subgroup_7.f__uncultured_bacterium.g__uncultured_bacterium	2.77855			0.00739713
k__Bacteria.p__Thermotogae.c__Thermotogae.o__Thermotogales.f__Thermotogaceae.g__Pseudothermotoga	1.11167			-
k__Bacteria.p__Cyanobacteria.c__Oxyphotobacteria.o__Chloroplast.f__Chlamydomonas_reinhardtii.g__Chlamydomonas_reinhardtii	1.21957			-
k__Bacteria.p__Firmicutes.c__Clostridia.o__Clostridiales.f__Lachnospiraceae.g__Roseburia	4.97931	PRSOPWPP	4.51233	0.037373
k__Bacteria.p__Proteobacteria.c__Alphaproteobacteria.o__Sphingomonadales.f__Sphingomonadaceae.g__Ellin6055	2.69828			-
k__Bacteria.p__Armatimonadetes.c__Chthonomonadetes.o__Chthonomonadales	1.76364			-
k__Bacteria.p__Bacteroidetes.c__Bacteroidia.o__Bacteroidales.f__Muribaculaceae.g__mouse_gut_metagenome	1.21957			-
k__Bacteria.p__Chloroflexi.c__KD4_96.o__uncultured_bacterium.f__uncultured_bacterium.g__uncultured_bacterium	2.91431			0.0222296
k__Bacteria.p__Proteobacteria.c__Alphaproteobacteria.o__uncultured.f__uncultured_proteobacterium	0.634553			-
k__Bacteria.p__Cyanobacteria.c__Sericytochromatia.o__uncultured_cyanobacterium	1.72793			-
k__Bacteria.p__Entotheonellaeota.c__Entotheonellia	1.96324			-
k__Bacteria.p__Actinobacteria.c__Coriobacteriia.o__Coriobacteriales.f__Eggerthellaceae.g__CHKCI002	1.07388			-
k__Bacteria.p__Actinobacteria.c__Acidimicrobiia.o__IMCC26256.f__uncultured_Actinomycetales_bacterium	3.10261			0.00739713
k__Bacteria.p__Bacteroidetes.c__Bacteroidia.o__Chitinophagales.f__Chitinophagaceae.g__Niastella	2.45451			0.00739713
k__Bacteria.p__Bacteroidetes.c__Bacteroidia.o__Bacteroidales.f__Porphyromonadaceae	1.8417			-
k__Bacteria.p__Chloroflexi.c__P2_11E.o__uncultured_bacterium.f__uncultured_bacterium	2.05441			-
k__Bacteria.p__Proteobacteria.c__Gammaproteobacteria.o__Betaproteobacteriales.f__Burkholderiaceae.g__Rhodoferax	1.61751			-
k__Bacteria.p__Firmicutes.c__Clostridia.o__Clostridiales.f__Lachnospiraceae.g__Lachnospiraceae_UCG_006	0.634553			-
k__Bacteria.p__Fusobacteria.c__Fusobacteriia.o__Fusobacteriales	3.14579			-
k__Bacteria.p__Firmicutes.c__Clostridia.o__Clostridiales.f__Lachnospiraceae.g__Lachnospiraceae_UCG_004	2.78955			-
k__Bacteria.p__Firmicutes.c__Clostridia.o__Clostridiales.f__Lachnospiraceae.g__Lachnospiraceae_UCG_003	2.026			0.00739713
k__Bacteria.p__Firmicutes.c__Clostridia.o__Clostridiales.f__Lachnospiraceae.g__Lachnospiraceae_UCG_001	2.84596			-
k__Bacteria.p__Proteobacteria.c__Gammaproteobacteria.o__Xanthomonadales.f__Xanthomonadaceae.g__Thermomonas	1.54465			-
k__Bacteria.p__Firmicutes.c__Clostridia.o__Clostridiales.f__Ruminococcaceae.g__Anaerofilum	1.47426			-
k__Bacteria.p__Proteobacteria.c__Deltaproteobacteria.o__SAR324_clade_Marine_group_B_	1.11067			-
k__Bacteria.p__Chloroflexi.c__Gitt_GS_136.o__uncultured_Chloroflexus_sp_	1.28676			-
k__Bacteria.p__Firmicutes.c__Clostridia.o__Clostridiales.f__Lachnospiraceae.g__Lachnospiraceae_UCG_008	2.49237			0.00369988
k__Bacteria.p__Acidobacteria.c__Subgroup_17.o__uncultured_Acidobacteria_bacterium	1.57717			-
k__Bacteria.p__Acidobacteria.c__Subgroup_22.o__uncultured_bacterium.f__uncultured_bacterium.g__uncultured_bacterium	1.11067			-
k__Bacteria.p__Actinobacteria.c__Actinobacteria.o__Propionibacteriales.f__Propionibacteriaceae.g__Micropruina	2.02501			-
k__Bacteria.p__Verrucomicrobia.c__Verrucomicrobiae.o__Opitutales.f__Opitutaceae.g__uncultured	1.36231			-
k__Bacteria.p__Proteobacteria.c__Alphaproteobacteria.o__Rhizobiales.f__Beijerinckiaceae.g__Roseiarcus	0.918545			-
k__Bacteria.p__Actinobacteria.c__Actinobacteria.o__Micromonosporales.f__Micromonosporaceae.g__Rhizocola	1.95157			-
k__Bacteria.p__Actinobacteria.c__Actinobacteria.o__Streptomycetales.f__Streptomycetaceae	3.25421	PP	3.07072	0.00739713
k__Bacteria.p__Actinobacteria.c__Actinobacteria.o__Streptosporangiales.f__Thermomonosporaceae	2.5717			-
k__Bacteria.p__Cyanobacteria.c__Melainabacteria.o__Vampirovibrionales	1.50861			-
k__Bacteria.p__Patescibacteria.c__Parcubacteria.o__Candidatus_Jorgensenbacteria	2.12287			-
k__Bacteria.p__Proteobacteria.c__Alphaproteobacteria.o__Puniceispirillales.f__Puniceispirillales_Incertae_Sedis.g__Constrictibacter	1.28676			-
k__Bacteria.p__Patescibacteria.c__Parcubacteria.o__Candidatus_Yanofskybacteria.f__Candidatus_Yanofskybacteria_bacterium_GW2011_GWF2_43_596.g__Candidatus_Yanofskybacteria_bacterium_GW2011_GWF2_43_596	1.37409			-
k__Bacteria.p__Firmicutes.c__Negativicutes.o__Selenomonadales.f__Veillonellaceae.g__Allisonella	2.27385			-
k__Bacteria.p__Armatimonadetes.c__Fimbriimonadia.o__Fimbriimonadales	2.30585			0.0222296
k__Bacteria.p__Proteobacteria.c__Alphaproteobacteria.o__Tistrellales	1.5452			-
k__Archaea	3.73274			-
k__Bacteria.p__Proteobacteria.c__Gammaproteobacteria.o__Cardiobacteriales.f__Cardiobacteriaceae.g__Cardiobacterium	0.918545			-
k__Bacteria.p__Acidobacteria.c__Subgroup_17	1.91871			-
k__Bacteria.p__Proteobacteria.c__Gammaproteobacteria.o__Enterobacteriales.f__Enterobacteriaceae.g__Morganella	0.935583			-
k__Bacteria.p__Proteobacteria.c__Deltaproteobacteria.o__Myxococcales.f__Sandaracinaceae.g__uncultured	2.1503			-
k__Bacteria.p__Epsilonbacteraeota.c__Campylobacteria.o__Campylobacterales.f__Arcobacteraceae.g__Arcobacter	1.23661			-
k__Bacteria.p__Chloroflexi.c__Dehalococcoidia.o__S085.f__uncultured_bacterium	0.918545			-
k__Bacteria.p__Deinococcus_Thermus.c__Deinococci.o__Deinococcales.f__Deinococcaceae.g__Deinococcus	2.37205			0.0222296
k__Bacteria.p__Verrucomicrobia.c__Verrucomicrobiae.o__Pedosphaerales.f__Pedosphaeraceae.g__uncultured_Verrucomicrobia_bacterium	2.51027			-
k__Bacteria.p__Firmicutes.c__Clostridia.o__Clostridiales.f__Family_XII.g__Fusibacter	0.332211			-
k__Bacteria.p__Bacteroidetes.c__Bacteroidia.o__Bacteroidales.f__Paludibacteraceae	0.634553			-
k__Bacteria.p__Proteobacteria.c__Alphaproteobacteria.o__Rhodobacterales.f__Rhodobacteraceae.g__Nautella	1.39567			-
k__Bacteria.p__Acidobacteria.c__Subgroup_25.o__uncultured_Acidobacteria_bacterium	1.16853			-
k__Bacteria.p__Chloroflexi.c__OLB14.o__uncultured_bacterium	2.4826			-
k__Bacteria.p__Chloroflexi.c__TK10.o__uncultured_bacterium.f__uncultured_bacterium	2.12276			0.0222296
k__Bacteria.p__Firmicutes.c__Clostridia.o__Clostridiales.f__Lachnospiraceae.g__Anaerosporobacter	1.54504			-
k__Bacteria.p__Firmicutes.c__Bacilli.o__Lactobacillales.f__Carnobacteriaceae.g__Alkalibacterium	1.62782			-
k__Bacteria.p__Verrucomicrobia.c__Verrucomicrobiae.o__Pedosphaerales.f__Pedosphaeraceae.g__uncultured_soil_bacterium	2.78528			0.0222296
k__Bacteria.p__Firmicutes.c__Clostridia.o__Clostridiales.f__Ruminococcaceae.g__Intestinimonas	2.44348			0.037373
k__Bacteria.p__Proteobacteria.c__Alphaproteobacteria.o__Dongiales.f__Dongiaceae.g__Dongia	2.97444			0.0222296
k__Bacteria.p__Bacteroidetes.c__Bacteroidia.o__Bacteroidales.f__Prevotellaceae.g__Prevotellaceae_UCG_004	1.6241			-
k__Bacteria.p__Gemmatimonadetes.c__Longimicrobia.o__Longimicrobiales.f__Longimicrobiaceae.g__metagenome	1.50861			-
k__Bacteria.p__Bacteroidetes.c__Bacteroidia.o__Bacteroidales.f__Prevotellaceae.g__Prevotellaceae_UCG_001	3.8098			-
k__Bacteria.p__WPS_2.c__uncultured_bacterium.o__uncultured_bacterium.f__uncultured_bacterium.g__uncultured_bacterium	1.74072			-
k__Bacteria.p__Bacteroidetes.c__Bacteroidia.o__Flavobacteriales.f__Weeksellaceae.g__Chryseobacterium	1.85103			-
k__Bacteria.p__Firmicutes.c__Erysipelotrichia.o__Erysipelotrichales.f__Erysipelotrichaceae.g__Merdibacter	1.07499			-
k__Bacteria.p__Firmicutes.c__Clostridia.o__Clostridiales.f__Lachnospiraceae.g__Acetitomaculum	1.83844			-
k__Bacteria.p__Patescibacteria.c__Microgenomatia.o__Candidatus_Pacebacteria.f__Microgenomates_group_bacterium_RBG_16_45_19	1.4117			-
k__Bacteria.p__Coprothermobacteraeota.c__Coprothermobacteria.o__Coprothermobacterales	1.98518			-
k__Bacteria.p__Chloroflexi	4.3216	PP	4.13187	0.002093
k__Bacteria.p__Firmicutes.c__Clostridia.o__Clostridiales.f__Peptostreptococcaceae.g__uncultured	2.27399			0.002093
k__Archaea.p__Thaumarchaeota.c__Nitrososphaeria.o__Nitrosotaleales.f__Nitrosotaleaceae	1.11067			-
k__Bacteria.p__Latescibacteria.c__uncultured_bacterium.o__uncultured_bacterium.f__uncultured_bacterium	0.918545			-
k__Bacteria.p__Chloroflexi.c__Chloroflexia.o__Elev_1554.f__uncultured_bacterium	1.51729			-
k__Bacteria.p__Planctomycetes.c__BD7_11.o__uncultured_bacterium	1.28676			-
k__Bacteria.p__Firmicutes.c__Clostridia.o__DTU014.f__anaerobic_digester_metagenome	1.52948			-
k__Bacteria.p__Firmicutes.c__Clostridia.o__Clostridiales.f__Ruminococcaceae.g__Saccharofermentans	1.18725			-
k__Bacteria.p__Proteobacteria.c__Deltaproteobacteria.o__Myxococcales.f__uncultured.g__uncultured_delta_proteobacterium	1.46956			-
[truncated: 603 more rows]
