# Supplementary material for: Characteristics of the gut microbiota of patients with symptomatic carotid atherosclerotic plaques positive for bacterial genetic material
Source: Front Cell Infect Microbiol. 2024 Jan 12;13:1296554. doi: 10.3389/fcimb.2023.1296554 (PMC10811106; doi:10.3389/fcimb.2023.1296554)
Supplement: Supplementary file 5 [file Table_5.xlsx]

## Sheet: COG expression
function	description	S91A	S111A	S118A	S158A	S174A	S175A	S178A	S186A	S223A	S224A	S252	S253	S60A	S225A	S92	S109	S112	S113	S114	S116	S124	S157	S159	S160	S176	S177	S179	S180	S181	S182	S183	S193	S222	S237	S238	S248	S250	S261	S263	S264	S266	S272	S273	S274	S275	S276	S281	S283
COG0001	Glutamate-1-semialdehyde aminotransferase	397.13	187.72	1367.64	871.8	1310.95	1459.09	1033.12	1340.64	963.53	1020.42	150.66	365.91	324.58	1496.31	445.33	344.57	221.72	561.14	431.88	387.3	382.27	363.03	289.01	423.12	274.09	263.57	312.3	478.08	363.22	294.4	426.14	299.41	438.58	191.48	165.79	613.55	335.32	173.47	245.72	114.93	132.17	191.14	218.64	391.09	288.03	126.04	163.23	287.15
COG0002	N-acetyl-gamma-glutamylphosphate reductase	593.75	648.26	764.38	523.16	796.36	857.08	676.18	742.8	738.02	697.32	189.13	721.1	800.04	921.19	541.97	738.6	730.04	768.72	723.86	661.46	561.7	724.41	727.34	561.49	711.63	628.49	717.29	719.13	643.35	664.03	701.5	678.61	712.89	667.34	686.92	877.98	743.76	733.29	708.75	460.77	555.93	821.06	719.64	622.37	693.31	550.91	746.31	739.39
COG0003	Anion-transporting ATPase, ArsA/GET3 family	9.51	8.55	1841.5	999.76	1614.9	1984.28	1016.45	1610.7	1007.27	1187.24	46.26	41.21	16.27	1887.94	23.95	11.28	126.45	109.86	25.9	180.04	20.78	17.81	125.68	19.2	149.02	11.16	50.5	110.05	148.19	148.88	38.33	100.96	35.56	39.77	47.17	190.11	45.84	25.44	28.39	10.1	18.48	31.67	30.64	103.54	19.87	32.37	30.21	16.99
COG0004	Ammonia channel protein AmtB	626.32	971.53	2008.08	1227.54	1866.19	2190.27	1400.93	1856.07	1302.6	1419.65	234.73	706.98	854.51	2113.17	534.58	652.13	609.73	800.9	767.43	703.71	616.03	767.04	769.74	581.62	785.77	752.48	731.75	730.77	669.63	694.64	812.03	685.51	700.99	624.48	675.87	1079.07	777.21	792.66	728.4	563.86	608.92	759.56	709.6	634.71	702.98	573.43	733.26	729.97
COG0005	Purine nucleoside phosphorylase	587.7	404.73	1310	866.01	1251.03	1462.62	834.29	1176.93	986.68	936.66	535.48	653.08	785.94	1514.94	513.82	672.25	708.17	726.48	666.35	644.92	655.69	719.76	332.56	545.07	346.71	547.14	688.96	692.88	530.8	527.99	704.55	473.54	747.84	624.44	663.24	629	764.5	735.76	771.69	474.13	523.47	617.3	746.85	593.19	645.26	553.68	712.46	777.98
COG0006	Xaa-Pro aminopeptidase	1515.13	904.86	1496.94	1348.02	1539.42	1689.19	1276.44	1446.41	1562.31	1326.7	1213.01	1978.31	1407.79	1819.41	1426.92	1065.56	1313.63	1300.78	1175.43	1190.68	1660.16	1330.13	1181.63	1477.3	1256.92	1084.32	1395.04	1356.42	1086.58	1158.9	1589.03	1341.86	1671.39	1282.01	1289.38	1548.05	1896.57	1329.45	1612.59	868.7	1031.57	1436.12	1622.63	1340.91	1407.5	900.05	1546.8	1672.17
COG0007	Uroporphyrinogen-III methylase (siroheme synthase)	425.92	214.24	773.1	536.42	790.98	826.87	702.4	800.48	712.4	853.16	165.03	385.56	375.57	900.12	457.16	443.08	279.55	628.35	478.93	419.54	448.63	398.11	376.25	439.95	363.91	336.66	404.61	536.4	461.25	339.12	469.52	381.5	504.42	247.85	237.88	1087.74	465.5	212.74	261.66	140.91	183.62	241.24	196.41	404.83	312.18	137.07	206.9	339.64
COG0008	Glutamyl- or glutaminyl-tRNA synthetase	1230.52	1312.76	903.36	835.43	1005.04	1055.26	956.2	913.98	1114.78	911	720.27	1356.92	1598.66	1112.02	1073.22	1385.13	1367.53	1555.3	1382.24	1230.73	1270	1508.48	1228.12	1134.75	1211.6	1274.59	1396.7	1459.93	1221.36	1147.89	1456.83	1250.83	1478.73	1337.99	1251.91	1752.16	1567.15	1381.9	1516.98	908.76	1028.8	1443.74	1453.31	1268.78	1339.47	894.58	1453.57	1527.44
COG0009	tRNA A37 threonylcarbamoyladenosine synthetase subunit TsaC/SUA5/YrdC	1060	726.55	863.47	854.15	938.31	954.72	854.82	876.69	982.57	1063.57	931.18	905.06	1136.6	1048.4	970.06	900.95	1087.49	956.78	886.51	928.19	939.52	970.22	912.29	992.75	913.78	758.35	965.82	1005.54	893.07	927.19	998.46	1016.68	932.42	1019.03	965.34	1430.32	1065.18	1144.43	1165.33	635.85	801.82	1184.99	1215.32	967.14	1088.77	731.03	1219.19	1131.94
COG0010	Arginase family enzyme	428.56	134.44	1345.91	827.78	1237.47	1437.59	922.44	1239.88	963	1001.77	199.29	628.14	329.69	1467.55	448.16	337.18	386.42	329.42	366.86	658.38	437.72	265.88	396.84	443.3	432.21	243	420.79	353.98	495.28	533.5	512.45	418.71	469.37	455.87	436.91	956.88	586.85	382.1	348.24	205.51	277.46	356.15	318.72	428.47	370.1	411.33	283.77	411.03
COG0011	Uncharacterized conserved protein YqgV, UPF0045/DUF77 family	13.18	55.86	627.07	366.19	554.12	683.09	383.47	563.85	377.35	351.08	41.95	187.87	29.82	626.83	29.48	44.76	43.57	45.84	62.14	55.49	118.58	48.91	296.43	25.29	320.44	55.65	68.64	29.81	46	166.09	76.13	168.43	135.25	110.18	36.81	61.78	111.88	23.09	78.54	20.01	15.31	171.26	12.8	29.36	68.71	35.52	43.79	84.66
COG0012	Ribosome-binding ATPase YchF, GTP1/OBG family	640.74	692.55	774.47	674.27	799.82	879.11	682.08	749.13	792.96	743.86	574.66	838.47	859.18	917.93	561.76	772.27	772.87	821.17	767.73	723.61	737.54	807.1	769.01	591.05	768.79	682.45	784	784.14	674.35	726.77	797.06	724.48	803.77	733.37	735.01	924.64	879.18	772.18	802.28	494.01	574.88	832.79	782.81	686.64	739.48	597.05	775.97	806.85
COG0013	Alanyl-tRNA synthetase	640.62	692.53	774.16	673.61	798.88	878.97	681.3	748.7	791.87	743.44	574.51	837.88	859.12	914.06	561.34	772.5	773.68	821.23	767.75	723.45	737.39	807.08	768.81	591.01	768.74	682.47	784.14	783.99	673.99	726.47	796.79	724.14	801.92	732.3	734.42	923.77	878.49	772.06	802.17	493.93	574.31	832.75	782.71	686.51	739.45	596.93	775.93	806.57
COG0014	Gamma-glutamyl phosphate reductase	630.45	662.44	761.1	620.11	778.08	869.98	665.77	736.76	710.85	892.08	566.91	811.2	818.64	854.4	538.11	685.05	649.29	787.86	746.38	702.22	694.73	738.5	752.33	575.33	733.06	630.62	721.77	751.01	656.25	709.78	748.23	703.85	710.26	704.35	710.17	867.98	840.32	753.18	718.32	470.28	543.69	773.49	727.45	654.53	729.78	591.13	763.98	755.85
COG0015	Adenylosuccinate lyase	645.74	700.13	1417.51	1037.58	1368.72	1556.23	1094.49	1344.19	1122.42	1056.07	603.87	963.33	871.66	1530.48	564.79	774.54	775.16	854.19	778.02	742.66	749.3	813.45	832.28	597.21	838.76	686.09	792.48	812.82	746.98	747.61	841.18	769.96	811.19	751.08	748.55	1078.58	917.65	806.66	818.56	502.68	607.23	866.05	833.65	745.97	747.28	607.4	786.23	814.06
COG0016	Phenylalanyl-tRNA synthetase alpha subunit	640.89	693.09	774.04	670.24	799.35	879.32	681.94	748.93	792.89	743.42	574.64	838.47	860.14	916.04	561.9	773.12	773.83	822.3	772.3	726.19	738.75	808.35	770.59	591.44	770.51	683.6	785.6	785.12	678.25	729.11	798.22	724.98	805.89	734.1	735.97	924.7	879.55	772.31	802.87	494.3	574.96	833.48	783.36	688.07	742.22	600.27	777.56	813.38
COG0017	Aspartyl/asparaginyl-tRNA synthetase	602.51	397.44	82.61	271.54	165.44	198.88	222.34	115.34	275.02	386.26	544.6	946.41	871.55	156.21	570.31	714.95	824.75	826.01	799.87	776.59	777.51	865.68	633.42	590.52	643.67	608.9	827.6	754.74	677.27	642.18	776.68	602.3	823.02	747.97	705.83	356.55	988.02	660.22	762.96	445.16	512.5	686.27	669.74	620.67	723.75	594.28	761.73	862.03
COG0018	Arginyl-tRNA synthetase	635.67	687.56	775.32	672.5	799.94	874.98	673.5	749.45	801.71	751.1	578.63	887.71	842.8	915.8	558.96	766.45	763.12	811.53	762.33	712.63	722.92	791.33	738.21	586.59	720.43	674.65	769.78	780.94	674.78	719.87	787.35	717.2	800.29	670.03	731.09	924.64	895.37	768.78	780.93	491.37	573.32	828.45	781.47	681.15	734.37	592.59	768.58	799.39
COG0019	Diaminopimelate decarboxylase	926.82	1306	898.85	799.98	1065.48	1068.68	1079.98	1019.81	1098.27	929.7	667.65	1202.38	1667.64	1100.72	724.9	1445.94	1435.79	1529.14	1420.32	1331.86	1038.23	1525.78	941.82	811.99	872.1	1298.69	1452.38	1384.59	1191.65	1108.82	1378.73	972.89	1335.76	1370.41	1369.28	1681.44	1506.79	1514.26	1464.02	986.85	1071.3	1311.88	1525.64	1214.67	1277.36	1126.64	1483.92	1523.03
COG0020	Undecaprenyl pyrophosphate synthase	650.83	694.82	1392.7	1021.34	1338.98	1543.93	1028.85	1300.76	1132.29	1053.87	613.39	944.3	878.59	1525.49	570.28	794.78	787	872.47	799.64	753.94	836.42	842.81	788.25	610.5	808.75	716.07	832.77	817.95	689.55	742.33	911.93	742.29	924.38	745.2	749.8	934.46	958.34	782.59	856.2	500.14	579.24	841.25	790.35	723.06	747.6	603.95	786.75	885.5
COG0021	Transketolase	822.22	194.42	762.31	619.56	778.17	802.4	664.94	755.52	723.62	752.57	567.37	552.25	409.62	897.16	811.91	265.32	405.6	319.08	264.86	451.76	650.69	325.87	560.11	793.05	561.51	252.38	357.54	458.6	384.74	523.85	516.26	634.64	320.04	440.33	334.75	784.05	405.96	469.47	433.63	339.78	362.72	554.29	535.22	544.53	529.12	190.64	537.78	441.12
COG0022	Pyruvate/2-oxoglutarate/acetoin dehydrogenase complex, dehydrogenase (E1) component	99.2	23.92	2490.51	1509.44	2232.53	2669.22	1455.03	2221.84	1587.1	1543.2	571.47	113.14	120.99	2712.18	44.82	37.69	208.25	105.92	52.89	62.73	246.37	77.07	107.16	55.09	126.46	46.7	130	162.95	125.11	81.62	94.59	98.18	130.77	188.22	203.31	473.36	126.08	164.27	120.67	55.52	88.5	144.89	226.25	140.4	101.21	53.92	184.28	132.78
COG0023	Translation initiation factor 1 (eIF-1/SUI1)	415.82	28.34	43.86	94.25	94.32	58.63	132.15	95.28	80.76	259.71	49.37	62.57	253.36	62	413.85	124.15	290.46	127.73	105.24	188.8	192.84	150.63	139.67	398.16	138.78	72.1	169	211.52	192.21	164.94	164.04	293.1	136.19	266.07	212.77	334.3	165.4	336.67	342.44	137.34	196.44	329.21	380.58	243.7	341.51	119.64	438.94	311.65
COG0024	Methionine aminopeptidase	849.37	1226.25	2070.52	1415.91	1967.3	2303.25	1519.38	1921.97	1567.06	1608	679.83	1162.72	1439.92	2182.49	668.66	1180.36	1155.53	1424.45	1229.8	982.73	996.55	1369.83	1086.96	760.5	1107.12	1163.45	1239.81	1270.36	1086.13	949.31	1210.4	1075.06	1310.31	1029.31	1041.77	1242.69	1296.81	1215.42	1314.35	794.79	901.7	1231.54	1246	1012.98	1139.11	801.37	1336.57	1371.47
COG0025	NhaP-type Na+/H+ or K+/H+ antiporter	425.18	51.67	1949.1	1293.92	1765.81	2089.78	1345.69	1856.45	1166.71	1434.95	536.13	301.87	210.16	1955.5	398.1	145.73	141.24	217.26	197.92	308.41	463.98	188.99	517.3	402.41	574.81	127.3	224.12	260.01	285.78	395.18	295.3	413.95	252.25	273.61	136.91	654.01	262.42	86.27	155.26	62.41	136.61	279.09	49.48	226.75	273.38	84.45	131.09	202.93
COG0026	Phosphoribosylaminoimidazole carboxylase (NCAIR synthetase)	364.45	31.93	715.76	601	665.39	734.64	528.99	674.29	572.35	663.82	475.74	275.93	72.73	775.31	384.65	125.06	191.1	96.2	97.58	229.73	343.69	57.27	385.37	355.89	413.97	46.24	110.55	178.51	155.1	330.83	173.2	295.56	46.56	176.46	89.82	639.65	109.39	110.44	87.68	31.55	76.67	242.85	67.12	173.83	164.31	56.9	54.99	53.96
COG0027	Formate-dependent phosphoribosylglycinamide formyltransferase (GAR transformylase)	424.06	127.71	680.58	419.49	626.45	723.17	464.28	620.27	392.04	360.96	64.94	151.43	276.43	656.7	404.42	97.92	196.63	134.54	130.89	211.73	236.9	214.75	415.86	409.45	419.15	148.16	174.83	202.89	198.86	299.2	171.63	412.78	119.56	291.83	208.5	485.94	189.38	341.5	325.45	237.31	274.52	424.54	333.52	234.47	375.46	136.27	441.48	307.28
COG0028	Acetolactate synthase large subunit or other thiamine pyrophosphate-requiring enzyme	2059.92	1189.54	3979.04	2592.85	3701.56	4351.7	2721.03	3651.67	2743.34	2593.45	949.34	1549.96	1318.82	4178.6	2126.7	1290.27	1278.14	1715.31	1458.62	1580.23	1767.08	1301.62	1599.26	2051.76	1563.49	1105.13	1283.54	1769.73	1558.5	1453.21	1463.26	1592.94	1139.89	1158.12	1003.77	2156.73	1459.97	995.91	1054.6	618.45	846.92	1155.35	1038.49	1496.59	1420.23	790.7	1115.61	1094.97
COG0029	Aspartate oxidase	572.45	637.53	746	486.37	766.7	844.82	632.64	714.66	680.09	651.24	160.01	551.38	808.29	880.59	532.44	668.87	668.98	761.65	722.81	662.96	554.29	734.23	728.92	563.71	703.07	617.82	696.23	703.39	630.7	653.13	672.14	673.21	620.55	611.78	625.1	647.58	706.16	723.61	697.06	461.72	530.04	771.32	686.75	619.79	713.8	567.32	732.68	716.38
COG0030	16S rRNA A1518 and A1519 N6-dimethyltransferase RsmA/KsgA/DIM1 (may also have DNA glycosylase/AP lyase activity)	668.84	696.57	777.09	680.22	803.93	884.97	687.96	753.54	810.54	750.66	576.17	840.23	941.52	921.03	576.19	796.19	905.16	872.3	782.44	728.78	743.22	863.5	782.87	607.97	780.97	696.53	832.71	847.18	689.49	731.68	804.93	737.37	825.07	763.53	778.88	942.82	890.65	809.11	818.82	513.82	608.25	881.34	813.11	737.33	793.09	606.7	805.32	855.97
COG0031	Cysteine synthase	1072.14	1061.98	2771.19	1869.74	2672.85	2991.7	2103.09	2659.73	2074.63	2202.25	744.64	1278.7	1151.98	3000.89	1005.47	1073.61	1154.81	1157.77	1091.83	1329.43	1090.12	1027.56	1106.58	1042.7	1107.94	967	1168.8	1176.32	1140.65	1221.95	1238.75	1127.72	1211.43	1021.81	1173.25	1469.91	1327.3	1144.17	1085.17	645.36	769.95	1124.98	1170.62	1099.74	1079.21	995.61	1113.39	1133.16
COG0033	Phosphoglucomutase	331.31	57.94	649.46	410.44	602.05	707.26	470.76	634.92	385.39	524.17	75.85	154.89	41.24	645.96	368.34	82.12	48.3	82.02	77.15	192.11	217.88	31.7	367.4	342.09	366.09	39.33	46.76	130.26	117.72	269.58	99.86	280.21	23.55	78.81	23.1	186.91	51.02	62.98	27.54	17.1	20.12	149.43	4.21	126.45	145.91	34.05	43.37	14.94
COG0034	Glutamine phosphoribosylpyrophosphate amidotransferase	793.83	1050.84	784	669.26	840.25	929.48	722.69	755.47	806.38	774.02	595.22	1003.62	1196.41	922.44	631.46	875.73	1007.87	944.97	926.3	814.98	849.41	1052.37	949	700.64	941.97	910.14	1003.86	924.01	840.7	819.11	993.55	930.96	988.88	958.79	972.11	1053.9	1160.01	1135.62	1190.96	737.77	857.8	1167.15	1187	843.26	1038.67	730.33	1237.49	1170.3
COG0035	Uracil phosphoribosyltransferase	636.61	692.32	756.14	653.21	752.86	872.71	654.75	731.69	685.28	725.94	562.95	838.51	854.22	785.19	551.95	772.45	773.18	819.81	771.71	725.86	736.85	806.76	765.35	589.64	768.98	682.77	784.09	781.41	676.99	728.53	795.51	718.06	783.24	705.72	726.25	870.81	876.37	770.62	801.33	493.01	586.22	841.86	779.26	653.98	739.56	598.41	772.03	808.23
COG0036	Pentose-5-phosphate-3-epimerase	1010.94	967.69	783.37	698.14	810.52	911.87	713.28	756.81	817.34	772.92	638.77	1136.75	903.39	919.51	921.14	813.95	821.5	951.22	878.06	1086.31	1013.39	863.84	953.98	956.26	969.5	802.55	868.33	952.73	873.93	1021.27	972.5	947.7	864.69	795.51	770.69	938.25	1061.65	791.5	846.71	557.81	599.01	869.27	822.27	854.04	862.86	637.43	823.46	844.53
COG0037	tRNA(Ile)-lysidine synthase TilS/MesJ	1255.85	1388.88	909.29	831.66	1023.53	1084.55	995.6	938.92	1099.84	903.93	751.23	1638.74	1860.46	1065.52	1110.55	1744.86	1543.76	2072.9	1854.46	1666.13	1466.33	1766.07	1315.35	1218.94	1306.26	1475.66	1706.32	1838.8	1534.53	1460.45	1773.67	1364.58	1760.92	1255.91	1578.45	1587.38	1868.2	1613.33	1662.57	940.73	1138.09	1509.45	1631.19	1460.81	1557.76	1452.7	1639.18	1730.69
COG0038	H+/Cl- antiporter ClcA	1446.55	1008.99	761.92	854.61	845.49	960.65	773.35	767.89	777.55	950.98	1003.55	1023.42	1199.02	871.29	1353.87	963.12	1085.99	1152.35	1059.81	1230.29	1409.85	1098.86	1495.7	1383.45	1518.19	919.92	1079.01	1227.4	1117.89	1295.4	1274.47	1393.22	1117.5	1103.94	966.37	780.37	1096.07	1121.61	1239.21	590.71	773.47	1278.39	1123.32	1123.66	1262.75	785.97	1284.72	1237.72
COG0039	Malate/lactate dehydrogenase	773.1	777.38	796.32	868.95	825.51	939.49	694.61	738.09	888.48	846.77	971.81	937.64	1049.72	940.59	605.47	852.62	991.1	962.49	865.48	812.26	973.71	948.08	1171.63	681	1198.3	770.58	958.5	961.76	862.54	948.58	1056.88	1053.55	964.22	990.8	965.31	955.49	1076.1	1115.15	1144.11	686.28	725.51	1206.37	1239.94	925.83	993.66	746.82	1196.37	1125.51
COG0040	ATP phosphoribosyltransferase	602.14	655.52	757.17	510.25	782.21	856.25	662.36	732.87	710.23	688.8	188.78	780.85	826.13	898.9	540.57	726.88	716.97	779.78	734.26	675.39	566.53	739.6	745.48	566.47	711.15	628.53	714.7	729.66	648.6	667.59	724.7	684.62	713.82	691.53	700.49	880.38	786.5	742.19	728.36	471.84	539.45	800.07	777.78	664.1	711.09	576.28	759.89	753.58
COG0041	Phosphoribosylcarboxyaminoimidazole (NCAIR) mutase	640.81	692.71	772.28	636.43	797.08	876.43	680.34	749.49	780.19	738.33	575.49	838.01	859.87	907.93	561.3	772.05	772.92	822.2	772.27	726.02	738.48	803.27	770.32	591.42	770.41	683.6	785.49	785.07	678.23	728.81	798.09	724.93	805.84	733.46	735.66	924.34	879.16	771.97	802.8	494.15	574.91	833.31	783.36	688	742.2	600.13	777.53	813.31
COG0042	tRNA-dihydrouridine synthase	1495.21	959	945.99	886.42	1032.65	1066.63	1041.8	994.63	1044.51	1129.39	822.4	1527.16	1595.51	1018.19	1405.82	1335.04	1322.2	1629.37	1477.12	1514.98	1525.4	1464.15	1281.15	1445.37	1262.13	1114.35	1404.63	1589.63	1347.22	1353.59	1559.36	1351	1355.85	1177.03	1294.61	1833.04	1486.57	1464.47	1374.69	774.17	972.16	1364.62	1400.05	1393.74	1437	1120.48	1469.23	1446.21
COG0043	3-polyprenyl-4-hydroxybenzoate decarboxylase	653.44	33.09	61.55	114.24	113.91	66.29	169.42	120.28	160.98	273.19	105.1	167.77	92.97	139.94	753	113.77	161.54	190.28	155.45	386.6	392.68	75.84	261.95	689.63	266.15	67.32	131.46	287.21	309.93	311.89	244.56	378.36	136.75	188.97	71	572.41	127.96	88.01	89.64	62.72	94.16	125.59	33.03	293.38	235.74	45.79	94.57	101.3
COG0044	Dihydroorotase or related cyclic amidohydrolase	1397.51	799.8	856.61	811.68	971.69	1007.96	953.18	925.87	1017.17	927.91	813.79	1613.55	1148.38	1046.57	1355.69	1056.5	1043.63	1115.55	1109.88	1106.94	1513.65	1125.79	1129.94	1354.69	1056.78	935.25	1158.14	1160.78	844.32	1028.73	1325.62	1074.27	1223.7	1067.59	978.28	1211.38	1486.28	945.96	1054.82	646.95	742.25	1079.83	957.56	1019.58	1117.28	741.45	987.35	1150.66
COG0045	Succinyl-CoA synthetase, beta subunit	343.87	33.01	715.05	461.43	691.8	731.2	532.12	676.04	600.81	455.93	104.09	147.58	78.76	875.83	401.05	57.19	164.69	133.65	95.2	202.33	226.92	68.84	378.26	358.76	374	41.31	95.56	194.23	146.67	280.61	146.43	307.12	104.91	133.71	105.31	595.06	91.56	126.54	90.17	55.87	82.22	212.59	97.54	244.38	179.01	57.01	77.53	56.94
COG0046	Phosphoribosylformylglycinamidine (FGAM) synthase, synthetase domain	640.78	692.7	771.54	646.08	795.88	876.51	678.92	746.56	780.07	739.36	573.95	838.01	859.9	907.67	561.3	772.05	772.94	822.19	772.24	726.11	738.48	803.24	770.32	591.42	770.41	683.6	785.51	785.11	678.25	729.1	798.15	724.94	805.87	734.1	735.58	924.58	879.39	772	802.86	494.2	574.93	833.32	783.37	688	742.2	600.19	777.53	813.27
COG0047	Phosphoribosylformylglycinamidine (FGAM) synthase, glutamine amidotransferase domain	44.76	3.65	647.8	427.08	597.04	679.95	397.91	576.27	513.55	562.92	137.29	37.05	32.16	778.97	30.55	7.36	11.48	13.74	11.78	15.76	112.56	18.18	10.65	11.99	27.72	9.04	25.88	36.23	9.68	11.38	28.03	24.95	57.96	40.15	47.2	250.62	29	70.93	38.11	9.72	13.65	23.9	9.97	39.85	12.62	21.13	14.02	16.35
COG0048	Ribosomal protein S12	640.89	693.09	773.89	670.2	799.11	879.23	681.14	748.83	792.78	743.39	574.55	838.74	860.14	915.79	561.89	773.12	773.82	822.29	772.3	726.19	738.76	808.35	770.59	591.44	770.52	683.6	785.5	785.12	678.25	729.11	798.22	724.98	805.89	734.15	736	924.71	879.76	772.31	802.9	494.31	574.97	833.54	783.37	688.12	742.23	600.27	777.56	813.37
COG0049	Ribosomal protein S7	640.89	693.13	774.3	674.3	799.6	879.41	682.09	749.09	792.96	743.95	574.66	838.74	860.14	916.23	561.9	773.13	773.83	822.3	772.3	726.19	738.76	808.41	770.59	591.44	770.52	683.6	785.6	785.12	678.25	729.11	798.22	724.98	805.89	734.15	736.22	924.71	879.77	772.35	802.9	494.31	574.97	833.54	783.37	688.12	742.23	600.27	777.56	813.42
COG0050	Translation elongation factor EF-Tu, a GTPase	655.4	739.52	818.11	701.45	841.54	895.22	714.22	766.39	865.67	770.79	596.02	978.82	910.36	983.69	555.07	744.58	759.65	823.52	784.17	733.7	748.32	821.24	779.44	594.27	777.44	691.34	791.54	786.35	697.11	739.34	839.83	725.69	794.29	747.77	754.9	1243.54	934.47	876.11	831.76	514.36	603.27	864.32	836.1	725.86	753.53	620.54	794.18	824.65
COG0051	Ribosomal protein S10	640.93	693.13	774.25	674.34	800.67	879.48	683.38	750.7	793.1	743.94	572.94	838.74	860.14	916.21	561.9	773.14	773.84	822.29	772.3	726.19	738.76	808.41	770.59	591.44	770.52	683.6	785.59	785.12	678.25	729.11	798.22	725.01	805.89	734.15	736.22	924.71	879.77	772.38	802.9	494.31	574.97	833.54	783.37	688.12	742.23	600.27	777.56	813.41
COG0052	Ribosomal protein S2	640.89	693.13	774.27	674.19	799.6	879.36	682.09	749.05	792.96	743.95	574.66	838.7	860.14	916.19	561.9	773.13	773.83	822.3	772.3	726.19	738.76	808.41	770.59	591.44	770.52	683.6	785.6	785.12	678.25	729.11	798.22	724.98	805.89	734.15	736.21	924.67	879.76	772.37	802.9	494.31	574.97	833.54	783.35	688.12	742.23	600.26	777.56	813.42
COG0053	Divalent metal cation (Fe/Co/Zn/Cd) transporter	653.11	700.67	1367.52	976.85	1339.97	1552.36	1060.1	1313.17	1093.96	1065.42	616.75	924.93	850.43	1503.02	567.85	779.5	784.19	901.18	821.89	775.78	835.15	808.81	823.48	613.29	864.87	721.42	839.45	835.95	759.1	752.19	885.93	747.96	925.89	746.76	747.46	921.63	995.04	754.44	840.36	486.21	616.05	810.03	741.65	708.46	740.63	587.17	783.81	883.57
COG0054	6,7-dimethyl-8-ribityllumazine synthase (Riboflavin synthase beta chain)	528.27	378.39	1371.58	904.16	1320.07	1492.26	1003.23	1300.23	1008.24	976.72	176.31	463.89	738.02	1484.74	515.32	664.23	649.12	735	649.88	595.14	474.8	678.71	371.07	529.18	353.86	505.71	610.13	677.41	574.31	467.68	603.28	484.26	587.17	451.44	570.33	848.78	593.89	700.75	670.51	438.21	509.68	573.55	652.81	592.16	614.22	507.05	688.48	662.31
COG0055	FoF1-type ATP synthase, beta subunit	640.84	571.22	785.21	673.39	821.71	919.67	717.96	773.04	824.55	751.53	574.51	827.29	1045.68	916.73	571.56	878.14	731.7	1196.1	1002.89	851.04	797.63	1024.28	904.76	617.52	835.47	727.25	852.87	1017.06	802.36	811.8	848.51	758.42	839.93	684.18	724.01	900.82	887.29	820.1	833.16	521.38	554.4	794.8	849.77	799.78	823.68	658.54	821.12	847.94
COG0056	FoF1-type ATP synthase, alpha subunit	635.37	565.89	784.98	676.84	820.81	914.37	707.73	772.57	823.8	750.89	574.24	827.11	1026.39	915.14	568.51	871.88	721.51	1184.27	995	837.65	780.87	1005.11	872.03	612.53	785.83	718.3	837.03	1012.68	801.11	803.22	837.25	750.28	835.28	618.95	718.78	898.36	875.37	815.63	810.34	518.1	552.26	789	847.69	792.9	817.32	653.34	812.96	839.4
COG0057	Glyceraldehyde-3-phosphate dehydrogenase/erythrose-4-phosphate dehydrogenase	1276.58	789.36	1465.34	1147.04	1439.74	1614.9	1243.79	1462.71	1178.35	1352.58	686.73	983.71	889.4	1563.13	1295.3	826.09	818.02	1001.45	912.1	967.26	1127.85	862.02	1030.08	1274.74	1042.03	753.77	876.73	1044.88	959.54	921.19	995.44	1081.91	923.75	832.34	806.86	1465.78	991.9	796.6	879.09	527.12	633.07	893.55	800.75	958.06	962.43	631.37	859.12	887.94
COG0058	Glucan phosphorylase	1023.33	869.09	757.55	695.68	826.07	962.32	758.53	775.37	798.71	931.62	841.61	1125.43	1319.15	895.49	990.53	1193.24	1104.34	1441.66	1345.09	1317.97	1071.95	1278.89	1128.85	1033.25	1105.24	998.92	1192.3	1280.67	1130.58	1192.09	1209.57	1031.39	1119.23	980.52	1021.13	681.01	1233.12	981.99	1037.5	663.61	736.41	994.45	933.79	1032.05	1116.61	1015.61	1029.92	1114.76
COG0059	Ketol-acid reductoisomerase	603.38	657.29	761.05	581.6	783.34	867.06	667.45	740.25	747.23	714.12	476.85	873.05	829.59	891.2	547.57	771.13	753.77	785.88	744.6	692.17	614.83	753.6	776.45	562.13	745.86	639.25	728.16	736.27	660.63	709.52	742.75	751.83	740.2	741.3	704.69	894.63	848.68	747.33	741.44	471.01	553.33	843.59	740.24	665.19	741.03	591.91	765	761.31
COG0060	Isoleucyl-tRNA synthetase	639.01	692.12	773.55	673.37	798.76	878.93	681.58	748.99	791.1	743.62	574.6	838.32	859.12	915.23	561.35	771.47	771.5	821.08	764.51	722.58	736.39	804.66	768.49	590.1	768.42	681.23	782.2	782.9	669.17	725.41	788.73	722.25	793.97	731.81	727.38	921.07	875.44	761.52	786.87	488.23	570.79	822.14	779.56	684.76	726.02	589.1	766	796.01
COG0061	NAD kinase	640.96	692.57	778.05	681.9	803.97	883.77	692.48	752.86	811.57	963.9	577.69	838.63	859.24	922.41	561.81	772.31	772.98	821.47	767.79	723.63	737.63	807.09	769.03	591.09	768.81	682.52	784.19	784.38	674.39	726.8	797.17	724.58	803.86	734.02	735.18	924.83	879.36	772.19	802.56	494.02	575.1	833.33	782.86	687.01	739.6	597.06	776.06	806.96
COG0062	NAD(P)H-hydrate repair enzyme Nnr, NAD(P)H-hydrate epimerase domain	40.66	266.45	4.62	19.1	7.57	12.41	11.04	8.57	21.26	7.03	14.35	57.12	56.96	12.61	19.43	20.33	14.01	29.38	46.4	40.26	37.84	46.52	41.61	23.93	28.45	96.21	32.33	33.27	36.85	37.4	78.09	49.88	52.38	43.93	38.07	58.69	64.38	35.82	75.4	20.64	13.46	51.07	74.65	55.73	52.78	53.77	37.14	49.18
COG0063	NAD(P)H-hydrate repair enzyme Nnr, NAD(P)H-hydrate dehydratase domain	638.8	690.54	769.36	660.48	792.49	871.28	674.06	740.93	786.44	733.5	572.78	835.02	850.3	915.86	547.54	698.64	661.55	815.71	764.25	722.95	734.57	801.79	766.51	587.32	766.43	670.02	760.61	767.59	666.43	726.08	788.6	701.66	783	669.75	711.57	846.33	817.49	760.13	768.11	479.14	528.04	755.17	771.34	680.48	717.48	596.78	767.87	779.03
COG0064	Asp-tRNAAsn/Glu-tRNAGln amidotransferase B subunit	188.17	527.48	743.52	598.02	731.99	809.5	614.11	702.16	712.05	675.95	510.39	685.78	455	885.04	123.82	465.1	334.19	564.24	482	304.59	415.77	472.93	549.76	138.74	548.44	429.61	437.34	461.03	351.15	387.75	428.08	360.04	461.54	387.38	287.57	683.11	566.95	279.79	313.46	167.19	211.87	419.15	264.69	310.46	287.38	173.62	228.3	324.4
COG0065	Homoaconitase/3-isopropylmalate dehydratase large subunit	610.08	672.61	790.89	622.05	855.27	899.34	768.24	810.46	793.79	760.58	493.27	919.65	862.89	937.55	572.5	757.31	765.44	813.98	767.89	847.49	614.85	776.59	842.65	583.52	773.3	653.72	762.94	755.25	678.14	819.37	815.33	723.72	763.61	724.32	726.77	1057.66	889.24	785.57	765.97	484.09	638.84	908.52	853.96	726.73	750.3	601.61	778.79	783.3
COG0066	3-isopropylmalate dehydratase small subunit	617.28	679.49	774.28	592.74	819.18	891.7	708.51	753.36	777.05	722.1	491.12	918.32	893.84	927.3	577.12	767.33	779.41	829.91	788.25	871.43	637.72	808.04	883.42	589.94	830.2	666.29	782.9	763.57	685.06	836.89	832.73	737.18	774.84	781.07	731.39	1058.56	900.25	789.81	788.57	491.23	621.61	894.9	808.65	727.67	762.06	614.74	792.72	804.45
COG0067	Glutamate synthase domain 1	12.32	16.08	5.33	6.37	6.93	12.09	12.08	7.31	18.63	7.08	15.94	156.69	36.88	6.98	20.3	18.42	24.66	19.69	23.13	27.16	15.33	26.23	31.37	11.94	11.63	21.8	33.89	20.24	21.77	26.77	33.06	29.37	53.99	60.2	44.01	16.02	118.53	19.08	35.56	18.4	23.83	20.41	69.94	49.31	35.53	34.12	26.98	41.83
COG0068	Hydrogenase maturation factor HypF (carbamoyltransferase)	337.53	60.8	614.1	361.7	538.38	673.29	347.02	535.5	327.06	296.09	76.53	248.78	85.74	627.02	395.45	78.59	50.85	106.3	87.67	191.31	234.63	57.44	133.29	353.61	112.61	51.99	82.5	155.44	145.06	155.73	215.38	180.36	132.72	112.81	55.15	82.22	104.33	69.79	57.7	56.84	40.12	62.42	74.2	220.93	157.5	48.64	78.56	86.97
COG0069	Glutamate synthase domain 2	604.29	658.1	2013.01	1207.69	1876.2	2191.42	1411.61	1877.16	1335.02	1448.03	227.79	781.52	820.14	2106.12	545.32	664.43	607.32	775.39	729.51	675.3	566.87	720.78	744.58	564.65	707.57	617.53	695.17	713.55	634.39	665.64	721.56	690.38	712.73	626.21	682.04	1134.23	789.58	734.43	697.22	462.17	524.9	753.34	720.75	646.22	709.41	570.23	748.08	721.14
COG0070	Glutamate synthase domain 3	2.27	2.71	3.24	4.4	3.73	4.47	7.71	4.74	6.7	3.3	5.4	42.35	4.57	5.12	12.38	9.94	9.15	3.87	8.22	5.21	2.67	3.86	7.85	2.67	5.32	6.52	8.16	4.05	7.31	4.83	3.31	7.48	25.71	6.77	13.42	3.37	29.78	2.91	5.18	2.62	2.04	4.9	6.16	4.78	6.52	5.65	5.75	15.76
COG0071	Molecular chaperone IbpA, HSP20 family	968.34	635.41	1412.79	982.35	1425.37	1602.9	1125.59	1345.4	1241.31	1076.12	311.71	1106.21	1176.09	1676.95	939.78	1028.01	933.7	1360.69	1215.94	1333.58	977.02	1118.3	1137.36	978.31	1112.57	821.15	1046.64	1198.52	1145.52	1162.38	1039.66	1025.17	989.7	801.66	909.82	1103.89	1037.61	958.55	845.69	620.71	708.54	946.89	841.18	950.05	1009.55	940.39	951.51	991.22
COG0072	Phenylalanyl-tRNA synthetase beta subunit	640.89	693.09	774.04	670.2	798.77	879.32	681.93	748.89	792.68	743.39	574.45	838.47	860.13	915.45	572.1	773.11	773.82	822.31	772.3	726.18	738.76	808.35	770.66	591.68	770.51	683.61	785.64	785.09	678.6	728.82	798.19	729.55	824.59	733.77	736.07	924.38	879.45	772.29	802.86	494.28	575.02	833.68	783.31	688.07	742.25	600.21	777.56	813.73
COG0073	tRNA-binding EMAP/Myf domain	354.84	11.37	31.46	195.07	38.19	31.38	55.78	39.41	131.25	311.93	439.06	104.51	46.84	58.95	375.34	32.28	64.23	48.92	70.86	56.52	291.58	52.13	51.99	341.73	56.36	24.43	55.56	125.54	58.16	70.95	100.9	122.29	27.68	60.78	51.78	404.74	60.76	76.38	42.9	18.92	23.78	38.65	10.9	97.78	125.33	41.02	43.31	33.1
COG0074	Succinyl-CoA synthetase, alpha subunit	1273.05	49.73	722.52	509.98	704.25	743.06	545.65	687.79	626.37	496.39	193.76	313.73	93.85	885.82	1483.94	102.03	205.19	230.86	228.65	385.18	713.03	99.83	480.28	1343.61	425.32	74.04	148.01	452.23	236.45	419	339.87	616.96	127.93	180.23	116.6	605.1	134.39	130.27	105.14	62.67	99.31	238.12	100.67	509.16	483.57	82.82	147.29	74.86
COG0075	Archaeal aspartate aminotransferase or a related aminotransferase, includes purine catabolism protein PucG	190.42	54.57	81.83	140.95	180.58	109.18	223.23	154.06	266.16	347.54	156.53	343.44	312.99	230.51	95.68	117.85	237.38	199.26	155.37	266.5	261.86	220.02	227.02	103.59	275.42	128.44	239.21	218.43	281.05	229.91	233.86	310.29	323.06	304.46	238.24	691.28	400.48	346.38	355.62	158.46	248.58	290.2	287.95	242.1	250.92	118.07	353.32	348.12
COG0076	Glutamate or tyrosine decarboxylase or a related PLP-dependent protein	735.27	32.41	1274.74	732.01	1137.68	1355.44	720.59	1115.61	777.97	626.1	184	203.25	184.45	1355.73	782.94	148.97	307.61	172.35	149.73	74.58	475.76	124.58	178.35	727.67	167.06	91.16	181.61	330.46	217.93	73.24	242.53	413.16	190.23	339.57	221.92	310.91	190.14	307.64	342.06	112.93	168.98	298.62	377.54	357.37	394.37	111.12	453.27	302.16
COG0077	Prephenate dehydratase	632.62	690.27	760.83	586.85	789.18	865.9	664.02	736.43	736.21	719.8	559.77	820.98	850.85	901.77	552.69	754.1	757.11	795.21	751.37	704.04	696.46	780.35	756.65	579.01	728.63	663.53	751.52	767.05	662.64	716.38	753.64	701.58	733.45	716.03	716.72	900.77	855.07	763.68	748.32	489.53	567.09	819.12	752.21	668.62	733.28	593.9	765.37	760.33
COG0078	Ornithine carbamoyltransferase	961.22	718.36	803.79	731.88	869.98	926.4	805.96	839.9	848.2	806.05	626.03	1011.17	954.54	946.26	954.78	988.01	951.85	991.19	991.98	1092.79	1069.52	919.6	955.1	967.44	953.29	798.35	972.48	976.62	815.37	979.97	1060.05	876.79	1016.2	861.52	968.19	1088.99	1015.85	891.91	930.45	545.66	659.91	951.95	795.12	841.53	911.28	859.13	881.81	979.7
COG0079	Histidinol-phosphate/aromatic aminotransferase or cobyric acid decarboxylase	922.88	1166.7	2156.52	1457.97	2188.59	2440.31	1831.85	2129.51	1793.88	1552.22	636.1	1388.89	1941.57	2368.59	740.43	1669.52	1344.59	1974.99	1760.04	1535.92	1157.8	1808.92	1400.15	862.58	1352.88	1367.87	1603.75	1635.6	1460.79	1345.43	1596.79	1227.19	1618.61	1335.97	1366.11	1637.17	1694.6	1565.49	1602.24	913.66	1110.33	1496.74	1612.74	1320.98	1440.68	1217.66	1589.44	1679.99
COG0080	Ribosomal protein L11	640.89	693.09	773.89	670.19	799.34	879.34	681.08	748.82	793	743.45	572.89	838.74	860.14	916.23	561.9	773.12	773.82	822.3	772.3	726.19	738.76	808.35	770.59	591.44	770.52	683.6	785.51	785.12	678.25	729.11	798.22	724.98	805.89	734.15	736.01	924.71	879.76	772.31	802.9	494.31	574.97	833.54	783.37	688.12	742.23	600.27	777.56	813.38
COG0081	Ribosomal protein L1	640.89	693.13	774.3	674.29	799.6	879.41	682.09	749.09	792.96	743.95	574.66	838.74	860.14	916.23	561.9	773.13	773.83	822.3	772.3	726.19	738.76	808.41	770.59	591.44	770.52	683.6	785.6	785.12	678.25	729.11	798.22	724.98	805.89	734.15	736.22	924.71	879.77	772.35	802.9	494.31	574.97	833.54	783.37	688.12	742.23	600.27	777.56	813.42
COG0082	Chorismate synthase	640.36	691.42	767.06	614.07	795.07	873.56	675.36	744.62	764.3	732.74	570.83	837.39	858.14	910.69	555.21	765.92	764.54	820.47	766	718.55	734.78	798.48	763.59	590.1	751.61	681.56	775.63	783.2	671.98	721.49	794.05	720.81	802.03	729.34	726.28	917.57	876.64	770.87	801.06	493.1	574.6	831.53	782.54	685.01	737.87	593.97	773.75	804.21
COG0083	Homoserine kinase	404.36	139.33	664.5	532.42	620.63	742.88	456.86	616.23	526.38	613.28	489.34	380.59	176.07	724.74	411.43	284.25	236.12	213.48	263.26	437.64	442.76	173.53	453.26	400.73	437.63	171.28	267.82	277.98	268.7	485.88	334.55	388.16	271.68	288.47	276.5	184.07	259.27	179.25	149.36	138.32	127.9	258.82	222.89	302.76	281.19	362.62	177.14	210.61
COG0084	Tat protein secretion system quality control protein TatD (DNase activity)	1374.1	744.13	882.38	836.48	962.33	978.5	926.1	935.78	945.86	909.07	681.99	1147.2	1149.55	995.22	1355.75	919.94	1086.06	1028.36	953.13	1100.66	1134.14	989.88	1018.42	1330.8	1008.02	778.12	996.86	1121.85	996.36	1044.85	1093.44	1190.14	996.83	1064.69	981.78	1561.62	1142.73	1163.25	1181.04	635.22	812.35	1226.93	1221.1	1124.14	1205.81	760.01	1257.45	1157.32
COG0085	DNA-directed RNA polymerase, beta subunit/140 kD subunit	311.09	675.54	704.21	575.59	676.88	828.37	526.33	631.01	603.42	652.44	500.96	654.84	802.17	752.99	181.13	746.18	752.99	747.18	701.66	545.17	557.44	780.3	667.94	250.55	677.21	662.79	743.37	658.48	548.67	581.65	669.96	562.31	761.4	676.37	697.32	351.22	796.66	673.11	752.07	472.72	517	769.91	677.63	518.26	622.96	570.14	736.16	783.21
COG0086	DNA-directed RNA polymerase, beta' subunit/160 kD subunit	640.89	693.09	774.04	670.22	799.43	879.32	681.97	748.91	792.85	743.56	574.64	838.47	860.14	916.21	561.9	773.12	773.83	822.3	772.3	726.19	738.75	808.35	770.59	591.44	770.51	683.6	785.6	785.12	678.25	729.11	798.22	724.98	805.89	734.1	735.97	924.7	879.55	772.28	802.87	494.3	574.96	833.48	783.36	688.07	742.22	600.27	777.54	813.38
COG0087	Ribosomal protein L3	640.89	693.09	774.07	670.24	799.39	879.32	682.01	748.97	793.1	743.56	574.64	838.74	860.14	916.19	561.9	773.12	773.83	822.3	772.3	726.19	738.76	808.35	770.59	591.44	770.52	683.6	785.6	785.12	678.25	729.11	798.22	724.98	805.89	734.15	736.01	924.71	879.76	772.34	802.9	494.31	574.97	833.54	783.37	688.12	742.23	600.27	777.56	813.38
COG0088	Ribosomal protein L4	640.89	693.13	774.3	674.3	799.6	879.41	682.09	749.05	793.1	744	574.66	838.74	860.14	916.21	561.9	773.13	773.83	822.3	772.3	726.19	738.76	808.41	770.59	591.44	770.52	683.6	785.6	785.12	678.25	729.11	798.22	724.98	805.89	734.15	736.22	924.71	879.77	772.38	802.9	494.31	574.97	833.54	783.37	688.12	742.23	600.27	777.56	813.42
COG0089	Ribosomal protein L23	640.89	693.13	774.16	674.3	799.48	879.41	681.85	749.05	793.1	744	574.64	838.47	860.14	914.52	561.9	773.13	773.83	822.3	772.3	726.19	738.75	808.41	770.59	591.44	770.51	683.6	785.6	785.12	678.25	729.11	798.22	724.98	805.89	734.1	736.22	924.7	879.56	772.35	802.87	494.3	574.96	833.48	783.36	688.07	742.22	600.27	777.56	813.42
COG0090	Ribosomal protein L2	640.89	693.13	774.27	674.3	799.6	879.41	682.09	749.09	793.1	744	574.66	838.74	860.14	916.21	561.9	773.13	773.83	822.3	772.3	726.19	738.76	808.41	770.59	591.44	770.52	683.6	785.6	785.12	678.25	729.11	798.22	724.98	805.89	734.15	736.22	924.71	879.77	772.38	802.9	494.31	574.97	833.54	783.37	688.12	742.23	600.27	777.56	813.42
COG0091	Ribosomal protein L22	640.86	693.09	774.3	674.3	799.56	879.41	682.06	749.09	793.1	743.9	574.66	838.7	860.09	916.21	561.87	773.1	773.83	822.3	772.22	726.19	738.61	808.4	770.08	591.41	770.44	683.59	785.6	785.12	678.21	729.11	798.03	724.94	805.84	734.06	736.11	924.25	879.75	772.31	802.83	494.28	574.95	833.45	783.28	688.07	742.14	600.26	777.31	813.06
COG0092	Ribosomal protein S3	640.89	693.13	774.3	674.3	799.6	879.41	682.09	749.09	793.1	744	574.66	838.74	860.14	916.21	561.89	773.13	773.83	822.3	772.3	726.14	738.76	808.41	770.59	591.44	770.52	683.6	785.6	785.12	678.25	729.11	798.22	724.98	805.89	734.15	736.22	924.71	879.77	772.38	802.9	494.31	574.97	833.54	783.37	688.12	742.23	600.27	777.56	813.42
COG0093	Ribosomal protein L14	640.89	693.09	774.02	670.2	799.4	879.3	681.93	748.86	793.1	743.55	572.89	838.74	860.14	916.19	561.9	773.12	773.83	822.29	772.3	726.19	738.76	808.35	770.59	591.44	770.52	683.6	785.59	785.12	678.25	729.11	798.22	724.98	805.89	734.15	736.01	924.71	879.76	772.34	802.9	494.31	574.97	833.54	783.37	688.12	742.23	600.27	777.56	813.37
COG0094	Ribosomal protein L5	640.69	692.4	774.21	674.15	799.5	878.98	681.69	749.02	792.89	743.86	574.59	838.47	859.15	916.12	561.75	772.19	772.85	820.9	766.72	723.56	737.44	806.88	768.97	591.02	768.78	682.26	783.99	784.08	673.68	726.7	796.96	724.4	803.49	732.66	733.5	916.66	878.36	765.78	799.2	492.6	570.7	821.18	781.24	686.38	734.81	596.95	775.51	805.76
COG0095	Lipoate-protein ligase A	456.25	73.55	645.25	529.99	581.71	723.05	420.45	568.86	468.73	717.36	627.07	434.8	170.11	683.72	414.63	135.41	276.3	236.78	183.48	302.53	646.91	196.8	523.74	429.23	550.06	144.64	272.2	351.75	279.77	389.1	296.47	416.9	312.97	351.51	324.14	275.27	341.87	160.25	205.89	121.53	140.42	357.61	270.43	275.24	270.62	114.33	269.38	266.59
COG0096	Ribosomal protein S8	640.89	693.13	774.3	674.3	799.6	879.4	682.09	749.03	793.06	744	574.64	838.47	860.14	916.21	561.9	773.13	773.83	822.3	772.3	726.19	738.75	808.41	770.59	591.44	770.51	683.6	785.6	785.12	678.25	729.11	798.22	724.98	805.89	734.1	736.22	924.7	879.56	772.35	802.87	494.3	574.96	833.48	783.35	688.07	742.21	600.27	777.56	813.42
COG0097	Ribosomal protein L6P/L9E	640.89	693.13	774.16	674.26	799.5	879.34	681.24	749.05	793.03	743.93	574.66	838.74	860.14	916.21	561.9	773.13	773.82	822.3	772.3	726.19	738.76	808.41	770.59	591.44	770.52	683.6	785.51	785.12	678.25	729.11	798.22	724.98	805.89	734.15	736.22	924.71	879.77	772.38	802.9	494.31	574.97	833.54	783.37	688.12	742.23	600.27	777.56	813.42
COG0098	Ribosomal protein S5	640.7	692.55	774.21	674.15	799.5	879.09	681.77	749.02	792.89	743.88	574.61	838.47	859.19	916.17	561.76	772.26	772.86	821.17	767.77	723.61	737.54	807.1	769.01	591.05	768.79	682.45	784.07	784.14	674.38	726.77	797.06	724.46	803.77	733.38	735.02	924.68	879.24	772.18	802.29	494.01	574.92	833.3	782.81	686.64	739.6	597.05	775.97	806.85
COG0099	Ribosomal protein S13	640.89	693.13	774.27	674.26	799.52	879.41	682.05	749.02	793.1	743.93	574.66	838.74	860.14	916.21	561.9	773.13	773.83	822.3	772.3	726.19	738.76	808.41	770.59	591.44	770.52	683.6	785.6	785.12	678.25	729.11	798.22	724.98	805.89	734.15	736.22	924.71	879.77	772.38	802.9	494.31	574.97	833.54	783.37	688.12	742.23	600.27	777.56	813.42
COG0100	Ribosomal protein S11	639.07	691.01	773.61	673.22	798.53	874.71	676.11	748.06	791.84	743.55	573.64	837.92	858.25	915.75	560.77	772.39	773.16	794.49	763.15	708.77	732.58	804.95	713.1	587.5	701.59	681.5	780.99	763.24	608.98	711.37	793.02	681.3	803.11	724.23	735.27	924.27	875.92	772.17	802.66	494.05	574.1	833.02	783.26	665.03	739.54	598.69	774.19	812.82
COG0101	tRNA U38,U39,U40 pseudouridine synthase TruA	751.06	867.03	799.28	695.91	838.2	953.59	778.81	784.45	874.35	778.99	691.14	1123.62	1243.67	933.57	630.08	1173.19	1032.01	1408.4	1211.07	1004.05	1149.45	1259.8	980.66	698.88	1048.18	997.7	1145.26	1240.31	963.24	952.22	1183.82	896.05	1155.37	932.3	879.97	991.06	1233.44	922.9	1047.57	588.85	693.08	962.84	864.36	896.92	927.12	732.15	940.58	1092.07
COG0102	Ribosomal protein L13	639.79	692.8	774	669.9	799.27	879.25	681.98	748.95	793.1	742.43	574.63	838.7	855.84	916.17	561.87	773.04	773.79	822.16	771.98	726.16	737.56	807.33	765.95	591.19	769.45	683.28	785.34	785.12	678.07	729.07	796.66	724.77	805.8	728.87	735.62	923.96	879.58	771.78	801.68	493.66	573.88	833.16	783.1	687.11	740.1	598.93	773.21	810.36
COG0103	Ribosomal protein S9	640.88	693.13	774.3	674.3	799.6	879.32	682.01	749.09	793.03	743.95	574.63	838.74	860.1	916.21	561.9	773.09	773.83	822.03	772.12	726.19	738.67	808.2	770.56	591.44	770.51	683.41	785.53	785.06	678.13	729.05	798.13	724.95	805.66	734.15	736.18	924.71	879.77	772.35	802.9	494.31	574.96	833.54	783.36	688.04	742.11	600.27	777.53	813.27
COG0104	Adenylosuccinate synthase	642.35	696.81	1371.7	989.34	1311.86	1532.34	1000.97	1275.02	1053.27	998.41	587	837.67	863.35	1493.46	563.51	784.52	780.97	828.66	774.66	727.59	740.12	812.27	775.68	592.21	770.99	689.47	790.48	791.32	680.99	731.07	801.28	727.81	812	736.42	738.57	922.79	881.63	775.3	808.48	495.58	589.48	844.6	784.06	691.75	745.76	602.47	784.76	821.51
COG0105	Nucleoside diphosphate kinase	441.75	44.54	733.44	577.17	723.77	753.37	547.36	689.52	661.77	683.68	415.16	213.41	275.49	883.24	433.77	126.21	248.12	153.64	129.28	223.36	233.21	173.42	159.52	398.19	161.98	82.69	187.4	230.06	221.77	223.4	239.58	316.77	180.83	254.95	229.33	715.8	279.33	388.93	325.46	162.85	224.03	281.4	293.32	330.99	359.11	122.75	363.29	283.16
COG0106	Phosphoribosylformimino-5-aminoimidazole carboxamide ribonucleotide (ProFAR) isomerase	601.45	656.91	758.89	515.84	784.93	859.98	664.76	736.36	716.26	691.14	190.67	785.67	819.62	901.79	547.24	739.64	719.7	780.5	734.18	673.43	569.72	735.09	746.16	567.31	711.02	633.46	716.88	729.83	648.45	665.22	724.73	691.03	724.11	693.76	700.39	881.68	789.54	741.86	728.49	467.27	540.6	814.94	777.89	663.87	717.09	575.6	757.74	758.2
COG0107	Imidazole glycerol phosphate synthase subunit HisF	612.51	667.64	759.49	515.08	786.24	867.91	668.65	737.91	717.2	692.64	197.44	834.2	862.47	899.82	556.77	745.99	738.66	797.42	751.86	704.6	585.06	766.06	773.94	576.54	722.54	642.09	735.32	746.6	669.87	706.49	757.57	717.38	743.18	725.23	719.54	888.44	833.87	755.79	760.52	485.22	546.79	823.37	837.37	707.46	743.9	604.75	778.09	776.8
COG0108	3,4-dihydroxy-2-butanone 4-phosphate synthase	582.98	378.86	795.4	571.45	821.14	849.64	658.3	753.04	753.76	718.05	167.58	462.5	800.37	907.63	528.48	676.32	668.08	737.99	663.92	599.68	477.6	712.07	383.12	552.22	378.62	527.15	649.67	690.22	608.96	481.81	630.09	591.73	618.36	539.42	637.61	883.09	689.35	875.48	858.1	490.89	595.96	686.06	766.08	623.55	714.19	538.06	909.24	798.54
COG0109	Polyprenyltransferase (heme O synthase)	318.56	13.35	721.51	473.73	704.73	728.97	586.25	731.65	568.41	653.24	87.74	57.74	29.47	832.84	361.7	16.69	15.14	66.31	61.99	175.64	173.5	18.39	93.91	335.47	89.4	15.06	32.67	114.82	113.07	140.35	83.96	150.85	14.46	34.15	23.98	553.54	46.6	9.62	22.03	9.25	41.62	37.39	5.66	119.29	109.43	16.52	27.52	9.26
COG0110	Acetyltransferase (isoleucine patch superfamily)	1775.79	1020.68	1477.93	1111.36	1422.14	1714.99	1119.51	1314.8	1126.59	1207.31	827.94	1856.84	2049.48	1444.91	1518.59	1347.59	2321.1	1811.32	1490.43	1265.93	1465.31	1746.7	1289.45	1590.01	1288.36	1249.07	1735.02	1920.36	1346.27	1231.69	1446.61	1641.01	1523.33	2000.37	1787.11	1321.87	2138.73	2056.04	2182.4	1234.08	1382.29	1961.3	1995.34	1710.84	2031.72	1132.7	2464.8	2212.64
COG0111	Phosphoglycerate dehydrogenase or related dehydrogenase	1413.33	1119.89	2742.9	1847.77	2632.47	3035.62	2098.07	2643.8	2039.21	2040.85	839.9	1627.02	1135.1	2963.3	1371.39	1045.61	1193.34	1213	1147.6	1301.33	1331.41	1080.24	1636.44	1363.87	1629.24	986.52	1163.68	1262.69	1276.96	1320.55	1206.2	1503.99	1197.42	1207.3	1091.39	1936.84	1448.41	1009.27	1049.74	665.82	847.25	1396.72	957.24	1144.34	1174.66	784.59	1002.62	1115.53
COG0112	Glycine/serine hydroxymethyltransferase	647.73	652.61	1403.18	1017.68	1364.52	1549.71	1073.44	1339.59	1100.95	1047.26	598.72	928.2	852.93	1520.53	551.31	753.45	766.3	817.28	749.6	710.05	716.42	797.2	501.22	587.11	506.37	667.34	778.66	780.82	660.72	603.86	787.96	587.1	785.26	738.77	740.52	1242.64	948.15	773.21	796.55	540.65	586.84	693.79	791.66	680.33	693.91	580.56	758.87	794.81
COG0113	Delta-aminolevulinic acid dehydratase, porphobilinogen synthase	389.55	71.54	744.09	514	750.82	777.67	628.21	750	644.69	661.23	139.3	331.96	197.55	879.22	431.01	189.47	178.05	209.65	212.72	296.35	345.37	182.56	256.19	396.32	249.95	144.53	242.25	239.53	237.55	237.44	385.63	274.12	355.03	180.43	138.8	638.7	288.02	165.14	199.41	84.87	109.4	157.94	183.36	311.65	224.17	93.16	128.88	240.01
COG0114	Fumarate hydratase class II	368.87	64.13	728.15	538.23	699.96	738.22	579.3	724.98	577.99	498.52	197.78	331.4	88.74	787.2	376.76	80.77	60.61	97.81	84.32	195.15	326.83	53.53	128.14	360.11	122.91	46.22	76.26	170.83	132.9	156.55	163.87	165.9	40.34	77.66	84.5	640.94	174.55	122.68	69.13	36.7	86.6	91.08	77.51	175.4	146.19	48.27	74.55	49.43
COG0115	Branched-chain amino acid aminotransferase/4-amino-4-deoxychorismate lyase	1089.54	837.15	2101.9	1452.02	2036.57	2286.4	1548.41	1949.18	1722.21	1511.13	738.09	1104.59	1169.11	2398.4	1008.04	1034.82	1154.74	1072.43	977.58	997.66	1124.18	1067.82	972.41	1033.05	1012.34	922.36	1127.05	1094.9	943.43	952.38	1232.61	1082.39	1218.66	1141.07	1018.99	1695.59	1197.5	1225.29	1254.26	764.44	872.64	1187.3	1198.53	1048.26	1093.43	745.92	1254.09	1283.88
COG0116	23S rRNA G2445 N2-methylase RlmL	589.49	628.78	129.61	297.89	201.63	185.2	281.01	170.02	292.37	414.13	506.72	651.68	796.39	150.01	508.85	627.45	620.71	784.26	726.72	692.1	668.02	770.56	479.59	566.63	473.86	634.93	723.17	734.54	628.05	579.47	728.5	539.69	668.01	557.67	661.82	669.67	788.54	675.28	703.08	431.52	518.67	593.14	634.05	584.04	669.01	560.02	732.8	732.97
COG0117	Pyrimidine deaminase domain of riboflavin biosynthesis protein RibD	444.26	165.22	115.14	142.89	185.77	91.37	198.1	141.96	287.67	319.81	103.48	208.63	342.27	233.51	425.94	128.94	217.52	172.1	138.48	210.68	249.46	241.53	165.32	421.05	160.09	175.5	216.26	243.23	214.71	184.96	293.33	324.89	219.91	364.93	260.35	699.28	285.94	449.66	370.61	268.24	322.94	329.02	463.22	363.5	373.59	145.89	469.94	369.05
COG0118	Imidazoleglycerol phosphate synthase glutamine amidotransferase subunit HisH	611.81	667.82	758.97	515.27	786.38	868.16	668.49	738.36	716.89	687.82	192.87	788.62	850.32	899.78	555.1	744.21	720.04	797.18	753.94	701.13	585.51	745.91	772.81	575.47	720.39	640.89	727.21	745.79	666.45	692.11	756.93	716.01	740.03	724.78	718.72	886.16	811.54	755.19	757.49	485.01	545.51	821.06	835.58	707.88	744.74	605.6	776.97	780.79
COG0119	Isopropylmalate/homocitrate/citramalate synthases	1097.7	900.27	2646.39	1674.59	2494.8	2919.16	1769.48	2400.53	1858.55	1960.58	619.5	1013.8	1348.79	2900.95	1026.21	1031.31	1026.63	1336.7	1129.63	877.16	937.53	1168.75	1029.39	1029.57	1009.51	948.59	1085.81	1237.06	1097.89	866.51	1133.33	1123.69	1188.17	1072.94	1010	1577.74	1154.13	1307.05	1147.26	755.79	893.31	1194.44	1147.46	1078.08	1172.1	747.67	1284.68	1254.69
COG0120	Ribose 5-phosphate isomerase	365.94	38.34	96.23	250.67	124.08	77.39	185.17	129.18	207.05	340.08	477.3	368.34	115.99	131.4	404.77	70.75	92.54	117.23	112.56	236.81	388.25	86.66	415.97	382.24	415.71	54.87	115.9	185.52	168.49	336.22	252.76	318.23	136.77	156.13	110.61	609.76	157.32	100.96	93.31	41.2	76.88	234.1	240.06	209.04	198.37	76.38	174.82	119.58
COG0121	Predicted glutamine amidotransferase	345.94	264.87	1284.16	738.64	1131.13	1351.94	776.88	1150.38	659.79	774.77	81.24	63.31	29.36	1229.17	364.9	36.61	20.48	77.7	77.19	182.93	192.44	32.66	105.64	347.63	104.96	100.46	45.06	131.43	117.38	145.81	124.35	166.79	34.14	69.61	22.8	180.37	45.61	16.04	41.31	10.42	55.32	53.9	14.14	127.18	111.64	18.93	35.45	15.59
COG0122	3-methyladenine DNA glycosylase/8-oxoguanine DNA glycosylase	454.89	522.29	1284.85	744.59	1193.59	1427.97	812.77	1154.69	861.13	679.54	147.69	612.35	529.23	1373.27	470.47	551.6	388.25	702.52	658.49	629.88	517	546.41	384.69	486.42	336.49	496.86	540.35	613.63	537.83	490.92	645.8	387.29	581.88	301.69	456.05	638.07	586.61	361.64	395.49	199.96	268.86	328.98	370.7	501.87	421.73	454.45	326.09	454.43
COG0123	Acetoin utilization deacetylase AcuC or a related deacetylase	38.11	14.64	722.06	474.71	739.58	733.78	605.66	736.18	650.95	799.95	85.11	130.01	83.64	935.25	15.06	48.7	27.58	51.45	23.02	26.69	20.74	24.44	69.91	14.29	75.69	16	33.93	49.86	91.86	28.67	81.28	58.29	34.27	41.51	55.19	681.35	84.78	152.5	52.06	27.06	74.65	66.62	123.58	103.94	17.45	14.84	22.21	29.1
COG0124	Histidyl-tRNA synthetase	646.05	693.94	776.11	676.76	803.24	880.18	683.88	749.98	799.03	747.54	581.98	839.78	866.65	921.71	564.13	773.94	774.79	828.53	773.33	726.54	742.09	811.41	772.49	594.72	772.17	684.55	788.18	790.93	681.29	730.25	826.61	727.86	811.5	739.12	750.34	964.26	889.1	774.91	806.66	499.87	579.84	838.15	849.58	728.21	745.87	602.49	785.05	821.7
COG0125	Thymidylate kinase	1095.39	439.15	749.99	676.22	744.93	799.92	605.99	725.74	735.56	723.61	600.12	669.87	295.91	907.83	1194.97	428.77	431.31	341.93	436.85	527.79	850.67	270.06	575.56	1104.26	559.27	342.2	433.15	528.47	417.94	572.11	631.09	689.5	543.66	461.3	451.7	744.66	528.51	334.42	350.53	198.29	265.57	481.02	341.23	593.54	560.83	418.09	289.81	369.51
COG0126	3-phosphoglycerate kinase	640.96	693.14	774.3	674.69	800.12	879.52	682.43	749.24	793.73	744.26	574.69	838.74	860.18	918.35	561.92	773.18	773.81	822.3	772.3	726.12	738.86	808.42	770.59	591.45	770.58	683.61	785.6	785.09	678.26	728.82	798.22	724.97	805.86	733.51	736.22	925.57	879.75	772.4	802.89	494.31	574.97	833.54	783.38	688.15	742.24	600.21	777.56	813.42
COG0127	Inosine/xanthosine triphosphate pyrophosphatase, all-alpha NTP-PPase family	636.62	692.67	773.85	684.43	798.83	877.71	680.98	748.1	791.72	744.39	580.67	837.39	855.49	915.55	558.02	761.52	768.08	798.09	756.15	710.86	701.45	791.46	764.24	581.56	746.27	666.22	765.74	770.59	671.84	723.62	758.93	717.1	740.36	729.8	732.88	922.38	868.87	766.77	753.86	491.62	573.01	829.43	781.19	674.2	739.45	598.36	772.86	769.96
COG0128	5-enolpyruvylshikimate-3-phosphate synthase	641.17	692.91	783.75	644.99	832.66	888.57	748.54	803.03	778.57	763.14	569.16	791.73	860.54	923.79	568.83	767.06	759.73	821.85	775.77	722.43	739.1	800.53	767.98	590.94	753.96	682.98	776.06	785.63	688.03	726.34	804.25	729.57	826.96	733.33	728.77	919.71	857.31	771.62	800.95	495.04	575.28	837.17	781.52	687.61	749.37	599.29	776.09	813.69
COG0129	Dihydroxyacid dehydratase/phosphogluconate dehydratase	1248.53	688.47	2073.63	1367.61	1975.57	2247.06	1560.64	1970.88	1579.48	1381.09	643.93	1388.08	900.92	2221.18	1284.01	808.19	822.94	936.3	893.78	1068.34	1032.53	833.6	951.49	1252.1	925.81	704.55	846.67	962.01	821.37	1000.62	969.01	990.08	849.28	861.15	770.38	1767.19	1215.99	778.9	846.12	502.93	689.04	969.17	769.98	906.23	976.27	631	846.49	856.3
COG0130	tRNA U55 pseudouridine synthase TruB, may also work on U342 of tmRNA	534.66	588.4	761.9	650.24	765.66	853.08	664.98	742.76	757.97	711.71	566.58	826.4	601.99	889.2	515.45	651.74	493.25	756.99	713.12	705.42	715.36	617.41	716.05	520.5	710.98	552.13	629.16	686.06	583.38	697.06	716.19	585.08	696.25	491.41	523.93	699.94	733.45	431.2	462.8	265.64	316.67	513.24	400.02	561.26	498.94	492.41	363.11	501.61
COG0131	Imidazoleglycerol phosphate dehydratase HisB	602.45	657.88	757.26	513.72	783.53	860.3	664.52	735.81	709.22	690.96	190.69	784.06	827.45	896.94	542.93	677.44	612.82	779.95	736.69	678.84	572.93	743.78	751	568.52	714.4	627.78	700.94	719.29	645.63	669.53	723.66	695.87	724.54	688.38	691.69	871.27	787.43	738.7	707.67	467.64	527.06	776	776.12	661.92	716.69	577.17	761.78	759.18
COG0132	Dethiobiotin synthetase	753.46	95.03	702.88	470.22	682.57	759.71	521.18	651.77	472.3	584.09	113.63	147.23	310.14	732.28	792.37	156.17	241.99	251.96	217.3	408	448.83	222.42	341.71	758.44	313.14	129.86	231.13	358.18	330.02	333.71	351.35	478.92	232.71	292.1	244.51	535.92	283.31	363.23	403.26	172.14	247.56	333.4	454.67	456.15	485.32	159.38	495.11	377.11
COG0133	Tryptophan synthase beta chain	574.68	641.33	777.37	595.59	787.23	855.67	666.76	737.22	750.48	718.28	468.66	674.14	780.63	904.74	536.64	657.71	607.33	756.89	708.47	652.74	552.45	709.97	708.28	550.38	698.41	597.22	664.72	696.13	623.78	666.72	688.37	642.21	642.61	589.67	616.53	897	688.25	726.03	669.18	437.49	488.16	705.93	656.83	639.2	673.98	552.05	718.47	675.56
COG0134	Indole-3-glycerol phosphate synthase	568.1	650.71	754.14	519.55	775.03	838.72	645.76	727.13	711.6	684.35	175.39	585.19	758.23	887.22	516.17	642.5	593.39	742.08	682.28	627.88	504.5	691.64	435.41	542.07	419.45	608.91	654.67	683.38	600.92	524.43	639.26	509.88	631.59	562.54	622.6	832.11	674.23	680.6	633.65	435.07	498.15	580.3	604.7	565.07	625.84	513.65	708.05	666.84
COG0135	Phosphoribosylanthranilate isomerase	249.75	640.84	721.84	467.58	732.75	805.49	581.44	675.61	606.98	621.79	132.09	528.91	760.02	856.5	143.63	574.82	555.55	668.5	631.7	458.95	331.19	693.01	343.1	205.46	334.75	585.13	624.18	556.55	501.79	392.46	555.14	348.92	576.26	475.28	584.58	820.36	633.64	685.49	627.37	403.3	465.95	557.57	596.62	445.46	527.19	511.6	678.77	655.02
COG0136	Aspartate-semialdehyde dehydrogenase	956.36	704.08	802.85	734.69	852.68	916.69	787.62	830.82	843.7	799.57	613.49	895.34	870.04	938.23	923.79	797.23	789.71	915.64	836.83	915.6	917.3	826.25	921.14	929.43	927.68	700.88	816.91	920.78	849.65	882.86	886.62	917.72	819.37	769.32	745.78	1053.64	907.32	776.02	809.67	498.65	586.92	845.65	785.47	829.27	848.67	617.05	806.94	819.74
COG0137	Argininosuccinate synthase	635.44	665.21	768.27	610.27	793.94	872.93	676.33	744.53	773.89	732.99	558.96	789.78	841.71	912.19	557.66	761.03	758.25	815.27	765.84	711.92	721.13	778.1	765.37	585.79	763.54	656.37	761.3	780.08	674.46	708.99	784.09	717.38	791.17	713.78	731.84	912.99	855.32	767.95	798.54	481.3	567.47	829.03	781.07	682.2	739.73	596.23	771.26	806.37
COG0138	AICAR transformylase/IMP cyclohydrolase PurH	496.98	80.16	738.88	617.98	734.95	777.69	573.73	696.79	689.18	704.59	519.61	387.47	348.19	886.18	450.22	260.94	401.18	226.5	204.85	287.94	464.48	243.85	470.63	446.36	501.44	164.52	319.05	321.46	284.61	387.09	383.65	510.52	395.92	446.36	314.2	812.12	370.7	476.69	497.21	162.6	265.41	560.88	465.97	374.07	446.27	185.49	504.96	468.16
COG0139	Phosphoribosyl-AMP cyclohydrolase	597.03	657.29	773.21	544.44	817.8	872.04	728.45	792.93	723.33	721.62	192.23	783.25	822.02	908.78	545.23	692.06	712.79	751.64	718.33	673.13	562.16	729.95	747.58	563.2	713.13	607.5	690.84	702.38	640.44	670.21	706.47	685.21	715.78	695.21	694.2	880.38	785.14	737.69	730.99	469.77	534.01	811.9	777.22	654.04	711.25	573.45	753.06	755.07
COG0140	Phosphoribosyl-ATP pyrophosphohydrolase	56.87	279.46	655.65	410.05	623.02	704.04	473.73	639.47	433.1	360.35	74.67	335.28	101.76	694.74	37.91	99.78	75.92	63.82	76.21	62.6	119.67	66.97	313.54	37.69	318.64	129.17	90.35	66.29	70.41	183.45	180.92	180.59	137.07	89.86	66.59	547.23	166.49	129.04	99.36	25.52	53.33	217.76	83.72	81.67	80.97	60.47	48.1	86.85
COG0141	Histidinol dehydrogenase	603.17	658.06	760.62	516.85	787.6	861.74	667.71	738.18	722.32	693.87	195.88	814.33	831.74	902.15	549.01	741.95	722.37	783.35	739.21	679.14	573.63	745.54	751.45	568.98	715.15	635.65	720.39	732.83	652.36	670.13	729.03	697.75	728.78	696.51	703.91	884.84	806.9	744.8	734.06	473.39	542.79	817.15	778.98	666.2	719.99	577.93	763.02	762.56
COG0142	Geranylgeranyl pyrophosphate synthase	1155.93	859.85	1546.17	1287.36	1574.95	1653.28	1262.88	1461.49	1530.83	1501.33	1136.59	1013.09	1214	1847.07	996.28	999.88	1105.28	994.98	915.13	947.08	1170.51	1063.56	939.46	1021.69	949.15	878.71	1028.99	1091.36	906.4	918.86	1069.92	1048.23	1001.57	1090.39	1030.08	1749.16	1118.33	1272.62	1200.26	793.9	902.05	1220.26	1185.37	1005.07	1113.25	736.86	1250.53	1157.12
COG0143	Methionyl-tRNA synthetase	647.19	695.73	775.67	677.93	801.81	883.86	689.15	753.28	800.03	748.12	588.22	893.52	881.21	920.73	573.35	782.34	781.94	848.34	790.06	739.44	784.49	829.13	784.86	602.15	789.48	699.53	822.14	805.21	696.1	738.58	876.4	748.22	874.74	743.39	746.32	927.14	920.34	778.64	808.81	498.58	577.3	856.52	787.8	710.15	760.72	602.5	783.71	849.53
COG0144	16S rRNA C967 or C1407 C5-methylase, RsmB/RsmF family	1086.71	1129.09	835.92	882.13	895.42	989.61	819.11	827.83	1020.33	1022.29	992.97	1451.56	1289.81	1010.47	1006.25	1139.83	1051.47	1430.5	1269.01	1180.87	1176.44	1277.52	850.05	1034.97	831.32	1053.19	1145.31	1307.35	1097.39	1003.64	1274.42	942.59	1174.3	871.03	914.12	1331.39	1351.61	1006.69	1082.75	604.09	709.6	917.45	997.19	1056.09	1027.58	754.41	981.23	1105.69
COG0145	N-methylhydantoinase A/oxoprolinase/acetone carboxylase, beta subunit	20.02	18.25	1232.67	699.06	1094.67	1331.54	739.72	1133.52	673.28	578.9	74.73	198.37	65.31	1239.08	13.59	57.2	41.5	31.45	31.27	22.72	44.09	46.57	20.51	14.8	22.92	25.59	37.4	30.61	24.56	22.99	51.91	22.07	27.73	26.25	41.22	380.75	152.29	21.42	32.28	23.97	64.94	39.94	76.74	52.75	22.61	13.97	26.06	32.88
COG0146	N-methylhydantoinase B/oxoprolinase/acetone carboxylase, alpha subunit	13.12	3.87	645.23	380.93	599.71	678.4	430.25	608.75	469.05	485.16	37.9	30.8	23.21	694.73	0.34	0.97	2.16	1.43	5.47	3.53	5.16	4.13	0.82	1.08	1.28	2.22	4.26	0.81	4.57	3.51	1.81	0.68	0.97	7.25	12.63	521.28	38.11	57.7	6.82	6.99	23.79	20.56	3.95	0.6	0.99	0.71	0.33	0.59
COG0147	Anthranilate/para-aminobenzoate synthases component I	1216.9	650.78	2050.57	1345.59	1930.51	2205.56	1443.82	1885.81	1476.54	1550.89	581.53	767.58	801.12	2211.72	1249.5	699.99	657.61	889.16	829.98	862.68	948.49	737.87	845.65	1225.86	833.95	644.04	748.52	915.18	766.08	834.11	888.98	910.26	754.65	616	632.59	1162.95	769.04	744.17	705.28	452.57	529.18	735.21	614	807.48	887.64	561.06	773.57	756.77
COG0148	Enolase	665.8	811.13	787.45	683.77	820.3	908.98	715.06	765.17	839.68	756.38	596.39	954.02	1023.38	925.23	587.56	944.29	833.78	1193.78	1003	823.04	852.78	1007.74	908.32	630.92	860.43	819.71	889.04	1030.83	804.7	787.9	922.29	760.47	917.71	755.37	749.52	949.43	962.11	819.88	864.49	526.16	580.67	865.58	819.57	788.05	826.7	636.52	835.23	909.12
COG0149	Triosephosphate isomerase	639.34	695.61	777.38	685.4	802.37	888.71	695.22	751.96	807.34	752.86	599.82	1022.85	858.56	920.26	561.86	777.86	791.04	827.02	780.99	739.24	781.82	814.57	784.42	593.87	794.19	691.82	801.48	783.96	678.33	743.1	783.31	724.84	803.76	735.35	732.09	932.11	984.38	772.51	804.55	490.93	571.95	834.86	724.95	651.64	741.05	604.05	774.05	809.58
COG0150	Phosphoribosylaminoimidazole (AIR) synthetase	640.62	692.24	771.7	649.99	795.81	876.42	678.9	746.65	779.05	739.59	577.91	884.2	859.07	906.95	561.17	771.19	772.01	821.56	768.04	723.93	738.37	802.27	769.63	591.2	769.36	682.72	784.23	784.28	674.51	726.91	797.36	724.62	803.79	734.09	735.28	924.95	903.35	772.46	802.7	494.15	575.11	833.55	783.06	686.67	739.75	596.98	776	806.8
COG0151	Phosphoribosylamine-glycine ligase	640.57	692.17	771.73	649.83	796.44	876.33	678.95	746.55	778.05	740.91	573.82	837.33	858.91	912.39	561.16	771.19	771.96	820.86	767.63	723.5	737.22	801.97	768.73	591.02	768.67	682.41	783.89	783.98	674.34	726.76	796.97	724.16	803.73	733.31	734.54	924.53	878.38	771.82	802.25	493.81	574.87	833.06	782.8	686.11	739.44	596.89	775.37	806.47
COG0152	Phosphoribosylaminoimidazole-succinocarboxamide synthase	640.72	692.32	772.57	650.33	798.58	876.63	681.25	748.03	786.94	740.34	578.71	888.36	859.4	914.76	548.78	767.7	768.1	821.79	767.7	721.54	741.79	800.38	770.02	590.89	755.7	682.77	784.56	784.3	672.81	724.12	797.83	719.98	784.97	733.55	735.52	930.71	905.94	772.56	803.22	494.31	575.21	833.88	783.23	686.83	739.58	596.3	776.24	806.47
COG0153	Galactokinase	605.69	619.22	687.7	590.28	673.81	830.69	535.76	649.39	578.73	484.34	512.5	645.11	783.82	734.25	533.45	685.13	719.54	789.51	736.15	707.59	706.17	775.28	734.52	573.89	753.1	621.77	707.57	743.9	625.78	704.78	685.73	683.27	678.57	603.09	600.53	288.56	715.2	631.97	723.88	442.58	483.1	706.46	624.63	590.01	696.04	565.93	723.86	732.65
COG0154	Asp-tRNAAsn/Glu-tRNAGln amidotransferase A subunit or related amidase	254.17	582.22	6408.3	3805.36	5751.19	6801.39	3981.85	5813.02	3821.05	3610.72	1056.05	778.97	596.16	6603.16	140.07	590.71	440.73	665.35	631.9	507.15	568.65	557.24	639.2	171.03	645.19	493.3	547.02	579.48	534.54	544.15	548.14	436.71	522.48	438.11	503.4	1970.91	686.54	494.25	392.84	248.64	450.92	604.55	376.41	422.94	365.35	449.59	303.94	379.68
COG0155	Sulfite reductase, beta subunit (hemoprotein)	353.52	63.45	1322.61	801.94	1213.87	1391.76	893.66	1242.73	815.22	1042.93	124.19	137.29	117.42	1359.77	392.38	94.92	68.75	148.28	113.67	231.63	279.31	87.45	142.78	366.52	137.65	71.84	110.7	183.52	151.05	184.57	263.25	211.83	178.41	107.08	86.27	990.65	194.84	92.62	106.18	49.88	89.83	81	144.1	273.56	161.54	56.04	72.34	119.68
COG0156	7-keto-8-aminopelargonate synthetase or related enzyme	1319.11	217.31	796.53	604.71	859.41	842.4	671.11	748.51	845.19	774.6	205.85	228.79	905.35	1004.31	1248.89	408.73	829.41	419.72	372.85	467.78	653.38	600.46	446.44	1230.11	448.08	366.12	604.71	649.45	549.79	416.82	587.33	887.72	541.39	942.88	723.79	1464.36	648.79	1144.71	1122.01	564.78	750.48	1033.31	1233.35	842.84	1086.44	367.35	1374.03	1047.24
COG0157	Nicotinate-nucleotide pyrophosphorylase	882.55	630.18	753.7	502.38	774.34	840.53	643.33	724.37	705.62	663.99	174.05	430.29	793.11	899.11	886.86	673.12	669.73	769.94	743.52	650.69	682.37	720.01	736.33	872.86	707.2	615.99	687.98	768.46	639.72	638.56	692.49	751.27	622.05	595.45	614.05	1019.89	630.25	765.34	674.75	452.66	535.96	775.68	619.92	654.91	783.18	542.07	731.6	689.4
COG0158	Fructose-1,6-bisphosphatase	328.67	17	77.4	95.98	98.4	50.95	148.1	110.76	121.97	253.14	73.3	183.45	55.84	95.39	370.37	26.03	19.67	73.29	66.2	178.29	179.95	26.98	100.89	339.77	91.22	19.58	39.32	124.22	125.14	145.06	126.92	157.27	23.58	57.05	37.49	606.75	81.49	98.51	38.6	21.19	58.17	64.11	105.78	167.99	119.81	26.79	38.88	23.17
COG0159	Tryptophan synthase alpha chain	573.65	645.57	754.71	520.73	780.18	849.84	653.86	727.99	714.41	684.58	181.19	702.41	778.8	894.84	522.2	661.08	609.48	756.58	710.37	653.31	551.19	706.27	712.6	550.5	700.16	605.05	672.9	696.64	624.93	665.51	687.68	640.8	648.96	580.9	647.36	845.31	715.36	731.12	670.41	440.02	504.32	720.18	658.36	608.44	674.52	552.91	724.35	686.97
COG0160	4-aminobutyrate aminotransferase or related aminotransferase	685.18	287.03	2597.58	1570.34	2365.77	2749.93	1777.57	2491.45	1485.98	1392.44	199.33	142.12	95.65	2605.91	732.38	58.13	43.22	215.21	167.26	263.22	404.78	73.72	325.52	696.42	342.95	128.47	104.88	301.33	373.85	220.89	260.37	410.15	99.14	97.86	53.12	541.74	115.09	78.62	54.24	47.92	67.76	67.53	28.62	303.86	229.9	34.81	75.3	59.56
COG0161	Adenosylmethionine-8-amino-7-oxononanoate aminotransferase	502.63	140.21	2035.54	1233.39	1913.79	2124.75	1434.31	1937.24	1322.51	1116.09	167.56	97.59	468.99	2114.63	449.88	259.96	345.86	249.39	294.98	410.94	311	286.13	269.77	445.97	242.42	184.34	328.55	306.25	328.76	325.59	332.86	366.06	303.96	314.07	444.82	1701	376.17	705.02	506.62	252.01	370.91	435.09	517.2	391.94	458.32	409.97	542.32	442.42
COG0162	Tyrosyl-tRNA synthetase	646.84	694.11	778.33	683.33	803.56	883.55	689.71	757.55	800.9	750.18	585.87	841.25	874.59	918.9	566.52	785.86	780.35	848.83	787.26	739.96	780.24	825.85	780.44	601.08	785.67	700.14	811.66	805.63	687.72	738.58	873.71	736.48	869.08	737.7	740.59	935.95	886.93	776.23	806.42	496.77	576.42	835.26	787.97	711.18	746.67	603.65	783.34	852.21
COG0163	3-polyprenyl-4-hydroxybenzoate decarboxylase	653.31	33.62	60.48	113.43	112.32	65.01	164.94	119.89	157.03	272.83	112.95	258.15	107.36	133.17	753.78	126.03	178.46	169.38	158.43	377.59	395.08	82.99	212.44	688.12	207.17	73.45	142.72	271.93	251.31	302.91	250.26	347.15	151.02	188.09	87.91	574.95	183.73	93.48	100.28	64.95	97.79	146.44	38.44	275.21	241.85	50.17	99.67	115.21
COG0164	Ribonuclease HII	640.9	693.09	774.17	670.22	798.95	879.28	682.05	748.79	792.38	743.34	574.63	838.74	860.15	912.87	561.89	773.12	773.83	822.37	772.3	726.14	738.76	808.35	770.59	591.44	770.52	683.6	785.67	785.12	678.25	729.08	798.22	724.98	805.89	734.15	736	924.71	879.76	772.34	802.9	494.31	574.97	833.54	783.37	688.12	742.23	600.27	777.56	813.45
COG0165	Argininosuccinate lyase	643.42	687.75	782.35	618.75	815.56	884.36	687.03	753.73	808.46	751.63	582.99	1285.47	891.62	921.87	568.94	763.91	764.69	854.62	766.89	719.73	754.67	795.83	786.16	601.46	765.62	665.34	780.56	828.3	691.74	726.32	1064.49	729.54	821.91	747.43	783.84	958.89	981.91	1022.69	906.79	512.47	638.29	925.94	1175.84	964.52	766.15	655.39	809	840.31
COG0166	Glucose-6-phosphate isomerase	643.97	693.64	773.47	671.93	798.39	879.3	680.3	746.23	795.81	742.98	581.15	837.05	871.92	909.59	553.98	776.03	776.96	842.8	782.46	734.57	771.03	821.33	777.53	597.53	780.29	691.83	806.74	801.09	683.97	735	854.4	726.97	831.2	735.68	738.55	924.82	881.56	775.07	805.15	495.47	575.47	832.89	787.2	706.46	744.23	601.88	779.75	840.73
COG0167	Dihydroorotate dehydrogenase	1113.11	747.86	818.42	834.07	898.28	950.72	830.52	840.92	916.9	876.77	938.48	1196.65	1269.17	982.61	998.3	1008.39	1371.81	1022	943.84	969.05	1077.28	1066.86	1411.22	1026.43	1409.2	812.38	1087.78	1080.78	866.41	1183.53	1077.25	1209.43	1020.88	1194.12	1040.5	1152.18	1170.76	1219.61	1216.09	658.12	821.53	1496.69	1193.23	995.38	1219.73	760.01	1272.66	1244.9
COG0168	Trk-type K+ transport system, membrane component	1253.72	1304.3	194.92	382.12	354.22	378.14	506.98	283.68	501.36	571.1	774.96	1649.89	1683.73	241.31	1087.53	1412.71	1557.09	1659.57	1523.59	1303.6	1439.23	1578.36	1296.32	1168.53	1269.5	1264.24	1520.12	1577.79	1246.58	1211.6	1547.77	1202.76	1429.19	1292.8	1386.28	1101.42	1745.08	1450.45	1515.34	847.33	969.83	1335.28	1553.07	1332.61	1410.93	1167.16	1541.24	1547.77
COG0169	Shikimate 5-dehydrogenase	978.76	730.47	2620.12	1686.37	2440.27	2907	1820.93	2433.92	1634.22	1618.11	658.54	938.05	945.78	2687.8	947.58	817.01	824	1037.61	927.09	1146.32	1028.05	900.79	1224.56	967.42	1176.19	746.98	899.24	1006.09	1027.3	1063.74	1028.98	1039.06	901.84	812.03	764.53	1073.71	954.89	789	838.73	505.55	599.68	891.06	803.3	917.86	892.06	646.74	838.54	898.24
COG0170	Dolichol kinase	0.14	0.1	5.49	12.44	9.52	5.52	15.07	12.28	12.94	173.48	5.49	0.18	0.09	15.55	10.26	0	0.01	0.01	0	0.09	0.01	0	0.07	0.27	0.03	0.01	0.04	0.01	0.38	0.04	0.03	4.65	18.97	0.37	0.41	0.13	0.07	0.21	0.02	0.06	0.07	0.27	0.01	0	0.11	0	0.1	0.35
COG0171	NH3-dependent NAD+ synthetase	643.5	694.7	778.48	674.72	804.57	879.17	689.29	756.67	806.35	746.64	577.95	838.72	866.54	923.91	569.09	833.23	884	825.24	775.55	726.95	739.95	810.96	771.21	593.65	773.34	693.75	808.9	798.65	685.93	730.71	805.98	729.88	817.03	797.22	758.21	969.32	887.79	781.38	837.52	504.92	597.97	893.08	792.57	693.9	748.29	602.74	784.93	841.5
COG0172	Seryl-tRNA synthetase	640.93	693.09	774.68	670.15	799.55	879.61	682.19	749.09	792.68	743.93	575.26	841.27	860.15	916.94	561.91	773.12	773.83	822.62	772.3	726.24	738.75	808.35	770.6	591.44	770.51	683.59	785.58	785.4	678.25	729.11	798.24	724.98	805.89	734.1	735.95	924.85	882.32	772.31	802.87	494.32	574.96	833.49	783.37	688.76	742.26	600.34	777.62	813.5
COG0173	Aspartyl-tRNA synthetase	681.74	953.69	775.57	669.2	801.72	885.77	692.69	746.89	799.59	744.22	579.04	895.49	907.03	907.61	563.81	854.77	831.4	876.7	821.48	760.9	778.86	855.59	792.44	613.56	797.11	807.02	851.79	845.94	719.66	776.35	879.19	764.6	834.35	760.61	767.6	930.87	937.49	797.6	849.71	505.2	588.53	866.11	797.79	715.48	766.96	616.07	810.46	838.08
COG0174	Glutamine synthetase	909.22	374.7	2734.7	1872.05	2617.61	2942.02	2093.27	2680.59	1936.75	1944.62	699.51	999.18	809.34	2871.76	897.11	709.6	684.84	887.97	809.84	768.77	956.78	736.12	1119.73	903	1114.16	542.05	781.26	874.32	755.98	877.98	880.58	952.56	770.94	704.6	718.21	1912.28	917.63	837.46	755.77	361.99	446.07	865.76	749.59	767.2	809.58	611.87	778.6	766.38
COG0175	3'-phosphoadenosine 5'-phosphosulfate sulfotransferase (PAPS reductase)/FAD synthetase or related enzyme	825.61	224.64	2598.95	1509.35	2358.44	2789.87	1655.15	2358.54	1572.56	1511.6	232.02	610.89	689.7	2688.39	843.24	343.22	397.07	666.84	552.78	601.53	574.78	555.46	463.64	821.69	392.22	306.57	435.01	656.13	570.92	487.32	502.31	591.25	409.02	409.48	421.68	1314.09	635.07	570.07	509.95	238.68	343.02	463.3	575.21	654.07	655.99	276.77	620.2	512.1
COG0176	Transaldolase	1481.93	310.26	775.69	689.14	808.76	896.8	706.43	765.55	804.63	954.19	600.78	984.32	754.55	916.4	1617.27	791.04	785.82	1000.59	890.39	1082.62	1203.64	729.13	973.63	1551	969.84	542.1	782.18	1062.49	855.09	984.24	1045.12	1088.55	812.77	669.47	602.42	840.49	817.41	681.37	775.8	321.77	396.59	681.92	720.15	1005.64	947.72	612.02	785.69	777.85
COG0177	Endonuclease III	652.41	699.55	776.1	658.09	807.33	887.26	694.98	754.08	797.07	743.51	591.44	1054.34	902.83	930.86	580.48	795.33	814.57	845.51	810.19	757.75	779.07	848.42	789.59	601.95	812.34	703.04	824.77	803.35	708.19	758.72	827.72	743.05	849.24	743.96	751.14	926.78	1008.62	780.99	820.09	501.02	579.7	854.96	794	701.61	762.1	616.22	791.8	850.2
COG0178	Excinuclease UvrABC ATPase subunit	777.5	944.19	1444.1	1116.72	1452.27	1621.98	1178.79	1402.7	1311.13	1140.09	652.9	1329.18	1309.7	1655.64	651.31	1096.93	1130.24	1253.68	1072.3	846.91	893.22	1190.09	1175.11	706.9	1155.63	961.45	1052.13	1141.7	936.54	959.68	1055.66	1094.86	1071.58	1141.12	1051.05	1402.5	1226.25	1236.52	1244.23	793.44	913.83	1435.4	1395.01	1062.44	1141.32	777.58	1287.43	1229.77
COG0179	2-keto-4-pentenoate hydratase/2-oxohepta-3-ene-1,7-dioic acid hydratase (catechol pathway)	483.93	216.64	2679.47	1632.13	2505.28	2818.23	1825.91	2512.27	1878.03	1712.15	266.71	550.96	361.39	2913.41	434.8	255.61	373.17	254.99	206.99	698.73	328.03	266.11	574.17	438.39	582.26	233.62	316.53	323.51	400.71	693.26	345.39	552.65	259.08	498.55	385.88	1774.1	529.2	507.11	415.29	321.4	500.37	652.12	363.14	437.18	413.04	178.02	428.4	369.49
COG0180	Tryptophanyl-tRNA synthetase	646.68	696.56	776.05	677.23	800.45	886.46	690.65	753.89	815.52	750.79	585.39	840.14	874.81	927.07	566.07	777.37	778.44	877.1	795	892.85	783	827.06	838	604.5	851.17	696.07	817.98	829.16	757.23	861.49	879.38	778.7	857.12	747.03	741.93	925.87	887.54	775.4	805.6	496.2	571.94	832.19	787.67	740.09	748.04	611.84	784.77	843.59
COG0181	Porphobilinogen deaminase	413.32	201.32	739.85	485.29	728.64	791.54	594.64	710.27	674.4	645.12	154.43	491.65	374.05	878.89	453.56	422.01	262.4	601.67	459.73	397.86	444.21	393.57	310.81	434.19	298.5	315.03	370.55	515.27	384.2	318.38	485.66	330.31	465.72	199.98	186.1	651.73	426.77	225.42	264.76	130.09	169.54	202.63	218.26	409.93	300.97	135.61	197.24	313.62
COG0182	Methylthioribose-1-phosphate isomerase (methionine salvage pathway), a paralog of eIF-2B alpha subunit	50.62	92.76	52.99	75.9	112.21	52.27	142.87	92.79	180.41	257.46	51.74	354.65	112.16	182.44	34.69	100.42	74.03	74.59	64.72	46.6	74.28	59.67	120.79	34.06	100.09	86.52	122.58	73.09	140.73	48.92	139.21	103.72	177.38	191.35	167.75	202.2	262.31	156.72	98.13	61.05	82.28	144.46	221.05	144.33	87.32	53.47	107.15	144.35
COG0183	Acetyl-CoA acetyltransferase	1757.44	333.86	6689.28	4082.53	6136.85	6947.48	4480.69	6250.98	4306.55	3622.94	959.27	1138.95	569	6980.44	1890.74	563.78	440.5	932.64	810.89	1020.34	1271.07	527.05	769.4	1798.56	774.75	431.3	584.27	1042.72	1005.07	800.32	758.87	1015.23	595.53	520.9	570.31	3806.05	1003.54	533.1	386.81	248.93	545.75	489.13	308.07	885.3	769.59	427.44	367.4	402.59
COG0184	Ribosomal protein S15P/S13E	640.88	693.09	774	670.16	798.96	879.26	681.65	748.87	792.33	743.44	574.66	838.74	860.14	913.08	561.89	773.12	773.83	822.29	772.28	726.14	738.76	808.35	770.59	591.44	770.52	683.6	785.59	785.12	678.25	729.07	798.21	724.98	805.89	734.11	735.97	924.63	879.75	772.34	802.85	494.31	574.91	833.54	783.35	688.12	742.23	600.27	777.56	813.35
COG0185	Ribosomal protein S19	640.89	693.13	774.24	674.18	799.51	879.36	681.89	748.88	793.1	743.98	572.89	838.74	860.14	916.2	561.9	773.13	773.83	822.29	772.3	726.19	738.76	808.41	770.59	591.44	770.52	683.6	785.59	785.12	678.25	729.11	798.22	724.98	805.89	734.15	736.22	924.71	879.68	772.38	802.9	494.31	574.96	833.54	783.37	688.12	742.23	600.27	777.56	813.41
COG0186	Ribosomal protein S17	640.69	692.55	774.17	674.11	799.47	878.98	681.61	748.91	792.89	743.87	572.84	838.47	859.15	916.15	561.76	772.22	772.86	820.9	767.59	723.61	737.45	806.89	768.98	591.05	768.78	682.26	784	784.08	674.26	726.71	796.97	724.43	803.54	733.38	735.02	924.68	879.24	772.15	802.29	494.01	574.91	833.3	782.8	686.56	739.48	597.05	775.94	806.7
COG0187	DNA gyrase/topoisomerase IV, subunit B	1256.39	1324.71	916.73	975.09	1016.34	1065	977.45	940.52	1184.56	1020.55	1106.95	1524.27	1680.82	1116.88	1080.48	1439.85	1493.79	1589.4	1489.22	1405.99	1378.15	1571.94	1236.19	1154.67	1225.32	1309.48	1516.54	1524.3	1316.98	1307.19	1501.43	1279.04	1471.23	1390.32	1427.49	1790.76	1630.7	1507.61	1502.42	935.04	1101.63	1505.39	1487.71	1305.76	1411.29	1159.4	1513.16	1544.38
COG0188	DNA gyrase/topoisomerase IV, subunit A	1198.72	1263.34	914.28	976.7	997.33	1059.53	990.17	948.16	1174.36	1176.89	1112.67	1649.23	1581.69	1103.07	1064.62	1427.51	1481.97	1588.85	1477.14	1412.43	1408	1509.64	1489.7	1119.71	1467.93	1230.89	1465.41	1511.55	1277.64	1417.16	1464.59	1289.79	1404.94	1281.36	1326.58	1705.85	1553.52	1269.32	1283.26	761.9	934.78	1478.37	1212.36	1264.88	1320.02	1119.24	1212.23	1357.94
COG0189	Glutathione synthase/RimK-type ligase, ATP-grasp superfamily	664.43	25.76	745.9	546.24	757.22	763.83	690.12	805.17	603.64	841.43	136	114.99	98.14	851.25	735.83	57.9	159.02	182.24	129.71	353.18	355.88	54.16	211.21	682.28	188.75	42.02	103.58	291.44	232.06	281.97	191.31	310.75	58.67	103.64	93.57	1048.42	102.86	147.8	68.78	36.52	75.88	86.87	46.42	291.29	254.15	50.32	104.26	58.69
COG0190	5,10-methylene-tetrahydrofolate dehydrogenase/Methenyl tetrahydrofolate cyclohydrolase	640.96	693.1	774.8	670.64	801.92	880.01	681.63	749.83	794.55	745.59	579.53	898.54	860.2	924.34	551.69	773.17	773.91	822.56	772.32	726.22	738.83	808.39	770.53	591.17	770.55	683.65	785.59	785.35	677.89	729.12	798.27	720.42	787.25	734.14	736.87	927.82	909.37	772.98	803.31	494.73	575.49	833.82	783.79	688.54	742.21	600.28	777.53	813.18
COG0191	Fructose/tagatose bisphosphate aldolase	1944.02	781.98	793.87	748.35	840.57	1000.51	793.68	798.47	790.7	842.96	818.16	2171.24	1145.57	833.72	2074.05	987.7	1091.63	1242.97	1207.98	1325.9	1801.68	1117.37	1440.78	2003.33	1426.5	891.83	1157.51	1332.98	1207.9	1193.85	1378.42	1465.13	1054.35	1027.5	868.24	979.01	1679.51	846.53	1004.29	575.49	661.16	1086.07	850.79	1227.06	1306.17	722.98	986.64	1080.94
COG0192	S-adenosylmethionine synthetase	662.81	709.35	776.17	675.19	810.72	896.32	694.52	747.61	799.67	748.95	596.49	1059.94	911.55	914.75	565.17	798.05	807.58	857.25	817.79	763.89	825.62	856.19	875.28	609.98	840.39	719.97	838.53	804.87	703.17	752.66	850.86	744.16	844.35	770.9	795.99	937.99	1034.75	839.35	831.14	505.38	599.74	873.84	800.61	708.39	768.13	617.62	804.66	871.42
COG0193	Peptidyl-tRNA hydrolase	640.93	693.13	772.83	672.35	797.14	879.75	681.62	745.49	791.55	745.43	572.73	838.74	860.15	907.53	551.71	773.12	773.81	822.33	772.32	726.16	738.83	808.42	770.53	591.19	770.54	683.6	785.52	785.11	677.89	729.1	798.22	720.37	786.95	734.1	736.08	924.72	879.81	772.38	802.9	494.31	574.9	833.27	783.38	688.12	742.12	600.28	777.54	813.07
COG0194	Guanylate kinase	704.87	854.72	797.55	750.46	833.66	946.46	756.97	776.47	869.02	774.94	617.45	1049.89	1181.62	921.95	610.88	1088.79	967.04	1319.99	1142.73	948.12	958.9	1188.82	994.63	669.18	998.57	926.77	1045.16	1138.03	909.56	897.22	1059.79	834.34	1017.46	853.5	839.34	950.56	1101.28	879.35	948.82	563.51	651.56	931.9	849.17	844.93	882.77	691.69	896.46	1000.11
COG0195	Transcription antitermination factor NusA, contains S1 and KH domains	640.69	692.55	774.48	674.5	799.73	879.11	682.27	749.13	794.47	743.94	574.59	837.89	859.22	918.15	561.76	772.26	772.86	821.23	767.73	723.61	737.54	807.1	769.01	591.05	768.79	682.45	784.14	784.14	674.37	726.77	797.06	724.39	803.76	733.37	734.98	924.68	878.79	772.17	802.29	494.01	574.92	833.29	782.81	686.61	739.59	597.05	775.9	806.88
COG0196	FAD synthase	639.82	692.5	772	666.95	795.53	878.57	677.02	743.42	788.27	742.06	572.64	839.03	854.52	905.86	545.45	708.72	664.29	818.62	769.19	725.67	738.11	806.09	770.04	590.43	769.47	675.37	765.13	770.96	670.12	728.12	792.45	717.56	780.61	720.86	721.85	901.88	874.66	765.15	777	488.03	557.33	781.91	779.59	683.78	738.55	599.45	773.98	807.6
COG0197	Ribosomal protein L16/L10AE	640.69	692.54	774.11	673.26	799.39	879.01	681.6	748.81	791.94	743.72	574.58	838.2	859.18	916.13	561.75	772.25	772.82	821.13	767.74	723.59	737.47	807.02	769.01	591.05	768.77	682.45	784.01	784.12	674.32	726.73	797.04	724.46	803.76	733.28	735	924.67	878.96	772.15	802.18	494	574.84	833.22	782.8	686.58	739.57	597.03	775.96	806.82
COG0198	Ribosomal protein L24	640.13	693.05	773.8	673.39	798.77	879.12	681.36	748.61	791.12	743.34	570.21	838.73	860.1	915.8	552.59	772.72	773.32	820.79	772.15	725.98	738.7	807.88	770.07	590.92	770.47	683.36	784.93	783.44	677.41	728.7	797.77	718.63	784.19	711.29	727.96	886.07	877.58	771.94	802.53	493.87	574.15	831.77	779.98	655.51	741.72	599.83	776.1	811.72
COG0199	Ribosomal protein S14	670.13	694.15	1384.89	1074.75	1323.95	1535.39	1007.32	1276.33	1098.62	1055.92	946.21	870.97	860.78	1503.95	552.97	774.99	775.29	829.83	772.98	730.47	846.87	821.57	775.36	598.22	776.76	686.72	792.09	815.84	676.44	730.37	815.49	726.07	788.78	736.22	751.86	951.88	895.06	773.2	803.27	494.55	575.81	833.66	783.19	689.58	741.06	599.09	777.75	808.21
COG0200	Ribosomal protein L15	640.89	693.13	774.3	674.26	799.56	879.41	681.89	749.09	793.1	744	574.66	838.74	860.14	916.23	561.9	773.13	773.83	822.3	772.3	726.19	738.76	808.41	770.59	591.44	770.52	683.6	785.6	785.12	678.25	729.11	798.22	724.98	805.89	734.15	736.22	924.71	879.68	772.38	802.9	494.31	574.97	833.54	783.37	688.12	742.23	600.27	777.56	813.42
COG0201	Preprotein translocase subunit SecY	641.11	693.23	774.96	680.05	800.8	880.21	683.42	750.21	797.16	746.74	576.78	839.01	860.37	917.03	562.52	774.99	786.14	822.75	773.68	732.44	740.53	809.42	773.45	591.68	773.82	684.15	789.06	786.15	684.99	746.66	800.99	726.09	807.34	734.53	738.79	925.01	880.13	772.58	804.43	494.4	575.09	834.18	783.39	688.78	743.59	603.4	778.3	814.6
COG0202	DNA-directed RNA polymerase, alpha subunit/40 kD subunit	640.7	693.03	774.68	674.65	799.51	880.08	681.96	749.63	794.39	744.08	574.78	838.74	859.19	914.56	563.8	772.47	773.12	820.93	767.71	723.78	737.49	806.96	769.67	591.43	768.78	682.27	784.16	784.14	674.58	727.11	797.08	725.73	803.77	733.39	735.31	924.75	879.44	772.19	802.31	494.09	574.99	833.47	782.8	686.56	739.56	597.08	776.07	806.7
COG0203	Ribosomal protein L17	640.85	693.08	772.25	667.22	796	878.5	677.09	743.42	790.52	742.57	572.69	838.74	860.11	907.04	551.69	773.11	773.81	822.28	772.3	726.12	738.75	808.35	770.52	591.17	770.52	683.59	785.51	785.11	677.88	729.09	798.2	720.37	786.93	733.79	735.84	924.71	879.76	772.34	802.89	494.28	574.9	833.27	783.37	688.12	742.12	600.27	777.53	813.02
COG0204	1-acyl-sn-glycerol-3-phosphate acyltransferase	1047.32	893.16	3493.07	2403.68	3399.29	3752.24	2725.11	3438.45	2619.31	2371.39	786.26	1309.46	1269.08	3741.66	989.65	1128.54	986.59	1443.79	1253.77	1165.13	1220.19	1238.2	1359.68	1026.8	1363.24	984.5	1138.15	1297.74	1059.51	1171.53	1329.92	1096.62	1195.91	1013.96	926.85	2377.94	1217.4	1029.04	1052.97	600.87	776.24	1137.04	924.38	1091.68	1036.07	736.67	964.61	1103.33
COG0205	6-phosphofructokinase	1152.34	1487.92	799	727.39	936.5	1110.15	855.58	783.37	973.96	837.92	718.42	1843.65	2491.38	981.19	845.06	1989.6	2006.97	2250.94	2091.8	1719.03	1505.23	2262.45	1365.26	1014.77	1323.83	1673.87	2061.18	1961.52	1753.8	1418.86	1901.8	1391.31	1903.21	1636.53	1839.38	870.94	2195.99	2044.33	2029.02	1114.21	1297.9	1760.21	1926.24	1550.22	1850.32	1659.75	2180.93	2189.96
COG0206	Cell division GTPase FtsZ	651.14	755.5	781.36	677.04	808.87	892.04	692.53	758.72	809.65	749.19	578.06	839.79	872.77	928.12	574.37	794.37	902.39	872.58	780.52	729.91	741.19	835.44	776.8	603.27	777.39	740.78	823.96	847.1	689.41	731.86	801.42	732.49	814.76	767.26	777.26	937.3	894.01	790.57	823.29	641.98	673.89	858.7	848.55	742.44	752.64	602.64	784.98	824.95
COG0207	Thymidylate synthase	516.14	285.85	738.8	635.34	720.3	822.39	600.15	707.07	607.86	538.46	523.12	595.84	635.48	751.59	494.31	501.52	572.39	648.97	528.16	468.55	584.57	602.18	667.01	500.55	678.91	369.35	500.27	619.58	490.69	525.73	528.44	585.95	464.01	536.01	423.86	800.92	571.33	516.36	557.62	238.8	361.34	658.68	556.35	490.32	574.48	267.27	610.68	568.99
COG0208	Ribonucleotide reductase beta subunit, ferritin-like domain	713.78	56.8	1343.45	953.6	1227.34	1421.54	922.44	1248.4	850.36	972.57	556.15	500.38	144.61	1333.76	756.16	150.23	138.47	241.26	213.05	463.35	633.96	160.83	531.59	721.18	541.37	107.4	193.86	345.72	291.41	512.27	403.88	506.07	228.48	151.04	115.55	676.5	316.54	134.04	145.06	56.6	96.67	227.04	145.58	374.55	317.57	114.15	121.25	159.48
COG0209	Ribonucleotide reductase alpha subunit	851.5	237.36	770.25	657.84	778.78	813.87	624.75	725.84	778.34	754.73	582.48	608.33	459.16	931.88	819.17	326.83	467.84	344.66	317.27	514.8	716.78	385.68	613.39	814.56	631.88	315.05	453.87	476.14	426.47	566.93	568.49	688.48	504.7	509.16	403.45	915.41	605.86	576.23	608.53	331.39	418.62	640.56	567.71	534.24	599.94	247.57	586.06	585.95
COG0210	Superfamily I DNA or RNA helicase	1438.74	987.21	2772.24	1900.26	2657.87	3085.17	2115.66	2631.46	2073.43	2007.24	816.44	1751.81	1479.93	2908.78	1430.96	1376.68	1253.97	1663.61	1515.31	1499.39	1578.04	1498.07	1432.51	1438.93	1430.58	1182.81	1457.49	1539.49	1334.97	1333.31	1569.92	1324.32	1547.12	1224.13	1103.12	1520.85	1694.39	1023.25	1244.37	694.19	891.03	1233.5	983.99	1251.68	1287.01	834.15	1129.17	1373.07
COG0211	Ribosomal protein L27	640.85	693.12	772.46	671.28	796.17	878.56	677.23	743.58	790.43	742.99	572.69	838.74	860.11	907.04	551.68	773.12	773.81	822.28	772.3	726.07	738.75	808.41	770.52	591.17	770.52	683.59	785.51	785.11	677.88	729.1	798.2	720.37	786.93	733.79	736.06	924.71	879.77	772.38	802.89	494.31	574.9	833.27	783.37	688.12	742.12	600.27	777.53	813.06
COG0212	5-formyltetrahydrofolate cyclo-ligase	639.46	691.9	767.16	665.17	774.72	875.22	663.31	737.7	736.58	733.89	573.66	868.57	847.5	836.52	551.34	771.87	771.54	820.77	767.02	721.06	735.67	803.45	768.37	589.97	765.71	680.94	779.87	783.45	673.07	724.19	789.62	718.42	782.77	730.55	730.61	926.37	892.86	765.73	788.81	482.17	567.62	828.91	780.41	685.09	736.9	580.26	768.55	802.3
COG0213	Thymidine phosphorylase	442.62	143.6	668.47	510.37	637.14	748.7	465.66	627.95	531.15	452.02	485.69	347.49	286.01	738.56	422.08	378.69	319.58	324.37	365.46	511.82	506.12	298.76	224.4	434.61	218.26	253.23	386.58	373.58	349.99	428.16	449.28	319.07	413.54	207.98	307.48	267.01	367	212.69	239.48	160	188.65	183.3	177.56	321.06	311.9	376.53	231.26	293.4
COG0214	Pyridoxal biosynthesis lyase PdxS	66.35	249.97	649.19	388.31	585.55	728.79	428.92	587.96	452.51	380.62	45.13	183.62	249.32	671.42	52.99	278.99	146.17	419.75	305.11	164.94	143.02	319.7	382.31	68.05	394.27	272.22	218.72	297.12	214.18	258.62	181.37	230.11	237.39	182.65	115.48	37.56	201.36	98.08	134.4	193.31	150.82	232.26	171.17	179.81	173.66	90.86	107.77	166.43
COG0215	Cysteinyl-tRNA synthetase	641.71	693.23	1387.55	1005.2	1336.14	1536.46	1016.62	1289.91	1111.2	1037.78	593.92	838.43	860.97	1537.43	572.03	772.25	772.94	821.39	768.07	723.68	737.85	807.18	769.09	591.36	768.85	682.52	784.97	784.13	674.96	726.55	797.13	729.07	822.5	733.55	735.5	927.67	879.41	772.22	802.45	494.25	575.53	833.87	782.84	686.64	740.67	597.06	776.01	807.28
COG0216	Protein chain release factor A	640.85	693.12	772.49	671.43	796.15	878.61	677.16	743.6	790.43	742.92	572.69	838.74	860.11	907	551.69	773.12	773.81	822.31	772.3	726.12	738.75	808.41	770.52	591.17	770.52	683.59	785.54	785.11	677.88	729.1	798.2	720.37	786.93	733.79	736.06	924.71	879.77	772.38	802.89	494.31	574.9	833.27	783.37	688.12	742.12	600.27	777.53	813.09
COG0217	Transcriptional and/or translational regulatory protein YebC/TACO1	979.41	699.38	794.38	725.24	839.66	898.61	759.11	808.61	822.38	800.97	686.67	896.27	865.05	924.36	911.13	787.11	786.99	866.37	817.94	883.67	1008.43	823.12	806.13	927.56	792.2	698.02	814.18	905.13	706.75	847.12	889.63	828.14	795.49	750.32	752.49	1097.55	902.85	775.39	807.57	497.93	585.37	845.42	784.82	783.76	840.46	611.01	799.63	812.03
COG0218	GTP-binding protein EngB required for normal cell division	633.46	679.84	150.78	317.07	242.54	203.3	305.88	193.08	415.97	268.14	547.81	751.34	849.12	245.33	537.63	752.54	760.71	812.13	751.89	706.8	695.81	796.93	496.65	583.24	493.21	672.72	771.73	777.18	662.94	596.48	784.92	585.06	755.84	663.77	719.94	911.96	860.4	766.8	791.11	491.31	571	701.04	779.09	648.97	702.27	581.9	766.79	804.64
COG0219	tRNA(Leu) C34 or U34 (ribose-2'-O)-methylase TrmL, contains SPOUT domain	533.46	589.15	761.17	663.36	761.5	859.93	707.65	779.96	625.98	724.12	553.59	828.88	595.07	771.22	504.53	653.63	493.46	756.85	715.91	706.68	715.59	615.4	719.13	519.15	714.46	551.21	624.52	686.02	586.56	699.8	716.83	579.97	671.56	492.57	526.41	854.7	740.67	432.11	463.95	256.21	314.05	512.75	400.98	562.37	500.74	495.44	363.91	503.57
COG0220	tRNA G46 methylase TrmB	638.1	692.11	788.69	661.06	769.11	875.26	663.42	736.72	724.53	722.55	564.05	791.27	854.51	819.83	543.74	770.53	765.24	820.9	770.1	724.61	734.1	805.57	766.4	588.39	766.97	681.86	783.36	782.7	674.96	726.61	794.38	715.93	782.53	726.64	731.81	921.77	852.81	770.22	795.62	492.78	587.08	839.39	780.42	685.33	738.14	598.7	773.39	808.55
COG0221	Inorganic pyrophosphatase	371.28	309.56	706.18	448.47	671.96	733.28	530.94	669.02	554.15	567.1	108.1	299.77	99.13	825.3	393.08	84.14	69.71	133.78	133.39	235.15	251.56	71.11	456.66	379.05	458.46	152.21	121.97	184.04	238.4	312.98	192.12	369.06	145.62	209.38	150.97	628.68	250.53	146.38	115.39	50.24	115.49	262.68	164.22	224.05	188.93	63.17	85.37	98.32
COG0222	Ribosomal protein L7/L12	640.54	692.49	771.01	666.36	794.36	874.92	670.44	742.02	785.75	572.17	571.37	838.29	859.13	905.18	551.54	772.25	772.84	821.16	767.77	723.49	737.53	807.1	768.94	590.78	768.79	682.44	783.99	784.13	674.01	726.76	797.03	719.85	784.81	733.02	734.74	924.68	879.2	772.12	802.28	494	574.92	833.04	782.81	686.64	739.49	597.05	775.92	806.5
COG0223	Methionyl-tRNA formyltransferase	958.61	704.89	1408.37	1052.08	1379.82	1561.69	1091.46	1338.11	1123.31	1064.04	624.17	950.67	868.03	1543.08	913.16	788.76	787.17	886.66	823.43	896.06	910.78	821.94	863.01	926.39	857.6	697.12	811.33	897.03	775.83	862.91	879.38	870.58	797.87	765.06	743.19	935.19	929.43	774.87	807.13	523.55	607.96	858.71	788.08	805.34	843.42	612.49	803.12	813.22
COG0224	FoF1-type ATP synthase, gamma subunit	639.72	568	783.56	670.83	817.64	915.34	710.11	765.11	821.32	749.84	573.14	826.6	1031.88	914.61	569.88	864.05	716.33	1188.46	1002.06	848.65	794.68	1016	900.65	616.52	835.14	720.05	841.98	1009.77	801.39	808.7	841.32	751.44	835.28	683.68	721.52	899.96	884.2	815.64	827.32	520.3	553.64	788.35	849.76	796.41	821.28	658.49	812.75	849.21
COG0225	Peptide methionine sulfoxide reductase MsrA	514.89	163.62	770.14	638.09	797.06	810.94	685.31	786.89	752.08	784.06	252.85	302.97	362.07	933.28	471.15	281.33	394.74	235.16	207.57	283.62	469.28	287.7	476.84	456	513.16	246.75	354.53	324.58	279.59	372.11	382.84	512.31	435.24	377.99	351.01	857.56	428.8	430.43	474.15	270.23	334.55	526.43	484.45	380.17	425.43	172.1	485.8	460.55
COG0226	ABC-type phosphate transport system, periplasmic component	1016.63	674	853.12	798.89	946.81	923.26	887.89	914.48	914.85	1556.58	701.86	954.7	844.56	1012.19	916.2	607.15	702.36	816.06	718.97	780.58	941.1	735.33	685.74	933.58	699.19	640.26	749.96	879.84	669.69	774.67	806.41	904.95	795.19	797.56	848.74	1278.22	1001.16	1040.6	975.5	547.9	634.69	951.02	1091.82	829.54	920.66	611.06	1081.85	900.79
COG0227	Ribosomal protein L28	641.01	692.88	1386.01	1000.89	1327.14	1531.71	997.05	1268.17	1063.41	1009.18	582.64	838.53	860.17	1492.18	550.89	730.13	752.92	813.88	771.38	725.49	732.6	806.39	769.68	590.53	769.47	676.92	780.52	774.22	677.3	728.56	794.42	719.87	786.08	733.11	735.8	924.82	879.21	771.02	798.57	494.13	574.64	831.58	783.22	686.85	741.77	600.07	777.35	812.65
COG0228	Ribosomal protein S16	640.85	693.12	771.5	671.01	795.8	878.47	677.05	743.46	786.17	742.7	572.63	838.74	860.11	906.77	551.68	773.12	773.81	822.29	772.3	726.12	738.75	808.41	770.52	591.17	770.52	683.59	785.52	785.11	677.88	729.1	798.2	720.37	786.93	733.79	736.02	924.71	879.77	772.38	802.89	494.31	574.9	833.27	783.37	688.12	742.12	600.27	777.53	813.07
COG0229	Peptide methionine sulfoxide reductase MsrB	365.76	17.44	724.35	625.14	682.12	733.73	532.99	684.29	641.41	644.17	483.55	120.32	57.11	823.48	394.26	44	93.35	85.72	83.07	224.24	308.63	53.52	109.65	350.88	129.74	32.67	86.11	160.26	142.75	222.51	140.4	185.58	92.55	125.29	84.38	682.49	150.99	87.59	60.48	28.31	77.82	68.24	24.06	165.23	145.15	59.48	56.3	42.2
COG0230	Ribosomal protein L34	433.3	131.23	49.04	53.8	59.61	64.33	61.68	23.95	63.51	55.37	62.51	224.26	338.02	25.7	437.84	185.89	361.06	152.08	166.04	97.55	272.57	288.91	215.95	421.07	208.15	185.41	249	219.11	154.88	84.21	214.35	280.13	163.17	331.13	224.31	195.13	266.97	336.89	362.45	243.53	262.77	334.75	349.48	254.26	345.16	112.04	441.51	354.84
COG0231	Translation elongation factor P (EF-P)/translation initiation factor 5A (eIF-5A)	954.71	702.83	791.42	760.95	818.32	903.83	716.81	775.82	834.79	778.78	622.62	930.62	868.57	929.47	927.91	800.46	797.28	889.03	830.45	903.3	914.03	832.5	867.58	926.28	878.25	699.83	822.35	899.44	784.37	871.41	887.57	883.97	826.57	761.69	744.11	932.56	908.35	774.62	807.67	497.26	581.97	847.34	784.8	807.72	847.78	616.97	807.26	823.79
COG0232	dGTP triphosphohydrolase	584.11	668.67	742.49	495.8	759.97	847.56	633.62	723.08	677.06	460.8	184.05	761.48	808.88	850.41	519.28	676.55	598.93	761.51	724.35	663.14	579.56	742.76	709.61	556.06	669.1	631.75	685.57	700.03	631.03	656.31	652.82	675.03	667.93	530.61	618.03	837.89	773.96	701.29	656.87	428.82	480.48	712.33	641.71	575.79	691.69	562.45	731.48	695.9
COG0233	Ribosome recycling factor	640.66	692.54	772.41	671.24	796.09	878.29	676.91	743.49	790.22	742.89	572.62	838.2	859.16	906.95	551.55	772.25	772.84	821.16	767.77	723.54	737.52	807.1	768.94	590.78	768.78	682.44	783.99	784.13	674.01	726.76	797.04	719.85	784.81	732.97	734.86	924.67	879.03	772.15	802.25	494	574.84	832.97	782.8	686.59	739.48	597.05	775.94	806.5
COG0234	Co-chaperonin GroES (HSP10)	652.28	695.57	788.55	689.29	830.2	890.37	710.89	777.38	867.74	762.38	578.78	839.16	882.98	976.96	552.88	775.08	776.45	822.8	776.38	726.67	743.34	813.86	789.44	595.1	775.51	688.17	792.74	785.88	683.59	729.65	805.88	722.83	797.74	762.75	755.03	953.59	885.05	781.78	814.12	500.81	587.18	850.46	790.65	694.87	764.67	606.73	802.06	837.08
COG0235	Ribulose-5-phosphate 4-epimerase/Fuculose-1-phosphate aldolase	2567.04	602.22	859.73	828.68	998.45	1069.23	1023.75	954.2	983.97	944.69	851.84	1954.05	1174.8	1023.18	2808.06	865.87	1152.56	1450.46	1337.73	1803.63	2108.81	1151.63	1638.15	2693.9	1614.14	848.64	1214.45	1641.19	1443.93	1549.02	1549.51	1713.69	1073.68	1120.43	998.63	1758.65	1610.69	922.09	990.22	771.05	947.9	1141.28	1040.09	1565.68	1555.09	785.61	1183.32	1127.1
COG0236	Acyl carrier protein	1390.7	1808.34	1578.19	1405.23	1670.4	1817.08	1455.94	1551	1643.62	1463.12	1169.99	1990.76	2066.55	1836.08	1143.31	1702.96	1511.86	2069.27	1945.95	1684.73	1659.95	2009.73	1181.7	1294.44	1212.18	1715.73	1820.24	1838.44	1579.83	1432.78	1863.48	1359.27	1816.9	1512.44	1555.07	1715.86	2111.04	1751.43	1901.99	1159.99	1348.4	1526.95	1649.93	1433.96	1641.01	1294.88	1838.1	1947.22
COG0237	Dephospho-CoA kinase	639.55	687.87	765.12	666.97	787.84	876.16	678.04	744.96	786.67	738.38	579.17	891.36	855.97	913.47	556.06	773.95	772.56	822.6	766.16	723.24	756.92	807.06	765.2	589.73	768	679.98	778.79	781.26	668.98	723.81	797.61	717.35	776.96	707.39	700.34	918.73	891.56	765	793.51	489.98	555	816.95	776.77	683.57	734.89	595.14	771.25	794.29
COG0238	Ribosomal protein S18	640.16	693.06	1375.88	993.52	1313.04	1528.08	988.03	1260.81	1057.6	1003	582.53	838.47	859.85	1481.7	542.61	771.9	772.39	819.67	767.58	723.41	737.49	806.58	768.59	590.28	768.74	682.22	783.52	782.59	673.58	726.39	796.63	713.6	764.51	710.56	727.84	924.49	879	772.12	802.23	493.86	575.16	831.85	779.77	654.03	738.9	596.63	774.99	804.9
COG0239	Fluoride ion exporter CrcB/FEX, affects chromosome condensation	448.13	222.12	1360.59	978.71	1275.85	1471.98	938.3	1253.08	979.1	1025.29	174.84	673.66	315.22	1439.82	462.1	319.56	426.16	204.38	213.76	294.49	415.36	264.43	868.51	441.88	855.77	229.27	306.67	278.11	287.04	524.56	332.53	680.77	234.99	540	326.85	785.81	387.54	457.05	462.79	299.17	322.2	721.62	527.58	393.98	466.19	230.71	510.15	381.89
COG0240	Glycerol-3-phosphate dehydrogenase	641.12	690.5	1372.92	1005.18	1309.15	1529.67	989.66	1260.32	1043.64	1002.48	578.27	713.09	865.85	1471.42	571.24	776.52	783.58	819.82	771.49	727.39	735.93	811	768.54	590.42	773.46	684.71	790.8	781.17	674.85	730.12	764.6	731.89	820.97	729.63	730.09	921.13	854.29	742.12	790.39	488.03	567.72	823.92	733.63	651.97	737.26	590.29	770.8	802.09
COG0241	Histidinol phosphatase or a related phosphatase	348.79	72.4	73.46	120.46	153.77	71.41	180.72	128.36	187.92	292.34	86.09	353.39	162.81	184.08	394.69	94.68	179.56	146.17	96.24	195.21	229.16	89.13	120.25	367.97	112.68	54.59	104.41	212.33	163.58	164.08	203	193.3	75.08	104.46	125.6	438.98	242.42	208.01	131.21	66.34	144.36	173.25	306.72	273.34	185.08	86.09	175.36	103.09
COG0242	Peptide deformylase	803.69	1112.13	1473.53	1228.92	1463.99	1667.52	1241.99	1425.34	1324.77	1355.93	1065.23	1467.93	1273.53	1633.38	659.09	1132.17	1143.51	1126.43	1207.25	1167.89	1276.83	1226.08	1595.98	738.88	1634.98	1046.81	1245.06	1066.94	1015.26	1321.28	1317.56	1196.49	1304.5	1156.66	1137.47	1144.67	1358.02	1085.38	1132.98	652.82	805.02	1404.82	997.59	916.63	1061.86	1006.74	1031.51	1227.45
COG0243	Anaerobic selenocysteine-containing dehydrogenase	2549.57	103.64	2063.12	1366.18	1930.74	2161.04	1467.97	1970.47	1390.13	1353.63	403.01	1093.75	225.13	2137.18	2940.1	205.07	168.83	562.91	486.71	1675.08	1535.32	194.05	700.67	2709.81	628.21	161.39	309.79	956.45	749.86	1333.76	1045.42	1167.27	218.27	267.89	155.7	792.98	428.27	367.77	195.78	82.56	223.83	255.34	380.04	1207.17	885.8	210.38	270.18	157.99
COG0244	Ribosomal protein L10	640.73	693.07	773.23	673.18	798.38	879.02	680.99	748.92	789.5	741.23	570.75	792.89	859.72	912.39	561.45	771.7	766.33	821.76	772.04	726.1	738.53	808.14	770	590.96	770.05	682.99	782.48	784.6	678.03	728.87	798.06	724.53	805.51	733.61	735.3	923.98	857.95	771.96	800.92	494.07	574.42	832.58	781.4	687.38	741.61	599.98	775.58	812.51
COG0245	2C-methyl-D-erythritol 2,4-cyclodiphosphate synthase	599.38	689.55	755.31	515.41	773.02	863.54	652.27	727.13	697.76	655.8	190.79	831.66	835.24	856.14	538.17	720.3	710.37	803.34	761.5	697.68	620.03	781.86	761.25	581.11	742.58	670.67	752.52	738.78	661.45	679.11	768.88	709.61	776.81	695.67	706.76	847.2	864.59	714.66	785.28	488.66	570.14	826.72	780.94	682.09	736.87	590.91	774.32	808.57
COG0246	Mannitol-1-phosphate/altronate dehydrogenases	1699.34	183.09	1278.2	929.51	1184.36	1474.55	882.11	1195.31	768.86	795.32	593.44	1050.94	429.77	1247.69	1905.73	363.51	512.03	588.1	551.63	932.93	1153.14	435.91	751.31	1797.42	743.5	340.08	526	813.09	820.78	767.2	759.16	1057.22	348.75	401.01	340.57	186.33	726.76	378.85	463.3	293.86	305.56	428.07	402.61	798.47	830.72	253.12	642.38	470.45
COG0247	Fe-S oxidoreductase	661.58	46.19	699.77	496.28	722.27	744.13	554.27	687.61	613.53	654.86	138.82	316.14	142.47	894.35	796.01	143	177.93	162.22	186.54	250.62	441.84	111.24	246.55	704.45	206.31	96.04	154.15	259.9	220.34	196	288.26	317.88	184.56	237.99	122.65	794.38	213.04	167.35	219.93	58.88	145.01	236.55	223.95	303.42	284.67	73.13	119.33	169.78
COG0248	Exopolyphosphatase/pppGpp-phosphohydrolase	700.11	248.83	115.88	186.55	162.84	128.49	238.33	164.83	262.06	322.66	160.55	546.79	336.86	159.21	783.79	384.14	224.29	604.35	447.94	530.57	532.73	353.84	366.95	739.61	327.16	256.14	271.97	575.45	436.66	409.48	478.17	392.04	262.04	146.99	147.64	598.99	345.16	219.85	194.33	100.11	110.1	157.78	253.2	519	351.04	133.97	173.8	192.12
COG0249	DNA mismatch repair ATPase MutS	633.78	677.79	154.69	326.06	254.85	205.95	320.13	197.73	425.99	440.55	545.65	750.3	843.92	285.33	539.34	751.68	759.65	810.44	743.74	701.67	688.36	791.53	491.85	581.08	487.99	669.5	767.13	776.94	658	592.89	782.21	578.32	761.29	681.12	725.22	911.92	857.87	766.07	788.95	490.69	570.96	685.01	781.31	679.11	692.41	578.18	764.15	792.58
COG0250	Transcription antitermination factor NusG	1246.57	781.42	812.33	760.45	930.29	983.84	783.2	782.65	878.39	881.64	636.38	1055.04	1628.16	982.77	1107.82	1026.56	1840.24	1250.71	1037.17	1003.54	1075.29	1262.99	1186.44	1168.4	1137	896.59	1340.32	1374.85	1117.44	1019.27	1257.34	1363.19	1264.61	1465.33	1485.81	1351.94	1444.52	1842.41	1891.93	876.75	1081.24	1760.23	2194.31	1344.23	1609.17	984.2	2323.22	1826.83
COG0251	Enamine deaminase RidA, house cleaning of reactive enamine intermediates, YjgF/YER057c/UK114 family	2030.41	919.36	4128.66	2661.97	3905.98	4405.34	3083.22	3991.73	2876.37	2686.9	941.11	1892.54	1343.61	4330.89	2080.23	1068.73	1157.63	1348.95	1258.79	1434.66	1634.71	1158.7	1459	2042.38	1421.16	977.51	1190.77	1481.08	1498.74	1301.31	1435.36	1564.47	1149.02	1156.94	1203.45	2719.3	1609.25	1268.75	1168.44	816.22	1106.61	1327.84	1392.39	1565.59	1471.08	1032.73	1247.06	1208.02
COG0252	L-asparaginase/archaeal Glu-tRNAGln amidotransferase subunit D	988.4	589.98	777.96	705.09	785.98	866.97	675.43	767.45	606.22	610.88	601.05	1226.16	849	732.35	922.82	630.22	986.6	640.05	604.35	930.14	836.28	729.97	484.4	942.26	499.38	592.07	821.61	822.61	715.25	808.99	1060.21	833.1	803.73	812.12	922.17	858.71	1033.44	1145.11	1104.46	579.66	732.9	960.54	1408.08	1016.97	922.72	717.83	1169.85	994.47
COG0253	Diaminopimelate epimerase	628.28	463.88	784.09	600.86	839.55	906.7	756.5	798.84	758.64	737.23	293.22	1021.66	902.37	897.77	570.63	792.06	790.59	853.13	817.43	758.93	810.19	826.74	867.55	597	845.13	619.89	806.36	794.82	697.36	723.34	839.62	728.95	813.04	708.06	742.29	882.45	982.25	777.68	801.01	513.31	579.18	845.51	765.61	699.46	764.9	616.46	804.53	861.32
COG0254	Ribosomal protein L31	954.56	702.52	1422.06	1053.95	1359.75	1561.28	1090.61	1342.67	1096.18	1057.6	622.09	895.1	868.73	1511.75	912.43	796.76	789.94	888.2	827.84	898.25	911.31	822.93	863.69	925.01	858.84	698.81	812.72	899.17	780.13	865.54	881.53	869.82	797.77	758.48	742.25	931.21	897.88	774.37	808.02	497.28	584.4	842.88	784.57	806.78	846.02	615.73	804.37	819.17
COG0255	Ribosomal protein L29	545.16	596.36	767.14	659.02	776.82	858.71	671.41	745.51	777.37	722.94	571.64	830.21	665.15	907.74	547.01	736.17	742.99	812.71	732.9	712	724.47	656.85	733.43	548.92	728.09	575.96	702.04	769.39	625.18	708.09	759.92	615	759.5	601.37	631.53	834.82	767.25	522.97	573.15	300.48	378.5	658.41	647.12	642.7	561.99	526.28	510.06	609.18
COG0256	Ribosomal protein L18	639.6	692.26	774.15	673.77	799.3	879.02	681.74	749	792.89	742.8	574.61	838.43	854.89	916.15	561.73	772.18	772.82	821.04	767.45	723.58	736.34	806.08	764.37	590.8	767.72	682.13	783.82	784.14	674.2	726.73	795.5	724.25	803.68	728.1	734.63	923.93	879.06	771.62	801.07	493.36	573.83	832.92	782.54	685.63	737.47	595.71	771.62	803.84
COG0257	Ribosomal protein L36	810.21	140	698.96	579.77	636.35	768.87	469.49	621.2	550.57	475.06	514.15	560.4	305.89	706.82	803.31	251.25	414.42	270.04	266.42	467.09	610.92	256.69	550.65	771.99	540.83	202.94	359.15	413.55	320.95	527.6	442.98	619.21	396.97	521.35	380.98	577.64	474.82	377.74	477.19	194.89	273.29	558.99	456.43	525.48	526.19	185.84	429.95	436.07
COG0258	5'-3' exonuclease	319.8	10.65	632.82	379.25	563.96	678.94	371.14	572.54	391.66	365.81	86.27	282.02	18.06	658.86	377.23	32.79	45.41	93.03	77.8	198.52	235.7	38.18	106.71	347.49	122.21	36.43	61.13	129.12	117.01	161.93	134.46	165.81	101.02	37.84	26.6	22.62	146.37	21.56	78.25	9.24	17.86	37.27	10.24	134.26	116.92	38.24	42.71	57.28
COG0259	Pyridoxine/pyridoxamine 5'-phosphate oxidase	344.33	21.4	1291.07	748.78	1149.82	1357.05	785.13	1159.55	751.96	802.43	96.54	58.87	132.21	1318.7	395.12	41.19	156.41	119.99	81.78	184.43	186.95	65.75	122.71	363.62	108.29	31.96	89.88	184.3	147.32	151.52	133.84	181.71	91.35	117.5	125.64	664.37	78.12	158.86	114.85	51.21	91.58	139.9	207.76	223.09	186.06	71	192.39	107
COG0260	Leucyl aminopeptidase	665.75	63.01	737.31	508.29	720.01	745.47	559.52	703.98	718.27	641.19	174.69	415.67	107.78	911.83	739.32	60.95	42.51	172.37	138.72	366.14	403.47	65.09	209.46	686.43	197.31	59.41	100.32	265.23	236.21	293.17	317.59	329.53	102.88	89.26	70.68	797.91	250.6	161.98	64.86	47.22	99.04	83.26	131.69	340.35	241.51	47.97	85.1	72.87
COG0261	Ribosomal protein L21	640.85	693.12	772.46	671.35	796.14	878.59	677.14	743.53	790.36	742.98	570.94	839	860.08	907.06	551.68	773.12	773.81	822.28	772.29	726.12	738.76	808.4	770.52	591.17	770.53	683.59	785.52	785.11	677.87	729.09	798.2	720.36	786.93	733.84	736.06	924.72	879.98	772.41	802.92	494.32	574.91	833.33	783.38	688.16	742.13	600.25	777.53	813.07
COG0262	Dihydrofolate reductase	942.73	443.27	4405.51	2708.73	3906.7	4791.36	2597.99	3924.72	2586.69	2330.43	1058.56	985.58	868.45	4481.8	910.11	771.5	816.02	868.64	811.89	749.33	1019.75	820.36	839.83	924.17	853.82	620.09	810.17	897.77	768.49	752.35	826.09	857.68	809.59	755.48	786.13	1126.39	937.12	805.16	811.25	477.25	612.41	894.64	782.71	729.83	839.52	601.44	895.81	857.29
COG0263	Glutamate 5-kinase	545.62	321.3	749.3	518.93	762.95	832.54	632.95	727.98	658.91	681.5	174.29	653.8	722.68	838.94	500.62	597.43	594.32	717.56	660.74	625.7	523.05	620.86	643.87	527.08	636.73	437.49	623.3	658.93	591.54	645.74	620.56	615.84	572.87	521.69	570.47	764.15	627.99	698.45	607.5	321.67	404.42	695.64	630.09	540.2	646.27	532.31	696.06	653.09
COG0264	Translation elongation factor EF-Ts	632.89	648.62	755.77	645.14	758.24	861.03	643.28	727.44	703.63	556.89	559.86	820.23	850.2	811.33	549.16	725.15	751.43	811.17	760.22	721.04	729.1	801.28	765.2	587.14	765.05	666.03	775.04	769.85	661.58	723.06	784.94	712.8	772.92	723.78	728.98	921.49	864.2	753.86	785.02	458.19	562.24	821.13	778.47	684.37	728.88	588.29	765.61	803.47
COG0265	Periplasmic serine protease, S1-C subfamily, contain C-terminal PDZ domain	1432.91	1225.04	2153.64	1519.56	2143.69	2369.87	1681.93	2010.51	1886.65	1852.52	792.09	1634.26	1414.27	2555.97	1402.12	1337.85	1189.86	1587.05	1501.6	1535.89	1442.02	1373.94	1343.79	1412.05	1283.42	1197.19	1365.47	1500.44	1335.82	1364.39	1480.08	1257.52	1394.1	1168.33	1202.3	1774.63	1497.61	1157.85	1156.51	687.25	844.02	1191.13	1054.99	1319.99	1256.84	1041.52	1111.28	1234.97
COG0266	Formamidopyrimidine-DNA glycosylase	718.04	81.71	2561.27	1622.31	2290.46	2719.41	1538.62	2298.07	1629.9	1559.09	585.73	399.57	153.07	2679.5	766.89	83.62	224.04	215.26	157.65	394.17	500.56	104.13	238.36	716.31	236.36	79.01	172.4	352.36	275.19	347.96	311.92	365.89	167.19	265.98	172.53	632.84	212.23	168.24	130.4	93.38	112.58	150.87	311.01	390.44	279.62	79.02	215.4	153.03
COG0267	Ribosomal protein L33	657.5	686.34	1387	1123.91	1322.06	1530.24	991.52	1271.71	1119.99	1059.97	952.19	838.42	815.49	1500.09	551.63	771.67	773.42	808.24	753.43	716.63	792.56	786.4	721.74	586.69	720.85	668.16	771.38	805.92	668.84	728.55	773.83	720.95	776.16	669.71	733.8	921.62	838.49	748.34	760.35	482.68	563.24	802.99	768.09	673.96	706.99	568.76	744.64	772.3
COG0268	Ribosomal protein S20	637.32	689.29	768.91	662.86	791.7	869.2	662.06	739.3	779.7	565.38	569.8	837.27	852.57	901.97	549.67	771.14	771.56	787.07	755.61	565.69	724.87	800.89	704.79	583.61	697.21	678.57	772.21	756.47	601.05	600.12	770.92	673.22	779.57	715.48	730.62	923.22	873.49	771.02	800.49	492.31	572.42	830.62	779.06	652.06	734.01	585.66	767.37	801.72
COG0269	3-keto-L-gulonate-6-phosphate decarboxylase	623.45	17.53	17.87	114.58	25.4	30.41	40.87	29.92	63.28	86.02	360.77	143.59	37.78	24.56	725	52.62	71.74	112.11	112.38	348.31	356.29	44.42	140.43	666.47	118.5	36.07	76.93	212.54	141.92	287.68	177.27	264.75	27.24	56.78	14.17	10.76	55.04	7.87	14.03	6.48	14.75	29.71	3.25	217.78	212.03	39.13	56.41	16.87
COG0270	Site-specific DNA-cytosine methylase	520.43	1044.45	687.86	513.72	652.18	846.94	554.36	643.49	580.27	921.74	424.63	707	931.21	692.15	558.65	1181.46	1014.11	1464.71	1184.78	952.57	594.41	1012.74	576.86	589.09	524.66	999.16	886.94	1191.27	877.57	733.27	712.96	517.32	784.31	698.98	824.04	744.73	806.39	612.52	670.23	699.69	678.87	635.84	704.64	771.89	709.73	847.93	712.1	698.54
COG0271	Stress-induced morphogen (activity unknown)	339.02	14.05	87.42	101.63	116.84	53.03	158.68	117.13	225.53	262.9	75.12	57.99	68.35	150.99	363.16	24.47	17.99	72.61	62.64	177.32	177.48	26.14	94.56	337.42	89.55	18.56	38.48	122.53	116.21	142.78	117.17	152.13	16.78	41.56	32.23	697.1	62.39	148.23	53.09	17.08	49.13	42.48	56.44	154.39	108.73	23.55	29.73	13.91
COG0272	NAD-dependent DNA ligase	949.45	689.89	792.83	719.22	837.31	892.61	747.51	805.7	817.94	789.89	602.63	810.54	860.54	925.95	908.68	769.47	776.12	879.42	808.82	879.82	869.47	813.5	591.11	919.21	582.05	688.15	802.06	892.48	766.45	734	868.85	741.45	793.72	718.59	740.01	1046.83	890.31	770.66	797.5	496.69	582.72	717.19	789.14	800.95	807.54	598.3	795.15	817.49
COG0274	Deoxyribose-phosphate aldolase	581.64	302.1	705.41	579.04	718.56	845.85	608.28	699	610.83	699.28	563.26	904.06	631.48	784.88	509.5	568.52	828.64	502.41	510.5	612.58	663.11	571.48	434.41	537.78	486.95	460.88	695.88	584.81	575.58	542.34	636.96	571.78	663.77	658.98	672.48	353.8	908.13	611.12	674.48	487.97	517.01	633.71	629.23	544.23	613.32	535.19	700.7	725.99
COG0275	16S rRNA C1402 N4-methylase RsmH	697.91	853.19	789.92	683.97	829.74	941.85	742.11	771.91	844.55	762.7	607.88	1128.82	1177.94	919.04	603.45	1038.81	954.58	1272.44	1126.05	931.77	921.6	1168.18	980.2	660.1	975.97	895.66	1008.27	1096.9	900.51	874.62	995.61	829.48	980.68	855.23	837.74	951.25	1124.52	874.77	950.67	562.34	646.75	943.06	852.16	819.88	884.62	687.28	892.4	981.43
COG0276	Protoheme ferro-lyase (ferrochelatase)	330.54	18.16	707.39	469.73	668.62	718.87	508.87	664.56	555.41	612.1	99.59	186.21	56.84	804.71	367.94	72.59	61.34	83.32	67.32	191.27	195.22	30.54	105.4	340.11	95.82	27.08	53.03	137.2	121.94	170.34	132.76	156.85	29.9	69.91	37.43	659.23	86.22	98.69	48.7	20.45	54.42	57.34	57.85	158.93	116.77	31.01	38.93	22.2
COG0277	FAD/FMN-containing dehydrogenase	1682.68	268.74	6423.04	3748.01	5779.86	6761.84	3828.44	5737.41	3971.54	3728.19	502.19	693.28	361.49	6789.83	1885.13	204.19	170.01	372.74	367.14	490.94	981.54	209.52	434.47	1732.8	393.76	196.27	281.56	616.48	485.42	400.41	714.27	771.04	349.76	358.35	275.36	2558.56	495.67	440.64	315.42	196.6	397.7	436.07	567.25	834.93	661.89	139.98	375.71	290.98
COG0278	Glutaredoxin-related protein	327.19	11.99	82.84	95.75	109.91	50.16	153.14	112.42	188.15	255.92	65	57.4	44.05	135	361.84	23.88	16.31	67.33	61.99	175.86	173.84	21.24	93.99	335.38	89.39	16.74	33.89	116.46	113.8	140.45	85.12	150.63	12.75	34.34	21.13	524.92	48.02	61.62	24.44	11.18	42.51	34.58	5.67	119.59	106.11	16.45	27.38	9.18
COG0279	Phosphoheptose isomerase	664.15	141.36	675.69	464.32	669.61	740.49	506.87	656.28	494.57	549.68	143.86	543.89	116.76	797.36	747.07	131.47	86.29	178.01	159.15	375.38	431.76	103.48	222.13	698.14	199.25	125.15	111.82	271.99	257.23	301.64	276.33	334.38	70.41	110.96	95.12	548.27	345.6	157.29	103.22	159.15	180.8	117.05	209.25	345.79	269.52	81.62	121.69	79.5
COG0280	Phosphotransacetylase	998.31	436.67	776.19	699.25	768.67	886.7	665.38	730.19	666.48	778.82	600.79	862.99	1020.08	752.9	940.01	816.72	953.54	955.9	849.18	908.1	987.56	941.82	869.11	966.76	915.9	669.53	928.44	965.97	814.1	869.16	928.49	968.69	942.93	830.68	850.08	949.55	1004.94	1025.94	1083.71	555.87	693.72	1048.43	948.67	819.52	998.45	671.09	1085.72	1089.61
COG0281	Malic enzyme	947.08	684.23	815.19	607.39	827.04	883.94	715.22	782.4	854.16	757.91	346.47	863.68	854.61	938.87	899.35	772.24	768.51	879.86	802.24	876.34	884.77	800.27	589.61	916.23	582.37	689.29	800.74	891.01	758.85	722.41	876.95	729.73	779.4	697.04	741.05	1108.95	921.32	770.01	794.39	470.64	598.05	715.94	781.28	799.45	797.96	594.89	792.69	802.84
COG0282	Acetate kinase	952.11	693.03	748.42	684.51	735.43	873.87	612.88	695.83	689.06	723.01	616.52	852.35	867.31	806.25	909.31	805.79	801.26	937.61	848.97	1069.33	953.85	845.31	929.4	934.69	961.83	712.41	857.35	934.09	855.81	999.29	937.86	922.26	838.62	741.43	741.66	907.65	911.38	729.29	785.08	466.08	566.84	831.43	732.61	790.65	843.34	609.84	804.47	845.88
COG0283	Cytidylate kinase	635.88	678.39	766.12	658.68	786.39	862.79	648.87	734.75	770.21	564.43	557.28	752.84	835.49	895.49	546.72	752.85	761.17	813.48	746.12	703.85	696.18	793.98	496.8	583.66	492.81	672.41	771.77	778.52	652.66	593.2	784.58	590.75	776.57	685.12	725.91	839.49	856.03	766.28	790.77	490.85	568.41	698.57	781.39	681.39	700.58	581.59	767.07	804.13
COG0284	Orotidine-5'-phosphate decarboxylase	645.13	705.35	774.71	672.45	801.24	889.31	696.53	753.06	788.9	745.27	577.12	923.85	868.77	910.35	566.1	793.49	787.04	830.58	792.3	744.89	780.18	818.92	1043.69	598.16	1047.46	694.15	797.97	790.76	692.18	860.69	810.61	853.74	814.35	779.12	742.79	920.32	896.18	777.09	814.08	496.39	577.16	964.58	784.14	694.49	781.64	618.05	787.21	819.69
COG0285	Folylpolyglutamate synthase/Dihydropteroate synthase	680.02	763.11	779.83	702.76	827.79	925.69	729.07	767.9	811.79	757.02	602.17	914.45	1067.46	921.38	598.58	991.4	1027.02	961.27	1002.25	1002.71	877.18	1008.73	952.94	645.62	961.38	811.53	1010.34	904.59	853.97	964.71	990.92	810.57	919.53	866.37	937.42	967.03	999.56	921.6	924.95	575.39	683.63	938.89	856.57	781.79	878.53	911.1	894.89	951.91
COG0286	Type I restriction-modification system, DNA methylase subunit	734.65	1101.36	150.27	259.31	275.33	247.5	313.72	183.56	392.86	398.9	222.87	814.81	1140.38	257.73	579.62	1116.51	963.37	918.66	1062.57	1096.77	747.48	1019.4	870	667.69	852.14	977.79	1047.26	862.4	925.12	1034.43	991.57	892.96	954.96	977.34	1158.2	1058.36	1136.04	1229.47	1184.44	789.51	870.18	1048.59	1097.37	797.23	1021.94	1204.67	1189.66	1105.73
COG0287	Prephenate dehydrogenase	634.81	690.19	1312.36	885.16	1255.94	1499.9	901.76	1192.01	973.76	948.52	570.75	828.15	851.8	1467.07	553.29	752.92	756.82	794.46	746.5	701.77	694.87	779.47	752.74	579	726.68	662.67	749.41	766.88	658.64	714.39	752.67	701.15	732.72	713.1	711.61	785.09	804.36	761.06	746.73	483.5	541.12	809.86	750.7	666.8	719.59	589.54	762.98	753.72
COG0288	Carbonic anhydrase	780.66	166.38	1366.88	949.45	1302.85	1460	981.19	1283.63	1004.1	1176.06	474.89	364.45	380.48	1478.01	805.93	243.85	317.24	334.36	260.5	324.58	546.79	291.34	608.16	783.24	638.05	221.53	311.32	436.23	432.61	414.58	509.5	671.94	373.15	366.17	285.74	938.1	378.34	457.57	450.09	296.4	356.95	491.57	473.1	516.08	533.58	182.01	535.69	456.15
COG0289	Dihydrodipicolinate reductase	644.88	692.67	771.38	630.91	793.99	877.49	677.93	746.68	785.52	737.61	571.64	835.91	863.01	899.81	564.35	783.61	778.61	844.91	787.47	739.07	776.74	819.3	776.34	600.58	792.46	699.42	804.56	799.47	691.2	733.85	844.23	733.81	870.02	736.65	739.73	920.54	887.02	777.29	851.13	497.59	590.08	849.89	784.66	700.3	750.04	600.11	780.33	850.49
COG0290	Translation initiation factor IF-3	639.67	692.31	767.84	665.16	787.61	874.45	666.13	736.12	783.98	737.59	571.89	838.38	858.83	904.52	551.41	772.16	773.18	820.94	772.13	723.46	738.5	807.09	768.6	590.4	767.58	682.55	785.08	784.29	684.13	727.48	803.62	720.59	787.6	732.86	734.54	915.28	879.24	772.16	802.3	494.93	569.42	834.41	782.75	686.3	747.56	597.56	776.91	807.78
COG0291	Ribosomal protein L35	640.84	693.09	772.15	671.05	794.73	878.44	676.1	743.44	787.79	742.74	572.69	838.74	860.1	903.33	551.69	773.11	773.81	822.28	772.3	726.09	738.75	808.4	770.52	591.17	770.52	683.59	785.51	785.11	677.88	729.1	798.2	720.37	786.93	733.79	736.06	924.71	879.74	772.38	802.89	494.31	574.9	833.27	783.37	688.12	742.12	600.27	777.53	813.06
COG0292	Ribosomal protein L20	640.85	693.12	772.46	671.39	796.11	878.61	677.16	743.6	790.57	742.97	572.67	838.27	860.11	906.94	551.69	772.93	773.81	822.28	772.3	726.12	738.75	808.41	770.51	591.17	770.52	683.58	785.51	785.11	677.88	729.1	798.2	720.37	786.93	733.79	736.03	924.71	879.54	772.38	802.89	494.31	574.9	833.27	783.37	688.12	742.12	600.27	777.42	813.06
COG0293	23S rRNA U2552 (ribose-2'-O)-methylase RlmE/FtsJ	328.8	16.66	83.72	95.24	111.35	49.19	148.73	114.46	168.32	87.19	69.06	183.27	55.12	129.69	379.8	25.65	18.75	72.96	64.6	178.15	179.89	26.18	100.71	338.94	91.29	18.95	38.23	124.08	119.65	144.51	126.69	159.79	38.79	44.76	30.53	531.37	77.83	95.51	43.55	18.64	51.38	52.12	55.81	157.17	113.98	25.87	36.33	18.47
COG0294	Dihydropteroate synthase	516.94	275.25	1367.77	935.14	1308.91	1488.41	970.39	1265.1	1064.24	992.82	464.01	429.89	593.65	1519.82	508.28	513.9	629.77	421.78	468.95	558.63	496.56	506.9	700.92	513.65	735.95	394.31	562.38	464.76	542.05	594.08	594.04	629.3	518.06	565.05	530.55	829.91	506.94	638.77	622.56	402.17	486.56	669.19	607.9	539.69	598.99	500.57	648.26	625.61
COG0295	Cytidine deaminase	591.78	415.39	694.84	546.57	695.51	826.01	532.39	645.57	649.01	501.15	553.56	760.34	796.37	785.6	517.09	730.19	775.18	813.11	725.9	698.7	700.96	770.88	475.12	570.88	468.08	588.61	776.39	765.76	637.86	600.95	756.4	555.25	756.09	646.59	679.37	501.87	869.21	667.4	730.84	472.95	528.23	639.31	720.7	619.14	677.79	566.65	747.84	795.01
COG0296	1,4-alpha-glucan branching enzyme	715.65	990.47	1365.34	959.58	1377.47	1592.17	1118.41	1351.33	1039.04	1012.84	530.74	982.9	1189.17	1482.2	613.71	1011.43	1019.77	1019.42	1065.44	1160.85	826.7	1071.62	958.83	684.28	934.04	925.59	1077.18	937.94	904.66	1070.63	1093.77	860.79	1029.46	823.14	984.7	791.38	1114.24	997.77	973.47	601.42	719.48	995.66	1010.81	841.56	931.16	944.11	1014.57	1049.94
COG0297	Glycogen synthase	511.06	652.5	106.18	226.7	215.42	195.28	312.74	186.69	355.28	360.7	452.44	603.19	715.57	240.41	509.41	758.11	518.29	1096.87	924.35	776.51	642.67	771.51	557.62	544.88	517.87	661.01	710.34	877.82	703.5	621.21	767.1	481.79	777.28	423.35	501.53	428.04	698.14	417.25	471.33	267.27	307.22	390.6	386.17	583.08	529.5	493.55	384.62	586.75
COG0298	Hydrogenase maturation factor	678.03	83.84	1219.19	703.13	1057.36	1336.54	676.5	1063.35	613.6	580.92	132.17	440.87	180.65	1208.21	767.64	107.51	84.06	171.17	159.97	510.13	433.71	113.18	213.88	697.51	188.09	89.55	151.11	266.26	200.27	401.55	367.36	316.29	186.64	249.51	90.65	102.3	184.69	220.22	114.33	78.81	64.01	117.11	133.48	375.75	287.07	93.32	137.55	139.87
COG0299	Folate-dependent phosphoribosylglycinamide formyltransferase PurN	607.71	619.4	767.47	640.28	789.06	858.36	659.73	737.07	767.55	735.04	567.8	749.36	774.9	903.03	541.31	733.58	753.49	810.96	741.14	704.68	693.63	729.33	492.55	571.44	488.24	616.59	755.77	778.29	657.78	596.25	782.53	590.91	775.08	681.85	719.38	903.93	856.9	734.27	786.69	373.69	468.26	664.8	776.47	677.65	657.19	577.73	757.1	773.85
COG0300	Short-chain dehydrogenase	716.46	679.5	6666.14	3952.41	6035.85	6942.84	4323.65	6069.93	4295.51	3929.38	817.65	1009.1	1063.88	6944.72	578.53	900.81	1260.23	968.78	818.02	762.75	731.66	891.1	676.34	622.56	694.45	705.03	944.48	968.93	874.12	658.91	799	713.73	784.66	964.59	924.34	2908.4	1117.63	964.54	904.66	546.3	895.37	1057.58	842.39	817.61	833.28	619.92	859.35	908.73
COG0301	Adenylyl- and sulfurtransferase ThiI, participates in tRNA 4-thiouridine and thiamine biosynthesis	500.48	519.44	75.67	254.7	131.34	149.37	234.47	151.04	191.97	193.08	490.09	599.07	521.38	69.93	487.57	578.08	450.47	722.6	674.82	676.35	653.99	581.62	432.03	500.4	430.44	510.36	580.7	648.33	542.73	552.32	624.58	423.52	625.17	349.5	455.63	317.6	592.09	310.87	391.37	192.15	225.99	317.2	268.35	439.55	426.81	451.45	321.66	460.32
COG0302	GTP cyclohydrolase I	512.96	273.08	758.93	608.29	793.51	836.31	694.71	773.42	706.52	698.98	424.12	300.14	601.37	892.78	488.43	567.73	655.92	416.37	481.65	566.38	494.51	539.93	647.94	509.42	668.96	408.81	575.87	459.47	476.38	588.37	537.88	583.55	484.88	516.06	504.08	820.84	474.34	624.94	626.83	369.34	468.94	663.69	493	419.46	602.24	497.67	641.17	619.32
COG0303	Molybdopterin biosynthesis enzyme	363.01	87.43	1941.06	1144.03	1774.38	2068.78	1236.51	1760.54	1253.86	1189.25	182.17	587.37	163.26	2066.74	428.07	119.73	88.01	164.95	148.91	251.61	314.93	132.04	243.08	382.07	201.44	98.83	147.25	201.87	179.24	209.2	347.48	228.91	209.25	150.33	107.08	820.13	380.4	196.92	137.4	104.25	164.44	170.92	192.6	284.16	197.34	75.79	114.76	146.43
COG0304	3-oxoacyl-(acyl-carrier-protein) synthase	1202.38	1347.75	947.64	889.18	1133.03	1029.55	1082.91	1035.31	1178.86	1152.24	679.62	1056.76	1167.71	1225.62	979.17	884.4	858.34	949.67	930.9	943.82	929.81	1014.27	727.06	1051.3	765.89	1040.32	980.39	996.76	1005.06	825.59	1052.38	1151.04	973.16	1129.01	1041.69	2073.64	1315.49	1455.72	1487.73	910.53	1051	1154.27	1243.41	991.54	1168.01	749.46	1551.3	1314.82
COG0305	Replicative DNA helicase	987.88	727.03	193.41	390.62	314.83	264.14	407.4	245.22	566.29	529.57	613.36	963.2	999.91	344.57	956.04	826.61	1067.2	1040.59	891.27	807.43	988.96	917.45	972.84	974.45	966.71	741.61	936.09	1067.23	907.73	801.89	995.82	964.31	933.42	866.73	892.86	1076.09	1004.64	903.9	936.72	585.15	687.08	976.29	1010.17	964.73	957.97	679.17	1007.54	980.37
COG0306	Phosphate/sulfate permease	119.35	76.01	669.4	428.28	648.19	726.76	480.08	642.91	484.04	414.98	72.16	268.91	199.43	700.26	59.76	112	209.75	94.89	77.97	54.72	112.63	114.55	95.36	74.41	81.27	82.17	142.52	121.53	110.04	72.54	146.2	222.63	189.05	268.03	217.2	380.49	312.65	351.9	355.09	170.54	158.61	285.81	390.72	157.25	223.16	129.76	334.76	291.21
COG0307	Riboflavin synthase alpha chain	528.18	377.14	766.53	518.8	778.59	832.03	633.76	737.35	719.31	686.67	164.11	460.71	736.06	887.2	504.49	663.16	648.16	734.55	649.69	594.65	474.2	673.41	370.59	529.11	353.69	505.65	609.7	677.26	573.77	467.38	602.95	479.53	568.1	450.6	568.54	827.53	590.45	700.08	670.14	437.81	506.53	570.9	652.68	591.89	614.04	506.83	688.3	661.73
COG0308	Aminopeptidase N	323.64	30.9	1328.92	900.99	1176.62	1385.89	841.43	1205.24	859.43	878.87	412.66	275.07	46.45	1357.26	374.33	54.19	72.96	82.98	88.84	218.07	234.68	48.14	378.79	345.93	389.06	30.69	70.98	130.71	144.34	321.89	144.56	285.37	32.5	113.42	51.72	544.34	96.93	48.3	42.02	18.74	53.62	183.03	57.02	163.99	155.16	51.88	46.59	25.37
COG0309	Hydrogenase maturation factor	410.55	218.86	640.14	381.71	587.05	731.72	423.97	572.34	431.98	319.8	101.64	365.58	408.55	701.77	449.12	415.98	253.59	581.47	454.94	395.66	379.49	407.18	274.91	421.52	272.65	303.37	353.37	505.28	397.75	320.95	429.27	314.01	392.06	278.8	183.67	115.53	291.84	237.75	226.81	131.4	121.93	203.05	141.18	372.15	324.3	149.32	219.36	284.82
COG0310	ABC-type Co2+ transport system, permease component	68.57	62.82	35.33	56.1	64.49	73.06	87.35	49.71	116.42	212.58	55.95	366.16	203.44	63.86	96.02	169.74	175.46	188.51	181.18	296	205.94	198.68	244.21	72.53	247.16	148.44	237.04	156.56	222	250.1	356.29	177.01	369.78	159.2	128.39	75.2	252.35	147.49	179.31	81.42	48.24	130.71	164.12	233.56	124.04	86.27	123.44	250.45
COG0311	Glutamine amidotransferase PdxT (pyridoxal biosynthesis)	35.37	222.05	644.77	375.22	577.28	712.21	413.85	581.13	439.66	372.35	41.83	175.55	185.54	669.78	42.03	216.48	108.51	368.98	247.58	117.52	107.65	244.2	348.23	49.48	368.28	217.81	135.68	251.83	163.73	219.18	108.49	195.82	135.32	160.92	72.77	28.33	167.76	67.02	99.67	179.57	140.81	199.29	156.51	144.15	133.72	60.63	67.66	86.56
COG0312	Predicted Zn-dependent protease or its inactivated homolog	716.08	55.77	1400.25	978.19	1425.31	1472.69	1157.88	1426.25	1170.71	1496.53	230.42	496.85	287.37	1657.82	812.15	127.81	341.98	348.5	218.08	433.21	543.04	174.53	300.65	761.44	299.68	132.76	271.99	449.27	322.26	346.79	550.6	398.47	431.61	241.54	266.36	1423.59	302.17	361.73	346.93	107.86	192.73	278.8	533.55	520.91	346.7	143.34	345.4	358.34
COG0313	16S rRNA C1402 (ribose-2'-O) methylase RsmI	744.49	718.93	793.07	694.99	849.6	905.84	708.41	759.1	849.04	783.6	588.45	971.05	1128.61	959.54	596.37	874.53	1050	889.32	828.13	746.37	764.37	950.48	821.95	657.25	822.11	741.65	929.9	889.72	781.4	763.68	917.99	861.43	897.01	980.4	951.56	1314.45	1058.29	1140.28	1154.62	636.13	792.6	1180.95	1213.05	849.62	985.77	713.61	1196.54	1125.99
COG0314	Molybdopterin synthase catalytic subunit	330.34	17.67	716.03	460.54	691.67	719.2	516.37	672.22	574.81	611.78	95.4	185.48	59.17	833.47	380.59	25.87	19.94	74.5	67.72	180.56	182.43	28.55	102.42	340.38	92.74	21.44	44.55	123.82	121.2	145.94	128.04	163.35	53.9	47.98	40.19	561.44	82.1	96.36	44.61	19.54	52.64	55.34	56.81	157.76	114.99	26.54	38.57	24.79
COG0315	Molybdenum cofactor biosynthesis enzyme	418.63	242.12	746.22	494.65	748.55	812.14	606.61	716.33	684.98	642.63	133.19	464.88	438.74	869.79	457.26	402.32	259.26	596.42	481.1	447.37	439.09	452.59	377.96	441.67	354.91	311.33	346.54	499.83	390.3	346.25	449.64	342.37	404.54	288.62	222.43	611.11	457.82	238.99	300.11	156.56	193.29	228.63	273.36	404.62	328.55	165.54	218.71	321.54
COG0316	Fe-S cluster assembly iron-binding protein IscA	993.87	43.93	810.38	604.87	807.15	791.92	700.85	813.08	811.8	937.32	222.12	430.83	163.18	988.74	1103.98	93.6	66.41	276.51	222.5	564.56	641.2	112.93	317.88	1033.98	317.37	91.9	170.02	407.27	359.75	445.74	501.02	479.29	217.68	125.31	87.67	1118.89	199.57	256.44	144.62	49.63	115.44	124.01	124.37	484.04	343.61	75.19	110.18	145.6
COG0317	(p)ppGpp synthase/hydrolase, HD superfamily	1062.28	812.94	854.83	768.46	910.75	947.56	818.27	847.44	916.39	846.25	630.77	1030.24	1156.33	977.97	952.04	916.31	1070.32	956.95	889.54	921.02	939.5	1020.64	919.37	998.31	915.26	831.68	976.81	1003.09	884.55	900.6	1001.92	1005.33	888.37	987.61	959.22	1432.91	1088.52	1151.86	1165.03	745.28	883.26	1199	1216.35	936.69	1090.28	729.44	1224.55	1132.14
COG0318	Acyl-CoA synthetase (AMP-forming)/AMP-acid ligase II	2239.88	827.82	6677.05	4031.96	6219.82	7002.83	4521.62	6218.92	4615.4	4258.87	631.97	1030.53	1100.34	7175.08	2379.18	1085.69	880.84	1181.9	1218.56	1643.64	1417.29	880.62	828.85	2270.58	759.26	850.44	1047.35	1392.83	1304.05	1333.91	1228.13	1343.17	906.47	855.65	1149.32	4156.34	1092.69	1299.98	911.44	658.87	978.61	996.17	1118.11	1424.7	1385.37	1174.27	1144.67	879.89
COG0319	ssRNA-specific RNase YbeY, 16S rRNA maturation enzyme	640.83	693.11	772.37	670.39	796.01	878.47	676.92	743.33	789.29	742.81	572.52	838.47	860.06	906.96	551.68	773.11	773.77	822.26	772.27	726.08	738.68	808.33	770.52	591.17	770.5	683.59	785.46	785.09	677.81	729.06	798.17	720.37	786.92	733.66	736.03	924.5	879.43	772.34	802.75	494.3	574.81	833.19	783.36	688.06	742.08	600.25	777.48	813.05
COG0320	Lipoate synthase	434.1	33.63	719.06	478.93	710.13	740.55	536.26	673.6	622.25	819.25	105.68	193.06	294.48	869.23	419.27	126.11	293.77	138.41	116.31	196.32	202.51	162	148.08	403.77	141.23	76.74	181.66	224.37	210.34	173.82	208.89	303.8	161.44	294.65	248.28	755.04	219.77	426.95	377.95	135.23	224.6	351.91	433.79	315.5	350.68	130.47	450.42	329.47
COG0321	Lipoate-protein ligase B	431.98	33.63	710.36	460.03	694.41	732.81	517.19	664.6	583.52	591.13	95.27	191.39	293.75	829.37	420.01	124.43	292.49	136.19	113.41	194.54	200.86	160.03	146.95	400.83	138.76	72.39	175.03	222.4	208.36	173.11	207.85	299.43	144.98	249.99	236.13	713.44	215.19	425.45	373.96	131.85	219.63	348.05	428.01	312.76	347.76	128.98	445.18	302.93
COG0322	Excinuclease UvrABC, nuclease subunit	635.71	680.2	780.91	672.2	803.66	870.63	666.86	747.3	786.56	745.41	571.07	752.79	850.39	901.38	558.34	752.16	760.95	811.55	747.51	704.54	696	795.92	495.46	584.01	491.79	671.74	771.43	777	660.01	594.23	784.15	593.72	791.42	663.69	720.23	916.76	861.54	767.01	790.81	491.37	571.72	700.42	778.62	647.6	699.5	578.72	765.32	798.91
COG0323	DNA mismatch repair ATPase MutL	633.4	677.44	151.09	318.26	248	201.24	307.72	191	417.77	266.25	538.83	702.82	843.37	280.72	538.8	750.22	751.99	810.07	743.45	701.33	687.98	791.16	491.07	580.35	487.39	668.95	762.16	776.39	657.67	592.68	782.06	577.65	760.89	679.7	721.59	872.09	832.15	764.97	786.21	489.84	569.31	681.96	778.28	678.27	691.56	577.71	761.36	791.46
COG0324	tRNA A37 N6-isopentenylltransferase MiaA	744.41	795.15	781.71	688.12	825.28	903.54	691.07	747.29	811.07	772.4	576.96	847.69	1116.98	917.31	590.8	824.39	941.55	881.65	818.85	741.04	758.73	996.11	818.34	659.25	820.65	801.95	917.63	867.36	756.72	754.32	871.63	854.55	881.85	911.84	921.57	1049.3	1015.4	1103.07	1105.92	721.54	815.13	1095.74	1155.87	806.04	970.93	699.08	1181.63	1083.86
COG0325	Uncharacterized pyridoxal phosphate-containing protein, affects Ilv metabolism, UPF0001 family	640.43	692.16	767.46	602.03	794.42	873.54	673.64	742.5	775.72	733.58	566.69	837.17	859.51	906.22	548.67	767.09	765.65	821.53	770.98	721.5	736.21	799.44	765.92	590.71	753.84	682.86	777.11	784.5	676.06	724.27	795.75	718	786.12	732.34	726.08	922.3	878.33	771.7	802.74	494.08	574.9	832.14	783.37	686.76	740.66	597.52	775.88	811.04
COG0326	Molecular chaperone, HSP90 family	605.79	672.44	733.27	481.87	732.27	836.35	593.63	689.53	562.09	618.37	165.82	740.95	838.88	778.16	540.78	689.24	696.76	791.78	737.21	675.35	574.62	773.45	487.46	577.99	463.56	658.08	738.22	730.27	647.02	543.98	762.67	584	775.88	653.72	707.32	718.93	845.57	756.99	782.62	494.38	570.91	705	796.28	677.54	709.99	570.22	782.05	809.6
COG0327	Putative GTP cyclohydrolase 1 type 2, NIF3 family	464.22	504.23	109.22	261.13	156.87	153.19	243.34	159.96	232.93	170.57	458	871.62	413.8	111.19	494.53	411.03	458.99	315.19	422.64	566.96	504.06	408.11	667.97	475.14	625.97	419.1	477.83	349.41	406.58	602.24	564.61	526.42	492.28	548.89	480.13	555.84	690.8	302.93	360.8	332.67	349.53	518.34	485.31	478.73	421.62	448.98	299.23	406.35
COG0328	Ribonuclease HI	476.1	416.33	713.38	581.14	727.47	800.75	621.49	729.59	688.93	712.87	249.89	711.26	397.02	884.28	457.74	409.61	443.86	297.66	417.33	546.1	537.36	357.71	565.25	454.89	589.41	342.27	452.69	365.82	404.09	551.6	465.59	471.92	377.01	469.91	464.94	800.78	580.65	356.18	354.52	182.71	270.53	498.1	326.44	364.12	392.31	423.13	276.84	344.62
COG0329	Dihydrodipicolinate synthase/N-acetylneuraminate lyase	1809	891.76	2718.3	1869.49	2618.97	3050.22	2046.95	2570.9	2027.33	1859.72	897.14	2266.12	1555.53	2906.17	1800.8	1228.2	1370.93	1362.9	1402.72	1558.8	1812.2	1394.49	1448.5	1791.05	1433.16	1054.71	1442.26	1436.37	1300.24	1440.03	1625.64	1627.56	1390.07	1469.03	1370.65	2057.44	2069.24	1424.3	1503.91	825.69	1061.71	1560.29	1452.57	1473.85	1641	1236.66	1546.01	1565.15
COG0330	Regulator of protease activity HflC, stomatin/prohibitin superfamily	1178.83	696.07	1549.55	1248.88	1680.38	1696.61	1565.1	1695.03	1486.29	1578.97	672.39	1307.79	797.5	1870.54	1271.24	647.06	528.81	946.37	918.27	1131.74	1101.63	788.22	1172.09	1232.53	1098.82	669.81	768.22	914.74	916.86	1026.64	1029.38	965.22	786.39	656.6	601.26	1808.27	1025.55	624.1	556.65	381.46	565.21	676.74	472.61	885.75	780.86	555.93	456.37	631.34
COG0331	Malonyl CoA-acyl carrier protein transacylase	639.49	682.35	793.86	677.09	840.47	885.72	743.06	802.45	812.24	771.37	565.58	713.95	854.53	931.21	546.3	752.65	762.72	841.59	766.72	721.63	703.38	795.12	552.14	588.82	560.19	674.89	781.08	803.9	756.35	613.88	803.11	639.23	786.2	707.99	736.13	1038.43	860.41	771.71	798.2	497.48	588.24	726.72	831.44	713.81	721.03	581.9	772.31	807.68
COG0332	3-oxoacyl-[acyl-carrier-protein] synthase III	654.05	438.49	3201.4	1999.58	2913.41	3484.87	2007.71	2891.92	1948.2	2063.48	637.6	711.17	993.24	3351.78	571.67	755.77	903.88	842.9	759.23	689.07	692.17	810.63	483.97	616.32	475.07	604.48	831.93	835.29	747.37	602.73	836.61	618.38	870.19	860.08	885.79	1365.1	889.14	888.9	876.55	558.31	661.75	881.86	1180.31	797.7	871.34	632.83	1044.44	972.67
COG0333	Ribosomal protein L32	639.01	692.08	760.27	658.65	780.71	873.94	659.72	734.34	769.73	722.74	570.82	836.64	854.11	892.45	550.54	770.27	771.8	820.73	767.62	723.17	735.21	805.72	764.06	589.05	765.98	679.99	782.09	783.65	673.73	726.26	795.18	719.06	781.56	681.93	728.82	921.89	876.18	770.37	797.11	490.5	570.4	830.23	777.47	684.24	737.31	594.48	768.79	783.5
COG0334	Glutamate dehydrogenase/leucine dehydrogenase	737.16	712.91	2013.18	1306.66	1878.43	2211.12	1396.47	1834.97	1381.65	1411.87	601.21	826.31	1066.15	2124.24	602.35	875.68	1050.37	923.07	837.57	905.48	791.54	938.29	877.54	663.21	892.29	750.13	945.14	908.54	831.55	888.15	877.62	910.16	922.76	982.96	937.7	1541.94	1080.86	1027.16	1129.72	612.8	771.42	1156.56	1115.58	813.88	975.74	706.58	1186.08	1115.98
COG0335	Ribosomal protein L19	640.85	693.12	772.51	671.39	796.17	878.61	677.23	743.56	790.29	742.92	572.67	838.47	860.08	907.08	551.7	773.49	774.71	822.38	772.3	726.08	738.74	808.42	770.52	591.17	770.53	683.64	785.75	785.23	677.89	729.15	798.21	720.37	786.89	733.74	736.06	924.7	879.56	772.35	802.86	494.3	574.89	833.21	783.36	688.09	742.11	600.27	777.51	813.07
COG0336	tRNA G37 N-methylase TrmD	640.66	692.54	772.5	671.36	796.15	878.31	676.94	743.57	790.15	742.96	572.64	838.47	859.16	907	551.55	772.25	772.84	821.16	767.77	723.54	737.53	807.1	768.94	590.78	768.79	682.44	783.92	784.13	674.01	726.76	797.04	719.85	784.81	733.02	734.87	924.68	879.25	772.18	802.28	494.01	574.85	833.03	782.81	686.64	739.49	597.05	775.92	806.5
COG0337	3-dehydroquinate synthetase	640.43	692.65	765.64	607.08	794.24	873.9	672.71	741.78	762.01	731.16	568.92	837.22	858.41	909.53	557.82	766.94	765.23	823.01	768.12	720.94	738.2	800.87	767.76	591.39	753.16	683.13	777.03	784.84	671.91	722.89	794.88	732.53	813.91	751.77	730.93	917.48	876.37	770.6	798.32	493.28	574.19	845.07	785.32	718.01	743.65	596.06	775.96	811.5
COG0338	Site-specific DNA-adenine methylase	392.4	342.95	49.25	68.67	68.29	78.71	111.9	51.81	86.21	396.05	125.72	751.16	207.65	50.81	434.96	257.42	239.65	301.72	322.14	467.56	420.8	221.62	389.85	420	357.11	254.95	310.71	318.95	425.6	372.05	372.62	360.01	270.26	198.68	306.34	79.85	534.06	180.57	179.09	102.18	120.9	153.39	179.26	352.84	268.96	344.09	187.58	198.2
COG0339	Zn-dependent oligopeptidase	850.41	233.19	135.71	172.87	187.72	119.58	214.12	147.07	270.57	369.65	124.3	258.95	582.14	166.69	835.06	280.22	592.5	268	230.29	386.01	399.26	409.61	307.07	815.31	290.22	293.04	373.36	432.85	404.47	337.99	374.58	592.67	288.62	612.17	473.8	967.58	383.46	728.7	712.07	498.87	586.7	709.02	832.19	594.61	711.73	255.16	907.79	651.06
COG0340	Biotin-(acetyl-CoA carboxylase) ligase	648.84	701.95	773.76	649.82	809.58	891.63	695.59	749.34	793.29	742.79	577	858.68	883.53	916.79	569.49	785.23	788.77	843.36	801.58	753.66	768.49	831.53	863.31	601.73	834.21	700.31	811.01	796.07	693.69	752.65	828.59	735.11	819.03	742.74	747.11	925.93	900.68	776.11	814.84	496.22	576.48	845.92	787.6	694.58	758.19	610.52	786.09	835.28
COG0341	Preprotein translocase subunit SecF	403.24	391.08	729.11	477.08	716.91	755.09	565.46	709.9	623.75	587.1	129.51	293.21	210.44	852.27	403.8	269.39	199.99	199.94	268.89	394.2	295.91	156.34	169.13	402.1	156.32	248.71	268.92	257.43	286.77	312.92	379.68	254.03	267.91	203.03	315.88	642.65	328.81	291.08	212.76	159.34	199.52	210.37	242.42	309.12	266.2	353.61	190.21	223.3
COG0342	Preprotein translocase subunit SecD	452.89	301.37	751.02	500.74	757.23	823.72	644.28	742.54	692.4	658.09	153.9	445.28	526.95	876.89	466.84	577.17	399.31	677.24	616.08	600.74	457.8	516.68	378.79	465.94	352.54	407.73	514.34	591.17	507.84	472.33	549.18	371.88	503.24	338.48	407.27	710.79	500.67	385.85	319.72	236.49	282.04	304.67	313.42	476.74	402.95	426.01	304.14	384.46
COG0343	Queuine/archaeosine tRNA-ribosyltransferase	640.22	692.01	756.22	619.56	777	869.32	665.67	727.36	742.4	720.18	570.38	837.67	858.46	897.45	561.1	771.16	771.82	820.94	767.63	723.34	736.66	801.84	768.63	590.91	768.57	682.4	783.47	784.08	674.35	726.43	796.87	724.42	803.39	732.48	734.18	923.84	878.48	771.67	802.2	493.87	574.81	832.96	782.8	686.51	739.57	596.92	775.94	806.66
COG0344	Phospholipid biosynthesis protein PlsY, probable glycerol-3-phosphate acyltransferase	539.2	686.67	126.59	344.23	225.2	197.63	323.59	200.95	441.94	441.88	548.1	665.4	708.45	264.31	521.93	857.61	645.28	1099.12	904.83	762.11	728.32	768.97	478.13	541.75	469.74	673.14	718.82	928.29	692.61	613.02	751.87	483.85	792.3	515.24	558.63	752.31	746.24	444.04	519.16	284.71	339.33	444.14	397.4	616.5	519.61	498.5	389.13	593.95
COG0345	Pyrroline-5-carboxylate reductase	641.07	666.5	777.88	674.66	800.81	880.77	683.99	751.24	797.12	791.6	584.06	897.4	849.76	909.65	569.32	779.9	895.51	869.09	772.77	727.37	739.92	790.86	771.73	592.36	772.57	665.33	802.95	844.49	677.26	729.96	801.79	727.32	813.06	735.98	764.02	936.4	912.45	778.31	806.3	484.46	567.67	830.5	744.43	721.05	743.65	601.05	783.93	815.84
COG0346	Catechol 2,3-dioxygenase or other lactoylglutathione lyase family enzyme	1292.72	774.73	6448.04	4004.36	5885.65	7059.77	4135.77	5853.64	4192.29	4265.7	1833.16	1781.98	1595.47	6750.58	1092.85	1407.67	1670.56	1856.04	1598.46	1735.56	1901.51	1510.16	1806.18	1185.21	1838.78	1140.12	1621.94	1786.72	1744.18	1580.02	1654.41	1595.11	1597.47	1647.59	1517.54	2880.44	1997.87	1446.81	1556.76	844.75	1105.41	1564.48	1409.07	1491.91	1427.92	1213.83	1544.53	1641.29
COG0347	Nitrogen regulatory protein PII	851.41	572.6	791.7	551.87	825.76	849.9	710.34	780.7	811.44	855.46	204.05	647.2	634.6	990.38	834.82	471.16	433.04	691.31	583.86	602.62	581.54	556.02	653.75	823.54	677.12	485.76	484.3	696.61	622.38	630.53	607.12	717.7	447.54	457.77	390.03	1117.29	539.78	637.68	550.55	359.16	401.82	648.79	528.79	579.68	659.77	269.88	609.25	510.1
COG0348	Polyferredoxin	335.28	14.15	63.91	116.04	131.58	53.37	201.99	161.42	139.68	111.34	69.34	57.21	67.66	116.45	366.26	19.03	24.89	38.46	58	21.51	174.89	26.03	54.19	339.3	24.79	17.84	33.88	94.4	53.87	19.4	109.63	110.33	36.52	56.37	57.25	695.52	66.7	114.18	59.27	25.74	58.17	71.24	85.73	131.91	147.03	31.81	72.96	49.97
COG0349	Ribonuclease D	333.72	24.07	687.13	421.47	627.1	712.52	484.81	648.14	485.09	373.88	79.63	144.44	42.79	714.81	382.19	44.53	29.64	78.66	79.97	194.45	222.42	33.46	370.84	344.83	369.46	29.12	49.65	124.07	118.74	270.6	99.16	297.56	54.72	103.67	30.77	313.62	54.49	64.77	35.3	12.13	19.98	164.83	8.09	159.15	151.69	34.88	39.23	21.98
COG0350	O6-methylguanine-DNA--protein-cysteine methyltransferase	576.99	296	1379.04	988.48	1302.46	1495.69	945.93	1258.98	1030.22	828.88	588.12	870.79	641.33	1490.13	531.41	518.52	673.96	424.81	482.13	595.37	646.84	547.45	488.22	539.58	487.15	421.47	627.34	500.27	560.61	530.7	664.33	605.08	673.16	701.26	676.26	973.48	832.29	669.78	665.56	447.91	564.26	706.2	748.48	595.78	628.01	545.48	701.01	739.14
COG0351	Hydroxymethylpyrimidine/phosphomethylpyrimidine kinase	655.2	743.73	783.59	677.72	801.53	883.69	698.05	753.58	815.48	820.55	651.7	730.1	822.37	906.52	557.65	783.43	769.38	818.57	757.86	708.26	828.71	807.5	751.74	593.36	770.36	726.9	765.86	802.16	659.49	713.97	809.01	699.35	754.19	661.39	737.25	1109.65	824.54	763.49	769.97	600.47	644.71	803.69	726.16	672.58	714.22	571.68	757.17	759.42
COG0352	Thiamine monophosphate synthase	768.64	959.55	842.47	625.59	930.41	947.52	829.92	849.75	925.98	814.71	286.21	635.77	1358.91	1028.64	642.77	1211.44	1200.21	1319.69	1158.52	959.41	811.76	1198.25	670.61	717.66	628.55	1005.43	1116.99	1196.73	968.53	771.05	1035.27	796.08	1032.3	845.53	1115.95	1568.77	1035.11	1347.4	1228.28	817.91	927.45	1094.06	1303.48	954.65	1076.31	972.51	1375.25	1216.71
COG0353	Recombinational DNA repair protein RecR	640.85	693.03	771.81	666.98	795.08	878.33	676.41	743.36	788.8	742.39	572.69	838.74	860.06	905.99	551.69	773.11	773.81	822.29	772.3	726.12	738.75	808.35	770.52	591.17	770.52	683.59	785.52	785.11	677.88	729.1	798.2	720.37	786.93	733.79	735.85	924.71	879.76	772.31	802.89	494.31	574.9	833.27	783.37	688.12	742.12	600.27	777.53	813.03
COG0354	Folate-binding Fe-S cluster repair protein YgfZ, possible role in tRNA modification	329.33	16.86	698.58	433.15	646.06	711.83	492.48	654.43	520.35	552.9	87.57	185.09	53.62	746.67	363.72	24.71	17.97	72.84	63.38	177.56	180.39	24.4	99.65	337.69	90.53	18.29	38.09	123.13	117.18	143.55	123.98	152.84	17.97	40.62	29.17	534.15	76.59	94.47	38.7	18.09	51.02	51.75	55.35	156.15	111.52	25.42	35.36	16.22
COG0355	FoF1-type ATP synthase, epsilon subunit	526.94	455.35	766.76	637.23	782.29	880.24	684.52	759.82	736.27	689.31	551.03	727.1	774.55	875.01	524.34	793.31	543.91	1103.31	919.39	800.72	696.09	807.35	574	532.28	483.24	579.84	685.62	913.82	702.59	647.52	721.4	485.92	667.92	448.93	519.74	710.73	718.02	476.41	467.49	286.78	311.95	396.62	472.49	659.9	547.88	537.97	402.26	523.56
COG0356	FoF1-type ATP synthase, membrane subunit a	640.93	571.34	785.58	677.64	821.66	919.93	718.26	773.32	825.21	751.96	579.2	868.61	1046.52	915.69	571.81	879.29	734.02	1196.4	1003.91	851.31	799.61	1025.18	905.43	618.06	835.71	727.97	854.74	1017.53	802.97	812.03	849.21	758.58	840.3	686.69	725.81	903.26	913.61	820.8	838.47	521.87	555.22	801.6	850.7	800.13	825.03	658.88	821.4	848.53
COG0357	16S rRNA G527 N7-methylase RsmG (former glucose-inhibited division protein B)	562.07	673.18	764.97	655.92	763.29	856.06	651.22	740.58	766.82	714.84	570.56	832.88	711.32	872.29	509.23	736.57	606.11	754.78	730.7	701.4	705.02	722.39	695.43	536.7	680.45	636.99	678.52	699.36	611.28	696.49	717.5	578.06	675.04	505.2	569.43	836.39	745.5	507.06	510.88	406.71	471.07	656.54	508.78	548.67	570.32	519.11	404.22	576.38
COG0358	DNA primase (bacterial type)	651.22	695.14	774.59	675.45	798.48	879.5	680.37	746.86	792.66	747.56	573.44	838.71	881.53	914.04	552.95	775.09	776.37	822.79	776.3	726.65	743.14	813.88	790.23	594.93	775.39	687.99	790.57	785.87	683.57	729.84	805.85	722.84	797.73	763.19	754.31	947.72	884.28	781.54	813.9	500.81	582.18	845.28	790.83	695.29	765.12	606.92	802.56	837.19
COG0359	Ribosomal protein L9	640.85	693.12	772.5	671.39	796.17	878.61	677.16	743.6	790.5	743.04	572.67	838.74	860.11	907.06	551.69	773.12	773.81	822.29	772.3	726.12	738.75	808.41	770.52	591.17	770.52	683.59	785.52	785.11	677.88	729.1	798.2	720.34	786.93	733.79	736.02	924.71	879.77	772.38	802.89	494.31	574.9	833.27	783.37	688.12	742.12	600.27	777.53	813.07
COG0360	Ribosomal protein S6	640.85	693.12	772.5	671.39	796.17	878.61	677.23	743.6	790.57	743.04	572.69	838.74	860.11	907.06	551.69	773.12	773.81	822.29	772.3	726.12	738.75	808.41	770.52	591.17	770.52	683.59	785.52	785.11	677.88	729.1	798.2	720.37	786.93	733.79	736.06	924.71	879.77	772.38	802.89	494.31	574.9	833.27	783.37	688.12	742.12	600.27	777.53	813.07
COG0361	Translation initiation factor IF-1	641.23	693.34	783.86	685.37	815.33	884.94	700.25	766.71	810.46	751.92	581.97	839.13	860.58	930.8	561.88	773.12	773.86	822.45	772.34	726.81	738.62	808.52	770.1	591.46	770.47	683.74	785.76	785.14	678.29	729.53	798.18	725.05	805.9	737.12	741.69	1156.24	892.39	775.1	805.29	496.27	600.69	852.61	784.69	688.07	742.13	600.51	777.31	813.08
COG0362	6-phosphogluconate dehydrogenase	428.36	83.48	653.93	548.51	608.48	731.64	434.41	592.22	436.17	626.96	465.72	320.32	185.45	676.36	407.1	98.77	228.7	148.06	134.9	237.31	386.71	140.85	425.77	406.72	440.93	90.03	176.99	240.62	209.64	334.44	206.15	424.07	126.91	289.46	228.08	175.87	265.33	323.99	338.7	140.02	153.68	378.15	374.82	248.21	343.95	152.92	443.44	272.14
COG0363	6-phosphogluconolactonase/Glucosamine-6-phosphate isomerase/deaminase	1134.1	626.75	1371.51	1060.65	1374.58	1608.81	1064.37	1303.32	1107.03	1114.1	725.24	1008.69	1387.64	1498.51	1015.33	1098.1	1395.17	1361.48	1103.44	865	1110	1229.51	1249.37	1074.41	1253.73	879.85	1123.82	1347.45	1035.05	968.41	981.88	1271.39	1022.75	1135.68	1117.92	1146.88	1197.64	1364.67	1458.4	820.09	930	1501.24	1504.45	1063.84	1354.2	836.06	1710.5	1409.33
COG0364	Glucose-6-phosphate 1-dehydrogenase	431.19	47.87	728.46	646.84	753.93	776.48	630.27	756.32	655.39	735.48	489.65	302.68	200.06	841.83	407.72	96.02	228.79	148.73	137.18	238.2	380.16	141.15	424.81	407.5	440.9	82.65	182.16	241.18	217.55	334.93	204.76	424.35	133.11	295.21	241.92	602.84	279.11	314.26	331.08	137.29	178.28	394.93	378.14	248.21	337.04	143.12	435.75	275.45
COG0365	Acyl-coenzyme A synthetase/AMP-(fatty) acid ligase	841.45	460.05	3884.17	2311.56	3596.47	4122.77	2572.46	3658.8	2418.49	2280.3	283.65	286.52	496.6	4088.58	800.03	260.95	344.59	247.84	338.68	545.81	431.51	331.19	233.91	785.11	207.72	340.47	387.47	379.43	370.92	438.82	379.32	468.88	305.9	405.11	490.15	1855.33	411.18	719.13	460.79	343.86	535.37	547.28	454.55	406.85	560.78	422.54	580.1	445.82
COG0366	Glycosidase	2614.3	3165.31	1622.9	1729.8	1739.94	2097.34	1780.51	1726.29	2007.98	1831.94	2168.09	2942.36	3116.14	1807.69	2416.08	2736.7	2237.82	4372.07	3454.8	2701.77	3241.16	3324.52	3811.19	2586.15	3811.97	2734.34	2638.31	3716.38	2675.02	2894.03	3030.97	2840.9	2684.34	2225.1	1747.31	1170.88	2684.59	1810.16	2261.22	1260.34	1351.82	2460.14	1777.54	2397.54	2563.52	1462.89	2175.31	2480.94
COG0367	Asparagine synthetase B (glutamine-hydrolyzing)	690.3	867.66	1321.63	890.46	1268.35	1487.7	946.28	1223.63	957.78	951.7	288.74	813.05	917.89	1483.52	535.16	658.16	626.93	826.97	772.72	711.12	757.99	799.87	466.83	597.28	517.03	728.91	782.64	778.34	658.6	571.05	839.59	600.31	831.66	718.71	713.76	732.38	878.51	883.67	780.72	448.79	518.99	608.09	634.87	599.88	687.9	567.84	771.03	833.39
COG0368	Cobalamin synthase	545.12	407.24	716.24	467.02	715.13	829.07	593.53	699.73	566.58	587	132.19	466.63	740.93	746.35	510.99	629.3	447.15	720.88	683.42	649.06	533.32	689.6	450.7	539.28	425.81	544.12	625.34	627.73	578.67	515.75	640.71	516.61	660.1	529.57	571.79	557.98	695.35	661.15	637.35	432.29	495.92	523.99	662.22	567.24	629.1	536.62	683.95	693.94
COG0369	Sulfite reductase, alpha subunit (flavoprotein)	314.74	9.77	660.78	399.39	577.53	691.07	436.28	611.26	340.43	522.48	57.85	57.12	9.27	615.35	360.81	23.43	15.33	66.03	55.54	172.12	172.46	14.5	93.13	334.11	88.16	15.25	27.28	114.07	102.26	136.37	83.36	149.67	10.93	29.29	14.12	320.43	34.87	5.99	9.14	5.96	48.88	40.27	3.42	118.81	104.16	15.43	26.88	6.13
COG0370	Fe2+ transport system protein B	808.29	1198.28	173.75	247.66	260.65	295.78	341.33	187.81	461.21	382.91	635.65	1427.55	1387.73	252.82	670.95	1278.34	1145.34	1497.72	1387.54	1219.44	1187.22	1374	880.86	759.83	847.85	1180.42	1315.04	1299.47	1099.86	979.47	1449.56	920.97	1519.41	1086.01	1167.93	559.96	1503.27	1065.26	1223.68	717.67	781.06	1038.73	1178.51	1104.01	1058.55	1039.4	1082.72	1366.2
COG0371	Glycerol dehydrogenase or related enzyme, iron-containing ADH family	732.8	246.24	56.35	178.15	79.93	133.7	159.54	78.07	189.94	328.41	527.84	752.41	401.78	51.8	816.77	394.44	317.4	703.36	551.18	769.19	802.86	454.67	515.98	787.62	540.81	327.63	418.9	665.74	551.37	604.57	607.26	533.73	455.49	306.02	178.86	110.45	563.29	153.16	280.64	166.14	183.96	249.7	105.47	474.52	428.06	170.47	231.08	358.63
COG0372	Citrate synthase	945.87	695.04	2047.42	1294.88	1933.99	2234.78	1483.33	1903.94	1434.32	1354.25	562.65	892.55	922.93	2174.78	909.63	707.91	688.51	894.15	869.68	926.1	794.48	822.76	977.47	927.4	909.32	686.4	806.89	857.29	793.68	883.37	772.37	889.5	710.34	745.31	728.54	1267.06	933.27	791.09	784.01	483.59	574.98	829.9	685.1	750.68	874.5	637.76	844.07	774.9
COG0373	Glutamyl-tRNA reductase	405.48	186.75	729.37	479.11	710.77	778.1	565.03	699.36	606.19	639.88	128.15	335.93	340.01	835.17	445.06	350.65	224.3	560.77	430.4	387.6	380.7	366.37	289.07	422.08	273.7	265.69	312.27	477.43	362.02	294.54	425.6	299.39	436.1	189.23	160.26	475.64	314.91	217.24	244.86	114.24	124.94	174.21	216.48	390.86	282.39	126.11	162.94	285.17
COG0374	Ni,Fe-hydrogenase I large subunit	650.94	24.65	614.64	371.73	532.09	669.16	333.4	537.87	314.56	315.18	98.94	241.08	81.39	597.33	745.1	80.99	56.1	96.12	110.14	454.15	355.22	44.88	101.56	673.02	48.22	40.45	73.06	209.92	98.8	354.18	235.48	231.31	65.67	118.48	56.33	86.71	79.08	102.19	50.77	51.66	40.54	64.18	70.03	280.59	248.13	54.25	85.45	54.39
COG0375	Zn finger protein HypA/HybF (possibly regulating hydrogenase expression)	701	62.37	625.63	389.27	555.49	706.43	385.46	552.19	360.6	329.11	120.1	405.83	228.77	636.81	794.44	223.32	159.42	277.59	255.77	602.14	505.52	213.78	270.7	729.17	244.24	162.82	244.54	355.11	265.77	475.82	457.45	376.26	316.5	297.13	133.82	107.44	254.87	170.47	202.1	90.14	69.86	130.75	155.71	422.12	338.41	130.32	172.24	227.07
COG0376	Catalase (peroxidase I)	314.18	9.56	638.22	380.99	575.54	682.54	384.34	574.1	417.2	482	70.26	56.84	8.98	676.11	360.5	15.65	14.66	65.3	55.6	172.43	171.91	14.53	93.17	334.22	88.42	13.99	29.84	112.55	101.48	136.44	81.98	149.65	12.49	28.58	15.8	358.8	32.69	5.82	7.61	6.42	32.98	30.75	3.82	118.99	107.27	15.72	26.96	6.66
COG0377	NADH:ubiquinone oxidoreductase 20 kD subunit (chhain B) or related Fe-S oxidoreductase	426.56	115.33	714.34	457.07	713.17	731.14	513.51	656.67	624.55	578.24	97.03	68.2	290.85	922.82	416.98	135.15	294.48	133.7	115.9	195.84	193.75	210.33	127.67	405.12	141.17	144.9	190.16	215.24	199.96	170.07	158.88	297.26	144.97	271.25	228.68	733.49	192.31	394.18	353	244.39	297.46	346.4	385.82	271.55	326.02	115.5	418.01	300.11
COG0378	Ni2+-binding GTPase involved in regulation of expression and maturation of urease and hydrogenase	439.63	102.24	1290.07	770.19	1189.57	1431.92	874.27	1171.36	788.97	826.54	145.56	412.95	327.83	1358.18	466.61	342.52	264.89	377.18	337.62	421.29	472.57	315.48	453.56	443.4	458.17	255.9	401.64	374.89	401	362.36	554.86	398.93	462.92	404.85	200.62	450.66	382.94	207.53	276.93	140.9	145.96	224.32	232.09	416.38	319.37	157.86	217.61	362.21
COG0379	Quinolinate synthase	551.26	602.59	743.04	484.86	762.92	830.01	635.5	717.52	671.84	652.07	138.97	249.65	752.79	888.45	525.29	631.37	642.96	728.7	686.24	627.34	503.56	694.84	683.12	539.02	687.61	573.88	632.24	671.1	596.08	617.65	571.18	641.28	561.17	511.79	546.23	778.53	522.59	657.83	643.89	423.04	485.37	697.19	540.55	523.34	658.82	515.61	687.11	637.49
COG0380	Trehalose-6-phosphate synthase	387.98	19.72	1244.91	702.3	1106.14	1337.92	701.3	1084.15	707.08	610.19	82.32	61.72	131.84	1278.18	373.78	32.43	35.64	69.4	81.46	181.17	182.12	65.2	120.27	365.12	118.31	41.72	77.05	126.23	153.2	155.87	115.64	257.57	52.02	193.95	98.23	375.67	140.32	253.58	212.46	69.91	112.98	150.36	147.5	159.16	231.39	65.87	284.21	184.71
COG0381	UDP-N-acetylglucosamine 2-epimerase	576.39	288.51	112.18	229.04	192.12	142.81	192.87	108.09	366	423.87	229.18	563.98	622.11	279.48	524.16	447.31	876.04	514.96	438.9	529.99	563.01	486.64	352.69	545.05	323.71	412.53	662.75	638.69	506.65	465.18	639.89	524.46	671.4	632.15	820.64	685.23	766.32	820.14	784.47	476.43	566.98	664.89	1022.04	701.11	665.39	601.07	859.06	747.16
COG0382	4-hydroxybenzoate polyprenyltransferase	356.93	108.18	744.99	478.25	707.2	737.98	550.2	702.52	650.11	919.15	122.33	69.27	105.38	910.83	389.64	110.16	142.02	79.27	88.22	185.96	182.56	95.52	107.44	353.49	101.29	117.9	102.61	138.11	148.92	149.25	104.85	178.9	82.88	169.11	85.37	666	92.77	150.26	94.02	167.25	164.65	134.35	81.77	144.57	148.45	27.89	62.39	73.32
COG0383	Alpha-mannosidase	35	8.35	23.4	94.59	33.14	22.45	44.25	27.28	66.91	66.03	393.72	260.05	11.76	28.97	19.84	55.2	182.98	69.91	23.95	34.27	183.42	27.06	59.77	21.09	65.57	25.24	67.06	105.25	22.64	61.99	51.83	99.6	36.37	152.28	78.36	61.41	166.01	24.67	55.33	15.98	21.81	113.24	26.57	65.9	45.55	42.69	29.95	66.05
COG0384	Predicted epimerase YddE/YHI9, PhzF superfamily	337.69	20.04	717.95	466.68	687.1	728.31	567.05	717.37	557.01	586.37	112.52	340.37	65.38	774.93	368.09	33.87	48.01	85.78	80.71	194.06	213.6	40.27	107.07	346.39	105.99	38.32	67.94	131.28	133.52	168.46	144.51	174.96	57.46	96.16	66.33	543.7	280.85	76.35	40.27	28.89	91.99	83.1	85.32	172.04	136.63	28.99	58.67	47.12
COG0385	Predicted Na+-dependent transporter	500.6	414.03	1365.75	810.89	1239.77	1472.55	955.35	1254.66	826.14	756.49	121.01	285.22	591.75	1311.33	501.53	453.53	482.77	611.53	448.12	401.2	358.52	528.95	496.46	490.02	447.98	409.81	392.97	556.88	478.41	340.22	427.17	460.86	337.57	533.45	385.22	1268.34	395.04	542.88	542.99	470.98	463.16	509.63	729.88	601.39	515.95	228.33	572.07	496.58
COG0386	Glutathione peroxidase, house-cleaning role in reducing lipid peroxides	450.65	291.95	793.88	622.77	764.11	792.63	684.08	805.51	614.57	552.59	477.72	158.31	278.91	796.19	418.8	285.46	366.22	265.9	276.06	428.1	405.85	311.4	221.38	429.22	277.45	316.74	342.1	339.56	363.99	353.7	285.26	377.03	240.32	260.88	371.07	812.91	350.38	452.43	396.81	386.97	407.41	282.03	233.48	305.64	353.97	368.35	404.42	308.08
COG0387	Ca2+/H+ antiporter	319.65	9.84	45.53	85.75	77.9	41.82	127.72	98.15	80.64	255.63	57.52	91.58	22.76	48.78	365.46	28.38	20.94	91.71	70.07	185.77	213.33	31.95	102.96	343.88	103.34	30.35	54.52	133.18	110.74	145.94	157.36	161.07	73.84	29.18	11.07	34.76	44.01	5.58	7.92	5.75	27.51	24.3	6.13	142.09	108.13	18.84	32.81	44.96
COG0388	Predicted amidohydrolase	1438.51	667.49	3369.99	2158.66	3293.42	3671.64	2579.34	3335.85	2332.71	2344.91	387.15	773.64	1471.58	3592.63	1355.05	985.79	1124.97	1346.29	1148.07	1241.94	948.77	1218.49	1023.72	1386.46	924.86	865.37	1089.11	1320.81	1070.92	1124.16	1093.03	1195.09	1056.01	1015.54	1147.01	2431.99	1208.23	1537.21	1424.4	873.86	1053.97	1379.84	1591.58	1234.03	1466.51	847.69	1669.53	1428.75
COG0389	Nucleotidyltransferase/DNA polymerase involved in DNA repair	1412.51	945.73	2708.23	1845.05	2506.33	2999.87	1888.16	2481.18	1899.27	1587.05	884.13	1858.9	1305.1	2782.45	1373.13	1180.87	1164.32	1276.45	1302.11	1525.28	1497.81	1249.87	1650.98	1389.25	1620.86	1024.04	1263.23	1316.51	1338.24	1502.17	1399.17	1455.14	1177.92	1187.79	1196.05	1600.18	1589.62	1078.23	1138.02	758.86	911.99	1310.3	1164.13	1278.83	1285.98	1077.5	1114.7	1179.11
COG0390	ABC-type iron transport system FetAB, permease component	411.36	38.79	637.52	499.04	585.86	712.5	403.54	569.41	359.24	581.49	427.73	160.64	156.83	614.15	399.24	71.49	189.5	143.54	114.92	213.71	343.5	121.92	399.26	398.21	414.73	67.77	144.39	237.12	185.02	300.03	211.81	413.56	108.94	210.53	194.21	124.38	220.71	322.35	310.33	98.69	153.41	350.74	361.56	261.99	317.48	132.91	407.46	235.36
COG0391	Archaeal 2-phospho-L-lactate transferase/Bacterial gluconeogenesis factor, CofD/UPF0052 family	397.51	99.73	1268.89	881.63	1134.78	1372.53	743.58	1130.31	824.77	882.36	480.62	194.36	69.16	1329.76	406.08	141.97	133.55	156.24	137.79	250.55	404.7	99.43	154.95	382.66	173.97	126.18	201.27	221	181.07	226.46	299.28	242.67	323.03	199.69	170.41	86.36	234.14	67.85	132.25	79.32	91.34	124.61	131.43	222.44	176.83	62.61	95.1	192.64
COG0392	Uncharacterized membrane protein YbhN, UPF0104 family	580.36	382.28	1904.62	1202.39	1760.89	2100.54	1207.44	1717.36	1209.53	1133.69	276.68	688	547.38	2061.76	489.53	291.36	407.87	373.49	372.39	424.98	677.36	498.7	642.2	514.2	712.64	354.1	477.24	417.28	365.29	448.84	581.39	586.44	548.78	436.6	363.71	501.38	613.17	524.28	582.76	218.97	285.18	563.01	563.27	422.29	477.95	214.6	543.49	584.69
COG0393	Uncharacterized conserved protein YbjQ, UPF0145 family	504.27	176.52	103.64	152.45	102.47	102.39	101.3	56.77	140.33	285.48	170.55	307.89	442.76	76.67	466	238.59	331.05	221.72	244.92	300.57	429.04	374.81	273.12	460.53	243.69	265.01	364.32	308.4	225.23	251.84	362.05	359.77	393	392.6	382.56	224.23	417.72	463.46	474.94	295.67	351.98	412.12	456.21	321	448.85	199.03	527.83	520.49
COG0394	Protein-tyrosine-phosphatase	850.59	1146.56	2729.14	1799.7	2563.99	2976.99	1966.48	2540.32	1932	1998.39	708.5	1309.85	1448.98	2878.66	643.1	1175.81	1056.04	1295.24	1196.48	1094.53	913.2	1293.66	1240.94	728.6	1194.76	1051.49	1138.46	1159.35	951.39	1148.69	1102.33	1061.1	1085.19	1134.9	1074.1	1283.59	1360.95	1324.69	1281.89	709.85	837.76	1355.11	1274.73	954.42	1167.77	850.04	1321.86	1233.16
COG0395	ABC-type glycerol-3-phosphate transport system, permease component	1527.16	2350.41	2271.94	1810.58	2388.12	2923.64	2357.7	2402.74	2453.6	2083.07	1806.35	4623.19	3818.71	2442	1452.2	3536.47	2548.15	5292.64	4640.93	3510.81	3327.98	4073.81	4822.33	1695.5	4603.02	2850.03	3333.16	4017.85	3271.53	3640.85	3474.4	2840.34	3127.11	2074.45	2268.29	1949.65	3933.56	1906.2	2140.17	1221.86	1398.48	2690.05	1715.93	2494.1	2622.66	2674.89	1804.66	2659.7
COG0396	Fe-S cluster assembly ATPase SufC	616.85	675.38	708.99	564.91	713.46	824.28	557.95	655.03	718.35	680.03	546.86	754.94	791.86	872.34	534.26	707.17	738.2	747.56	692.26	665.99	629.97	735.81	647.91	558.21	675.74	621.25	698.33	727.76	608.36	684.24	596.31	677.08	635.56	698.2	684.26	738.62	786.26	719.81	717.72	495.78	514.84	748.71	718.22	604.47	679.61	567.43	739.68	679.85
COG0397	Uncharacterized conserved protein YdiU, UPF0061 family	324.46	13.6	676.25	417.23	609.99	700.04	467.38	635.63	426.98	533.85	87.42	62.96	43	687.69	369.43	37.61	26.41	113.11	90.18	202.9	249.32	50.8	111.38	352.62	126.01	45.17	75.33	146.65	127.58	155.47	194.79	167.3	131.7	40.58	27.08	418.95	62.14	15.59	60.41	11.8	41.39	37.63	11.15	154.62	113.32	22.39	36.73	85.65
COG0398	Uncharacterized membrane protein YdjX, TVP38/TMEM64 family, SNARE-associated domain	754.41	197.83	677.69	646.26	631.15	754.51	454.35	610.33	517.61	863.84	809.99	537.5	246.33	702.89	794.89	337.23	288.58	359.92	381.35	381.84	750.5	279.8	325.07	777.85	352.34	272.1	392.29	440.42	403.28	308.9	573.61	454.02	546.11	304.74	402.83	302.59	536.3	296.37	350.24	190.74	205.28	217.41	337.35	505.71	399.82	387.5	265.23	406.01
COG0399	dTDP-4-amino-4,6-dideoxygalactose transaminase	1221.43	1043.48	895.32	740.41	1116.26	1073.18	1058.7	971.44	1196.46	1287.67	374.46	1431.46	1795.73	1319.06	1133.54	1359.2	1832.31	1742.16	1473.71	1498.5	1133.79	1531.4	948.96	1193.07	918.65	1227.52	1594.18	1682.13	1369.23	1255.37	1477.94	1280.23	1524.34	1428.04	1568.86	1623	1824.37	1870.41	1833.12	1023.28	1182.56	1532.95	2191.63	1521.09	1520.12	1217.56	2069.82	1730.45
COG0400	Predicted esterase	364.32	36.2	70.85	139.56	157.14	79.38	250.01	168.57	223	363.24	153.35	233.75	47.25	199.09	369.38	55.68	39.87	86.02	102.45	78.57	356.87	42.46	639.96	353.58	646.7	38.7	58.13	151.92	133.1	297.2	105.31	410.86	31.66	127.33	48.61	609.29	86.45	72.02	47.29	16.38	41.57	295.9	8.66	125.16	183.41	44.37	46.82	19.5
COG0401	Uncharacterized membrane protein YqaE, homolog of Blt101, UPF0057 family	312.58	8.73	25.87	56.7	49.38	29.27	95.74	77.81	36.75	54.27	37.69	56	7.54	19.63	360.27	15.56	14.27	64.39	54.88	171.77	171.55	14.26	92.69	333.59	86.88	13.73	27.42	111.41	100.45	135.97	81.58	147.93	10.42	26.14	8.88	148.44	23.85	2.97	5.36	4.07	9.86	12.18	2.21	117.89	103.55	15.27	26.57	6
COG0402	Cytosine/adenosine deaminase or related metal-dependent hydrolase	1492.22	312.86	2073.61	1406.07	2016.36	2278.27	1689.88	2070.45	1531.11	1581.46	504.78	1598.7	622.97	2239.62	1639.29	662.04	718.39	727.56	701.74	710.79	1476.62	602.44	1258.04	1551.42	1211.42	504.4	782.53	873.41	849.1	710.44	1155.04	1117.37	997.54	966.93	630.38	1844.97	1304.07	424.43	703.77	281.73	506.56	827.11	572.62	983.05	851.04	325.76	506.21	818.69
COG0403	Glycine cleavage system protein P (pyridoxal-binding), N-terminal domain	26.49	38.81	29.34	39.73	58.44	25.03	52.23	25.55	156.38	85.33	46.73	275.47	68.6	132.52	15.85	48.19	35.81	43.13	40.1	37.44	96.08	82.59	32.88	24.56	49.3	72.2	75.48	26.14	20.77	25.65	68.16	26.8	104.33	87.57	46.4	191.83	195.43	87.54	91.62	55.83	32.46	45.5	29.78	26.03	24.72	31.67	37.69	78.07
COG0404	Glycine cleavage system T protein (aminomethyltransferase)	444.58	71.46	749	552	823.96	787.02	711.08	819.77	751.6	746.57	170.4	340.73	332.15	972.18	426.59	152.59	317.85	149.61	136.07	212.85	247.91	218.38	166.52	415.18	164.36	126.06	232.09	226.44	217.04	187.75	189.16	315.65	183.55	367.04	271.55	839.34	375.15	411.08	384.6	183.1	244.4	373.83	408.46	288.4	358.07	133.02	465.66	349.02
COG0405	Gamma-glutamyltranspeptidase	361.61	59.32	763.94	530.35	799.85	760.81	698.77	810.9	741.48	691.7	126.84	238.57	121.73	958.86	371.02	21.55	21.23	109.33	80.82	200.16	194.95	41.48	161.79	347.8	163.04	30.8	52.45	152.19	200.9	167.26	159.92	203.07	30.4	69.44	61.84	984.98	135.32	205.27	41.69	40.61	145.41	125.64	131.83	223.59	123.86	30.89	53.69	31.4
COG0406	Broad specificity phosphatase PhoE	1402.72	1544.14	5284.03	3753.83	4836.16	5828.95	3549.59	4799.51	3513.17	3503.74	2283.59	2095.23	1968.73	5366.43	1138.73	1771.97	1400.28	2123.39	2029.62	1859.25	2058.87	1990.29	2971.42	1283.26	3002.33	1572.35	1838.28	1874.09	1719.12	2310.38	1828.48	2127.47	1808.81	1598.63	1462.62	1578.24	2015.42	1468.85	1622.2	852.76	1049.74	2079.56	1358.99	1376.47	1738.32	1339.8	1552.85	1747.18
COG0407	Uroporphyrinogen-III decarboxylase	434.34	83.46	730.35	490.66	731.3	776.92	578.16	699.13	616.72	650.83	153	572.18	263.66	871.16	414.3	157.22	265.42	225.73	210.57	292.31	331.15	218.19	276.26	416.97	276.54	150.54	266.02	271.88	241.32	256.4	279.27	354.7	280.06	239.6	204.02	688.53	470.36	355.15	367.87	123.32	221	246.98	273.62	293.29	302.07	123.85	365.66	339.35
COG0408	Coproporphyrinogen III oxidase	316.08	11.76	78.32	91.4	103.62	46.73	147.65	108.3	163.85	252.98	64.18	57.04	25.18	127.94	361.55	16.68	14.96	66.2	61.9	175.54	173.28	18.3	93.91	335.35	89.25	14.93	32.94	114.81	113.01	140.29	83.69	150.54	14.3	33.03	21.98	550.41	45.88	9.35	21.35	8.88	40.01	36.22	5.59	119.27	109.44	16.45	27.29	9.23
COG0409	Hydrogenase maturation factor	354.84	68.32	617.03	364	547.41	681.34	361.33	540.89	345.56	300.6	77.72	252.1	128.05	653.19	405.1	86.15	62.66	120.9	103.01	209.46	255.09	84.33	169.62	361.11	165.5	64.17	102.65	161.66	151.54	167.49	229.19	200.04	151.72	184.41	64.44	86.06	122.46	126.91	84.54	63.1	44	84.48	77.37	230.51	173.74	57.85	89.61	108.99
COG0410	ABC-type branched-chain amino acid transport system, ATPase component	580.81	458.09	2691.65	1769.06	2596.58	2901.52	2087.78	2670.64	1923.67	1826.64	660.13	864.36	555.81	2875.9	477.57	395.23	396.39	442.19	528.26	675.74	636.96	428.21	879.09	486.11	898.85	376.03	495.65	468.52	744.69	695.88	538.19	681.1	461.67	584.21	555.06	3671.61	881.6	635.6	391.07	239.99	511.63	644.31	338.58	457.87	438.95	450.45	293.45	373.56
COG0411	ABC-type branched-chain amino acid transport system, ATPase component	561.05	400.91	2008.48	1340.06	1956.71	2187.48	1555.92	1989.13	1538.27	1297.57	624.31	858.23	457.93	2210.79	463.63	268.5	281.06	327.01	375.02	465.34	592.39	355.08	745.3	459.81	740.61	308.64	379.57	364.7	497.94	529.8	469.75	565.22	393.75	542.46	383.61	2983.2	808.23	514.22	335.13	176.14	422.47	580.68	283.09	360.87	361.58	181.11	218.77	308.78
COG0412	Dienelactone hydrolase	647.62	31.87	3187.77	1829.75	2874.71	3362.16	1935.99	2871.62	1922.58	1714.95	199.55	241.31	89.56	3374.46	727.2	35.28	54.52	137.77	127.3	364.98	358.01	46.59	193.54	674.04	182.18	33.97	79.71	235.28	236.84	307.72	213.12	305.49	38.6	110.15	63.5	1199.72	135.25	113.04	68.29	31.27	160.63	141.81	128.39	278.5	224.9	61.7	70.96	34.45
COG0413	Ketopantoate hydroxymethyltransferase	535.1	599.87	743.88	493.15	742.39	791.41	586.23	708.55	687.88	659.17	126.14	115.63	659.16	868.61	482.74	566.94	562.88	685.39	591.08	542.01	401.98	595.48	260.61	516.32	274.5	532.21	538.5	644.55	529.46	427.77	559.24	440.88	529.38	423.24	516.39	818.23	373.23	658.85	611.24	411.2	465.8	499.13	637.42	567.31	554.17	468.54	629.43	591.35
COG0414	Panthothenate synthetase	548.42	615.74	745.99	498.11	754.21	812.88	609.51	711.94	689.85	674.57	128.22	123.01	705.41	868.06	497.79	632.65	609.34	729.25	637.1	584.97	456.12	647.86	387.42	533.82	383.03	567.63	587.34	674.32	554.99	456.57	603.61	464.85	560.76	504.07	537.35	821.9	403.06	674.09	672.38	419.33	471.67	537.31	645.97	586.8	587.06	487.26	652.94	637.82
COG0415	Deoxyribodipyrimidine photolyase	327.9	12.86	692.21	435.29	652.4	713.01	513.39	669.86	507.32	736.52	97.84	57.53	30.99	774.85	360.88	16.67	15.4	65.77	60.56	175.81	173.26	17.85	93.69	334.73	88.61	15.66	33.58	112.86	106.18	140.12	83.11	150.31	13.6	35.47	27.91	609.21	48.68	62.41	24.36	12.08	47.12	42.49	6.85	118.93	108.34	16.48	27.38	7.23
COG0416	Fatty acid/phospholipid biosynthesis enzyme	537.05	575.03	115.97	304.7	220.71	182.79	307.53	188.67	429.47	407.08	519.49	542.51	602.57	276.5	510.45	714.92	595.77	776.46	718.29	711.44	708.05	635.54	458.53	524.74	476.27	572.47	656.13	708.12	585.48	584.12	716.33	468.8	747.31	508.62	539.49	744.16	686.69	411.04	524.36	265.28	324.92	426.66	359.56	541.35	466.69	476.58	362.38	566.28
COG0417	DNA polymerase elongation subunit (family B)	313.41	8.86	29.92	63.66	56.46	31.47	106.09	86.51	45.54	56.98	41.44	56.2	7.71	37.83	371.06	16.37	14.43	64.89	55.28	172.1	172.02	14.4	93.41	334.12	88.34	14.08	27.79	112.49	102.04	136.19	81.95	154.2	32.7	26.62	11.69	128.11	24.31	2.85	5.37	3.96	23.57	21.78	1.95	118.49	103.86	15.57	26.88	6.77
COG0418	Dihydroorotase	315.78	11.75	69.52	83.16	88.03	43.13	134.55	101.34	108.69	244.11	57.41	56.96	24.29	78.86	370.4	16.94	15.24	66.94	61.49	175.45	173.24	18.74	94.07	335.37	89.02	14.87	32.91	114.88	112.92	140.59	83.89	156.35	32.48	53.52	23.31	398.21	41.48	6.27	7.9	6.78	36.68	31.52	7.37	151.52	106.06	16.56	28.03	10.22
COG0419	DNA repair exonuclease SbcCD ATPase subunit	606.12	624.75	719.11	501.04	704.47	842.77	598.62	694.52	542.03	657.02	228.51	646.71	736.7	708.37	514.66	646.67	593.28	806.89	729.57	691.66	688.58	715.82	549.72	558.68	518.19	601.95	660.91	744.58	614.15	557.25	732.45	539.05	639.92	453.56	547.06	646.67	711.16	601.89	668.1	428.05	450.4	479.49	571.88	610.55	639.26	529.8	622.94	665.83
COG0420	DNA repair exonuclease SbcCD nuclease subunit	695.74	728.47	760.34	598.86	782.13	899.66	681.45	739.8	698.51	769.96	357.46	929.34	984.13	823.26	564.87	808.08	772.14	926.05	886.26	810.31	958.79	916.91	640.73	625.89	635.2	739.8	890.95	884.68	760.99	666.54	999.1	650.91	900.03	598.81	747.86	732.1	1003.84	794.04	798.17	513.74	587.53	681.99	759.65	703.41	761.18	616.78	817.75	899.76
COG0421	Spermidine synthase	423.47	301.52	81.75	126.08	166.32	138.25	246.03	151.35	238.23	334.19	92.46	348.32	465.51	145.44	448.57	566.61	389.98	652.27	588.74	591.96	445.2	465.91	378.29	458.21	349.42	405.42	488.36	561.97	476.03	469.3	512.87	343.64	458.43	353.49	435.22	861.25	516.96	373.79	353.78	223.21	300.28	301.44	340.45	458.79	392.76	436.63	290.17	386.49
COG0422	Thiamine biosynthesis protein ThiC	525.83	364.86	739.94	478.01	743.68	827.55	619.49	700.5	626.77	594.05	130.39	507.69	711.73	823.01	527.37	595.52	548.16	728.63	670.94	624.46	513.48	648.94	679.05	529.65	683.97	479.56	586.52	652.19	576.92	604.74	544.32	625.63	568.47	461.85	528.79	758.14	582.27	658.1	647.8	417.18	473.57	648.78	584.48	546.35	653.37	522.88	693.78	625.88
COG0423	Glycyl-tRNA synthetase (class II)	265.36	627.31	665.97	409.33	654.41	799.69	497.06	612.2	520.68	380.19	121.06	628.25	779.6	738.91	169.06	675.9	681.7	694.9	669.29	497.1	386.03	729.31	642.82	224.48	619.64	620.19	683.72	590.15	527.15	522.07	569.63	523.2	678.22	635.17	649.26	314.97	709.5	646.53	681.03	426.45	479.77	740.94	652.99	467.12	592.95	547.57	712.57	722.14
COG0424	Predicted house-cleaning NTP pyrophosphatase, Maf/HAM1 superfamily	966.69	702.37	838.51	607.42	881.49	907.86	800.11	841.29	888.17	764	335.14	984.81	903.39	990.11	908.09	771.38	746.24	889.65	826.36	879.16	901.68	813.31	862.6	926.4	837.93	695.58	798.16	899.8	776.79	822.48	908.7	868.04	799.35	742.69	747.46	1448.09	930.01	845.9	808.91	508.93	620.23	879.86	837.3	841.35	846.67	606.47	808.96	825.66
COG0425	TusA-related sulfurtransferase	1080.63	282.08	158.99	237.62	256.76	220.45	403.03	264.58	329.55	408.9	208.05	733.46	582.15	179.22	1193.31	691.15	472.57	837.67	776.93	859.44	915.43	620.15	657	1148.65	625.58	484.73	602	812.77	649.69	659.1	744.7	642.16	570.43	442.39	426.38	796.47	672.82	443.28	463.34	231.14	288.66	330.53	286.64	663.2	623.28	461.93	380.72	474.2
COG0426	Flavorubredoxin	617.21	735.89	71.82	125.75	147.07	195.62	206.83	96.52	204.98	455.62	173.75	989.1	895.88	71.5	581.22	854.2	824.7	880.26	840.18	765.65	698.85	880.49	623.11	611.96	598	762.4	858.97	799.7	706.03	611.73	847.65	654.93	960.27	737.69	777.51	302.39	1116.68	715.64	865.87	517.31	592.9	750.4	760.45	658.29	759.23	605.95	835.26	950.62
COG0427	Acyl-CoA hydrolase	497.41	374.03	713.73	461.77	683.2	768.77	571.34	705.88	475.33	448.5	113.79	478.32	558.13	683.19	456.81	462.41	557.31	507.62	376.8	298.78	275.82	454.01	165.69	464.16	138.35	348.95	367.75	498.42	309.31	241.67	292.52	339.81	368.29	480.84	447.38	520.11	561.18	544.89	513.54	379.9	478.6	587.26	599.65	432.2	505.75	194.98	587.06	529.37
COG0428	Zinc transporter ZupT	553.24	608.96	110.82	215.33	216.5	187.18	294.09	192.02	335.34	234.51	528.99	945.68	731.07	199.93	529.35	821.26	681.39	857.29	866.39	883.44	762.5	727.25	519.18	556.98	476.14	650.98	813.21	793.98	718.51	698.89	959.72	532.64	887.68	586.79	789.09	699.54	882.1	593.14	605.43	318.73	425.61	569.51	680.89	762.52	602.03	791.35	472.52	689.14
COG0429	Predicted hydrolase of the alpha/beta-hydrolase fold	317.56	16.4	74.79	86.35	105.59	47.89	144.53	105.6	126.09	251.57	57.18	182.89	36.2	125.89	369.18	18.36	17.13	71.02	63.9	177.27	179.12	23.04	100.35	338.12	90.68	16.84	35.67	121.28	118.48	144.15	125.15	163.05	19.74	40.55	24.64	341.12	67.1	39.1	26.32	13.57	44.07	47.01	54.01	156.5	113.48	25.45	36.95	17.55
COG0430	RNA 3'-terminal phosphate cyclase	309.73	5.85	23.39	24.04	12.36	5.91	12.3	9.66	24.64	21.96	33.53	55.27	4.12	27.22	359.09	14.81	13.48	36.2	45.61	154.23	165.26	10.77	34.93	329.53	17.86	11.59	21.6	89.3	31.11	118.19	76.26	104.17	7.83	14.37	3.46	4.86	13.42	0.78	3.29	2.2	5.8	8.06	0.88	94.56	100.93	13.7	23.23	5.37
COG0431	NAD(P)H-dependent FMN reductase	705.61	34.46	2639.1	1837.11	2338.71	2746.82	1695.57	2416.88	1611.23	1734.32	954.88	173.19	72.68	2655.94	753.72	58.29	126.46	178.08	152.99	290.41	585.69	88.86	262.46	692.89	315.01	46.66	133.61	314.24	317.89	292.58	205.77	374.14	62.49	154.15	109.91	1821.65	171.67	82.88	46.51	28.34	134.8	134.21	18.26	260.69	232.29	45.74	64.95	32.04
COG0432	Thiamin phosphate synthase YjbQ, UPF0047 family	446.14	175.33	675.33	435.9	698.28	755.42	520.55	664.45	528.49	581.18	83.47	152	375.47	836.59	455.03	238.02	225.6	172.33	285.15	406.62	256.85	274.89	204.39	442.4	187.4	236.09	328.79	232.09	334.24	337.26	291.45	387.25	343.81	387.57	441.69	304	337.69	483.65	420.58	316.57	362.33	414.08	514.94	309.15	470.87	428.44	537.13	452.6
COG0433	Archaeal DNA helicase HerA or a related bacterial ATPase, contains HAS-barrel and ATPase domains	330.86	18.44	693.08	499	641.27	710.33	481.89	642.68	530.4	732.27	377.34	70.61	48	770.07	376.79	29.15	32.47	71.34	66.03	43.95	184.03	33.68	101.39	339.18	92.8	22.64	47.94	119.15	112.71	40.65	108.77	158.89	44.42	49.92	42.07	666.55	75.59	102.92	37.44	19.56	49.13	50.99	68.81	149.7	114.35	22.04	45.88	27.96
COG0434	Predicted TIM-barrel enzyme	327.1	22.59	6.35	14.34	10.59	23.55	21.76	9.9	20.72	15.37	54.89	300.49	41.87	11.3	369.51	23	28.17	88.18	80.08	201.96	228.88	45.15	123.3	346.94	102.02	28.27	52.26	129	118.81	161.1	123.55	170.44	28.43	64.86	32.05	13.26	171.09	16.04	37.41	43.47	18.11	22.47	69.72	163.65	133.29	46.86	46.89	36.05
COG0435	Glutathionyl-hydroquinone reductase	325.82	10.87	637.84	449.81	586.59	692.61	447	625.92	402.51	545.32	354.3	57.78	28.93	652.38	361.5	58.61	35.23	72.99	55.79	172.62	175.39	21.96	93.67	334.51	88.73	20.29	34.3	123.02	101.85	136.7	84.82	149.77	11.5	30.5	15.77	310.1	35.46	58.09	13.08	7.95	15.96	18.09	3.38	119.7	103.79	15.65	26.98	6.58
COG0436	Aspartate/methionine/tyrosine aminotransferase	2311	2094.96	3092.83	2587.88	3225.27	3489.66	2775.17	3024	3006.98	3023.89	2224.72	3020.21	3468.36	3600.32	1887.87	2623.82	3182.03	2975.29	2727.67	2459.45	2803.3	3071.68	3683.58	2072.01	3734.96	2403.84	3084.59	2917.26	2546.58	2948.64	3022.69	3255.98	3180.98	3013.99	3009.27	3824.23	3352.84	3475.54	3481.32	2014.56	2418.24	3969.91	3381.77	2621.98	3196.96	2227.86	3701.97	3605.31
COG0437	Fe-S-cluster-containing dehydrogenase component	2530.24	114.01	107.56	262.44	205.82	127.2	207.27	154.65	363.68	266.44	363.99	1224.54	238.62	314.02	2978.45	174.05	157.1	533.81	493.01	1652.52	1527.19	216.32	609.29	2716.24	502.76	165.63	320.93	942.49	639.77	1316.09	1191.39	1109.25	298.44	301.89	180.16	875.86	417.47	370.39	251.46	98.01	197.66	247.59	534.27	1323.08	916.89	239.66	297.4	219.56
COG0438	Glycosyltransferase involved in cell wall bisynthesis	3811.54	3444.89	7171.19	5428.71	7334.52	7982.66	5786.06	6917.8	6723.1	6545.21	3145.64	4415.42	6020.76	8743.97	3130.52	4374.85	5130.68	4605.54	4396.16	4327.1	3977.72	5249.17	3824.12	3381.16	3885.8	4056.88	5017.93	4478.41	3964.47	4182.71	4731.32	4286.15	5158.65	5182.99	4989.06	6848.34	5710.32	5882.85	5826.19	3717.99	4403.74	5633.8	5788.01	4273.84	5066.26	3853.76	6078.96	5927.69
COG0439	Biotin carboxylase	340.37	30.86	115.53	208.88	166.44	82.15	244.15	180.46	233.98	327.85	379.42	338.55	60.95	161.83	378.03	46.42	192.15	135.83	94.48	215.71	224.46	54.89	128.4	351.11	127.34	40.6	105.74	196.68	154.72	212.08	155.82	180.46	79.62	103.81	86.04	678.64	198.12	74.41	79.58	35.79	103.16	90.5	131.37	217.19	142.6	51.55	66.4	52.67
COG0440	Acetolactate synthase, small subunit	651.24	807.75	768.51	587.8	806.23	918.72	715.07	758.54	753.21	724.22	491.73	979.33	1117.19	884.28	592.38	978.28	820.17	1230.45	1080.76	886.33	723.6	1085.09	951.58	629.59	918.87	829.38	909.67	1037.44	862.65	841.8	901.6	786.41	876.33	782.53	744.96	871.1	1013.01	829.72	841.93	524.41	588.56	844.14	802.2	786.01	860.5	664.68	860.76	901.57
COG0441	Threonyl-tRNA synthetase	644.06	693.27	775.18	675.44	800.24	879.74	683.38	749.66	795.72	749.3	588.06	888.32	871.68	916.02	564.64	775.61	776.44	842.94	779.14	732.84	771.39	820.82	777.66	598.04	779.52	691.73	805.38	800.95	681.08	732.79	854.14	731.95	850.42	736.4	738.57	925.99	910.48	775.66	805.23	495.57	576.07	834.99	787.31	706.33	742.8	599.14	779.49	836.5
COG0442	Prolyl-tRNA synthetase	636.49	681.53	767.37	663.12	790.1	862.93	654.13	726.94	770.51	720.51	570.4	798.43	851.91	912.66	557.8	754.16	763.51	815.85	757.25	710.49	698.68	799.23	500.22	585.24	496.08	674.61	774.8	780.8	668.26	599.71	787.21	596.86	799.4	689.17	731.01	915.37	886.84	768.08	792.56	492.28	572.56	702.86	783.4	683.97	706.08	585.85	769.63	813.98
COG0443	Molecular chaperone DnaK (HSP70)	1617.38	865.88	935.35	897.88	1040.15	1029.44	1049.29	1017.37	1107.93	1454.97	753.85	1282.93	1135.8	1137.6	1677.36	1063.97	916.15	1411.2	1224.64	1362.05	1364.9	1092.16	1080.19	1641.58	1033.42	904.48	1029.61	1412.15	1134.21	1238.04	1263.25	1229.59	1024.9	863.46	837.71	1330.56	1118.36	893.41	927.04	573.47	726.31	990.26	939.52	1218.35	1190.25	729.05	950.3	973.26
COG0444	ABC-type dipeptide/oligopeptide/nickel transport system, ATPase component	1764.5	624.56	3297.69	2290.18	3166.76	3793.25	2437.25	3161.46	2482.06	2056.8	1372.5	3136.71	1380.98	3549.27	1802.29	1332.09	1205.05	1522.16	1608.88	1680.23	2085.55	1375.44	2162.77	1755.29	2050.99	992.55	1450.4	1505.46	1551.38	1646.06	1749.65	1690.59	1505.92	1035.17	1159.75	1870.72	2528.32	1036.22	961.22	605.6	747.5	1217.83	977.6	1454.64	1366.07	1124.08	857.66	1252.72
COG0445	tRNA U34 5-carboxymethylaminomethyl modifying enzyme MnmG/GidA	633.49	677.95	151.75	324.5	247.92	206.19	313.97	189.71	418.07	435.45	538.26	704.98	843.48	263.41	539.05	750.13	752	810.19	744.23	701.58	688.12	791.49	492.26	580.57	487.34	668.89	763.99	776.84	658.68	592.88	782.26	586.33	761.11	681.61	723.95	911.76	883.78	766.52	787.74	495.11	593.21	688.84	779.78	678.87	702.64	578.3	764.22	792.07
COG0446	NADPH-dependent 2,4-dienoyl-CoA reductase, sulfur reductase, or a related oxidoreductase	652.55	189.95	1339.64	1119.03	1289	1505.6	986.26	1285.81	969.46	1108.43	1316.57	906.35	702.41	1386.08	524.21	464.22	601.39	542.32	587.3	693.11	1090.78	616.32	751.18	581.92	766.89	421.97	728.3	613.22	554.05	709.08	923.51	692.68	836.38	578.63	724.52	1327.33	1029.62	661.76	747.84	344.76	457.18	718.61	720.69	620.36	695.05	571.94	728.34	856.44
COG0447	1,4-Dihydroxy-2-naphthoyl-CoA synthase	420.79	116.98	644.64	409.65	596.11	713.49	398.43	578.32	426.94	578.09	77.77	195.08	275.95	661.46	411.97	121.21	206.55	141.69	109.38	192.57	206.14	209.63	150.43	405.63	143.89	142.81	170.24	216.89	189.57	168.68	200.38	293.84	134.06	234.28	211.04	181.91	184.83	365.14	326.07	237.11	255.9	288.12	391.73	307.42	344.12	127.15	440.05	290.99
COG0448	ADP-glucose pyrophosphorylase	707.72	1307.39	752.89	652.8	799	1010.79	767.23	756.53	818.28	744.53	854.29	1384.88	1401.16	855.19	654.97	1512.33	1049.48	2129.85	1797.42	1420.85	1205.7	1561.23	1363.75	748.25	1311.1	1309.97	1365.97	1626.92	1267.53	1255.35	1405.05	920.17	1423.21	904.02	986.76	297.1	1463.02	777.48	956.58	523.24	548.76	860.9	747.6	1020.67	977.32	1001.43	745.16	1117.18
COG0449	Glucosamine 6-phosphate synthetase, contains amidotransferase and phosphosugar isomerase domains	639.34	749.06	776.79	673.48	801.71	885.46	686.13	754.57	805	743.02	595.84	893.76	857.73	924.21	560.83	788.32	781.67	864.52	789.83	743.16	814.91	832.2	767.27	605.12	787.28	746.12	817.33	814.28	680.37	736.84	906.43	730.09	865.12	677.81	721.45	902.65	917.69	773.75	799.11	593.94	645.27	826.18	783.57	684.63	724.59	594.12	755.73	839.35
COG0450	Alkyl hydroperoxide reductase subunit AhpC (peroxiredoxin)	544.76	144.91	816.04	599.84	830.04	821.61	757.99	828.87	679.47	732.97	274.76	760.22	472.64	902.78	468.38	282.38	563.15	343.35	265.43	471.28	560.19	344.72	565.49	481.71	612.2	224.59	412.6	436.75	393.31	518.77	494.44	572.33	432.93	525.49	425.72	1303.74	672.86	569.18	560.97	242.88	358.34	652.2	601.05	524.88	499.73	218.16	571.29	551.15
COG0451	Nucleoside-diphosphate-sugar epimerase	3565.95	2415.5	6227.82	4032.19	6165.68	6732.02	4462.78	5723.72	5230.2	5371.34	1370.69	2831.71	3608.5	7518.99	3223.89	2522.84	2873.21	3127.9	2790.98	2810.98	2695.65	2892.06	2152.2	3311.45	2092.52	2321.51	2744.5	3225.34	2846.13	2454.74	2782.68	2987.34	2641.94	2791.74	2941.63	4602.32	3472.76	3955.25	3757.69	1915.27	2441.59	3345.72	4071.96	3018.01	3476.55	2231.24	4194.21	3364.01
COG0452	Phosphopantothenoylcysteine synthetase/decarboxylase	634.91	927.31	766.91	599.03	786.99	864.04	659.82	739.5	736.07	708.43	203.42	757.81	864.83	889.45	537.03	756.17	725.42	809.6	756.19	688.25	601.32	799.4	494.56	585.69	491.53	742.82	754.07	756.56	657.96	556.73	800.2	588.4	745.19	659.55	675.46	883.3	820.06	768.67	811.42	491.03	554.53	696.96	782.06	648.9	701.77	573.11	766.39	793.45
COG0455	MinD-like ATPase involved in chromosome partitioning or flagellar assembly	61.63	150.76	1320.56	769.03	1224.99	1388.96	846.44	1207.83	829.33	691.16	72.41	91.27	231.01	1353.11	39.18	302.81	141.6	432.22	305.78	145.59	106.37	261.1	75.14	51.86	55.89	223.66	220.89	316.53	214.56	113.65	166.08	82.44	216.02	90.43	103.95	229.26	137.65	138.93	102.49	55.56	60.77	95.81	51.76	122.97	127.82	67.34	89.38	134.85
COG0456	Ribosomal protein S18 acetylase RimI and related acetyltransferases	2062.45	2878.54	4358.86	3498.18	4314.86	4860.74	3770.76	4399.21	3724.19	3868.03	2880.9	3478.37	3040.53	4687.93	1750.23	2780.27	2786.65	3656.8	3210.54	2933.71	2777.77	2989.03	2820.53	1948.42	2875.56	2547.33	2956.43	3266.34	2973.49	2714.75	2945.45	2478.19	2871.6	2634.85	2557.3	3569.13	3422.44	2370.15	2554.48	1258.19	1568.33	2376.88	2420.38	2449.75	2330.25	2171.41	2386.26	2722.66
COG0457	Tetratricopeptide (TPR) repeat	11.17	0.28	4.17	8.58	10.2	5.02	13.9	5	27.78	174.56	2.61	0.3	19.38	29.38	0.05	0.17	0.88	0.17	0.19	0.21	0.18	3.02	0.19	0.14	0.27	0.67	1	0.18	0.28	0.05	0.19	0.26	0.59	1.79	2.09	2.83	2.12	52.06	2.48	2.54	1.2	1.1	0.61	0.36	0.22	0.2	0.5	1.16
COG0458	Carbamoylphosphate synthase large subunit	793.87	855.2	797.57	763.01	863.62	952.27	755.93	779.95	855.52	848.36	625.54	1147.55	1308.75	951.21	661.46	1006.57	1146.35	1010.86	1059.75	1007.34	929.11	1158.2	1015.26	710.69	1012	909.17	1121.09	972.69	935.71	957.91	1062.89	963.24	1088.55	1045.38	1142.82	1137.88	1264.57	1253.05	1231.46	801.22	912.95	1204.02	1190.36	921.85	1129.51	1016.84	1332.06	1268.23
COG0459	Chaperonin GroEL (HSP60 family)	642.93	695.89	1998.72	1345.92	1873.7	2197.28	1368.64	1841.63	1398.91	1300.32	611.03	839.75	865.12	2141.38	572.92	780.35	777.57	822.9	772.71	726.68	739.28	809.76	772.71	591.98	770.79	687.26	788.73	785.6	679.08	729.54	799.05	730.43	825.65	735.54	738.09	933.87	882.41	773.18	805.54	495.25	585.87	841.33	784.13	688.84	742.92	600.71	779.32	815.44
COG0460	Homoserine dehydrogenase	243.39	600.31	754.26	598.25	764.78	856.99	671.45	725.04	759.41	698.85	557.22	814.21	684.56	892.53	187.22	735.32	648.55	764.13	740.1	604.25	654.73	692.53	772.88	214.75	769.94	591.48	716.38	637.97	544.9	619.6	809.73	478.92	772.56	611.82	567.37	795.09	773.42	464.96	506.17	274.73	337.33	604.43	430.89	499.98	455.17	525.87	381.85	612.11
COG0461	Orotate phosphoribosyltransferase	722.09	1104.09	795.25	687.14	838.77	936.02	742.75	777.82	859.8	764.78	609.22	1209.75	1169.88	946.63	614.02	1033.92	940.48	1268.07	1127.17	921.29	919.28	1158.16	957.93	668.14	932.85	966.38	1005.1	1108.42	906.44	868.67	1051.34	829.52	1005.37	798.34	835.98	972.54	1136.89	910.41	969.47	569.11	655.26	954.26	907.97	853.16	882.45	688.79	887.85	976.31
COG0462	Phosphoribosylpyrophosphate synthetase	679.46	734.87	820.5	844.19	857.45	941.9	777.85	791.75	898.51	822.84	915.69	1168.26	992.36	970.34	605.67	862.45	914.64	921.51	899.53	862.78	951.47	965.96	1214.33	640.28	1241.05	764.84	938.1	853.76	771.42	981.58	992.28	916.5	931.59	905.42	802.53	953.22	1083.31	810.15	888.07	524.55	602.55	1029.05	816.1	750.24	840.46	667.08	841.74	940.97
COG0463	Glycosyltransferase involved in cell wall bisynthesis	3352.29	3832.12	2527.92	2408.68	2980.38	3167.02	2596.6	2516.99	3183.76	3050.96	2055.88	4502.26	5706.67	3435.95	2725.93	3810.3	4276.31	4758.44	4212.23	3612.84	3536.77	5184.3	3750.37	2963.78	3745.04	3931.07	4442.89	4393.44	3869.87	3460.74	4254.94	4084.34	4467.98	4366.3	4052.58	3558.04	5182.13	5100.17	5384.9	3298.52	3711.38	4875.55	5446.21	4049.34	4725.38	3049.13	5778.18	5355.2
COG0464	AAA+-type ATPase, SpoVK/Ycf46/Vps4 family	14.58	14.01	1243	697.11	1091.67	1333.35	697.06	1083.38	642.33	1085.53	46.01	55.26	42.56	1234.78	21.72	16.53	10.52	27.42	25.79	27.06	23.05	27.42	26.87	13.76	9.44	14.99	24.35	28.03	37.36	27.63	77.75	35.2	54.39	47	34.09	139.79	63.05	50.25	50.2	19.49	37.54	43.77	158.64	94.49	41.94	37.72	25.9	40.65
COG0465	ATP-dependent Zn proteases	790.43	961.39	827.35	743.12	916.92	1030.89	865.46	830.67	977.5	1331.82	679.89	1510.99	1453.61	1001.98	683.19	1391.32	1258.71	1536.51	1445.75	1274.73	1198.33	1455.72	1217.87	760.47	1187.37	1150	1376.58	1325.83	1142.51	1152.24	1404.9	1002.73	1412	1054.3	1172.34	1070.98	1521.79	1082.44	1200.2	686.37	785.18	1140.54	1102.22	1062.79	1087.78	1053.22	1100.81	1320.51
COG0466	ATP-dependent Lon protease, bacterial type	612.67	684.9	172.29	225	319.89	222.09	411.88	258.77	489.82	269.81	181.78	758.91	873.45	398.94	533.03	752.89	734.19	816.29	756.13	700.69	593.94	797.81	528.16	579.75	527.32	678.08	766.41	750.46	657.3	568.99	775.93	575.97	747.46	702.73	709.36	1009.61	883.26	772.47	814.17	496.22	576.15	693.51	782.81	654.35	704.03	584.67	774.52	813.13
COG0467	RecA-superfamily ATPase, KaiC/GvpD/RAD55 family	23.2	1.56	46.06	77.08	92.97	33.71	166.36	136.53	72.79	70.7	15.27	0.17	40.44	73.87	0.46	0.26	0.75	0.38	0.13	0.32	0.29	5.83	0.31	0.64	0.35	1.34	2.17	0.1	0.02	0.02	0.13	0.21	0.22	5.83	10	132.96	11.34	107.46	6.68	7.33	7.99	7.55	37.51	1.3	0.49	0.46	0.9	1.41
COG0468	RecA/RadA recombinase	650.86	702.17	777.84	675.07	817.09	895.42	701.72	757.21	804.86	748.93	585.83	842.46	893.06	937.4	584.66	786.36	788.49	860.58	806.24	755.37	797.72	846.94	865.86	608.05	834.61	706.18	826.49	809.69	695.84	747.59	879.51	755.28	881.68	744.12	742.21	926.8	890.79	778.87	816.92	497.07	577.43	849.24	791.11	711.45	758.41	606.68	789.1	858.81
COG0469	Pyruvate kinase	957.98	693.51	780.27	746.98	861.24	915.63	804.01	840.54	837.1	977.67	617.65	775.92	866.98	937.03	914.14	800.3	791.29	904.1	831.94	904.78	939.34	830.94	865.3	930.14	870.75	707.75	828.42	908.98	779.46	867.28	912.59	880.92	851.25	759.6	740.91	1048.05	886.3	731.09	786.97	493.18	612.97	860.18	739.56	788.99	839.27	596.24	798.78	839.94
COG0470	DNA polymerase III, delta prime subunit	0	0	0	0.04	0	0	0.04	0.02	0	0	0	0	0	0	0	0	0	0	0	0	0	0	0	0	0	0	0	0	0	0	0	0	0	0	0	0	0	0	0	0	0	0	0	0	0	0	0	0
COG0471	Di- and tricarboxylate transporter	1774.39	270.32	739.99	622.11	720.16	857.57	575.2	676.72	649.57	746.72	332.97	1296.02	560.65	775.77	1944.81	556.92	621.57	624.74	460.1	1137.55	1107.47	465.29	701.5	1829.5	623.15	344.62	493.81	906.52	645.91	929.27	998.4	969.86	358.93	588.18	509.12	920.15	856.2	722.55	616	392.66	440.2	536.4	1108.23	1276.72	910.42	346.26	769.59	535.72
COG0472	UDP-N-acetylmuramyl pentapeptide phosphotransferase/UDP-N-acetylglucosamine-1-phosphate transferase	1204.78	954.29	1465.24	1264.16	1485.36	1654.77	1170.09	1377.01	1402.76	1441.39	1072.87	1210.58	1421.71	1730.75	1037.41	1138.7	1214.33	1116.38	1140.9	1191.06	1269	1216.13	1335.1	1097.16	1318.53	1022.35	1262.15	1165.02	1103.58	1242.7	1313.55	1283.5	1387.04	1280.71	1356.38	1565.04	1334.33	1430.55	1388.64	904.45	1024.22	1531.89	1496.29	1124.68	1379.5	1088.52	1533.23	1484.59
COG0473	Isocitrate/isopropylmalate dehydrogenase	925.64	677.21	2018.99	1304.43	1904.93	2212.78	1430.1	1875.09	1415.12	1323.99	573.91	952.49	839.56	2197.99	931.9	773.99	764.48	877.78	811.12	743.95	764.86	754.55	909.07	910.13	883.62	657.35	758.83	868.3	831.75	748.79	817.19	911.38	785.57	748.25	723.18	1119.91	877.68	751.56	748.23	505.25	597.7	881.44	761.08	803.36	836.45	589.72	797.84	775.54
COG0474	Magnesium-transporting ATPase (P-type)	958.8	1234.52	2608.27	1931.98	2431.84	2980.7	1780.26	2370.2	1702.72	1787.7	1083.87	1988.21	1517.48	2657.12	738.38	1417.95	1539.13	1709.94	1615.9	1685.96	1886.18	1573.36	1591.61	865.38	1680.48	1326.89	1660.87	1575.74	1333.87	1663.1	1745.54	1260.14	1767.56	1405.61	1478	795.78	1877.48	1152.23	1321.53	748.57	830.12	1372.42	1155.67	1221.23	1244.38	1357.29	1220.45	1561.27
COG0475	Kef-type K+ transport system, membrane component KefB	1051.26	371.17	1444.66	1107.82	1449.47	1552.29	1141.93	1387.65	1137.4	1256.03	363.81	882.4	994.61	1614.85	921.18	522.53	941.29	513.45	567.47	727.82	786.84	756.67	526.88	951.76	535.56	541.18	830.2	690.31	701.83	615.05	735.35	876.98	715.5	1070.11	992.84	1243.79	1099.67	1192.75	1154.83	708.93	914.93	1075.86	1205.27	814.5	1091.71	693.83	1402.73	1120.71
COG0476	Molybdopterin or thiamine biosynthesis adenylyltransferase	818.63	504.36	791.98	567.11	833.55	839.28	729.52	794.12	765.76	923.45	166.59	401.08	501.87	947.71	834.51	384.49	328.1	639.45	499.72	532.03	514.37	455.87	655.14	814.02	609.39	419.68	392.9	640.66	513.87	548.61	454.56	665.38	356.19	374.8	310.69	734.03	403.05	509.92	472.25	289.35	355.09	533.72	493.27	553.3	605.23	219.71	551.1	419.15
COG0478	RIO-like serine/threonine protein kinase fused to N-terminal HTH domain	0.04	0.01	1.54	2.79	2.84	0.8	3.84	5.34	2.39	0.77	1.94	0	0.03	1.85	0	0.01	0.01	0	0	0.01	0	0	0	0	0	0	0	0	0	0	0	0.03	0	0	0	0	0	0	0	0	0	0	0	0	0	0	0.03	0
COG0479	Succinate dehydrogenase/fumarate reductase, Fe-S protein subunit	774.22	162.66	1362.89	854.06	1297.46	1455.97	943.71	1244.6	959.88	950.02	166.79	341.03	384.05	1485.81	810.57	245.26	371.4	252.47	238.78	427.94	465.55	293.41	643.47	770.45	620.64	208.52	284.41	369.02	348.67	469.13	346.5	604.99	204.95	468.1	286.67	783.29	288.51	456.17	444.98	296.59	347.8	549.49	456.12	457.12	530.05	181.68	509.53	385.01
COG0480	Translation elongation factor EF-G, a GTPase	1116.99	1646.44	1506.45	1190.97	1575.75	1828.14	1336.37	1440.53	1532.03	1347.93	820.01	2453	2364.56	1753.89	881.52	2020.96	2013.98	2262.81	2088.57	1754.31	1594.46	2211.3	1870.1	1029.25	1840.26	1751.91	2086.02	1969.6	1738.8	1656.82	2027.44	1606.8	2178.05	1883.07	1957.76	1412.54	2471.46	1940.98	2048.9	1255.32	1421.72	2076.11	2044.91	1656.15	1829.91	1667.05	2051.42	2216.61
COG0481	Translation elongation factor EF-4, membrane-bound GTPase	640.7	692.68	772.44	673.01	796.19	878.31	677	743.53	790.08	743.27	572.98	838.48	859.14	907.09	551.55	772.27	772.86	821.16	767.79	723.56	737.55	807.13	768.94	590.81	768.85	682.44	784	784.13	674.08	726.8	797.08	719.86	784.83	733.06	734.88	924.69	879.24	772.18	802.28	494.01	574.85	833.03	782.81	686.65	739.51	597.05	775.95	806.51
COG0482	tRNA U34 2-thiouridine synthase MnmA/TrmU, contains the PP-loop ATPase domain	819.65	712.95	784.56	699.97	852.3	910.88	692.9	746.71	822.51	790.68	578.98	765.05	1283.57	928.96	618.46	823.4	1087.7	950.66	847.79	748.71	763.36	1062.6	561.9	703.82	590.99	762.98	1008.81	959.85	818.6	658.04	987.09	878.15	999.39	924.46	1054.11	1130.89	1215.17	1392.78	1363.29	706.94	904.61	1182.39	1452.17	914.58	1134.68	773.66	1528.05	1323.28
COG0483	Archaeal fructose-1,6-bisphosphatase or related enzyme of inositol monophosphatase family	511.29	76.44	1987.4	1275.89	1867.63	2118.26	1322.88	1802.21	1486.07	1477.29	568.48	529.92	417.14	2264.3	451.51	177	380.15	254.32	218.1	324.71	453.23	257.26	677.58	447.53	696.36	128.56	286.26	332.46	421.9	423.8	348.05	552.39	207.93	496.38	321.62	1477.43	403.24	589.64	459.43	165.79	262.96	551.75	501.62	424.31	436.66	187.54	495.67	387.93
COG0484	DnaJ-class molecular chaperone with C-terminal Zn finger domain	776.72	747.72	1455.86	1088.14	1467.95	1624.68	1192.45	1383.87	1315.34	1306.12	634.18	1066.77	1195.88	1696.08	627.09	847.49	862.12	928.61	911.17	978.98	918.73	1030	1292.96	687.05	1294.24	778	958.6	873.36	880.51	1062.2	1024.02	1077.28	957.86	1022.44	912.72	1258.73	1147.77	1182.37	1151.5	618.48	734.22	1246.27	1112.92	847.91	1054.64	756.75	1220.51	1147.92
COG0486	tRNA U34 5-carboxymethylaminomethyl modifying GTPase MnmE/TrmE	633.69	678.24	152.26	324.13	246.6	204.78	314.23	189.6	419.04	437.9	542.04	750.82	844.77	267.56	539.45	752.84	761.52	811.68	748.24	704.25	689.48	792.85	493.49	581.43	489.63	670.71	768.79	778.05	661.81	595.28	783.3	578.77	763.44	681.84	724.37	911.17	858.54	766.32	789.57	491.05	570.98	684.86	781.89	680.63	694.91	581.44	766.29	799.24
COG0488	ATPase components of ABC transporters with duplicated ATPase domains	2625.4	2003	3669.62	3042.32	3665.17	4187.47	3071.19	3571.41	3246.57	3024.04	2665.14	3485.09	3836.65	3947.62	2242.89	3225.37	3477.82	3872.77	3379.94	3094.17	3307.64	3620.14	2988.12	2468.5	3086.68	2669.78	3402.49	3593.62	3035.8	2936.93	3446.2	2961.85	3481	2897.83	3114.41	3830.73	3772.54	3422.6	3587.77	2053.26	2461.17	3448.16	3495.82	2921.36	3225.8	2503.89	3627.34	3728.15
COG0489	Chromosome partitioning ATPase, Mrp family, contains Fe-S cluster	1033.5	1615.03	859.43	794.8	1001.45	1053.14	892.88	851.32	1164.13	961.02	711.14	1500.42	1851.49	1190.09	793.25	1566.82	1786.24	1731.87	1564.3	1298.05	1357.88	1696.17	1528.62	931.86	1562.15	1501.96	1710.19	1602.91	1334.82	1317.08	1735.06	1439.08	1871.89	1583.28	1609.67	1395.7	1828.74	1743.72	2015.76	1052.58	1219.65	1873	1767.26	1389.63	1621.44	1288.02	1979.97	2014.55
COG0490	K+/H+ antiporter YhaU, regulatory subunit KhtT	0.66	0.59	606.42	327.63	522.51	651.43	315.26	521.73	275.73	262.05	12.22	0.1	0.95	585.05	0.04	0	0.43	0.21	4.66	0.11	1.54	0.15	0.12	0.16	0.16	0.16	1.4	1.11	10.87	0.9	6.94	2.11	2.92	0.34	0.65	2.4	0.76	0.23	0.22	1.2	0.57	5.32	0.09	0.32	8.19	0.57	1.12	1.31
COG0491	Glyoxylase or a related metal-dependent hydrolase, beta-lactamase superfamily II	1219.41	1250.63	6656.4	3983.68	6142.55	7035.72	4322.46	6025.53	4677.11	4380.12	1066.63	2188.6	1507.03	7293.91	1041.79	1365.87	1311.43	1367.56	1438.79	1525.85	1367.49	1324.78	1035.23	1117.75	1018.36	1226.05	1517.97	1338.48	1481.39	1264.34	1545.41	1213.9	1646.36	1359.04	1606.57	3580.34	2163.49	1467.56	1380.78	827.37	1206.11	1402.44	1400.53	1331.04	1271.9	1310.79	1278.81	1460.75
COG0492	Thioredoxin reductase	975.51	1309.66	3300.46	2276.99	3070.91	3704.44	2230	2989.09	2455.18	2371.29	1305.86	2156.51	1674.18	3586.23	766.72	1402.26	1352.5	1684.44	1647.18	1470.88	1687.9	1646.9	1638.07	868.08	1657.39	1344.2	1611.59	1495.43	1308.54	1451.33	1845.95	1289.29	1850.44	1274.9	1398.9	1636.79	2181.89	1260	1487.72	796.79	1031.21	1469.6	1419.22	1332.55	1310.85	1194.11	1227.06	1652.63
COG0493	NADPH-dependent glutamate synthase beta chain or related oxidoreductase	2249.99	1504.09	3891.36	2341.44	3617.95	4412.94	2649.24	3545.4	2494.45	2244.64	566.52	2458.95	2117.58	4001.08	2239.75	1799.29	1670.81	2037.94	1985.02	1858.83	2054.81	1981.98	1999.98	2262.77	1942.8	1668.11	1937.03	1998.66	1655.52	1740.66	2203.57	1937.27	1857.1	1749.28	1626.53	1166.92	2228.86	1676.39	1827.46	1169.51	1332.05	1833.29	1736.89	1834.21	1987.71	1356.1	1824.19	1938.54
COG0494	8-oxo-dGTP pyrophosphatase MutT and related house-cleaning NTP pyrophosphohydrolases, NUDIX family	1599.29	630.49	1547.82	1351.67	1586.58	1667.54	1476.42	1649.97	1412.39	1301.17	1031.41	969.31	847.16	1690.56	1604.53	800.37	633.93	1028.66	956.5	1555.78	1293.87	796.2	1034.57	1579.27	1039.69	673.02	851.33	1109.19	1004.22	1424.98	1124.03	1167.58	817.83	733.68	683.83	1550.51	946.17	783.77	716.68	364.68	527.89	758.51	609.74	1023.75	990.54	623.47	724.37	769.91
COG0495	Leucyl-tRNA synthetase	553.03	679.84	769.49	658.74	772.63	862.82	670.44	746.29	781.37	721.93	570.91	833.43	663.73	902.83	535.48	687.96	637.71	811.61	740.51	715.44	727.33	704.78	743.68	545.06	731.68	640.88	698.66	753.62	619.06	707.17	738.81	603.7	735.28	568.27	612.39	836.21	764.75	500.71	531.49	402.76	440.48	608.04	538.83	631.72	568.05	521.54	439.61	570.14
COG0496	Broad specificity polyphosphatase and 5'/3'-nucleotidase SurE	449.85	171.76	116.82	155.25	192.29	104.43	207.98	142.07	318.5	480.05	103.49	263.37	340.16	265.24	438.66	232.49	335.75	179.59	151.91	222.46	254.5	248	175.46	432.29	177.01	204.46	240.83	255.83	223.46	188.04	260.13	318.63	245.59	333.49	266.12	765.58	284.87	463.22	448.96	297.72	330.43	383.84	408.67	300.63	373.22	150.72	474.71	393.84
COG0497	DNA repair ATPase RecN	640.66	692.49	771.98	666.72	794.85	877.96	676.1	743.06	788.61	742.14	572.5	838.47	859.15	903.61	551.54	772.24	772.84	821.16	767.77	723.54	737.53	807.04	768.94	590.74	768.79	682.44	783.99	784.13	674.01	726.73	797.04	719.85	784.81	733.02	734.64	924.34	879.22	772.13	802.28	494	574.85	833.03	782.77	686.64	739.49	597.05	775.94	806.46
COG0498	Threonine synthase	643.84	681.86	787.95	649.34	834.55	885.01	709.1	773.46	883.04	751.19	584.38	1011.02	854.77	1012.02	551.22	768.46	780.38	804.84	759.17	710.25	707.53	774.69	771.67	587.22	735.84	666.78	783.82	780.51	676.91	722.31	799.25	714.13	770.63	830.44	781.36	948.16	897.46	809.73	785.4	517.86	587.2	872.7	846.9	684.77	740.47	607.17	791.21	817.86
COG0499	S-adenosylhomocysteine hydrolase	59.55	78.23	711.14	424.63	681.21	718.15	503.1	650.11	599.47	549.48	78.73	249.86	111.5	864.41	57.65	165.56	300.32	110.37	60.94	41.12	47.08	55.9	116.87	37.05	98.77	78.43	149.34	137.47	147.36	47.07	115.52	102.39	175.9	233.55	213.45	664.93	209.82	153.8	149.86	105.64	135.41	213.05	160.36	177.75	106.41	57.61	116.85	154.89
COG0500	SAM-dependent methyltransferase	0.04	0	0.41	0.19	0.72	0.3	0.85	0.38	1.06	0.29	0.03	0	0.01	2.95	0.02	0.37	0.9	0.09	0	0.01	0.01	0.01	0	0	0.02	0.05	0.23	0.12	0.01	0.05	0.01	0	0.01	0	0.05	0	0	0	0	0.01	0	0	0	0.02	0	0	0	0
COG0501	Zn-dependent protease with chaperone function	997.38	112.7	2654.95	1686.62	2363.67	2756.97	1603.47	2331.29	1693.48	1864.96	558.62	534.11	177.13	2769.95	1143.83	216.35	304.67	317.99	250.08	594.34	642.75	177.67	609.21	1055.47	601.1	120.35	238.69	483.25	418.27	628.72	493.86	650.46	208.53	266.79	228.3	1407.18	322.35	255.57	248.67	129.68	254.07	402.48	350.08	580.66	481.18	185.51	306.81	185.93
COG0502	Biotin synthase or related enzyme	674.98	766.25	766.69	515.47	803.22	905.78	689.9	732.14	677.7	658.6	167.06	650.32	1100.27	810.94	596.42	962.54	788.34	1249	1069.18	852.15	742.81	1056.07	663.97	647.04	683.37	804.65	928.54	1053.33	879.39	671.85	999.42	748.47	967.6	752.96	770.29	742.44	1005.29	958.84	1083.31	497.29	588.29	813.04	938.55	842.28	905.96	662.06	1058.06	1054.69
COG0503	Adenine/guanine phosphoribosyltransferase or related PRPP-binding protein	1251.33	1101.4	874.77	1105.7	953.17	1068.31	931.85	912.11	1044.2	1064.02	1453.11	1457.14	1594.87	953.15	1076.73	1409.5	1443.76	1683.43	1495.48	1445.26	1576.9	1579.69	1473.79	1165.33	1502.87	1248.25	1508.3	1606.84	1293.95	1458.69	1566.48	1388.05	1545.34	1123.76	1357.18	1287.94	1580.69	1445.29	1468.68	900.88	1016.82	1432.93	1408.57	1290.84	1401.02	1160.58	1460.79	1532.91
COG0504	CTP synthase (UTP-ammonia lyase)	635.56	691.69	771.41	652.85	796.4	874.45	678.85	745.26	780.49	737.92	573.47	835.33	853.64	915.23	556.6	758.77	764.35	795.76	750.11	705.58	697.19	787.93	757.59	580.26	743.03	663.79	761.96	768.43	666.59	717.18	755.26	714.91	734.84	723	727.64	917.1	864.91	766.01	751.86	490.9	572.41	827.16	780.08	670.59	734.46	592.19	768.48	759.45
COG0505	Carbamoylphosphate synthase small subunit	639.58	692.76	777.93	725.88	799.26	880.21	683.98	752.54	796.31	794.73	585.09	848.27	847.95	916.54	560.12	765.78	772.43	818.36	771.14	721.46	740.77	803.79	768.94	589.51	768.69	680.03	783.61	781.6	684.13	726.3	801.72	721.11	802.41	730.59	735.15	917.81	877.8	768.8	796.11	488.92	571.92	834.79	781.9	686.24	748.08	599.99	772.87	810.45
COG0506	Proline dehydrogenase	1.46	1.24	1209.7	653.35	1050.3	1304.85	643.33	1051.63	601.02	569.21	25.54	0.39	2.58	1221	0.08	0.01	0.17	0.04	0.06	0	0.08	0.03	0.01	0.07	0.04	0.06	0.81	0.01	0	0.01	0.05	0.11	0	0.81	1.07	4.23	0.58	0.12	0.37	0.15	1.16	0.6	0.17	0	0	0	0.12	0
COG0507	ATP-dependent exoDNAse (exonuclease V), alpha subunit, helicase superfamily I	517.12	574.39	704.99	592.49	678.45	814.68	566.66	687.16	539.3	474.84	522.03	700.3	566.49	696.37	484.42	635.25	477.23	754.12	704.7	830.36	679.29	608.79	453.78	513.89	441.15	543.82	616.33	686.66	582.58	679.08	734.5	434.25	643.37	426.3	505.18	357.82	639.33	373.99	457.68	251.46	258.88	354.49	396.75	536.01	460.07	490.86	361.87	505.56
COG0508	Pyruvate/2-oxoglutarate dehydrogenase complex, dihydrolipoamide acyltransferase (E2) component	714.33	47.7	2646.36	1693.9	2427.03	2764.96	1741.34	2442.71	1832.35	1769.9	612.61	351.76	173.87	2886.44	785.61	84.24	239.52	238.99	169.37	409.28	494.17	100.47	297.76	719.87	298.53	74.96	185.75	372.62	348.95	363.4	287.6	406.83	196.97	299.58	248.57	1692.66	246.68	253.31	168.01	72.29	165.98	205.02	288.55	476.06	308.07	92.74	230.56	147.43
COG0509	Glycine cleavage system H protein (lipoate-binding)	482.11	85.1	746.29	535.36	763.53	782.82	638.54	746.07	665.05	705.43	217.86	471.4	345.48	897.92	434.87	188.22	340.85	191.8	179.02	255.66	438.55	254.85	458.63	439.55	479.67	160.25	270.78	278.64	240.18	330.99	260.99	457.32	262.97	422.47	301.81	894.39	429.42	423	450.35	187.68	250.6	518.78	413.06	313.42	404.65	156.73	482.67	403.22
COG0510	Thiamine kinase and related kinases	346.57	10.58	19.04	125.44	20.97	24.68	37.76	27.96	70.65	119.5	425.97	148.16	20.48	19.08	375.15	35.22	75.88	99.09	77.73	213.19	328.36	45.48	106.89	352.14	127.35	33.5	81.79	166.24	125.4	200.8	174.12	166.42	72.11	65.8	32.44	42.91	68.14	7.12	17.69	6.38	10.49	14.08	8.18	142.32	110	26.93	34.12	40.25
COG0511	Biotin carboxyl carrier protein	531.67	548.46	138.18	287.15	226	193.9	322.48	187.43	401.17	410.91	530.56	651.9	613.85	262.81	515.84	622.91	614.4	815.84	736.35	726.16	722.86	646.04	572.69	535.72	549.12	562.88	682.3	739.17	589.24	590.06	713.57	479	692.46	561.94	562.3	772.43	743.33	425.97	478.82	232.09	331.41	409.7	360	579.47	499.9	487.81	380.04	560.19
COG0512	Anthranilate/para-aminobenzoate synthase component II	571.45	642.62	765.33	592.42	785.22	853.06	668.07	747.56	738.92	720.89	466.01	625.39	778.53	899.58	524.92	713.13	700.42	789.52	713.84	656.64	604.79	736.3	701.1	560.16	720.28	619.23	679.71	721.65	619.05	649.15	721.93	638.17	676.51	519.04	567.11	831.86	610.01	673.57	704.86	438.06	483.39	704.01	612.83	596.5	652.49	521.77	707.08	697.51
COG0513	Superfamily II DNA and RNA helicase	2296.34	774.86	3491.63	2738.51	3386.36	3785.45	2672.9	3415.91	2668.3	2504.01	1730.53	1662.82	1706.33	3713.16	2206.37	1333.69	1735.9	1513.11	1289.56	1614.35	2054.69	1501.47	1203.92	2214.09	1325.61	1161.69	1595.87	1767.41	1424.05	1513.78	1972.73	1828.95	1844.06	1618.97	1553.76	3183.67	1737.04	2009.58	2112.75	1150.96	1406.14	1894.02	2146.33	1849.82	1882.39	1035.36	2183.72	2077.67
COG0514	Superfamily II DNA helicase RecQ	676.37	609.87	717.05	563.76	760.45	850.42	631.1	710.3	639.47	890.5	256.38	644.12	913.72	808.53	539.41	594.3	802.58	491.58	536.85	585.48	696.24	712.53	719.66	605.93	768.28	597.67	732.6	583.23	553.13	602.54	786.75	753.38	645.31	694.78	742	951.77	806.75	1022.87	971.77	648.57	749.99	969.56	1025.46	593.1	848.41	624.92	1148.41	953.32
COG0515	Serine/threonine protein kinase	357.32	1027.43	4511.28	2765.03	4272.18	4971.21	2999.55	4121.97	3285.93	4071.68	701.49	1294.24	922.67	5257.06	292.81	884.28	719.24	907.94	1003.7	802.96	977.17	932.58	2098.15	333.11	2049.97	873.32	934.96	735.08	747.27	1233.68	970.04	1148.85	1080.22	881.7	753.64	536.88	1042.41	485.35	706.71	457.36	478.66	1238.95	467.33	686.48	776.48	665.2	758.33	839.95
COG0516	IMP dehydrogenase/GMP reductase	992.41	723.29	2025.12	1524.99	1892.91	2235.8	1409.9	1861.48	1506.85	1448.81	1037.44	1221.09	893.78	2132.19	936.42	865.38	863.38	924.89	865.19	946.32	1103.73	864.02	1158.56	945.88	1167.29	726.28	866.04	957.98	810.45	1035.88	970.59	1015.13	841.58	851.2	795.06	1027.3	1016.98	819.89	854.41	510.52	600.4	997.31	839.43	858.38	898.72	654.93	832.13	847.77
COG0517	CBS domain	103.96	89.53	59.02	88.22	86.34	75.25	115.86	57.12	167.15	290.88	136.98	374.34	229	127.1	58.3	120.35	157.8	162.14	177.28	175.5	340.95	211.47	229.36	77.12	233.62	136.94	214.47	145.22	127.2	146.19	320.89	120.37	240.75	231.81	130.05	427.71	372.08	137.61	192.41	73.26	101.33	134.84	170.12	169.98	137.49	104.67	126.24	232.7
COG0518	GMP synthase - Glutamine amidotransferase domain	35.2	21.44	736.52	474.67	645.64	721.8	513.24	674.28	531.15	377.02	76.9	91.59	60.65	755.55	27.23	31.98	46.83	73.33	46.68	210.61	66.13	38	398.26	20.68	441.22	19.81	52.73	59.35	168.7	308.58	52.72	229.21	42.94	94.8	53.99	788.91	74.42	134.61	56.11	20.12	50.97	181.97	11.46	67.16	55.2	52.42	27.31	17.06
COG0519	GMP synthase, PP-ATPase domain/subunit	659.76	708.39	776.87	678.3	803.73	888.48	689.56	750.52	797.5	752.19	594.66	986.41	910.9	916.98	579.09	792.21	914.27	883.09	804.92	744.22	783.28	845.72	811.86	610.77	795.67	706.97	843.96	856.49	708.04	743.79	832.89	750.56	849.21	789.79	814.68	966.04	986.28	817.08	856.38	525.21	631.04	882.09	864.31	751.45	799.96	628.55	848.68	877.07
COG0520	Selenocysteine lyase/Cysteine desulfurase	1058.03	1044.57	2658.21	1748.18	2539.33	2927.84	1894.11	2501.21	1981.17	1839.89	721.04	1179.72	1005.69	2975.44	945.79	955	904.16	1038.81	968.62	1013.33	1147.89	965.28	969.62	1008.41	986.52	934.07	1035.77	1027.1	884.25	955.41	1197.36	980.56	1198.81	963.18	921.9	1337.76	1263.04	883.31	1003.35	620.01	671	974.99	888.91	923.41	942.73	677.08	899.22	1094.19
COG0521	Molybdopterin biosynthesis enzyme MoaB	739.77	292.09	725.22	509.55	742.52	822.88	632.87	719.68	696.23	664.13	174.66	537.7	479.68	866.33	829.45	412.29	290.97	697.44	562.73	646.94	686.62	506.04	510.89	790.46	510.6	349.61	416.56	635.97	505.41	502.33	627.94	510.36	475.33	386.75	242.79	798.77	511.24	250.74	333.31	173.36	210.61	254.07	282.73	550.85	441.06	191.63	265.89	376.5
COG0522	Ribosomal protein S4 or related protein	649.53	694.38	777.17	684.54	804.47	883.54	687.3	754.28	811.29	749.69	586.03	871.38	877.31	921.96	569.91	794.95	785.37	869.52	801.12	753.78	814.48	841.1	788.16	609.26	807.67	714.29	828.18	817.88	692.97	744.06	906.82	741.84	925.28	743.16	746.59	929.52	911.46	781.77	855.45	499.37	578.09	839.36	789.97	723.18	749.81	606.46	787.14	890.55
COG0523	GTPase, G3E family	895.37	636.82	2601.11	1591.28	2429.73	2854.48	1870.25	2502.08	1494.49	1879.4	262.85	866.34	790.48	2590.93	846.2	658.01	471.27	781.77	745.4	825.96	706.98	712.36	539.6	870.37	519.68	627.01	660.3	749.4	687.24	667.43	745.92	670.77	622.56	497.33	577.03	1538.9	831.99	719.39	598.05	408.81	531.13	566.42	596.23	629.4	688.15	536.82	666.14	636.06
COG0524	Sugar or nucleoside kinase, ribokinase family	4330.18	1703.6	3558.55	2666.99	3631.45	4149.41	3078.63	3562.85	3060.65	3003.69	1518.8	3972.35	3424.81	3915.58	4336.79	2688.56	3125.13	3427.51	3184.04	3789.72	4019.29	3175.58	3617.3	4360.24	3597.74	2365.25	3185.61	3599.75	3122.51	3499.86	3588.3	3733.46	3103.54	2831.56	2924.75	2507.14	3798.53	3033.94	3253.74	1945.51	2198.51	3286.26	2991.37	3230.46	3716.16	2511.78	3716.73	3549.12
COG0525	Valyl-tRNA synthetase	640.82	692.63	774.55	674.21	800.72	879.2	682.62	748.6	799.15	743.25	572.75	884.38	859.43	919.53	571.93	772.07	772.76	821.63	768.01	724.03	738.63	807.32	769.92	591.46	769.43	682.69	783.37	784.29	674.84	726.9	797.41	729.19	822.58	734.4	735.73	923	903.27	772.7	802.73	494.2	575.18	833.9	783.05	686.79	739.76	597.06	775.9	807.24
COG0526	Thiol-disulfide isomerase or thioredoxin	699.56	381.17	2055.73	1432.28	2074.13	2224.91	1483.53	1923.53	1685.26	1467.95	595	476.48	792.89	2427.61	555.56	410.58	896.37	419.18	341.2	526.44	481.14	640.51	494.24	595.07	572.6	486.02	636.68	560.88	629.8	525.94	550.52	828.6	520.34	1125.17	801.54	2165.95	816.48	1283.51	1283.57	750.42	931.35	1061.96	1259.65	731.95	819.24	354.81	1365.52	1096.62
COG0527	Aspartokinase	1419.08	839.98	829.49	807.36	906.82	982.81	814.74	829.23	937.76	909.23	689.55	1078.29	1320.46	1003.54	1373.19	944.52	1175.55	1144.54	1037.49	1169.51	1234.57	1178.65	932.7	1388.17	911.49	920.46	1143.16	1216.49	1051.47	981.83	1251.43	1111.47	1102.52	1124.09	1073.27	1195.86	1227.27	1232.41	1266.21	787.87	893.67	1143.28	1383.95	1167.68	1285.34	810.91	1446.56	1327.48
COG0528	Uridylate kinase	640.89	693.14	774.3	674.43	799.63	879.49	682.21	749.11	793.17	745.16	574.67	838.47	860.14	916.3	561.9	773.12	773.81	822.3	772.3	726.12	738.75	808.41	770.59	591.44	770.51	683.6	785.6	785.08	678.23	728.81	798.17	724.97	805.86	733.41	736.14	924.69	879.47	772.34	802.85	494.29	575.04	833.47	783.35	688.07	742.22	600.21	777.56	813.42
COG0529	Adenylylsulfate kinase or related kinase	414.71	27.62	48.12	93.98	109.73	59.74	142.94	104.07	138.19	318.06	52.16	108.57	251.28	105.87	399.08	58.37	188.83	123.27	100.96	188.21	191.66	150.37	141.35	395.92	136.17	62.85	148.23	195.25	178.37	164.1	159.12	283.16	107.78	183.2	186.85	119.56	170.77	322.46	306.43	123.02	164.42	255.9	341.47	236.88	332.55	117.15	432.78	282.67
COG0530	Ca2+/Na+ antiporter	499.39	230.22	81.79	150.58	173.37	150.27	247.77	156.56	220.97	329.61	115.91	315.61	575.9	144.79	498.85	465.18	423.36	747.99	573.93	509.11	569	617.28	435.69	523.2	482.38	425.2	534.09	645.56	491.5	400.16	655.59	507.4	742.69	439.38	361.2	340.4	504.51	457.17	715.06	218.32	270.15	422.23	528.18	507.26	514.61	256.43	608.47	701.53
COG0531	Amino acid transporter	3621.47	506.21	6466.81	4494.13	5810.47	6978.88	4044.97	5866.89	4063.33	3715.94	1516.15	1754.36	916.58	6639.98	3864.77	1047.89	1013.83	1571.1	1319.28	2292.7	3261.14	1070.46	1821.19	3696.32	1921.46	840.88	1279.85	2021.96	1425.17	2101.66	2114.83	2185.75	1485.15	1197.61	862.23	1823.79	1294.37	747.88	1092.3	449.96	575.68	1149.31	884.76	1877.86	1745.32	588.85	1123.61	1283.82
COG0532	Translation initiation factor IF-2, a GTPase	640.89	693.09	774.08	670.24	799.39	879.3	681.99	748.95	792.75	743.51	574.55	838.74	860.14	916.23	561.89	773.12	773.83	822.37	772.3	726.19	738.76	808.35	770.59	591.41	770.52	683.6	785.67	785.12	678.25	729.11	798.22	724.98	805.89	734.15	735.93	924.4	879.75	772.33	802.9	494.3	574.97	833.54	783.33	688.12	742.23	600.27	777.56	813.45
COG0533	tRNA A37 threonylcarbamoyltransferase TsaD	713.06	1052.53	784.44	686.05	822.17	909.68	707.25	766.24	820.24	756.5	596.78	1026.09	1019.1	924.98	599.41	1014.69	950.5	954.43	966.07	953.11	854.28	946.85	855.45	656.6	843.42	899.53	978.23	917.43	827.12	902.8	1024.59	811.35	1019.81	863.44	1006.96	998.13	1114.92	959.21	998.19	607.52	692.88	967.66	1013.74	861.82	877.51	923.7	915.08	993.89
COG0534	Na+-driven multidrug efflux pump	3528.03	5246.92	1341.94	1601.82	1939.52	2194.48	2326.5	1670.74	2241.01	1738.09	2056.79	6167.12	7672.05	1449.06	2662.02	6312.91	6265.38	7276.85	6672.4	5378.28	4522.93	7177.18	4832.55	3226.88	4730.75	5727.19	6651.78	6262.32	5380.5	4752.25	6294.98	4772.6	6918.55	5825.3	6237.67	3757.4	7615.78	6571.86	7010.65	4043.27	4766.23	6252.69	6901.39	5164.62	5940.03	5198.07	7110.16	7430.63
COG0535	Radical SAM superfamily enzyme, MoaA/NifB/PqqE/SkfB family	554.84	1251.94	786.37	563.59	949.61	982.95	820.67	805.83	907.2	900.7	212.12	966.63	1564.99	1135.4	327.97	1256.06	1075.95	1609.66	1467.21	1010.37	693.58	1438.16	880.07	424.62	837.83	1198.52	1263.52	1272.66	1203.25	817.25	1076.01	897.91	1339.08	1275.03	1211.52	812.75	1430.95	1479.85	1422.06	783.76	866.19	1156.71	1110.67	903.07	1152.86	1011.64	1449.85	1470.77
COG0536	GTPase involved in cell partioning and DNA repair	640.85	693.12	772.47	671.27	795.64	878.55	676.87	743.47	789.73	742.88	572.69	838.74	860.11	903.83	551.69	773.11	773.79	822.29	772.3	726.05	738.75	808.41	770.52	591.17	770.52	683.59	785.52	785.07	677.86	728.8	798.15	720.36	786.9	733.1	736.01	924.62	879.68	772.37	802.87	494.3	574.89	833.26	783.36	688.12	742.12	600.21	777.53	813.06
COG0537	Diadenosine tetraphosphate (Ap4A) hydrolase or other HIT family hydrolase	777.02	756.42	2106.28	1446.86	2032.81	2275.74	1542.18	1954.84	1673.95	1623.89	692.51	1262.48	1222.4	2352.34	613.23	913.26	1016.84	967.61	911.6	944.24	871.07	1041.54	869.8	682.45	868	809.67	1014.49	947.34	832.36	938.01	1007.03	961.68	974.23	966.95	992.63	1784.64	1298.04	1222.42	1189.31	652.38	866.31	1203.71	1173.92	884.21	1018.26	756.98	1242.7	1152.14
COG0538	Isocitrate dehydrogenase	568.93	606.74	716.98	525.35	727.57	820.78	597.35	679.37	611.33	663.86	423.29	560.63	782.88	809.26	511.96	584.12	585.42	743.48	711.75	666.75	543.14	702.74	717.64	547.92	695.12	583.55	662.52	678.08	619.52	667.58	629.31	646.55	616.43	579.72	633.9	761.28	689.85	684.72	658.56	407.48	478.95	689.56	573.66	558.68	681.9	555.47	718.19	679.78
COG0539	Ribosomal protein S1	477.04	395.43	725.84	577.73	711.65	758.72	546.7	678.08	630.76	459.95	408.59	309.89	370.09	835.24	444.24	195.32	370.43	167.19	179.84	255.64	278.65	271.55	447.33	437.25	462.65	264.85	278.32	257.03	264.3	368.8	281.2	469.41	226.49	446.64	308.97	782.15	350.12	471.45	471.6	278.5	352.1	555.71	464.72	339.61	431.04	168.19	494.07	376.17
COG0540	Aspartate carbamoyltransferase, catalytic chain	640.98	692.14	771.95	670.47	799.17	878.46	687.57	752.99	785.46	742.78	570.4	716.58	854.95	916.44	561.61	776.69	779.06	822.6	773.77	726.26	734.54	809.44	770.68	590.31	770.22	686.69	788.04	783.41	677.2	728.34	761.45	726.12	807.59	731.58	732.02	911	859.31	742.77	793.41	488.83	566.27	820.67	735.7	655.91	741.1	593.91	778.4	816.14
COG0541	Signal recognition particle GTPase	640.69	692.54	773.86	673.72	798.03	879.04	681.28	748.62	791.27	743.52	574.56	838.47	859.18	913.28	561.76	772.26	772.86	821.17	767.77	723.61	737.54	807.1	769.01	591.05	768.79	682.44	784.07	784.14	674.38	726.77	797.06	724.46	803.77	733.38	735.02	924.68	879.21	772.18	802.29	494	574.92	833.3	782.81	686.64	739.6	597.05	775.97	806.82
COG0542	ATP-dependent Clp protease ATP-binding subunit ClpA	1421.15	1512.33	2233.82	1902.11	2239.24	2486.44	1871.93	2169.48	1997.22	2080.62	1548.01	1678.99	2024.27	2476.44	1157.69	1708.77	1752.51	1817.32	1751.02	1852.05	1669.75	1857.97	1470.87	1287.92	1519.36	1550.96	1845.99	1763.03	1693.97	1697.92	1886.21	1580.45	1802.01	1703.24	1860.04	2134.4	1971.19	1959.44	1930.22	1272.95	1456.31	1855.01	1948.64	1607	1753.04	1564.21	1988.45	1985.37
COG0543	NAD(P)H-flavin reductase	845.83	1234.07	3247.24	2016.64	3025.28	3637.75	2263.82	3038.96	1905.21	1717.68	728.19	1538.33	1515.47	3230.09	723.19	1447.89	1330.94	1671.1	1522.12	1595.53	1393.86	1502.05	1324.47	839.89	1296.39	1304.12	1531.05	1448.21	1274.12	1394.39	1785.61	1135.23	1750.76	1263.84	1296.94	1305.7	1736.16	1117.98	1342.43	743.31	943.16	1328.61	1294.37	1238.93	1188.45	1107.22	1211.2	1579.23
COG0544	FKBP-type peptidyl-prolyl cis-trans isomerase (trigger factor)	705.95	859.96	791.87	680.59	831.97	945.08	756.37	772.08	852.41	762.82	602.23	1091.51	1180.86	920.35	609.39	1102.02	978.13	1314.33	1147.49	946.08	934.95	1185.24	994.5	667.24	985.46	932.14	1042.63	1136.67	918.41	898.47	1014.26	838.52	993.28	856.31	838.28	951.98	1125.37	883.68	961.25	566.7	654.86	939.74	852.34	837.29	894.25	698.6	911.97	994.96
COG0545	FKBP-type peptidyl-prolyl cis-trans isomerase	847.54	258.48	164.94	229.07	234.02	148.57	337.7	256.82	223.26	228.27	105.63	136.01	581.57	131.01	826.35	294.55	595.67	296.99	233.92	401.1	403.77	461.62	351.87	820.26	358.7	322.36	399.86	454.67	460.62	351.75	366.66	631.1	270.5	610.84	470	750.02	357.5	732.61	712.68	502.98	569.43	685.08	828.46	581.73	700.99	251.55	895.05	637.73
COG0546	Phosphoglycolate phosphatase, HAD superfamily	1149.21	1952.59	2283.79	1791.52	2297.9	2543.53	2008.2	2253.89	2019.71	2227.81	1538.95	2455.85	2285.37	2503.67	876.57	2005.64	2042.57	2261.38	2051.51	1736.04	1655.52	2128.79	1435.11	1000.47	1436.73	1809.72	2071.95	2024.8	1682.59	1588.32	2148.59	1399.47	2077.15	1803.84	1938.81	2684.93	2448.9	2023.63	1971.5	1288.38	1397.24	1838.51	2117.23	1817.09	1651.64	1636.61	1833.61	2021
COG0547	Anthranilate phosphoribosyltransferase	885.97	645.07	814.69	591.67	844.51	884.37	775.12	819.49	779.42	914.75	215.77	688.91	789.09	937.08	880.26	667.47	615.81	813.81	763.04	821.78	712.64	715.83	797.1	880.66	786.17	607.45	685.13	799.4	726.02	796.18	728.49	781.06	626.35	581.16	608.41	1040.62	691.33	680.08	643.24	438.58	514.63	723.74	604.88	687.47	769.8	548.59	738.58	674.1
COG0548	Acetylglutamate kinase	895.51	661.35	826.51	598.81	869.89	895.45	790.18	834.45	810.18	764.22	237.4	786.93	828.94	981.45	904.73	762.63	746.83	839.39	784.96	837.27	737.45	743.74	821.11	896.48	799.98	644.29	749.74	838.82	758.21	805.75	817	821.81	697.7	700.65	708.1	1232.59	790.96	771.06	730.69	468.35	578.23	844.9	759.85	775.73	802.12	574.1	773.81	748.21
COG0549	Carbamate kinase	1049.9	214.19	71.46	244.39	130.97	145.97	239.14	149.06	202.96	168.12	521.54	570.85	422.72	73.05	1173.73	476.59	348.03	706.48	610.85	647.22	980.29	524.83	495.19	1117.44	449.31	378.44	465.92	717.72	391.59	500.59	640.51	507.08	444.88	360.36	211.05	216.75	460.3	157.38	291.2	103.99	141.26	224.77	154.36	495.89	509.15	170.84	258.39	359.23
COG0550	DNA topoisomerase IA	1586.29	1648.68	923.56	960.59	1116.34	1201.27	1129.69	1013.14	1133.9	1099.25	891.41	2230.41	2719.31	1040.15	1250.47	2025.88	2199.98	2381.19	2162.28	1907.44	1937.75	2445.66	1716.2	1433.4	1739.93	1819.22	2252.15	2176.36	1897.65	1683.44	2218.87	1762.8	2218.58	1995.07	2120.58	1614.43	2527.29	2383.17	2434.63	1391.81	1627.92	2206.82	2308.31	1830.68	2198.77	1756.54	2616.24	2583.54
COG0551	ssDNA-binding Zn-finger and Zn-ribbon domains of topoisomerase 1	313.97	9.15	14.96	39.31	22.44	24.06	41.61	36	26.33	28.4	39.13	56.95	7.75	10.9	365.74	25.02	27.63	66.53	57.5	178.24	173.18	15.56	94.76	335.18	92.29	16.01	30.54	115.51	109.69	153.58	85.41	152.2	15.27	27.65	8.64	6.09	19.92	2.92	7.93	3.51	8.36	9.76	1.56	119.54	104.86	17.89	28.04	7.78
COG0552	Signal recognition particle GTPase	640.7	692.55	774.15	674.04	798.97	879.04	681.57	748.98	792.61	743.75	574.61	838.47	859.18	914.86	561.76	772.26	772.86	821.17	767.77	723.61	737.54	807.1	769.01	591.05	768.79	682.45	784.07	784.14	674.38	726.77	797.06	724.46	803.77	733.38	735.02	924.68	879.24	772.18	802.29	494.01	574.92	833.3	782.81	686.64	739.6	597.05	775.97	806.85
COG0553	Superfamily II DNA or RNA helicase, SNF2 family	436.33	255.21	707.2	531.43	649.67	772.37	518.02	673.94	496.38	637.85	484.85	222.71	354.63	685.37	451.32	425.22	278.66	666.51	557.73	577.38	643.06	458.71	315.1	466.94	336.34	380.07	413.57	574.82	426.05	426.85	589.1	342.01	638.61	231.26	281.15	352.22	295.65	231.6	339.97	236.12	220.6	180.53	142.67	407.87	326.58	358.08	200.18	414.11
COG0554	Glycerol kinase	567.28	326.12	1349.37	969.01	1264.51	1502.06	961.42	1243.49	988.83	987.61	545.51	735.3	657.58	1410.15	494.84	594.83	461.1	782.28	711.8	711.27	703.21	643.94	536.57	532.97	556.71	495.94	662.27	695.33	652.69	572.44	721.79	577.41	725.83	581.96	595.36	755.05	815.06	603.47	662.28	283.85	382.31	481.42	551.74	594.55	569.05	513.17	592.01	707.92
COG0555	ABC-type sulfate transport system, permease component	341.32	137.04	1301.69	758.73	1174.59	1388.53	864.61	1214	718.08	807.38	93.07	123.33	165.28	1265.76	383.91	186.94	74.08	452.38	300.44	425.48	263.87	197.05	271.09	372.54	237.98	150.91	131.71	373.73	311.37	324.07	177.52	231.47	101.78	61	53.79	730.49	125.14	103.25	67.6	41.29	79.67	88.63	38.64	231.26	181.52	59.52	71.08	70.9
COG0556	Excinuclease UvrABC helicase subunit UvrB	640.7	692.55	774.15	673.66	798.93	879.07	680.86	748.71	790.91	743.62	574.34	838.2	859.16	910.91	561.76	772.26	772.86	821.17	767.77	723.61	737.53	807.1	769.01	591.05	768.78	682.45	784.03	784.14	674.38	726.77	797.06	724.46	803.54	733.33	734.98	924.67	879.03	772.12	802.26	494	574.91	833.18	782.8	686.59	739.51	597.05	775.92	806.85
COG0557	Exoribonuclease R	605.8	425.95	760.25	652.14	773.66	863.54	644.05	723.03	745.15	877.13	568.4	867.55	849.33	864.14	542.64	734.09	750.58	800.04	729.31	695.43	679.3	781.85	483.63	568.94	476.62	578.83	748.79	759.16	651.91	587.27	747.98	569.28	726.52	658.21	679.95	1126.58	854.17	751.48	753.45	488.97	579.85	698.33	761.7	670.07	692.78	575.42	754.45	779.76
COG0558	Phosphatidylglycerophosphate synthase	956.34	952.26	2099.06	1431.95	1984.44	2274.59	1555.17	1961.06	1665.02	1404.33	719.02	1419.88	815.17	2328.04	950.21	814.69	873.7	1027.74	955.02	880.6	1109.83	841.76	1470.59	952.6	1497.3	845.16	932.85	1010.45	840.08	1071.92	1022.65	1095.58	1071.33	866.18	798.16	993.37	1152.19	656.27	759.18	424.26	530.25	1010.28	623.55	821.6	820.32	617.96	645.74	795.5
COG0559	Branched-chain amino acid ABC-type transport system, permease component	599.04	465	2689.96	1753.32	2592.93	2901.34	2084.16	2669.48	1923.41	1826.72	671.12	955.83	603.05	2859.83	487.14	407.29	413.55	422.73	528.18	665.88	649.29	452.4	835.64	491.13	836.41	392.99	517.82	455.18	684.71	684.05	552.09	653.1	507.26	622.82	604.83	3515.83	955.21	703.58	415.49	254.53	533.41	675.67	350.87	444.37	448.02	454.11	307.6	403.27
COG0560	Phosphoserine phosphatase	867.79	433.09	2764.05	1741.16	2553.39	2894.61	1982.91	2607.94	1796.25	1482.18	560.3	714.13	748.05	2764.01	902.72	659.94	653.87	848.69	725.09	967.05	763.1	719.41	1102.57	894.79	1112.83	575.18	677.52	818.96	756.91	1021.61	786.54	960.02	720.58	676.37	626.28	1458.44	682.19	746.16	727.65	519.47	639.64	931.96	666.25	774.39	794.19	580.46	802.95	737.18
COG0561	Hydroxymethylpyrimidine pyrophosphatase and other HAD family phosphatases	3143	2152.07	1627.19	2399.14	1703.86	2223.74	1742.94	1688.47	1921	2153.45	4015.31	4052.79	3184.61	1637.78	2944.15	3046.08	2980.68	4004.23	3558.19	3816.26	4063.81	3401.6	3553.19	3039.56	3649.69	2583.76	3286.13	3733.88	3004.95	3699.61	3623.68	3209.13	3525.27	2604.26	2481.55	1154.57	3604.73	2149.36	2668.96	1612.12	1638.28	2611.6	2301.81	2816.24	2965.94	2436.35	2501.31	2993.3
COG0562	UDP-galactopyranose mutase	198.35	298.7	650.9	445.95	607.46	779.89	454.35	586.48	432.07	345.98	87.22	547.79	634.69	627.36	131.04	452.57	447.99	627.86	493.85	461.87	326.59	625.77	631.56	170.22	646.53	400.46	457.22	501.04	441.11	517.82	406.46	477.16	404.81	420	342.45	190.19	542.26	495.61	507.03	304.77	325.26	543	504.96	373.21	466.77	264.14	551.94	499.01
COG0563	Adenylate kinase or related kinase	664.99	712.91	1410.3	1120.25	1366.43	1578.58	1115.92	1349.79	1145.78	1298.39	929.35	1127.33	920.86	1536.9	570.35	801.16	839.26	931.47	834.36	829.67	841.25	870.81	936.14	621.45	959.09	721.3	864.15	871.99	855.58	858.37	930.16	844.55	877.3	819.02	779.55	1105.88	1085.38	794.15	844.45	513.58	588.25	851.33	852.75	803.06	782.01	647.93	810.78	877.56
COG0564	Pseudouridylate synthase, 23S rRNA- or tRNA-specific	2359.74	2310.84	2379.02	2077.2	2406.68	2739.01	2139.65	2296.21	2232.31	1918.58	1778.37	2850.21	3095.88	2516.38	2085.95	2614.89	2666.86	3019.06	2747.69	2574.6	2555.6	2934.43	2535.87	2228.29	2506.21	2345.05	2689.88	2836	2476.33	2385.05	2716.6	2434.27	2570.26	2403.24	2430.59	2972.9	3038.26	2678.4	2832.47	1719.25	1980.72	2673.68	2708.31	2381.58	2666.11	2010.52	2837.92	2847.07
COG0565	tRNA C32,U32 (ribose-2'-O)-methylase TrmJ or a related methyltransferase	640.23	24.66	89.91	122.21	118.6	62.29	167.73	122.45	187.23	277.87	103.75	239.34	61.26	134.53	739.99	41.12	33	137.01	119.49	349.87	351.42	40.45	193.55	672.61	178.21	32.56	65.43	234.38	220.2	280.49	208.13	307.74	49.07	69.03	35.54	535.08	95.02	96.51	47.02	21.12	57.76	60.6	56.77	274.93	217.53	41.14	62.95	24.35
COG0566	tRNA G18 (ribose-2'-O)-methylase SpoU	1416.96	1504.78	3356.86	2319.57	3156.26	3774.39	2311.92	3036.49	2461.88	2317.16	1208.53	1923.42	2184.13	3533.06	1159.51	1885.62	1892.69	2150.45	1990.33	1796.38	1650.42	1994.64	2010.37	1298.93	1974.51	1544.97	1874.54	1973.05	1686.37	1841.94	1833.16	1780.48	1814.79	1646.54	1813.07	1878.96	2049.51	1981.56	2022.96	1077.52	1318.66	2100.11	2024.61	1595.98	1892.51	1645.65	2067.1	2016.83
COG0567	2-oxoglutarate dehydrogenase complex, dehydrogenase (E1) component, and related enzymes	330.21	14.69	699.13	439.56	655.23	710.09	493.49	659.22	536.78	429.41	91.59	185.22	51.44	785.27	372.41	24.92	18.34	74.3	63.25	177.7	180.41	24.54	99.78	338.16	89.74	18.43	38.56	124.7	117.44	143.94	124.4	159.04	39.73	63.52	39.03	572.47	76.23	94.8	39.5	14.2	47.37	43.61	59.07	188.59	114.13	25.77	36.02	17.63
COG0568	DNA-directed RNA polymerase, sigma subunit (sigma70/sigma32)	1332.86	919.1	1546.37	1255.29	1595.72	1688.98	1377.75	1525.02	1542.7	1887.86	757.31	1556.84	1068.48	1896.71	1308.36	892.72	870.94	1032.92	972.6	1146.98	1264.62	1036.34	1051.07	1311.36	1073.78	922.35	969.72	1063.63	953.06	1065.75	1127.91	1080.44	926.19	917.34	839.18	1627.17	1357.83	984.71	971.25	801.74	893.74	993.95	921.63	1013.27	1024.99	682.02	884.29	938.81
COG0569	Trk K+ transport system, NAD-binding component	941.99	1264.43	2048.96	1401.39	2006.96	2367.12	1552.26	1923.11	1588.95	1815.45	747.95	1795.65	1749.79	2211.14	740.25	1449.68	1467.77	1622.67	1533.46	1333.74	1239.8	1615.61	1310.78	850.84	1274.73	1298.77	1570.77	1451.8	1274.16	1249.12	1608.41	1147.96	1567.63	1407.71	1452.17	1025.86	1917.61	1486.04	1561.69	840.02	985.68	1386.78	1621.32	1280.62	1370.61	1208.9	1549.49	1655.58
COG0571	dsRNA-specific ribonuclease	640.94	693.13	773.05	671.11	796.82	881.65	680.47	744.48	785.14	912.83	573.98	838.89	860.11	905.87	561.9	773.11	773.82	822.35	772.3	726.17	738.75	808.35	770.59	591.44	770.52	683.6	785.6	785.12	678.24	729.07	798.23	724.87	805.65	734.15	735.85	924.69	879.75	772.35	802.9	494.31	574.72	833.47	783.36	688.08	742.15	600.24	777.3	813.37
COG0572	Uridine kinase	711.8	534.62	101.44	319.82	197.4	221.46	234.71	127.52	338.77	626.91	549.36	942.77	1098.44	159.23	581.87	846.7	1064.55	921.2	832.64	773.11	794.57	1014.66	579.81	664.39	590.44	752.24	973.44	894.53	763.29	674.35	930.39	732.58	979.37	948.59	960.55	517.79	1170.12	1024.9	1154.18	733.19	836.37	998.43	1172.76	811.67	966.27	715.08	1182.26	1194.1
COG0573	ABC-type phosphate transport system, permease component	621.63	602.19	775.58	663.15	800.04	868.23	678.42	747.74	778.32	909.2	574.55	888.64	787.84	900.85	552.73	633.85	631.92	789.88	741.19	699.28	747.41	708.69	757.84	577.12	758.55	585.06	722.51	740.93	648.75	709.06	776.15	717.28	790.98	658.93	700.92	770.43	879.7	725.01	733.75	358.68	456.84	773.12	777.45	680.48	721.09	572.29	756.32	780.68
COG0574	Phosphoenolpyruvate synthase/pyruvate phosphate dikinase	631.18	676.89	752.53	545.71	779.04	852.34	648.7	728.79	717.74	639.55	261.97	778.25	850.17	894.44	551.56	736.84	729.83	811.3	747.78	693.42	691.08	783.26	491.89	582.08	473.06	670	757.22	775.19	651.97	565.02	778.99	592.06	794.21	667.63	713	832.47	868	763.83	783.97	463.66	567.41	700.56	777.29	679.8	698.23	575.76	765.64	804.37
COG0575	CDP-diglyceride synthetase	639.95	692.44	773.04	669.56	797.02	878.72	679.84	748.21	788.2	742.8	574.4	838.47	859.08	905.58	552.46	772.23	773.29	819.78	767.67	723.46	737.49	806.53	768.55	590.5	768.76	682.28	783.68	782.61	673.65	726.44	796.63	718.12	782.13	710.41	726.79	902.44	878.68	771.63	801.84	493.51	573.99	832.37	779.33	654.06	739.22	596.64	775.01	805.17
COG0576	Molecular chaperone GrpE (heat shock protein)	640.98	693.13	775.53	675.06	803.13	880.45	684.22	750.82	798.66	745.54	574.63	838.68	860.31	929.95	562.35	773.28	774.08	822.39	772.48	726.26	738.8	808.46	770.64	591.65	770.66	683.86	785.95	785.17	678.37	729.14	798.32	725.32	806.38	734.17	736.66	924.98	879.71	772.65	802.9	494.41	575.17	835.85	783.58	688.25	742.69	600.36	777.92	814.07
COG0577	ABC-type antimicrobial peptide transport system, permease component	932.19	689.72	189.17	372	522.62	376.99	486.01	260	729.14	790.75	645.49	1351.15	2292.37	631.55	426.7	1200.42	2008.8	1142.66	1179.72	909.03	916.15	1719.03	1190.31	633.54	1141.75	1031.99	1588.36	1199.98	1150.81	935.27	1236.25	1417.56	1403.96	1952.76	1992.6	1262.37	1996.17	2645.87	2634.44	1302.63	1595.22	2331.48	2741.4	1265.87	2029.32	1461.15	3114.92	2529.53
COG0578	Glycerol-3-phosphate dehydrogenase	682.9	31.46	1326.24	908.87	1219.06	1390.78	898.55	1250.63	869.54	790.71	496.35	247.52	93.86	1360.76	737.69	51.32	46.18	149.74	134.53	363.47	466.7	60.01	212.08	688.71	208.98	45.25	94.84	272.78	244.61	292.14	239.12	320.33	53.16	192.4	94	866.24	128.87	128.11	84.49	42.82	112.19	145.51	208.65	309.42	252.98	67.6	100.32	80.23
COG0579	L-2-hydroxyglutarate oxidase LhgO	727.45	247.07	1927.39	1169.7	1742.26	2114.53	1324.92	1823.25	1115.17	1203.23	208.95	596.58	436.37	1903.28	797.75	332.01	249.87	685.92	528.67	484.63	667.01	449.77	438.78	776.54	477.33	316.24	403.48	619.94	540.54	372.79	573.95	513.21	451.53	287.01	190.27	808.67	544.44	200.23	271.84	124.04	162.06	202.93	215.69	524.82	413.82	151.4	227.89	340.5
COG0580	Glycerol uptake facilitator and related aquaporins (Major Intrinsic Protein Family)	770.49	126.55	765.54	875.31	736.82	821.12	692.36	791.47	723.45	801.6	1167.39	432.57	287.55	809.74	816.74	182.43	444.86	398.81	301.5	545.76	820.31	280.11	944.61	788.69	1027.52	177.66	347.78	531.82	500.57	710.99	430.44	775.13	354.64	540.41	281.04	408.36	331.3	186.05	290.75	120.16	225.57	532.94	294.74	483.56	484.13	173.54	332.66	376.63
COG0581	ABC-type phosphate transport system, permease component	622.05	602.26	776.53	660.9	803.16	869.93	680.73	749.17	783.48	910.3	575.69	888.64	787.95	906.47	552.71	633.81	631.99	790.14	741.28	699.35	747.45	708.6	758.04	577.47	758.66	585.04	723.84	741.38	649.27	709.26	776.45	725.74	791.35	658.88	700.7	770.26	879.57	724.95	733.7	358.67	456.84	772.33	776.35	680.59	720.95	572.28	757.09	780.69
COG0582	Integrase	1575.08	43.89	211.62	202.53	173.97	103	277.32	206.16	212.39	181.96	204.33	526.96	74.12	140.85	1809.24	91.33	88.59	299.06	281.9	714.51	901.02	83.53	411.87	1667.59	378.83	76.07	141.49	539.43	452.48	563.19	403.55	706.49	57.28	172.51	52.52	724.07	230.11	70.24	39.62	23.75	79.31	80.38	15.63	563.14	524.32	73.49	136.36	44.03
COG0583	DNA-binding transcriptional regulator, LysR family	4897.09	4264.06	7243.34	5283.28	6984.53	8061.54	5778.09	6907.16	5866.18	5436.81	3020.1	7081.56	5200.8	7656.02	4689.47	4991.46	4121.3	6006.84	5513.98	5477.78	5475.15	5046.01	4452.37	4778.02	4257.89	4170.08	4843.97	5602.58	4703.56	4709.63	5456.76	4210.45	4637.97	3763.57	4084.28	6967.94	6014.82	3944.54	3828.55	2317.48	2831.7	3766.31	3815.75	4566.95	4211.8	3550.06	3549.17	4142.86
COG0584	Glycerophosphoryl diester phosphodiesterase	967.57	364.69	868.77	773.03	966.43	976.81	902.51	907.22	1015.13	962.32	395.56	1017.84	1028.5	1071.34	943.47	739.22	855.61	1035.92	962.36	1006.47	1077.94	928.29	1151.63	983.88	1126.09	627.94	963.44	1003.47	937.33	920.37	1029.76	973.29	989.68	1007.67	895.46	1316.35	1090.3	894.87	1007.79	420.66	629.22	1073.48	914.79	850.18	1014.3	737.66	1065	1157.93
COG0585	tRNA(Glu) U13 pseudouridine synthase TruD	314.18	9.02	36.51	74.05	72.12	36.21	117.29	93.11	66.29	62.69	49.16	56.41	8.27	61.44	371.14	23.48	15.56	66	55.69	172.39	173.1	14.53	93.5	334.45	88.49	15.3	30.26	114.09	102.71	136.4	83.78	154.08	29.76	26.97	10.37	208.34	28.05	4.34	7.2	4.64	11.81	13.01	2.82	118.77	104.06	15.47	27.46	6.51
COG0586	Uncharacterized membrane protein DedA, SNARE-associated domain	1732.41	257.13	1506.12	1197.85	1445.38	1566.46	1216.59	1459.13	1276.33	1392	388.08	780.64	455.01	1640.41	1927.45	339.82	501.57	655.97	521.06	1055.64	1245.65	442.74	1224.41	1834.24	1272.1	348.39	548.35	890.03	829.35	1099.65	1014.76	1293.38	623.97	500.54	399.09	1069.07	512.34	493	559.02	334.74	392.84	718.52	596.29	1051.57	946.05	298.8	666.45	630.98
COG0587	DNA polymerase III, alpha subunit	652.14	696.47	1430.01	1060.02	1419.86	1569.17	1136.95	1379.98	1269.23	1096.31	610.4	840.35	886.38	1642.61	549.57	769.66	771.59	801.53	763.57	718.86	706.42	800.66	762.49	585.08	760.03	675.01	768.62	768.79	678.88	724.9	739.43	713.22	740.28	742.09	749.45	1480.48	907.02	828.58	808.26	501.16	608.45	859.57	783.99	669.19	742.6	596.38	773.07	780.62
COG0588	Phosphoglycerate mutase (BPG-dependent)	437.08	52.77	669.04	624.87	630.19	732.21	434.58	593.43	526.17	436.55	468.34	322.24	236.18	722.8	430.87	164.31	356.73	154.81	145	247.48	369.55	174.95	448.23	413.49	466.27	93.4	221.75	263.66	244.6	362.61	261.33	441.83	177.87	396.39	286.8	594.46	250.22	375.76	402.32	129.53	200.43	465	440.14	328.65	377.32	178.08	480.62	328.02
COG0589	Nucleotide-binding universal stress protein, UspA family	2175.31	246.65	6485.99	4103.48	5860.19	6871.25	3996.61	5809.92	3909.94	4414.12	1075.84	1334.2	540.13	6786.07	2334.67	297.84	399.66	578.69	520.6	1058.83	1598.29	388.12	1256.73	2155.4	1283.27	240.58	470.04	955.61	833.91	1131.26	979.66	1400.82	453.32	609.79	503.78	1828.58	621.52	742.87	602.37	343.55	437.1	823.08	766.97	1169.2	1049.03	343.71	695.38	492.5
COG0590	tRNA(Arg) A34 adenosine deaminase TadA	743.64	798.43	2016.43	1348.17	1869.11	2218.27	1342.55	1811.86	1419.42	1352.43	614.56	803.7	1056.06	2107.45	585.4	820.35	930.05	906.71	822.18	756.18	755.84	978.29	849.93	647.91	879.15	797.27	907.17	884.21	813.1	768.15	842.67	871.29	858.85	936.39	884.63	1036.05	994.01	1051.3	1058.33	756.76	839.91	1057.71	1003.98	809.69	931.61	668.58	1066.56	1040.81
COG0591	Na+/proline symporter	720.86	780.63	1502.67	1035.99	1542.53	1660.48	1364.4	1549.25	1250.52	1405.62	275.69	1166.63	1121.08	1659.83	645.26	912.53	1341.86	1144.13	879.09	926.85	813.36	980.56	767.07	703.78	779.25	806.24	1064.33	1118.62	932.59	763.37	1065.47	901.23	1046.9	1205.74	1169.21	1787.36	1358.13	1221.6	1293.26	760.2	885.08	1138.41	1373.04	1170.25	1015.6	761.38	1322.42	1271.83
COG0592	DNA polymerase III sliding clamp (beta) subunit, PCNA homolog	643.47	694.93	779.21	680.08	805.12	884.02	686.54	750.37	808.56	755.77	591.11	1024.15	866.98	920.26	572.62	788.22	929.05	871.96	778.2	729.4	741.74	817.28	778.53	598.37	776.93	691.03	829.63	848.18	685.6	732.73	803.19	740.53	819.26	754.35	775.82	934.5	1023.89	784.15	822.26	504.44	604.98	855.13	803.65	735.13	760.65	603.64	792.9	827.67
COG0593	Chromosomal replication initiation ATPase DnaA	641.56	693.33	772.3	667.87	795.29	877.32	677.58	743.6	790.13	744.21	572.83	838.34	863.68	910.23	557.58	774.09	774.77	822.69	773.08	726.85	739.48	810.41	770.8	592.31	771.24	684.35	786.53	785.76	679.29	729.9	800.88	714.31	788.96	737.08	736.25	924.48	834.85	772.69	807.24	490.61	552.87	828.04	783.3	688.57	733.54	600.35	777.05	814.28
COG0594	RNase P protein component	525.54	567.2	146.39	307.97	222.62	178.65	311.83	198.39	455.08	430.69	542.04	615.4	554.32	273.02	485.52	647.18	486.59	716.27	679.77	667.39	684.87	591.08	400.23	504.79	383.43	537.63	605.84	652.88	487.86	552.26	664.01	433.01	648.88	425.36	506.71	713.21	680.38	392.59	436.44	245.3	284.17	372.7	349.24	500.45	457.28	480.18	346.11	487.67
COG0595	mRNA degradation ribonuclease J1/J2	280.03	579.12	706.01	763.11	681.82	830.18	551.99	656.28	724.24	724.86	926.34	744.9	610.78	800.84	167.48	674.01	541.63	787.37	718.01	605.19	804.97	682.28	665.94	225.91	714.7	591.99	713.03	668.48	523.24	635.47	855.61	484.63	921.55	481.6	537.46	422.01	735.13	410.21	505.63	252.04	271.09	483.81	372.43	452.77	412.95	487.26	350.87	633.06
COG0596	Pimeloyl-ACP methyl ester carboxylesterase	2154.41	954.81	7042.44	4690.5	6648.31	7335.71	5126.02	6617.7	5604.43	5857.14	1405.62	2658.29	1582.38	7906.33	2130.53	1417.08	1471.9	1712.71	1783.59	2453.77	2161.54	1458.17	2144.61	2118.9	2208.07	1167.26	1635.44	1775.44	2013.12	2266.08	1894.1	1890.71	1621.69	1277.1	1477.16	5893.49	2211.08	1503.03	1299.29	730.38	1112.09	1483.22	1060.44	1643.27	1484.89	1374.89	1025.28	1300.77
COG0597	Lipoprotein signal peptidase	663.1	719.16	797.65	710.64	851.47	915.01	782.75	815.63	819.67	786.52	592.1	1062.03	949.19	931.33	569.24	808.73	834.67	865.07	836.23	776.53	832.38	895.18	833.78	612.9	860.78	723.89	857.44	814.46	720.67	765.88	873.47	757.62	834	819.29	773.13	951.15	1044.7	801.06	854.98	519.99	625.21	880.78	804.23	715.07	780.97	625.97	818.31	876.01
COG0598	Mg2+ and Co2+ transporter CorA	1049.77	706.76	2048.14	1444.61	1938.32	2236.24	1488.88	1922.95	1446.98	1376.76	639.88	768.07	1020.68	2129	929.95	819.88	972.28	972.16	880.8	940.38	929.8	922.51	923.4	974.09	934.1	737.6	912.3	999.02	928.51	938.61	909.07	1017.82	899.02	866.18	886.61	1163.25	1001.08	993.66	1070.6	577.98	732.26	1016.66	938.17	900.24	1031.64	676.59	1083.15	1050.75
COG0599	Uncharacterized conserved protein YurZ, alkylhydroperoxidase/carboxymuconolactone decarboxylase family	613.5	527.85	2036.03	1308.65	1908.16	2215.42	1487.59	1929.2	1279.77	1109.77	298.96	792.24	735.29	2018.3	521.34	501.3	490.95	811.02	643.23	445.6	652.58	659.41	961.37	561.22	954.63	494.93	584.64	744.03	749.46	502.15	650.27	735.96	582.94	641.88	499.02	913.12	743.59	583.03	623.13	283.18	408.81	659.56	746.79	636.64	607.62	282.15	647.02	652.71
COG0600	ABC-type nitrate/sulfonate/bicarbonate transport system, permease component	1020.37	898	4052.57	2393.81	3640.87	4307.97	2763.64	3698.21	2501.78	2685.58	576.11	2279.17	928.75	4007.03	970.8	956.1	883.53	949.16	1073.71	1016.39	1395.54	897.66	1380.25	1001.45	1418.29	906.49	1154.58	948.87	1187.29	952.91	1382.18	1131.98	1316.04	870.16	1019.33	3158.76	1866.1	797.15	869.09	424.93	746.84	999.7	637.72	950.28	842.42	858.69	667.01	1005.16
COG0601	ABC-type dipeptide/oligopeptide/nickel transport system, permease component	2065.84	639.18	4553.94	2998.68	4252.89	5120.05	3162.73	4249.19	3173.87	3053.62	1503.39	3483.73	1364.39	4851.61	2136.39	1330.33	1182.93	1613.8	1644.66	1999.04	2299.95	1358.1	2497.84	2085.76	2465.99	997.82	1474.88	1639.7	1771.5	2009.01	1820.79	2047.32	1515.06	1247.69	1184.79	2532.06	2638.75	1035.06	1022.52	597.16	795.11	1404.19	961.2	1608.17	1476.64	1151.14	895.57	1209.97
COG0602	Organic radical activating enzyme	1115	1027.45	177.71	385.28	306.05	278.41	411.23	232.78	460.56	669.7	607.08	979.41	1236.17	291.59	981.56	1012.7	1100.99	1081.86	994.87	1018.83	1045.67	1111.93	996.9	1027.51	1012.01	923.32	1077.13	1106.45	951.9	999.53	1135.88	1077.56	1041.48	977.46	939.19	788.5	1095.59	1115.75	1175.42	628.96	724.95	1115.87	1077.29	956.6	1123.36	747.48	1265.05	1173.86
COG0603	7-cyano-7-deazaguanine synthase (queuosine biosynthesis)	478.41	230.76	128.93	171.59	222.73	128.16	297.38	203.36	283.31	386.04	100.79	223.79	480.56	234.65	463.87	344.31	410.95	295.3	315.7	422.29	319.46	368.79	231.19	463.2	245.23	291.83	407.53	359.6	369.02	371.17	420.22	396.15	338.61	395.95	441.51	767.49	364.82	589.69	457.28	365.71	414.01	411.9	576.81	460.95	486.84	438.46	581.86	457.44
COG0604	NADPH:quinone reductase or related Zn-dependent oxidoreductase	794.01	71.28	6496.83	3863.68	5909.81	6832.28	4248.57	6053.4	4078.62	3767.81	546.98	219.65	238.63	6848.61	758.2	70.05	85.09	334.57	228.93	512.56	650.07	112.87	830.09	723.1	918.6	71.19	161.31	439.37	692.6	567.9	257.62	725.71	98.35	249.15	182.95	2648.05	240.9	359.32	85.74	55.69	272.62	347.05	31.7	428.16	281.91	71.17	93.22	44.38
COG0605	Superoxide dismutase	790.59	96.48	777.32	639.89	770.66	783.88	651.59	759.64	705.2	953.07	546.77	452.68	361.87	891.81	795.2	235	407.9	280.22	231.39	433.39	578.53	276.02	274.64	775.02	294.25	184.43	344.69	426.92	365.36	387.6	439.04	494.02	347.49	439.48	319.07	874.09	402.26	462.19	472.09	173.94	269.82	432.5	515.22	493.96	491.36	172.2	518.15	459.96
COG0606	Predicted ATPase with chaperone activity	592.02	683.43	738.66	480.18	744.85	845.79	585.74	672.07	708.72	606.77	170.56	621.67	843.51	881.57	538.13	712.38	705.28	793.64	752.95	689.75	604.56	778.29	750.04	576.29	733.7	665.09	742.01	727.85	651.41	669.72	720.81	692.19	728.52	691.59	697.36	826.72	811.45	734.37	774.3	484.97	561.55	806.75	717.8	642.49	729.14	578.17	760.68	786.19
COG0607	Rhodanese-related sulfurtransferase	1623.41	582.73	3395.03	2409.88	3173.71	3638.45	2339.35	3137.4	2379.95	2616.97	1567.95	1291.63	1075.84	3622.35	1670.35	956.63	897.51	1441.12	1267.79	1526.55	1597.14	1077.96	942.76	1636.94	986.57	805.65	1040.4	1444.76	1245.18	1238.73	1251.34	1126.19	1069.53	756.64	939.01	1893.57	1093.04	1003.73	915.68	553.53	745.38	785.82	772.52	1174.65	1090.41	909.83	915.78	957.59
COG0608	Single-stranded DNA-specific exonuclease, DHH superfamily, may be involved in archaeal DNA replication intiation	635.59	680.02	160.96	338.59	263.06	212.13	330.81	207.37	458.25	445.27	554.35	751.18	848.45	302.44	567.82	752.39	761.95	813.25	753.17	705.07	696.31	796.49	497.21	584.58	491.9	672.14	772.85	780.12	672.56	595.97	791.6	610.74	817.3	688.31	730.42	913.23	908.8	768.17	791.75	497.15	594.95	713.73	782.63	681.68	720.16	580.36	769.06	803.23
COG0609	ABC-type Fe3+-siderophore transport system, permease component	2930.46	630.34	2669.26	1947.99	2567.07	3073.99	2061.08	2585.38	1987.15	1993.66	1173.04	1698.45	1307.27	2804.78	3179.99	1414.99	1335.61	1787.75	1499.35	1524.72	2374.93	1328.58	1630.08	3087.63	1613.62	1074.33	1484.58	1972.12	1759.16	1220.9	2111.76	1934.34	1722.06	1182.39	1107.83	1720.54	1662.92	1089.93	1338.17	713.58	874.75	1147.06	1342.31	1902.92	1703.27	825.16	1324.2	1561.3
COG0610	Type I site-specific restriction-modification system, R (restriction) subunit and related helicases ...	518.18	484.03	70.68	129.38	109.93	96.79	126.13	76.66	174.41	108.64	130.99	387.59	445.76	91.91	448.47	450.73	443.02	229.27	344.88	319.46	363.01	371.96	236.58	466.85	229.34	395.49	438.63	307.73	314.78	296.82	434.62	391	442.86	609.91	528.87	406.1	555.71	524.09	558.02	354.38	452.17	494.1	513.7	370.42	510.6	465.84	536.19	544.85
COG0611	Thiamine monophosphate kinase	442.07	164.39	722.22	474.65	707.93	746.2	528.86	675.93	603.38	627.73	103.29	208.7	337.38	846.46	445.58	260.72	433.02	153.57	130.43	201.92	212.14	228.5	155.9	415.3	151.84	179.32	231.11	252.59	225.86	180.01	221	316.46	194.59	375.63	281.06	782.48	242.06	465.16	437.09	277.58	345.42	441.4	453.22	324.28	366.9	144.54	468.5	362.28
COG0612	Predicted Zn-dependent peptidase	1345.57	1111.77	939.02	1075.47	1155.15	999.55	986.42	969.74	1384.39	1638.46	1097.28	864.78	1584	1493.39	1082.2	1093.2	1991.71	846.94	853.03	858.95	1069.38	1257.58	582.41	1175.4	620.06	1095.85	1437.64	1149.99	963.99	779.91	1287.33	1180.23	1478.94	1665.68	1762.68	2302.11	1503.34	2064.94	2071.16	1162.3	1458.88	1907.28	2271.69	1318.67	1572.15	1156.85	2185.81	1971.21
COG0613	Predicted metal-dependent phosphoesterase TrpH, contains PHP domain	502.81	236.56	728.57	508.58	731.1	830.99	631.13	722.95	619.97	616.05	262.48	1239.29	621.87	843.43	512.76	583.43	536.35	564.22	617.5	713.32	824.44	593.88	695.08	535.58	741.91	460.05	738.98	549.71	554.53	696.74	1053.8	629.22	909.51	568.82	564.98	532.98	1028.03	368.89	437.86	273.19	343	539.54	475.42	616.98	521.05	504.7	426.51	714.06
COG0614	ABC-type Fe3+-hydroxamate transport system, periplasmic component	1769.31	903.56	5644.71	3385.53	5131.81	6289.08	3567.02	5130.84	3273.84	3171.84	817.6	1637	1370.14	5730	1751.94	1509.67	1455.11	1568.63	1348.8	1424.59	1682.04	1331.94	1305.77	1786.84	1284.95	1151.97	1483.05	1605.02	1447.65	1158.37	1863	1485.53	1670.91	1276.42	1215.06	1594.2	1820.2	1239.06	1544.82	771.8	960.28	1240.28	1439.67	1561.43	1425.64	867.73	1402.18	1641.33
COG0615	Glycerol-3-phosphate cytidylyltransferase, cytidylyltransferase family	386.45	30.35	15.98	84.2	40.45	45.46	50.59	34.02	49.59	70.6	131.5	138.28	104.05	28.43	415.26	54.24	61.17	88.27	121.55	78.42	362.3	95.5	253.07	366.87	157.14	60.89	97.28	144.03	79.14	53.51	163.81	171.16	159.23	110.3	87.24	103.93	90	35.54	62.79	20.46	25.41	85.47	41.4	148.8	181.87	52.07	97.32	108.45
COG0616	Periplasmic serine protease, ClpP class	1096.46	144.18	783.51	565.35	782.41	786.32	644.54	758.33	663.84	848.8	254.17	344.54	353.37	895.28	1146.78	196.03	454.61	304.67	237.17	534.74	660.34	265.83	292.91	1089.57	268.41	190.28	294.37	525.19	359.53	437.84	422.3	574.28	175.12	345.95	314.12	898.95	341.3	469.4	419.45	279.25	363.91	414.75	517.77	583.59	584.24	175.17	518.76	358.59
COG0617	tRNA nucleotidyltransferase/poly(A) polymerase	958.55	709.53	845.01	761.05	889.5	926.87	816.93	846.94	882.29	992.09	628.42	1021.24	898.94	986.47	927.44	798.73	791.94	893.76	833.59	902.16	917.92	832.42	870.7	930.14	860.44	701.33	821.36	907.91	795.68	872.46	926.5	877.28	808.36	778.31	763.05	1287.17	950.85	814.09	835.71	509	623.61	883.28	837.62	844.45	855.88	623.3	812.59	826.18
COG0618	nanoRNase/pAp phosphatase, hydrolyzes c-di-AMP and oligoRNAs	332.26	667.65	691.44	574.75	696.59	822.2	532.04	630.93	616.81	634.42	503.37	570.17	848.53	806.73	199.3	783.23	769.76	794.9	720.97	549.52	561.06	809.17	411.56	261.57	420.02	693.64	791.61	704.7	571.94	476.39	743.81	462.93	823.49	661.38	722.74	427.09	805.98	737.58	771	482.4	534.23	663.79	733.93	556.65	606.41	563.13	745.96	824.63
COG0619	Energy-coupling factor transporter transmembrane protein EcfT	864.94	1276.26	1393.51	1212.18	1355.68	1725.49	1150.23	1338.3	1215.12	1307.42	1112.13	2273.87	1523.69	1405.88	778.33	1629.24	1389.27	1762.63	1772.81	1806.73	1605.94	1603.56	1461.88	832.77	1433.12	1356.74	1685.63	1518.1	1373.18	1624.07	1875.94	1123.66	1824.69	1234.66	1313.18	474.1	1879.07	1004.82	1190.23	656.25	630.24	1064.1	1102.73	1280.6	1143.82	1394.09	947.06	1411.57
COG0620	Methionine synthase II (cobalamin-independent)	415.13	176.81	1337.38	921.8	1199.7	1442.59	924.64	1227.53	852.22	944.18	520.79	558.52	338.89	1322.83	452.34	423.22	267.92	612.95	425.03	429.79	491.77	356.23	614.89	437.84	661.53	267.41	312.75	555.21	500.71	520.41	338.79	503.96	263.24	324.06	173.66	672.61	310.65	217.04	208.52	91.34	130.88	333.66	221.71	331.13	306.85	153.7	245.34	196.52
COG0621	tRNA A37 methylthiotransferase MiaB	1500.78	2029.83	967.34	785.54	1166.87	1207.32	1126.59	997.4	1390.69	1006.63	473.89	2047.02	2516.49	1309.08	1261.66	2216.78	2139.11	2340.42	2182.61	1877.82	1597.47	2316.81	1636.61	1393.89	1579.4	1990	2200.67	2111.52	1843.05	1630.81	2164.47	1716.31	2286.27	1954.36	2078.83	2106.99	2463.82	2255.9	2327.68	1457.59	1664.62	2172.31	2285.06	1847.71	2024.48	1711.99	2264.73	2392.71
COG0622	Predicted phosphodiesterase	769.6	893.01	122.4	324.79	254.82	287.09	326.35	178.47	479.28	303.33	630.73	1231.73	1268.8	276.82	674.85	1135.77	1137.26	1152.23	1165.79	1139.95	1119.44	1270.86	870.44	727.81	884.36	1026.2	1259.42	1042.89	947.52	947.06	1290.97	845.68	1363.07	983.91	1038.73	610.95	1347.36	920.11	1082.13	775.47	818.33	927.5	930.7	931.94	995.72	979.12	1023.38	1273.06
COG0623	Enoyl-[acyl-carrier-protein] reductase (NADH)	476.75	123.59	701.36	473.49	662.02	724.86	434.85	596.41	606.85	613.67	186.03	197.89	338.99	835.77	430	151.31	308.8	153.49	126.45	208.17	313.6	230.63	158.11	419.26	167.83	156.57	215.44	262.08	217.45	182.87	258.88	310.68	160.11	318.83	282.26	928.75	242.31	523.74	402.17	253.04	330.52	395	492.57	353.54	360.37	141.14	455.28	333.9
COG0624	Acetylornithine deacetylase/Succinyl-diaminopimelate desuccinylase or related deacylase	1957.22	1083.58	3499.76	2606.3	3474.72	3825.16	2753.42	3390.28	3100.02	2519.19	1881.82	3370.83	1527.09	4023.92	1799.18	1093.1	1435.89	1132.73	1223.65	1568.54	2157.15	1276.35	1877.02	1835.32	1836.73	1052.17	1474.31	1393.23	1351.71	1598.88	2009.35	1754.93	1450.16	1658.33	1606.7	2599.94	2623.01	1734.69	1643.25	843.23	1307.87	1912.44	2092.88	1812.34	1621.68	1238.76	1576.5	1603.28
COG0625	Glutathione S-transferase	2281.55	103.49	681.87	827.07	874.1	401.58	1310.76	970.56	1367.98	1425.8	775.36	530.63	261.88	921.21	2535.8	142.04	128.86	565.52	476.75	1579.28	1251.51	157.42	840.39	2364.2	835.03	122.69	268.95	883.54	1008.37	1283.81	683.49	1190.01	105.01	289.74	187.67	5198.1	434	419.92	123.59	89.67	381.45	326.44	97.1	959.93	754.57	147.68	208.87	65.06
COG0626	Cystathionine beta-lyase/cystathionine gamma-synthase	781.71	436.84	2037.6	1356.17	1892.95	2138.09	1394.09	1879.74	1543.77	1261.6	618.86	690.3	279.07	2262.04	776.19	333.46	290.37	335.76	407.04	664.82	684.12	236.65	863.4	769.31	900.42	313.16	374.12	442.85	515.77	780.89	505	695.82	341.92	388.66	383.02	1420.33	582.67	411.68	283.85	168.01	321.1	518.44	256.83	461.7	467.86	381.09	256.55	260.76
COG0627	S-formylglutathione hydrolase FrmB	794.29	115.49	6110.22	3418.96	5305.06	6631.9	3365.51	5324.49	2882.63	2943.42	538.35	437.01	453.7	5899.17	820.97	150.97	318.84	256.17	315.9	379.49	489.14	317.24	639.27	777.49	567.53	158.42	311.34	366.12	350.24	474.69	376.89	643.53	275.66	442.59	321.51	691.94	493.02	445.77	445.3	191.34	298.11	515.61	529	478.24	631.42	276.99	562.94	485.08
COG0628	Predicted PurR-regulated permease PerM	1891.75	1049.78	2838.15	2189.77	2745.31	3148.52	2260.84	2738.54	2305.86	2476.15	1450.64	2279.4	1759.41	3061.61	1863.53	1667.41	1722.53	2057.82	1845.83	2019.26	2343.5	1793.94	1667.92	1899.71	1760.64	1406.09	1881.05	2006.1	1725.25	1773.27	2233.51	1685.36	2142.94	1515.36	1516.02	2339.81	2121.34	1304.6	1629.8	791.48	1004.04	1520.38	1389.48	1702.7	1591.22	1231.21	1458.51	1838.77
COG0629	Single-stranded DNA-binding protein	1340.32	861.98	850.99	907.23	942.47	994.38	909.37	898.14	1008.69	945.6	1025.35	1394.88	1166.56	1021.58	1349.81	1204.57	1277.85	1268.64	1301.2	1406.08	1456.12	1136.13	1632.89	1373.06	1659.39	988.91	1304.34	1299.71	1213.62	1475.98	1468.17	1383.79	1352.59	1164.33	1273.46	1258.82	1294.32	1127.16	1124.03	688.07	807.67	1352.87	999.38	1197.07	1285.97	1243.97	1111.52	1261.84
COG0630	Type IV secretory pathway ATPase VirB11/Archaellum biosynthesis ATPase	9.7	5.38	13.86	16.64	17.81	13.44	33.52	25.77	25.43	8.81	16.67	2.44	18.14	17.08	6.7	51.97	22.81	64.93	31.65	30.19	21.47	21.35	62.45	11.89	73.67	31.72	40.01	59.25	90.1	36.83	61.1	58.4	21.24	16.07	17.89	21.18	17.68	39.32	18.57	5.33	13.09	11.3	51.24	69.83	14.59	14.9	15.62	12.5
COG0631	Serine/threonine protein phosphatase PrpC	319.04	634.1	791.48	732.33	930.06	936.64	895.92	896.91	897.07	1174.79	545.27	866.94	880.85	1082.42	192.93	749.81	627.74	790.15	834.74	652.48	636.64	816.78	795.73	268.71	779.38	644.81	801.07	667.13	673.3	669.5	780.37	604.9	834.93	667.05	696.24	892.7	898.57	638.69	738.8	344.42	437.2	722.95	642.67	515.46	630.4	589.38	736.59	809.59
COG0632	Holliday junction resolvasome RuvABC DNA-binding subunit	640.69	693.06	771.53	670.26	795.29	878.29	676.46	743.33	787.88	740.41	568.75	792.89	859.77	904.72	551.23	771.73	766.28	822.01	772.19	725.98	738.61	808.35	769.96	590.69	770.06	683.16	782.46	784.65	677.78	728.92	798.11	719.95	786.74	733.17	735.14	924.01	857.95	772.02	800.91	494.07	574.36	832.31	781.41	687.45	741.62	599.98	775.58	812.31
COG0633	Ferredoxin	653.68	26.04	733.7	495.59	690.37	748.6	572.78	699.74	561.47	1419.69	148.98	241.27	79.94	799.21	724.08	41.18	32.58	137.07	118.61	349.79	351.47	41.6	192.51	671.35	178.79	32.77	66.65	234.11	218.39	279.65	205.73	302.14	31.24	72.83	52.77	1138.71	122.66	154.69	50.49	27.98	115.98	104.74	60.85	274.36	215.06	41.33	62.47	23
COG0634	Hypoxanthine-guanine phosphoribosyltransferase	636.94	687.24	762.85	671.67	780.72	873.1	659.33	735.88	736.65	570.16	571.54	721.46	834.13	876.4	558.04	794.52	783.51	864.7	790.37	747.42	809.53	835.92	781.7	606.15	805.14	711.13	822.61	810.87	675.57	735.86	869.46	734.93	900.02	730.85	731.87	661.33	856.88	694.2	836.48	487.91	560.76	816.52	736.99	686.57	740.33	594.27	777.94	875.36
COG0635	Coproporphyrinogen III oxidase or related Fe-S oxidoreductase	1449.87	1391.42	878.98	768.74	983.84	1052.53	943.52	919.33	1057.64	1060.44	743.15	1710.82	1439.02	1061.24	1381.75	1398.79	1211.94	1570.45	1469.88	1516.02	1449.39	1406.1	1244.72	1427.92	1173.24	1280.56	1362.94	1501.77	1241.69	1338.74	1599.2	1234.38	1399.27	1143.27	1228.56	1657	1627.34	1253.77	1272.11	904.99	1005.64	1240.32	1305.91	1361.98	1316.99	1087.99	1178.16	1308.19
COG0636	FoF1-type ATP synthase, membrane subunit c/Archaeal/vacuolar-type H+-ATPase, subunit K	555.55	588.12	759.79	662.07	762.23	852.38	660.97	743.3	723.27	715.85	626.71	751.87	587.36	866.41	495.74	662.18	499.98	779.71	723.4	722.29	831.65	624.54	718.09	537.18	715.76	561.28	648.53	731.21	589.72	713.96	788.8	576.65	694.47	495.6	521.98	752.29	686.68	385.53	467.68	256.13	316.6	492.18	428.4	553.95	494.6	497.19	368.97	530.1
COG0637	Beta-phosphoglucomutase or related phosphatase, HAD superfamily	2078.31	1419.92	1525.68	1312.05	1620.25	1868.11	1507.49	1590	1474.19	1479.56	1068.23	2197.92	1982.58	1676.89	1868.19	1519.01	1574.84	1905.19	1867.05	2117.05	2024.79	1890.93	2043.08	1934.34	2078.71	1477.06	1814.66	1909.54	1845.62	1981.45	1837.35	2061.18	1805.87	1630.75	1610.45	1558.91	2077.25	1660.83	1773.29	1134.79	1226.88	1856.7	1591.07	1608.23	1915.1	1349.87	1944.32	1909.2
COG0638	20S proteasome, alpha and beta subunits	2.06	1.36	1227.21	663.68	1077.46	1312.51	666.28	1083.52	649.72	555.73	33.4	0.17	2.98	1262.33	20.48	0.02	0.14	0.04	0.12	0.14	0.13	0.1	0.14	0.56	0.08	0.15	1.32	0.02	0.74	0.02	0.06	9.22	37.92	0.79	1.09	1.32	0.29	0.13	0.11	0.22	0.93	1.07	0	0	0.22	0	0.06	0.7
COG0639	Diadenosine tetraphosphatase ApaH/serine/threonine protein phosphatase, PP2A family	312.97	8.39	12.36	43.17	16.45	16.95	25.68	21.32	29.51	37.15	43.71	56.81	6.58	10.16	361.43	23.97	27.19	66.41	56.32	180.5	177.68	15.3	93.31	334.43	89.24	15.82	31.75	114.77	103.08	150.8	85.75	149.88	11.58	41.64	9.48	155.98	27.47	4.09	7.61	4.63	12.36	12.5	2.3	118.75	104	17.72	26.87	6.16
COG0640	DNA-binding transcriptional regulator, ArsR family	1441.63	882.24	5888.48	3732.02	5417.08	6378.22	3893.65	5401.03	4038.1	4187.81	1374.41	1932.02	1266.35	6284.3	1408.23	1254.48	1021.55	1427.44	1424.6	1505.96	1750.24	1236.71	1299.45	1410.35	1291.53	1084.47	1440.02	1388.71	1389.87	1238.48	1766.14	1233.83	1735.85	1293.44	1235.53	2054.27	1788.8	1014.02	1095.61	531.45	741.56	933.24	1148.72	1426.86	1111.66	1048.19	864.64	1323.92
COG0641	Sulfatase maturation enzyme AslB, radical SAM superfamily	1062.01	908.74	105.41	165.52	227.91	277.48	303.35	164.01	277.98	359.24	218.92	1047.08	1364.54	106.63	994.94	1112.13	1184.31	1529.02	1367.48	1551.57	1027.24	1280.41	979.13	1064.78	869.85	997.67	1225.48	1400.47	1275.27	1238.03	1309.2	1030.68	1170.73	897.21	1131.47	459.5	1227.67	1165.46	1191.25	705.79	743.97	975.92	1224.46	1182.2	1273.25	1063.01	1435.65	1339.64
COG0642	Signal transduction histidine kinase	5940.43	4837.06	7436.77	5435.38	7615.36	8431.98	6270.1	7171.57	6861.51	6738.29	3610.15	7116.39	8078.48	8629.93	5232.19	6541.97	6617.95	7849.73	7309.82	6883.64	6275.28	7387.23	5588.19	5657.2	5454.61	5780.96	7196.62	7261.56	6403.08	6040.84	7190.83	5955.6	7258.63	6298.8	6744.05	8553.58	8031.5	7275.36	7341.99	4115.66	5078.1	6794.3	7149.84	6064.1	6888.05	5661.13	7447.38	7816.79
COG0643	Chemotaxis protein histidine kinase CheA	395.41	191.03	161.78	215.63	257.23	135.38	396.87	286.66	335.22	580.58	118.88	379.7	319.1	240.94	410.17	361.06	203.51	511.72	411.76	342.69	334.47	331.42	147.37	404.34	117.13	296.62	339.94	440.55	309.45	263.88	318.99	228.21	381.42	220.09	243.75	916.29	418.41	254.91	233.05	104.98	168.63	231.49	112.79	254.54	273.92	107.97	167.02	265.67
COG0644	Dehydrogenase (flavoprotein)	1286.51	72.55	1396.07	913.37	1347.14	1423.51	1013.75	1340.56	1173.6	1461.53	251.82	286.53	132.4	1701.74	1455.7	113.75	87.06	176.02	213.84	498.87	703.26	78.41	154.38	1329.76	88.8	84.08	138.01	386.16	157.15	382.15	352.4	440.03	131.97	123.13	65.73	900.65	152.28	180.09	51.7	37.44	110.53	105.94	21.34	394.99	419.71	54.14	110.17	77.17
COG0645	Predicted kinase	1.42	0.98	23.69	38.94	50.95	20.59	89.65	75.51	39.32	38.71	11.01	50.9	2.47	35.18	0.16	0.33	0.44	1.01	0.9	1.46	1.96	0.59	2.22	0.38	1.94	0.57	1.32	0.74	0.58	1.66	0.9	0.53	0.86	1.56	2.63	2.05	28.36	0.9	0.73	0.49	1.5	1.8	0.75	0.57	0.43	0.5	0.27	0.72
COG0646	Methionine synthase I (cobalamin-dependent), methyltransferase domain	36.79	27.3	32.01	38.2	68.42	42.14	79.13	37.54	150.88	80.07	34.93	112.92	119.79	128.69	37.99	106.5	88.11	106.23	120.11	94.86	76.05	137.99	123.35	37.63	107.71	79.88	115.79	88.46	91.57	78.72	102.5	70.11	94.73	45.5	61.53	240.51	118.14	59.49	79.6	26.15	53.36	100.5	40.36	51.13	80.73	61.48	72.36	101.75
COG0647	Ribonucleotide monophosphatase NagD, HAD superfamily	395.82	49.03	1857.83	1190.12	1626.21	2024.87	1067.1	1638.69	1064.03	989.82	501.19	342.19	119.4	1872.44	396.01	72.53	100.43	117.61	122.55	266.52	363.07	93.39	432.29	370.58	439.7	63.89	121.73	185.49	165.38	373.83	194.98	333.51	94.28	224.84	134.03	262.63	254.05	155.2	97.93	48.85	83.11	219.74	149.58	224.54	208.42	105.49	87.89	100.99
COG0648	Endonuclease IV	576.12	548.23	682.44	455.71	677.48	806.4	511.27	632.89	570.12	436.56	224.67	612.48	617.34	770.7	528.6	619.4	609.34	743.15	605.08	514.72	670.47	602.71	485.07	539.12	477.98	535.41	624.21	710.9	539.26	435.66	686.73	597.58	735.69	619.06	524.76	296.48	738.01	513.54	693.36	277.04	344.37	596.66	654.89	588.54	574.87	308.76	607.97	708.16
COG0649	NADH:ubiquinone oxidoreductase 49 kD subunit (chain D)	426.7	115.33	715.99	459.42	716.04	733.56	520.9	661.99	628.94	580.64	97.21	68.21	290.92	927.56	416.99	135.15	294.48	133.7	115.9	195.84	193.75	210.33	127.67	405.15	141.17	144.9	190.16	215.24	199.96	170.07	158.88	297.26	144.97	271.28	228.96	733.94	192.45	394.29	353.12	244.57	298.48	346.51	386.01	271.55	326.1	115.5	418.01	300.11
COG0650	Formate hydrogenlyase subunit 4	632.73	16.17	21.6	55.13	29.35	19.66	31.77	21.97	46.44	46.69	84.98	159.27	36.86	21.54	757.6	36.99	34.52	123.83	123.12	197.65	376.59	45.22	139.95	674.63	119.22	36.63	70.9	221.85	165.52	157.54	244.2	279.77	118.21	57.42	29.91	15.57	73.86	10.89	24.33	15.57	20.16	34.71	73.67	264.45	232.71	27.67	64.58	57.32
COG0651	Formate hydrogenlyase subunit 3/Multisubunit Na+/H+ antiporter, MnhD subunit	982.99	28.12	712.68	481.7	681.58	722.16	522.2	665.94	558.97	637.84	199.45	608.88	124.75	794.62	1109.03	56.9	62.26	172.45	189.25	227.26	626.92	82.76	183.63	1011.48	149.45	63.78	120.99	314.08	211.3	174.01	331.09	386.46	123	101.88	112.34	678.34	372.39	188.38	72.76	38.62	70.39	99.76	96.58	355.57	342.99	38.62	97.71	81.99
COG0652	Peptidyl-prolyl cis-trans isomerase (rotamase) - cyclophilin family	1026.61	1282.24	2090.96	1521.43	2006.54	2277.29	1555.66	1960.23	1741.77	1761.55	1089.92	1319.92	943.03	2396.55	979.08	1032.09	885.42	1072.04	1086.52	1206.34	1300.05	951.59	1065.37	1003.95	1024.62	1005.85	1036.54	1062.16	944.42	1105.94	1308.31	923.11	1145.24	885.81	924.1	1411.62	1193.29	689.29	838.36	535.33	625.97	814.05	779.72	1017.83	862.02	869.52	631.63	914.87
COG0653	Preprotein translocase subunit SecA (ATPase, RNA helicase)	636.73	686.61	779.71	677.41	801.4	877.51	683.66	750.23	799.39	581.17	569.02	836.94	793.08	900.56	531.5	768.09	772.61	817.53	765.29	725.86	736.43	764.37	766.32	574.61	765.64	674.27	763.83	779.63	674.69	738.88	777.87	702.17	738.44	688.07	694.26	860.08	866.86	702.96	747.62	470.94	541.19	769.5	617.36	637.14	711.25	566.8	658.1	751.54
COG0654	2-polyprenyl-6-methoxyphenol hydroxylase and related FAD-dependent oxidoreductases	1283.45	59.1	6348.02	3601.49	5598.33	6706.63	3766.44	5671.77	3560.4	3576.3	394.5	233.8	110.4	6368.21	1463.61	85.31	309.07	419.63	270.37	880.14	712.08	91.76	498.81	1357.26	501.76	74.01	205.79	622.99	588.15	707.45	367.7	698.79	73.74	176.95	149.75	2207.55	203.98	102.59	71.6	44.08	225.41	194.09	38.4	617.68	437.05	78.48	125.24	44.19
COG0655	Multimeric flavodoxin WrbA	595.62	700.82	1440.21	856.35	1313.01	1551.18	1036.54	1313.09	946.98	783.44	253.03	1078.78	927.96	1401.83	604.34	923.78	756.66	948.92	1012.95	989.23	755.63	896.23	642.48	601.58	656.24	779.38	990.58	839.12	845.94	792.23	1002.42	671.63	1093.24	920.26	918.72	639.97	1170.3	650.55	721.68	420.78	557.39	712.06	719.3	768.32	736	849.33	706.23	890.19
COG0656	Aldo/keto reductase, related to diketogulonate reductase	1782.12	588.66	3161.79	2199.56	2817.43	3520.7	2042.25	2888.78	1775.38	1957.91	838.85	1330.13	523.77	3083.87	1953.55	681.22	779.1	699.96	752.02	1219.83	1537.24	574.77	1622.71	1850.13	1599.05	547.57	709.66	974.29	829.62	1373.52	1012.85	1372.4	505.34	706.04	583.41	1035.05	816.59	360.32	453.61	354.78	443.23	859.7	449.43	962.2	966.69	593.3	492.98	484.87
COG0657	Acetyl esterase/lipase	917.34	978.82	6469.63	3834.19	5794.36	6933.97	3951.26	5753.93	3687.19	3178.44	647.96	1981.71	1574.52	6425.46	697.23	1172.05	1303.21	1540.15	1329.66	1203.81	1339.25	1476.31	1422.34	821.64	1388.42	1140.81	1380.34	1407.22	1112.93	1212.76	1445.16	1328.41	1367.42	1401.21	1269.08	1610.5	1819.49	1447.8	1549.42	845.54	1062.58	1588.39	1433.19	1228.75	1318.94	928.15	1618.9	1643.44
COG0658	Predicted membrane metal-binding protein	120.87	346.05	28.59	38.71	63.05	41.46	50.99	25.63	98.45	209.23	32.18	131.02	256.02	57.99	47.83	168.61	268.38	137.75	189.8	212.87	72.2	175.42	72.35	79.35	72.24	187.15	205.66	164.12	181.71	176.46	170.32	178.38	133.58	171.05	316.02	318.75	258.55	453	383.94	175.15	189.54	237.75	347.04	190.05	252.07	381.1	381.29	255.55
COG0659	Sulfate permease or related transporter, MFS superfamily	523.08	269.19	2628.19	1557.99	2405.35	2815.32	1731.09	2422.15	1547.06	1548.82	198.14	447.71	628.61	2667.05	488.77	523.22	504.52	695.82	500.62	434.02	413.33	544.07	452.79	498.46	440.25	401.08	463.09	633.18	581.24	358.02	457.37	512.94	448.3	452.62	395.57	1617.32	523.31	616.03	590.08	362.41	438.4	513.26	522.75	521.02	509.73	222.5	595.92	542.9
COG0661	Predicted unusual protein kinase regulating ubiquinone biosynthesis, AarF/ABC1/UbiB family	388.97	59.13	1364.02	827.54	1227.22	1422.54	906.52	1222.02	918.39	1398.38	150.78	271.77	175.7	1434.98	409.73	97.76	107.43	164.64	172.26	282.86	363.69	146.4	456.92	385.01	508.34	103.98	181.28	186	189.59	352.79	261.28	369.49	270.24	230.47	91.82	785.73	206.47	163.44	163.97	72.3	111.74	245.84	46.41	186.14	200.42	71.26	99.09	167.75
COG0662	Mannose-6-phosphate isomerase, cupin superfamily	10.01	9.59	673.27	449.14	611.56	700.27	426.09	603.19	500.71	737.37	346.66	46.51	35.99	762.09	14.59	50.72	28.17	67.27	35.47	38.81	21.89	30.14	120.72	13.66	145.76	17.01	29.33	61.23	172.8	42.25	35.61	101.73	28.55	84.52	35.62	227.76	53.21	25.27	25.06	16.39	50.53	66.76	14.01	54.96	41.2	10.49	34.14	42.01
COG0663	Carbonic anhydrase or acetyltransferase, isoleucine patch superfamily	1139.96	297.25	1427.22	930.61	1355.27	1492.66	1067.03	1364.55	1013.08	1205.56	235.94	373.44	619.29	1491.82	1199.53	555.08	561.9	731.4	635.56	706.76	725.39	534.42	456.9	1151.54	396.97	399.7	526.89	781.2	599.81	541.28	586.43	677.72	566.94	475.77	536.45	1140.48	527.36	660.16	597.19	295.98	408.77	539.76	589.38	706.37	738.12	465.18	652.69	595.91
COG0664	cAMP-binding domain of CRP or a regulatory subunit of cAMP-dependent protein kinases	2632.34	2254.75	1182.52	1356.59	1577.21	1412.51	1564.91	1290.23	1967.64	2317.97	1538.21	3258.37	3514.2	1700.93	2138.05	2153.23	3125.48	2611.63	2370.38	2458.46	2497.49	2832.52	2155.47	2361.08	2074.59	2203.2	2863.24	2782.72	2427.79	2182.58	3105.56	2562.7	2945.12	2753.64	3138.09	4195.87	3541.69	3755.39	3511.87	1897.19	2402.74	3339.09	4029.11	2798.33	3154.3	2192.46	4028.64	3613.68
COG0665	Glycine/D-amino acid oxidase (deaminating)	1144.81	372.51	4113.22	2655.36	3871.14	4258.8	3104.16	4043.52	2898.45	2966.9	822.81	739.98	302.25	4322.22	1148.86	235.92	327.66	480.13	387	715.86	866.03	239.35	524.91	1112.41	558.87	315.64	429.11	629.68	626.29	625.36	627.02	689.31	518.1	435.45	394.26	4110.1	705.29	461.02	341.12	142.37	410.37	445.16	243.76	645.14	460.62	144.41	244.07	336.63
COG0666	Ankyrin repeat	315.8	13.27	47.07	85.77	94.31	39.5	131.79	98.55	113.7	245.64	56.28	182.44	31.72	105.72	372.7	17.09	23.17	38.09	51.94	21.03	167.58	17.83	41.03	331.52	18.72	13.16	23.33	94.29	46.4	24.74	99.31	112.69	37.37	56.09	35.61	305.72	60.91	38.62	23.79	12.82	62.6	59.52	57.3	154.79	112.84	17.09	33.99	18.28
COG0667	Predicted oxidoreductase (related to aryl-alcohol dehydrogenase)	3271.18	450.56	5160.36	3137.59	4757.56	5644.85	3432.7	4761.07	3440.19	3557.82	819.01	1976.18	1261.23	5584.47	3467.19	775.84	916.48	1364.22	1281.79	1319.48	2308.72	1039.11	2245.65	3318.13	2204.26	671.11	1073.43	1714.08	1613.31	1425.2	1394.03	2335.95	908.5	1499.98	997.96	1896.6	1450.5	1152.44	1114.16	534.57	758.32	1453.89	1060.61	1745.38	1939.47	805.85	1465.34	1229.32
COG0668	Small-conductance mechanosensitive channel	1665.96	693.13	1524.78	1221.54	1551.69	1646.25	1363.73	1553.81	1268.56	1616.07	696.76	766.23	1081.8	1652.13	1673.07	886.48	1195.08	1110.64	990.58	1526.95	1280.99	962.19	1060.2	1674.58	1040.65	781.27	1043.19	1261.89	1018.27	1358.91	1178.64	1268.56	999.67	1056.82	1024.04	1802.18	1086.14	1107.36	1228.56	599.04	849.9	1238.65	1300.66	1165.7	1295.29	769.35	1382.77	1205.85
COG0669	Phosphopantetheine adenylyltransferase	640.66	692.58	773.55	671.73	796.73	878.63	677.27	743.57	796.1	743	572.68	838.44	859.19	907.29	551.61	772.38	772.89	821.17	767.81	723.58	737.55	807.11	769.01	590.81	768.81	682.45	784.08	784.2	674.13	726.81	797.09	719.9	784.85	732.98	734.94	924.65	879.26	772.19	802.28	494.05	574.87	833.09	782.81	686.71	739.67	597.16	776.02	806.69
COG0670	Integral membrane protein, interacts with FtsH	724.45	139.47	77.74	291.8	132.66	105.4	198.72	140.42	249.09	349.8	514.08	372.29	221.04	139.37	780.78	166.66	141.02	244.99	219.49	733.54	637.06	245.3	529.56	738.61	545.04	180	218.18	344.74	292.99	716.2	386.56	515.35	224.91	273.55	124.8	671.3	270.24	134.97	148.38	177.55	203.8	272.64	99.13	388.77	358.72	118.06	117.76	191.38
COG0671	Membrane-associated phospholipid phosphatase	816.48	465.39	690.45	578.49	624.54	786.15	486.74	592.31	521.59	495.27	502.74	345.08	446.45	696.17	832.56	472.43	480.41	766.86	571.18	931.91	738.27	510.82	762.18	837.77	814.84	434.53	508.27	764.85	611.74	881.99	617.23	710.5	430.3	348.38	310.15	191.09	407.89	388.4	520.33	156.5	169.91	403.32	389.79	556.37	543.64	247.66	550.59	457.81
COG0672	High-affinity Fe2+/Pb2+ permease	320.29	26.96	653.96	441.45	623.1	715.97	516.81	671.01	370.93	527.03	61.61	92.86	24.62	631.38	366.14	46.72	38.92	69.55	77.72	58.78	207.95	26.57	366.9	339.12	367.13	26.07	39.28	116.9	123.85	180.99	80.23	276.03	18.49	37.31	17.26	165.71	52.46	24.86	31.25	7.25	24.83	151.47	3.89	116.55	147.64	37.95	39.09	13.4
COG0673	Predicted dehydrogenase	2389.07	1375.33	4061.51	2889.51	3982.82	4622.74	3065.29	3867.39	3325.2	3506.08	1824.86	3242.04	2863.59	4669.84	2068.86	2209.68	3093.64	2888.43	2439.53	2581.22	2667.92	2538.68	2351.56	2177.1	2243.43	1824.39	2574.09	2939.11	2606.97	2269.7	2318.88	2475.3	2184.41	2425.26	2523.78	2492.22	3208.03	2452.71	2572.94	1480.12	1647.16	2521.33	2510.65	2450.01	2685.82	1934.07	2973.22	2718.21
COG0674	Pyruvate:ferredoxin oxidoreductase or related 2-oxoacid:ferredoxin oxidoreductase, alpha subunit	982.83	1261.22	749.01	556.93	843.27	929.75	637.29	693.98	848.27	518.29	308.21	982.36	1621	961.67	736.52	1299.29	1513.36	1185.19	1163.64	1019.2	1033.87	1391.1	736.13	835.2	762.52	1227.84	1429.45	1197.54	1079.36	831.14	1464.98	1063.11	1678.96	1384.08	1569.82	754.14	1532.31	1726.39	1799.27	1035.21	1216.6	1566.97	1844.79	1206.69	1383.07	1128.49	1814.78	1869.75
COG0675	Transposase	981.16	190.77	1902.53	1207.47	1687.75	2077.05	1100.6	1654	965.56	1607.61	170.37	488.22	262.1	1799.78	1137.25	286.86	189.18	521.28	466.85	363.47	665.9	316.82	465.14	1054.19	306.75	222.36	278.04	547.05	291.69	276.13	423.53	458.4	183.9	132.47	85.62	49.45	248.98	135.08	146.76	124.29	127.36	192.61	162.03	455.94	481.68	133.89	187.52	200.4
COG0676	D-hexose-6-phosphate mutarotase	319.88	24.2	52.49	108.29	101.43	65.14	208.12	153.11	76.94	267.04	46.91	59.91	32.68	43.84	375.11	43.98	26.66	76.07	81.31	193.96	209.31	28.32	367.02	342.04	365.8	26.49	41.52	122.19	127.94	272.38	96.94	283.99	41.35	56.51	25.04	140.26	34.11	8.43	16.3	6.74	15.61	144.19	6.35	158.09	145.68	34.36	37.57	16.01
COG0677	UDP-N-acetyl-D-mannosaminuronate dehydrogenase	382.64	52.24	89.84	109.14	123.02	57.6	116.52	72.22	315.4	172.94	97.46	224.91	212.54	265.32	432.13	155.41	438.31	224.89	142.59	225.5	267.99	130.01	190.89	401.91	175.55	113.47	245.88	302.77	226.35	185.9	288.95	240.19	279.88	309.76	277.53	904.72	254.15	265.57	307.97	99.06	158.04	303.15	502.24	392.54	263.69	114.52	278.19	283.15
COG0678	Peroxiredoxin	14.38	3.57	32.7	43.39	58.11	27.6	67.84	50.37	126.73	200.07	28.97	1.64	36.53	88.03	1.44	7.51	2.12	2.39	6.91	4.01	1.98	6.94	1.3	1.48	2.33	2.76	7.37	3.65	13.06	4.39	3.33	2.54	2.17	8.47	11.93	397.18	24.31	57.82	7.83	6.7	44.93	32.4	3.7	1.48	2.46	1.05	0.71	3.12
COG0679	Predicted permease	702.89	888.27	817.51	720.33	813.4	998.39	804.27	798.96	835.97	957.08	697.42	2131.75	1136.69	812.04	618.24	1154.14	815.39	1370.09	1210.39	885.83	1115.26	1116.3	1637.59	669.3	1614.38	917.98	1065.77	1159.38	1010.79	1094.3	1298.64	1117.54	1170.77	845.57	876.56	1675.17	1516.01	830.81	799.28	518.88	596.91	1137.98	887.71	1025.1	888.5	724.38	653.17	926.48
COG0680	Ni,Fe-hydrogenase maturation factor	967.46	33.49	625.99	402.11	563.11	681.24	362.55	551.09	369.84	342.11	145.86	297.43	100.41	680.06	1129.07	100.7	73.35	181.34	171.53	634.85	558.26	72.69	201.91	1014.53	145.4	63.41	118.55	337.28	195.64	495.32	366.88	394.11	158.22	145.71	64.37	91.56	100.19	105.97	56.88	54.36	48.08	69.85	75.53	417.01	346.49	71.06	114.57	89.8
COG0681	Signal peptidase I	497.05	761.32	753.57	669.05	808.31	892.15	637.17	703.27	887.01	1010.71	640.67	979.98	1213.7	982.1	256.59	952.57	1095.49	924.14	924	785.13	788.72	1044.24	558.85	367.57	574.11	818.99	1060.7	878.48	787.32	685.4	955.78	700.67	1032.25	1019.92	1122.16	1060.03	1136.32	1216.95	1204.48	679.97	761.21	1029.65	1257.12	779.46	957.84	982.84	1325.14	1229.8
COG0682	Prolipoprotein diacylglyceryltransferase	652.67	704.96	779.05	675.44	817.27	898.09	697.07	751.35	802.6	753.24	573.36	888.81	882.38	933.07	562.82	785.51	793.7	841.89	800.2	749.33	767.24	835.38	860.47	603.72	826.9	699.44	811.33	795.57	692.68	744.12	824.32	732.15	800.49	759.48	741.08	930.71	913.03	777.77	818.03	523.2	583.95	850.53	796.21	696.29	758.9	608.86	789.09	837.66
COG0683	ABC-type branched-chain amino acid transport system, periplasmic component	986.28	610.76	3328.41	2149.75	3213.24	3602.87	2501.16	3246.02	2474.23	2494.43	757.78	1005.8	776.37	3713.91	859.48	448.67	441.49	528.47	622.56	868.51	840	571.34	997.93	851.18	1006.65	501.92	594.92	598.72	883.7	851.75	671.98	855.64	537.87	700.39	668.87	4633.1	1049.33	929.85	473.63	420.65	698.34	765.41	467.16	633.19	616.11	490.99	367.05	459.6
COG0684	Regulator of RNase E activity RraA	334.46	21.24	712.93	494.93	697	740.58	593.37	740.58	511.91	433.39	119.52	362.76	48.92	749.27	383.12	32.92	30.77	113.35	89.28	206.18	237.72	44.76	166.49	351.6	170.68	33.61	63.01	148.86	192.05	166.76	138.96	208.26	54.71	63.78	66.65	469.28	232.91	23.05	36.63	21.59	116.84	101.48	82.36	191.42	125.07	29.09	49.15	41.3
COG0685	5,10-methylenetetrahydrofolate reductase	575.96	675.02	744.3	512.39	762.75	855.45	641.82	729.76	707.83	623.88	189.85	684.66	782.26	867.3	535.55	694.75	723.04	747.66	713.93	671.9	609.03	706.3	737.31	569.77	735.32	628.49	704.03	689.92	628.55	679.8	703.11	675.79	691.82	691.4	657	876.56	811.39	703.37	755.07	464.3	530.31	785.45	704.51	623.79	714.03	561.6	737.56	769.13
COG0686	Alanine dehydrogenase	135.36	29.4	1253.41	741.07	1148.2	1357.03	732.94	1105.56	791.02	848.73	153.72	138.15	218.07	1385.76	53.19	112.32	310.72	81.82	61.75	50.29	148.38	110.69	77.94	72.56	86.69	75.11	172.84	140.97	100.18	84.02	114.43	154.42	131.79	346.5	235.29	426.2	233.85	358.98	346.74	140.27	164.41	290.31	388.73	133.19	209.3	111.2	414.4	293.7
COG0687	Spermidine/putrescine-binding periplasmic protein	1267.51	553.76	250.94	570.23	491.59	321.41	821.22	618.01	595.96	832.58	656.04	698.05	837.17	300.4	1235.51	656.63	644.39	944.85	853.05	915.95	1075.49	771.17	666.54	1234.09	669.84	603.18	771.63	979.18	831.92	746.75	946.94	851.58	816.06	584.14	693.43	2219.43	889.37	814.5	779.39	336.27	457.42	609.4	601.65	804.6	869.61	577.42	776.91	811.7
COG0688	Phosphatidylserine decarboxylase	492.02	248.87	720.74	474.26	723.25	780.72	543.98	670.59	582.76	425.57	137	324.38	548.27	821.39	467.55	374.94	501.19	308.8	361.47	465.97	392.2	432.72	333.38	471.59	314.08	305.43	436.48	365.42	387.21	368.74	470.58	404.44	348.09	468.7	465.46	645.73	432.87	615.86	524.1	387.35	461.5	488.81	588.34	462.43	510.17	445.39	588.96	506.11
COG0689	Ribonuclease PH	393.11	74.17	723.4	481.72	699.09	751.67	546.36	687.16	615.5	631.84	196.37	341.21	107.8	856.08	411.81	158.8	104.77	162.62	153.96	249.24	425.92	98.14	426.58	386.03	425.76	123.45	190.74	226.12	187.83	311.8	307.85	368.33	321.37	207.14	173.51	592.13	267.5	145.05	154.67	81.47	125.06	298.6	109.38	253.35	217.18	68.25	93.9	194.51
COG0690	Preprotein translocase subunit SecE	613.74	680.04	757.33	584.47	775.1	861.38	650.22	735.43	708.99	698.55	251.38	734.44	753.27	870.44	522.04	637.33	609.29	772.28	720.85	688.72	701.42	727.91	734.27	560.39	733.04	628.3	684.55	723.05	610.8	670.77	713.55	670.56	704.31	644.78	652.27	852.03	801.37	673.11	693.77	448.71	503.5	679.88	593.67	633.39	654.48	536.21	610.99	704.69
COG0691	tmRNA-binding protein	640.68	692.54	772.55	671.35	796.6	878.28	677.01	743.82	794.36	743.12	572.64	838.47	859.17	907.79	551.55	772.25	772.84	821.16	767.77	723.54	737.53	807.1	768.94	590.78	768.79	682.44	783.99	784.13	674.01	726.76	797.04	719.85	784.81	733.02	734.86	924.68	879.24	772.18	802.29	494.01	574.85	833.03	782.81	686.64	739.49	597.05	775.94	806.5
COG0692	Uracil DNA glycosylase	572.75	321.78	743.58	641.65	714.68	840.83	612.31	703.04	610.47	545.52	534.41	657.5	749.6	714.4	510.09	548.01	603.08	713.49	592.06	513.75	663.71	698.98	712.99	556.02	730.84	479.71	605.56	667.84	538.43	562.92	633.98	627.16	590.89	616.61	469.05	730.58	648.02	592.46	692.31	401.21	472.48	740.85	764.25	528.65	640.88	314.01	762.66	712.69
COG0693	Putative intracellular protease/amidase	1636.81	670.28	1457.01	1108.44	1392.24	1577.14	1122.44	1362.35	1159.37	1198.32	710.4	1197.26	975.23	1543.47	1646.31	779.87	965.05	1017.98	955	1088.98	1250.04	902.13	778.9	1615.27	732.48	738.21	944.62	1150.24	977.4	919.99	1060.18	1127.51	879.83	930.79	874.56	1339.34	1212.91	943.24	1052.33	542.97	717.67	922.39	947.71	1069.24	1216.92	684	1154.42	1028.99
COG0694	Fe-S cluster biogenesis protein NfuA, 4Fe-4S-binding domain	347.96	49.75	675.07	427.97	609.05	699.62	449.95	617.43	453.72	566.9	115.63	263.25	46.58	719.82	382.4	36.12	31.16	78.28	72.72	184.92	194.57	33.14	109.16	346.89	104.34	36.31	53.36	127.43	121.13	148.84	104.29	190.35	93.61	67.25	44.06	470.08	139.57	70.39	45.89	24.9	35.56	66.93	76.06	139.86	129.29	21.07	49.85	44.37
COG0695	Glutaredoxin	1030.86	68.68	2598.25	1699.12	2375.68	2789.48	1758.13	2462.2	1626.85	1968.86	614.41	286.11	106.33	2687.83	1126.01	160.8	139.67	266.56	274.09	622.12	776.16	121.8	865.79	1049.74	887.5	131.03	219.49	419.38	403.54	750.98	394.95	768.66	268.39	241.56	134.48	1039.79	231.18	100.17	141.74	43.44	102.91	393.6	37.51	405.34	451.73	110.97	132.7	148.63
COG0696	Phosphoglycerate mutase (BPG-independent, AlkP superfamily)	602.19	667.79	122.62	160.03	194.45	181.79	270.58	168.33	265.96	375.39	155.97	615.06	817.19	150.25	536.77	731	713.49	793.83	727.31	669.91	567.92	765.52	479.14	571.56	461.65	660.71	735.93	732.54	626.75	536	716.45	577.29	760.29	644.02	685.2	483.69	802.39	711.45	753.94	483.6	536.46	670.42	728.05	637.46	686.74	550.09	751.83	786.39
COG0697	Permease of the drug/metabolite transporter (DMT) superfamily	1266.26	1181.78	2985.25	1992.46	2957.26	3252.04	2648.41	3051.15	2271.87	2501.51	488.27	2146.1	1964.22	3042.95	1158.44	1694.97	1966.44	1822.49	1736.74	1967.17	1258.37	1702.43	1799.52	1198.89	1843.56	1305.11	1720.73	1705.94	1787.52	1829.34	1646.1	1636.61	1570.99	1683.34	1736.61	2536.48	2160.97	1898.76	1769.06	1078.66	1390.76	1971.06	1826.65	1632.67	1608.08	1477.28	1672.42	1737.35
COG0698	Ribose 5-phosphate isomerase RpiB	709.31	731.28	735.18	745.29	776.45	902.04	671.41	733.89	791.06	621.62	1173.63	1200.17	1054.19	868.64	588.46	912.52	969.86	961.31	928.19	881.93	897.36	1023.32	600.11	639.57	595.97	800.89	974.96	904.78	791.2	779.3	953.11	711.79	935.36	813.43	799.4	427.91	1225.85	809.4	882.48	561.06	604.19	779.66	841.92	718.81	814.98	673.41	864.11	941.01
COG0699	Replication fork clamp-binding protein CrfC (dynamin-like GTPase family)	0.51	0.75	616.26	333.53	535.96	655.52	326.22	529.26	276.96	268.97	10.98	0.06	1.07	581.19	0.03	0.02	0.01	0.06	0	0	0	0	0	0.01	0	0.06	0.09	0.01	0	0	0.02	0.03	0	1.52	3.2	122.78	6.52	1.59	1.5	1.27	7.69	5.83	0.84	0.1	0.01	0	0	0.02
COG0700	Spore maturation protein SpmB (function unknown)	443.97	495.49	42.02	60.79	63.52	81.77	89.55	58.23	114.95	102.78	119.39	774.71	439.31	32.29	434.37	488.25	354.69	611.79	575.01	555.9	460.25	469.17	217.99	454.4	210.17	446.13	469.55	543.53	410.85	424.13	600.09	304.99	559.48	254.06	417.76	119.38	549.4	339.72	341.59	206.16	223.64	289.91	358.95	447.74	363.87	405.3	278.46	405.75
COG0701	Uncharacterized membrane protein YraQ, UPF0718 family	717.17	121.23	69.86	201.22	122.47	86.65	174.21	125.27	183.53	346.51	433.1	533.03	204.21	112.13	777.09	193.49	190.62	216.23	221.69	163.64	547.11	194.92	245.32	729.43	211.5	169.9	264.81	307.3	240.44	175.79	418.38	415.88	382.54	308.65	228.46	150.33	478.01	153.31	206.23	129.52	161.81	250.23	357.09	437.11	381.73	118.7	185.38	298.81
COG0702	Uncharacterized conserved protein YbjT, contains NAD(P)-binding and DUF2867 domains	1283.11	44.17	4950.56	2858.89	4360.33	5327.12	2873.32	4436.71	2709.75	2782.42	306.44	231.1	98.67	5053.72	1455.42	88.77	207.36	303.95	232.38	563.8	689.47	82.56	382.29	1338.47	376.07	64.2	155.77	507.73	427.78	463.63	318.25	601.68	61.28	126.26	94.05	589.81	111.95	128.77	52.27	27.99	112.08	107.84	19.66	509.08	431.87	62.65	115.23	42.55
COG0703	Shikimate kinase	1043.33	1148.46	791.89	649.93	841.82	950.88	755.97	774.91	842.07	777.15	615.84	972.02	1212.87	917.57	980.47	1157.79	1019.15	1390.38	1227.74	1108.9	1077.16	1211.29	888.17	1018.04	844.17	1041.35	1086.37	1270.05	1041.12	909.87	1133.14	876.08	1030.14	834.94	843.59	948.49	1093.81	906.11	1012.62	574.78	684.45	876.15	817	925.99	978.58	691.76	942.55	1017.34
COG0704	Phosphate uptake regulator	619.5	560.46	1372.29	978.54	1302.59	1503.37	983.04	1262.79	1038.44	991.03	575.23	820.6	717.05	1490.46	550.01	506.45	517.02	722.81	610.41	525.04	680.42	633.88	735.76	554.49	738.26	525.02	629.56	678.16	552.91	582.23	680.82	699.03	766.49	672.41	548.01	821.3	800.9	617.34	666.51	299.01	395.43	714.86	659.25	623.31	644.57	310.64	691.63	728.03
COG0705	Membrane associated serine protease, rhomboid family	702.36	375.47	1437.57	1032.08	1378.03	1539.2	1046.47	1290.53	1143.3	1263.07	591.38	603.59	1053.11	1594.53	590.21	724.71	1128.2	895.58	752.88	681.36	698.17	890.96	777.02	632.37	774.18	582.35	871.03	908.71	715.52	702.08	742.62	802.03	779.86	794.09	900.28	916.58	760.77	1079.3	1042.5	549.39	654.75	1047.38	1108.64	788.81	965.42	690.51	1276.13	1023.81
COG0706	Membrane protein insertase Oxa1/YidC/SpoIIIJ, required for the localization of integral membrane proteins	494.56	143.97	738.09	713.81	711.95	774.32	551.35	682.37	643.17	562.58	519.09	377.38	342.13	825.18	454.65	191.57	399.87	167.33	163.31	273.4	384.18	271.64	448.9	435.42	483.79	177.09	269.11	273.76	258.49	407.9	265.6	473.13	234.4	430.02	303.29	810.34	293.65	449.01	412.25	289.94	327.92	536.53	462.34	331.55	410.54	168.29	471.59	358.65
COG0707	UDP-N-acetylglucosamine:LPS N-acetylglucosamine transferase	735.39	1021.19	795.29	714.01	826.16	912.44	714.83	765.12	880.14	798.66	624	978.7	979.89	952.88	613.71	923.99	866.64	985.18	910.25	827.31	978.41	946.91	871.78	668.72	892.7	899.61	985.11	928.04	788.1	803.45	1192.96	848.32	1275.59	877	887.68	974.67	1078.05	862.09	1018.19	581.08	640.28	974.41	934.66	881.91	832.39	650.07	863.12	1100.33
COG0708	Exonuclease III	661.6	699.9	2010.32	1368.27	1898.73	2205.66	1409.31	1866.23	1488.05	1329.72	636.43	964.65	909.13	2160.45	568.94	708.61	787.07	866.19	778.21	729.27	747.58	826.6	790.97	602.58	778.6	678.12	795.06	832.67	691.22	734.22	831.62	734.17	812.75	727.59	789.92	1455.97	946.56	883.45	817.51	511.38	626.44	860.19	866.68	767.84	772.34	614.65	874.69	822.57
COG0709	Selenophosphate synthase	401.38	223.13	69.56	111.56	133.53	123.46	197.63	122.78	232.6	147.77	106.34	376.08	393.52	131.69	442.94	399.14	259.69	598.54	466.9	442.26	457.48	433.95	374.61	439.13	358.43	302.96	339.01	500.84	378.85	341.78	462.16	316.68	394.25	255.13	215.34	603.89	437.16	146.01	264.63	142.4	144.52	187.24	224.51	380.87	301.43	150.67	189.1	318.64
COG0710	3-dehydroquinate dehydratase	400.55	214.37	52.12	134.06	54.51	87.75	99.43	49.18	132.52	98.51	445.71	445.36	329.26	38.02	438.58	332.25	255.5	536.81	417.14	404.43	481.2	385.4	317.6	413.17	312.05	246.6	278.3	475.4	340.29	338.25	346.51	271.5	253.49	200.21	124.78	64.61	274.8	150.42	176.77	79.54	90.4	131.78	120.29	323.19	252.86	130.36	153.78	186.03
COG0711	FoF1-type ATP synthase, membrane subunit b or b'	652.99	571.97	799.18	690.89	850	927.6	743.16	784.19	918.03	937.73	597.35	868.79	1058.5	995.49	577.17	876.19	724.52	1194.79	1006.01	851.05	798.74	1025.24	906.1	619.06	836.83	727.36	850.39	1016.22	806.27	811.62	847.56	757.11	841.88	695.39	733.09	1110.02	925.55	875.53	857.8	527.42	560	801.98	853.24	800.98	827.6	661.14	822.23	855.7
COG0712	FoF1-type ATP synthase, delta subunit	614.03	538.53	779.18	670.79	805.91	902.09	701.66	761.54	801.69	746.03	570.31	811.85	996.87	889.49	549.35	832.83	707.7	1162.95	975.72	821.71	775.42	988.01	857.77	600.94	823.2	686.02	798.37	982.53	770.88	780.12	764.8	710.75	733.91	572.5	616.71	864.54	806.39	781.31	789.8	485.39	514.68	728.57	694.49	672.67	777.83	619.46	772.39	775.7
COG0713	NADH:ubiquinone oxidoreductase subunit 11 or 4L (chain K)	426.57	115.32	714.87	457.73	713.81	731.15	513.65	657.68	625.25	578.99	97.17	68.2	291	922.9	416.99	135.15	294.48	133.7	115.9	195.84	193.75	210.33	127.67	405.15	141.17	144.91	190.16	215.23	199.96	170.07	158.87	297.22	144.94	271.21	228.71	731.23	192.24	394.26	353.07	244.47	298.42	346.43	386	271.55	326.1	115.5	417.98	300.14
COG0714	MoxR-like ATPase	1054.73	580.34	2769.28	1718.11	2721.1	2975.67	2035.27	2616.88	2255.89	1799.94	355.15	873.62	1273.67	3246	1015.35	1007.66	1356.54	1091.13	1097.13	974.37	855.81	1090.37	1217.17	1015.91	1188.91	833.02	1158.14	1121.26	1003.42	1038.03	951.3	1154.4	1014.24	1001.08	1170.06	2137.29	1135.36	1356.94	1146.74	765.99	962.36	1362.58	1116.24	1040.93	1258.22	995.39	1310.81	1198.85
COG0715	ABC-type nitrate/sulfonate/bicarbonate transport system, periplasmic component	656.79	719.23	3483.99	2094.14	3170.3	3662.29	2489.09	3204.34	2319.4	2446.76	491.85	1820.31	871.01	3507.1	600.56	900.48	910.16	938.24	960.31	965.31	1085.28	854.96	1358.92	658.89	1431.06	842.93	1090.02	903.64	1254.35	929.02	1193.87	1053.58	1200.64	889.6	1035.64	3285.99	1597.96	788.36	866.03	543.22	840.86	996.21	685.16	946.96	735.25	850.29	662.43	938.98
COG0716	Flavodoxin	1845.21	1355.44	744.25	743.48	803.12	995.46	747.73	756.73	609.42	778.04	675.61	1237.84	1453.48	692.54	1743.77	1197.33	1313.04	1245.84	1237.14	1422.05	1387.43	1277.6	1171.45	1753.26	1068.62	1139.71	1308.25	1387.53	1284.75	1217.45	1349.2	1382.01	1124.73	1321.94	1188.83	704.21	1478.52	1233.85	1335.25	756.82	930.21	1313.76	1363.74	1248.94	1528.61	860.24	1456.82	1391.36
COG0717	Deoxycytidine triphosphate deaminase	334.41	67.02	699.79	441.75	662.57	721.47	510.44	655.96	543.65	558.53	112.72	345.6	67.34	809.95	388.61	57.04	39.51	83.37	97.6	205.55	249.08	44.13	378.22	346.92	376.37	46.37	62.35	126.04	138.46	280.7	109.93	293.07	71.28	90.07	40.78	543.45	184.99	86.24	58.37	24.32	52.73	181.71	10.6	130.22	155.05	49.72	50.59	30.62
COG0718	Conserved DNA-binding protein YbaB (function unknown)	529.7	576.26	1351.07	954.41	1265.35	1484.69	948.58	1243.22	1013.06	937.89	555.86	737	586.09	1468.96	498.34	627.05	479.1	748.14	695.26	687.34	671.62	603.9	443.68	512.84	433.57	540.19	612.57	679.82	569.55	565.45	698.08	444.41	662.5	443.34	516.48	756.25	713.21	425.7	450.7	253.02	309.27	375.04	399.18	555.08	459.9	477.32	351.93	497.25
COG0719	Fe-S cluster assembly scaffold protein SufB	978.66	424.34	1345.22	1067.52	1294.29	1492.37	921.62	1210.89	1192.09	1288.55	953.53	515.72	758.35	1602.59	893.55	544.65	699.16	688.55	516.06	571.32	785.05	663.39	902.55	882.57	935.25	493.65	577.52	776.93	581.12	766.79	487.18	945.82	489	724	565.14	1219.21	544.75	879.77	799.81	591.55	590.89	955.81	831.65	667.41	854.51	342.26	971.55	707.62
COG0720	6-pyruvoyl-tetrahydropterin synthase	462.85	142.67	111.62	144.49	199.78	107.42	233.53	149.24	293.38	354.13	90.7	127.62	442.46	287.13	464.96	394.31	512.75	273.11	305.85	412.89	285.76	319.07	218.1	451.98	236.03	221.37	395.61	353.48	368.32	364.95	332.89	394.79	308.15	447.25	445.29	575.7	340.47	505.48	470.2	260.99	344.26	447.36	527.66	413.68	490.54	430.59	579.17	454.49
COG0721	Asp-tRNAAsn/Glu-tRNAGln amidotransferase C subunit	181.23	415.99	733.88	600.59	723.77	794.78	594.88	688.33	673.02	671.98	508.62	682.9	339.72	877.76	101.58	308.47	291.6	233.75	291.43	239.27	387.49	323.27	523.5	117.35	529.15	315.62	375.86	238.46	245.98	347.81	396.46	333.46	372.19	381.24	268.35	678.56	543.86	242.03	271.86	140.77	196.7	400.62	237.09	238.06	238.67	150.57	197.95	287.28
COG0722	3-deoxy-D-arabino-heptulosonate 7-phosphate (DAHP) synthase	1031	235.62	765.43	651.84	741.15	856.61	720.15	780.35	571.88	670.14	762.44	728.14	423.56	733.04	1188.33	443.79	348.91	742.11	625.03	827.18	844.42	487.68	1143.9	1120.03	1097.35	333.03	420.78	734.52	627.68	932.49	626.63	860.33	319.7	377.22	205.26	582.29	418	204.2	246.32	98.86	166.3	478.18	256.84	669.71	582.06	216.83	258.29	263.06
COG0723	Rieske Fe-S protein	16.38	5.42	667.36	409.16	647.41	697.22	479.79	644.76	525.2	583.57	52.13	2.03	41.94	801.68	1.48	1.39	2.39	3.06	11.45	6.64	2.91	8.44	2.86	2.25	3.23	3.03	10.5	3.62	15.72	6.63	3.27	2.39	6.45	12.17	21.08	559.9	33.21	60.48	20.62	9.31	34.73	27.33	5.5	2.56	4.98	4.59	3.1	10.21
COG0725	ABC-type molybdate transport system, periplasmic component	419.85	290.53	759.82	532.82	786.47	835.25	706.93	792.06	725.6	685.12	162.86	643.82	484.04	878.05	472.17	503.6	332.72	701.99	583.25	743.43	523.87	464.56	493.73	467.85	484.19	360.08	439.75	597.37	602.8	580.38	595.99	453.21	493.72	328.26	381.83	844.52	556.77	369.09	361.88	217.25	285.8	301.82	366.31	544.34	390.42	424.39	288	386.28
COG0726	Peptidoglycan/xylan/chitin deacetylase, PgdA/CDA1 family	1595.06	1578.34	962.57	902.12	1143.03	1181.59	1232.4	1104.47	1226.09	1362.1	843.87	1788.04	2038.68	1118.41	1523.19	2030.68	1758.11	2760.89	2369.84	2165.51	2150.49	2178.82	1701.97	1670.41	1774.56	1823.82	2099.92	2355.79	1860.89	1794.28	2414.91	1636.78	2510.12	1374.55	1646.67	1405.36	2025.74	1526.52	1944.38	958.42	1078.48	1524.58	1395.79	1712.57	1679.91	1516.16	1727.4	2206.39
COG0727	Fe-S-cluster containining protein	18.32	16.34	80.86	165.84	109.35	66.15	200.37	151.83	114.67	283.05	316.07	8.85	48.16	52.92	26.57	33.65	51.64	83.04	66.53	214.23	91.17	69.29	167.42	30.86	160.75	41.47	75.02	59.08	110.36	182.74	105.9	77.67	94.01	48.98	34.64	421.28	53.17	20.52	81.65	17.07	19.09	35.31	11.95	58.72	30.39	28.13	26.54	78.5
COG0728	Peptidoglycan biosynthesis protein MviN/MurJ, putative lipid II flippase	390.64	170.73	752.8	514.48	753.54	781.33	647.28	764.71	712.79	643.93	125.25	293.96	235.97	901.17	441.75	293.8	253.07	601.03	398.79	361	473.33	300.3	472.07	432.51	530.92	265.9	304.58	511.93	329.97	375.25	454.96	427.01	573.8	221.71	158.33	799.06	265.11	188.95	342.81	79.79	118.08	292.03	132.38	408.42	282.02	100.82	138.5	354.66
COG0729	Outer membrane translocation and assembly module TamA	326.98	14.72	54.27	85.71	98.83	45.38	138.04	104.44	155.05	79.41	63.98	182.77	49.86	109.47	368.26	25.06	17.47	67.16	63.91	176.64	176.09	24.17	99.97	336.34	90.94	17.56	33.66	116.62	116.64	142.09	94.61	153.57	15.67	40.37	23.19	527.28	71.31	62.68	18.28	16.41	47.33	47.23	6.41	122.29	111.29	18.85	34.07	13.62
COG0730	Uncharacterized membrane protein YfcA	574.74	422.29	2886.51	1898.22	2741.74	3009.11	2263.27	2827.86	2234.06	2275.45	473.38	1245.97	743.22	3120.74	553.54	681.45	508.52	827.69	755.08	768.51	752.37	666.43	873.59	545.65	878.17	503.4	660.8	747.87	769.36	743.05	836.17	708.3	759.97	733.71	680.67	2665.18	1087.57	617.28	649.91	384.94	559.97	698.77	754.21	771.8	584.93	556.51	434.78	605.3
COG0731	Wyosine [tRNA(Phe)-imidazoG37] synthetase, radical SAM superfamily	99.02	22	14.87	23.97	40.51	24.91	23.13	12.35	29.73	33.78	16.1	132.71	247.28	23.85	53.46	34.05	164.38	62.54	47.56	17.94	25.39	136.55	49.04	63.28	48.54	44.89	116.75	88.99	81.88	30.79	115.69	149.21	117.66	173.4	181.64	123.3	205.35	348.94	306.21	130.1	185.59	266.22	368.66	144.28	241.23	109.22	408.75	274.86
COG0732	Restriction endonuclease S subunit	656.35	766.92	129.39	216.66	205.53	194.76	229.45	151.72	313.88	174.51	257.79	628.1	918.17	161.72	535.53	1014.65	858.44	840.04	942.26	1002.55	708.79	869.07	483.36	602.58	413.82	807.77	887.36	801.85	731.03	810.05	832.15	564.3	809.54	716.34	986.87	880.27	884.93	954.72	882.52	717.68	737.42	708.14	849.46	698.87	838.62	1106.74	847.77	853.28
COG0733	Na+-dependent transporter, SNF family	433.81	983.16	149.4	179.6	250.22	322.82	372.64	183.23	363.92	256.65	230.3	1620.19	1417.66	124.06	339.42	1262.42	1153.82	1410.02	1350.43	1038.39	855.72	1409.51	943.42	408.13	842.95	1117.38	1264.72	1130.61	997.83	818.39	1255.75	717.98	1277.36	984.36	1134.14	641.03	1545.75	1089.26	1158.94	775.59	882.31	979.9	1193.84	974.69	955.14	1031.66	1079.61	1241.89
COG0735	Fe2+ or Zn2+ uptake regulation protein	1414.54	1368.85	2149.7	1580.21	2151.89	2408.48	1671.5	2007.86	1915.1	1975.06	944.22	1516.67	1846.52	2474.64	1102.02	1406.21	1529.94	1410.89	1392.49	1390.14	1587.21	1646.48	1302.17	1227.6	1336.06	1370.41	1611.92	1466.87	1290.09	1267.75	1701.23	1417.19	1620.24	1504.51	1609.91	2160.75	1894.2	1841.49	1824.95	1170.11	1352.97	1706.57	1904.74	1400.76	1593.09	1238.59	1907.06	1831.1
COG0736	Phosphopantetheinyl transferase (holo-ACP synthase)	425.55	149.85	1278.16	906.99	1176.87	1411.74	802.79	1157.08	888.41	905.4	520.18	402.98	254.68	1398.96	437.52	309.94	273.78	266.16	308.13	478.18	531.07	245.47	475.65	422.39	484	200.43	320.45	318.13	306.11	516.31	440.89	430.05	378.64	266.8	305.8	536.14	357.2	231.76	239.34	150.37	164.05	293.41	278.02	394.58	311.72	381.88	204.13	261.91
COG0737	2',3'-cyclic-nucleotide 2'-phosphodiesterase/5'- or 3'-nucleotidase, 5'-nucleotidase family	1215.07	248.19	745.25	731.46	728.13	857.61	614.53	707.09	685.55	1008.18	692.03	699.9	655.79	801.48	1216.37	470.16	660.32	542.2	574.55	1073.55	1091.23	600.78	654.51	1199.43	674.91	399.28	639.46	713.95	657.38	865.77	805.01	793.34	548.04	639.3	589.31	680.33	734.21	620.59	675.4	418.38	490.75	601.66	623.5	725.92	793.09	547.26	705.54	676.08
COG0738	Fucose permease	1570.97	514.62	1372.38	951.19	1373.39	1616.76	1063.85	1288.94	972.39	914.73	267.35	991.48	1628.51	1412.18	1433.62	694.95	1737.87	1025.63	760.2	1188.54	1082.12	1268.65	1516.24	1498.55	1452.73	775.11	1243.28	1268.34	1016.81	1237.97	1205.9	1537.85	1016.91	1556.64	1301.33	977.06	1209.48	1739.87	1720.76	1123.36	1226.07	1843.62	2063.87	1486.21	1763.74	760.77	2204.69	1818.96
COG0739	Murein DD-endopeptidase MepM and murein hydrolase activator NlpD, contain LysM domain	1272.53	913.93	1466.06	994.1	1446.55	1582.57	1200.1	1451.34	1221.96	1434.85	346.13	1218.45	927.12	1636.88	1268.04	972.33	966.03	1014.69	991.72	1202.85	901.3	775.11	711.11	1256.15	588.06	782.33	919.71	1089.64	1051.58	968.69	1063.88	897.15	905.64	816.75	1043.05	1838.4	1212.32	795	750.19	477.84	653.87	816.13	881.78	1090.78	982.42	879.66	689.28	787.57
COG0740	ATP-dependent protease ClpP, protease subunit	877.05	1495.67	2660.03	1769.97	2497.59	2998.31	1892.59	2474.49	1897.84	2236.34	763.91	1735.37	1537.67	2794.78	710.92	1478.78	1362.01	1616.02	1534.48	1462.81	1352.24	1508.63	1472.7	832.72	1473.82	1364.82	1503.07	1421.53	1227.94	1421.19	1672.6	1217.62	1649.81	1265.14	1298.35	1412.36	1776.08	1155.78	1379.14	752.08	876.38	1415.9	1273.91	1200.54	1218.81	1122.79	1193.18	1504.05
COG0741	Soluble lytic murein transglycosylase and related regulatory proteins (some contain LysM/invasin domains)	966.09	30.25	118.3	169.38	169.57	87.08	220.58	164.72	306.52	324.77	152.46	295.75	83.46	219.88	1091.44	71.94	51.77	190.17	179.39	517.03	547.66	67.26	236.25	1008.59	220.42	58.87	102.19	333.82	256.18	401.91	286.83	413.98	90.6	87.76	42.29	586.54	118.83	124.63	89.96	27.97	88.65	86.36	11.77	346.81	319.46	50.94	88.08	63.49
COG0742	16S rRNA G966 N2-methylase RsmD	640.67	692.5	771.9	666.9	795.56	878.06	677.25	743.35	790.77	742.2	572.3	838.47	859.15	906.09	551.54	772.23	772.82	821.16	767.77	723.47	737.53	807.04	768.94	590.75	768.79	682.44	783.99	784.09	673.99	726.46	796.99	719.84	784.78	732.33	734.61	924.63	879.1	772.13	802.26	494	574.84	833.02	782.8	686.64	739.49	596.99	775.94	806.46
COG0743	1-deoxy-D-xylulose 5-phosphate reductoisomerase	611.34	691.07	759.38	522.64	780.14	867.72	661.01	732.76	731.17	666.38	192.05	828.99	858.5	869.79	544.99	763.55	731.23	811.29	763.18	698.86	622.45	787.96	762.78	582.48	743.58	677.67	758.29	750.22	664.2	680.93	774.47	712.02	780.17	703.84	711.53	851.26	868.2	769.49	796.83	492.33	572.69	829.36	782.01	683.56	739.33	591.52	774.4	810.42
COG0744	Membrane carboxypeptidase (penicillin-binding protein)	576.41	568.7	2008.96	1566.59	1848.42	2174.71	1403.97	1872.9	1521.35	1683.14	1337.06	725.1	479.19	2116.4	497.86	649.15	516.72	719.48	653.4	694.41	902.74	550.41	852.7	513.69	886.83	521.24	600.16	712.78	549.72	856.3	645.1	687.69	670.3	520.56	533.99	700.47	637.58	379.91	408.67	228.93	273.34	589.94	335.83	536.33	481.16	480.69	325.39	427.86
COG0745	DNA-binding response regulator, OmpR family, contains REC and winged-helix (wHTH) domain	5800.12	5367	7439.72	5867.68	7420.28	8425.75	6280.61	7182.72	6732.3	6923.83	4906.08	7448.33	7154.84	8172.15	5102.41	6392.31	5943.78	7721.14	7251.62	6991.6	6922.25	6846.47	6038.97	5474.71	5954.35	5661.54	6829.44	7146.51	6170.11	6393.28	7108.18	5811.9	7022.11	5626.83	6122.92	8264.04	7733.64	5950.89	6141.82	3325.22	4152.9	5987.06	5655.84	5722.57	6072.56	5344.76	5882.5	6644.4
COG0746	Molybdopterin-guanine dinucleotide biosynthesis protein A	347.73	69.73	106.84	146.08	182.07	89.55	224.03	155.57	301.69	361.99	114.5	325.8	112.62	248.07	400.79	115.05	79.45	147.33	135.03	236.17	290.72	101.07	216.82	368.21	185.55	89.54	128.69	181.06	163.02	191.73	257.11	200.1	164.32	111.99	70.78	570.88	245.97	120.14	88.54	43.62	90.13	104.76	77.63	204.13	168.1	53.65	85.64	119.91
COG0747	ABC-type transport system, periplasmic component	1648.27	446.77	6438.59	3986.43	5983.08	7096.71	4448.27	6085.38	4024.27	4042.48	779.9	2801.26	1039.86	6674.55	1726.88	1033.33	979.33	1092.69	1245.96	1598.76	1809.81	995.33	2559.18	1673.75	2551.76	753.57	1192.92	1172.78	1508.52	1763.39	1466.5	1905.88	1277.3	1080.82	1093.85	2594.28	2319.58	911.52	821.2	488.18	820.34	1420.93	777.46	1299.06	1259.84	991.21	751.35	1023.44
COG0748	Putative heme iron utilization protein	1.09	0.82	23.55	39.52	48.4	21.7	90.02	74.87	46.73	37.94	11.1	0.17	1.99	26.27	0.07	0.02	0.02	0.08	0.01	0.07	0.07	0.06	0.08	0.07	0.03	0.01	0.25	0.03	0.01	0.01	0.09	0.04	0.01	1.51	3.97	127.19	6.98	1.69	1.53	1.52	3.25	3.2	0.92	0.1	0.02	0	0	0.02
COG0749	DNA polymerase I - 3'-5' exonuclease and polymerase domains	644.55	693.34	773.68	671.07	798.74	880.46	680.61	746.32	799.99	750.27	587.07	903.44	871.62	910.9	554.16	775.77	777.85	843.27	784.12	732.98	773.28	820.81	777.88	598.01	778.76	692.01	807.57	801.85	691.27	733.43	861.26	729.72	833.37	736.86	738.32	926.14	918.55	774.37	803.33	496.34	575.38	840.21	785.51	706.24	750.15	597.32	779.68	836.42
COG0750	Membrane-associated protease RseP, regulator of RpoE activity	589.79	324.42	717.6	632.26	731.35	827.15	598.57	698.39	707.65	729.66	545.18	614.44	760.16	835.01	527.81	708.19	735.68	772.27	684.98	664.61	644.2	687.7	383.76	549.45	411.92	494.45	708.61	741.02	608.6	562.52	677.48	556.33	731.39	625.58	680.42	551.53	784.5	704.87	720.69	357.11	441.26	623.08	677.7	593.58	663.41	557.37	737.74	754.61
COG0751	Glycyl-tRNA synthetase, beta subunit	375.54	65.81	108.27	264.21	144.99	79.93	186.19	137.08	274.89	359.76	454.06	209.43	80.51	178.21	392.84	97.22	92.11	127.39	102.99	228.99	352.67	79.11	127.76	366.96	150.87	63.4	102.07	194.93	151.07	206.74	228.52	201.74	127.63	98.22	86.94	609.69	169.45	125.8	121.81	67.83	95.19	92.52	130.36	220.85	149.26	52.64	65	91.29
COG0752	Glycyl-tRNA synthetase, alpha subunit	375.5	65.77	106.77	259.31	141.37	79.34	183.37	134.89	267.41	362.09	452.41	209.4	80.42	166.04	392.84	97.22	92.1	127.36	102.96	229.03	352.66	79.03	127.73	366.96	150.87	63.39	101.85	194.97	151.09	207.01	228.56	201.67	127.6	98.9	86.68	609.33	169.46	125.76	121.81	67.84	95.19	92.5	130.37	220.81	149.26	52.69	64.75	91.13
COG0753	Catalase	372.48	20.29	1339.6	813.73	1197.2	1382.18	927.16	1280.78	757.3	855.86	122.14	106.36	157.45	1300.36	399.43	145.13	288.89	152.5	94.93	190.79	223.4	98.66	132.98	363.45	119.25	57.12	138.38	220.98	147.1	152.51	166.31	181.89	120.5	186.82	127.99	974.38	116.24	134.11	98.36	52.74	115.69	176.36	76.13	237.15	197.12	39.08	91.92	144.76
COG0754	Glutathionylspermidine synthase	970.44	24.85	35.56	75.9	28.14	33.59	47.5	30.08	71.28	237.33	112.55	167.57	110.81	28.91	1082.47	91.59	64.58	174.31	163.85	499.4	511.67	89.25	222.92	1005.22	195.59	49.39	92.67	324.01	238.37	391.16	242.36	401.85	32.11	68.53	20.01	75.54	53.45	81.5	18.25	23.83	48.26	57.91	5.49	335.35	351.24	49.02	87.71	50.58
COG0755	ABC-type transport system involved in cytochrome c biogenesis, permease component	437.72	121.82	697.12	475.11	703.45	745.92	532.16	676.88	565.07	674.36	101.33	193.66	316.31	804.43	427.68	89.11	312.3	183.32	120.27	197.64	202.02	223.01	155.08	413.83	146.26	147.56	207.1	268.35	201.81	173.07	201.06	301.22	163.32	301.07	276.75	938.88	233.54	437.1	354.83	256.99	308.75	334.2	470.19	343.76	351.84	115.01	445.45	327.52
COG0756	dUTPase	638.13	691.74	759.39	636.47	770.16	865.05	641.1	718.35	740.75	509.18	560.14	836.52	855.17	846.6	535.39	706.28	663.43	817.19	766.45	724.81	736.4	806.93	769.26	588.36	766.51	672.72	763.18	768.73	666.99	726.67	791.43	710.59	756.04	652.8	708.28	854.36	869.88	763.65	772.56	484.79	553.48	777.05	771.17	649.34	734.74	595.47	768.61	780.44
COG0757	3-dehydroquinate dehydratase	241.72	480.31	753.26	516.47	780.41	807.97	661.49	761.51	650.33	670.99	134.48	423.75	524.6	859.86	116.88	433.42	508.84	313.16	352.91	327.65	262.94	408.36	500.49	180.71	504.25	435.77	500.92	332.59	399.28	399.3	481.93	486.78	548.59	540.74	609.82	980.8	628.58	651.35	634.12	410.73	508.19	717.41	711.27	417.17	487.48	470.92	619.96	618.4
COG0758	Predicted Rossmann fold nucleotide-binding protein DprA/Smf involved in DNA uptake	588.96	423.46	768.66	652.13	787.42	863.1	656.38	735.99	780.76	735.55	550.14	752.25	825.86	896.4	541.2	733.61	752.8	795.68	724.14	691.34	678.66	776.65	486.22	570.71	474.98	583.41	750.64	752.58	638.79	580.7	711.49	557.31	709.31	712.78	708.77	864.36	825.67	725.35	745.68	486.09	568.15	679.77	724.74	641.52	692.05	571.89	761.32	782.39
COG0759	Membrane-anchored protein YidD, putatitve component of membrane protein insertase Oxa1/YidC/SpoIIIJ	295.69	543.03	124.92	267.75	200.74	158.56	211.92	118.21	423.67	409.45	479.38	494.94	688.44	278.4	157.67	521.85	668.96	393.39	466.5	443.49	448.83	596.54	355.08	217.08	364.63	518.72	650.28	419.53	422.5	397.8	639.68	369.6	619.72	611.3	669.66	890.62	698.97	705.42	712.03	444.32	504.26	625.69	702.08	475.96	519.13	526.43	674.04	715.28
COG0760	Parvulin-like peptidyl-prolyl isomerase	842.65	161.07	138.22	350.45	237.45	132.8	255.64	172.19	441	495.45	544.31	322.66	435.33	363.43	833.5	258.5	520.24	374.57	289.01	469.86	678.59	356.33	330.94	811.87	358.04	281.22	445.41	515.34	413.33	396.94	592.99	547.23	548.93	475.05	391.1	955.46	349.63	542.38	550.42	292.88	366.94	490.13	510.17	574.45	541.38	190.4	561.11	584.56
COG0761	4-Hydroxy-3-methylbut-2-enyl diphosphate reductase IspH	536.38	305.17	758.73	513.76	766.11	836.99	635.53	718.61	717.17	658.97	162.88	561.86	685.56	866.55	505.78	511.27	533.9	686.99	554.61	469.28	506.62	644.46	671.63	516.28	677.17	440.06	522.09	616.69	487.67	496.53	548.07	600.97	543.31	502.87	375.89	768.72	546.97	563.91	605.74	367.63	444.04	662.05	536.09	507.37	575.56	254.8	605.08	607.91
COG0762	Uncharacterized conserved protein YggT, Ycf19 family	357.26	15.1	89.51	122.48	108.9	53.9	158.57	113.17	148.59	319.51	136.85	186.28	40.13	83.98	370.72	26.76	21.67	82.23	64	182.36	290.76	29.53	106.1	346.14	99.58	23.14	49.96	155.31	110.67	144.37	144.21	161.52	22.6	44.85	38.86	582.56	78.71	94.76	32.47	17.68	48.61	52.36	55.54	160.27	113.2	26.98	37.73	17
COG0763	Lipid A disaccharide synthetase	446.81	165.7	104.24	134.3	165.77	90.93	183.47	125.79	236.87	298.86	90.75	208.18	334.16	200.58	429.46	193.79	321.71	154.75	127.14	200.36	212.56	227.67	156.85	415.96	149.68	167.46	206.15	242.76	219.84	179.05	242.25	315.87	163.22	322.98	269.67	760.38	289.35	458.6	405.42	302.37	355.28	393.86	512.8	357.87	376.05	144.32	468.06	339.33
COG0764	3-hydroxymyristoyl/3-hydroxydecanoyl-(acyl carrier protein) dehydratase	872.69	838.26	184.4	386.51	289.95	219.5	424.25	281.14	503.07	484.75	606.34	815.95	614.42	310.01	858.71	678.72	515.64	825.59	775.6	876.83	865.38	636.42	554.33	863.07	562.59	647.27	671.31	812.54	693.22	719.28	835.25	614.14	691.2	551.32	565.09	1111.76	780.96	458.13	516.6	272.49	341.59	430.37	427.02	655.49	584.83	517.71	404.46	560.57
COG0765	ABC-type amino acid transport system, permease component	2300.14	1497.9	5410.47	4308.64	5034.74	5989.65	4122.45	5272.88	3648.85	3779.1	3381.14	3335.07	1647.62	5279.04	2276.89	1741.7	1505.1	2135.01	2004.43	2532.49	3103.81	1724.6	3466.55	2243.48	3458.17	1489.43	1853.97	2186.92	2156.65	2932.63	2355.6	2642.67	1830.72	1721.91	1530.93	4333.04	2574.83	1259.34	1279.51	785.12	1073.47	2108.81	1156.69	1860.33	1750.06	1321.08	1074.04	1402.93
COG0766	UDP-N-acetylglucosamine enolpyruvyl transferase	768.79	1058.16	797.7	792.74	847.13	941.22	745.97	780.78	884.17	858.76	996.26	1264.42	1124.68	935.12	621.16	1070.63	1083.57	1045.57	1090.27	1066.37	1089.97	1084.73	992.91	700.99	982.45	988.77	1167.27	1012.3	936.25	1016.1	1200.28	880.82	1203.21	992.44	1118.98	1050.3	1318.23	991.49	1073.33	625.41	720.69	1061.78	989.32	886.93	957.94	962.91	975.79	1140.12
COG0767	ABC-type transporter Mla maintaining outer membrane lipid asymmetry, permease component MlaE	465.08	175.95	4980.82	2774.18	4415.07	5320.76	2804.3	4380.16	2572.29	2447.93	188.88	209.04	372.52	4995.78	437.22	195.62	324.44	161.12	133.46	206.13	218.04	235.24	158.19	419.78	151.05	170.88	210.75	250.22	228.88	186.42	278.22	312.68	171.93	337.74	289.49	1152.13	274.48	547.68	429.99	306.63	371.24	420.54	565.52	393.53	371.45	152.39	470.32	345.87
COG0768	Cell division protein FtsI/penicillin-binding protein 2	1461.27	1913.69	2817.01	2079.3	2759.97	3215.05	2216.94	2677.07	2316.67	2400	1286.68	2288.3	2303.67	3064.1	1233.05	2120.05	1972.79	2422.67	2244.63	2295.21	1988.87	2242.9	2065.61	1375.81	2062.89	1897.65	2175.73	2173.77	1975.26	2119.17	2340.89	1838.43	2266.49	1736.8	1863.45	1956.55	2364.35	1856.88	1982.26	1207.49	1384.03	1982.6	1837.35	1793.92	1838.51	1651.16	1873.34	2133.98
COG0769	UDP-N-acetylmuramyl tripeptide synthase	770.44	1059.62	1425.17	1199.15	1406.52	1615.63	1125.21	1339.41	1244.19	1309.92	1028.04	1123.15	1079.28	1573.92	644.18	1043.29	1031.93	1014.7	1066.89	1042.06	1114.55	1040.3	1243	687.76	1230.24	963.96	1122.15	985.95	916.56	1119.94	1196.63	1014.89	1245.77	977.48	1073.72	918.76	1154.4	966.6	988.13	608.58	759.07	1179.29	919.8	839.23	949.49	938.98	953.3	1093.98
COG0770	UDP-N-acetylmuramyl pentapeptide synthase	641.15	693.43	773.9	670.26	796.98	879.54	679.65	746.97	792.83	743.9	575.85	843.14	863.75	907.3	561.96	773.45	774.61	822.68	773.6	728.9	742.92	809.97	771.37	591.82	773.41	684.4	787.47	785.51	679.28	731.34	803.45	725.8	806.42	736.41	741.09	932.27	883.73	784.65	819.13	496.8	580.9	848.22	786.68	689.68	749.05	617.04	785.01	817.48
COG0771	UDP-N-acetylmuramoylalanine-D-glutamate ligase	640.97	693.34	771.65	665.99	794.93	878.6	676.49	742.03	790.15	742.25	578.45	898.24	860.28	906.58	572.37	773.71	776.06	825.62	774.92	728.44	760.38	811.01	772.04	593.04	772.9	686.21	789.92	785.66	678.77	729.31	803.93	730.01	824.69	735.34	738.95	925.48	916.17	772.97	803.71	494.74	575.31	834.53	783.99	688.59	742.44	600.7	777.85	814.46
COG0772	Bacterial cell division protein FtsW, lipid II flippase	1394.19	1823.04	1579.83	1374.3	1665.86	1878.71	1499.57	1552.61	1697.25	1570.97	1312.81	2226.81	2110.05	1868.13	1195.54	2025.7	1737.99	2320.37	2205.18	2006.43	2062.99	2103.81	2061.41	1324.61	2007.11	1791.23	2052.27	2064.64	1762.28	1872.89	2256.83	1619.55	2145.6	1618.05	1746.99	1852.83	2230.51	1571.3	1693.83	993.29	1121.49	1727.22	1594.65	1601.1	1635.93	1565.81	1563.77	1897.92
COG0773	UDP-N-acetylmuramate-alanine ligase	958.06	708.46	851.83	756.26	904	925.12	817.68	850.46	948.74	825.83	634.89	1024	892.47	1047.56	935.02	797.17	790.81	895.91	831.27	900.87	916.6	829.01	869.04	929.42	859.12	700.44	820.54	908.7	792.48	870.46	921.29	883.27	844.79	794.5	773.75	1339.69	951.1	814.21	828.96	509.6	624.84	886.82	861.51	885.34	855.43	623.27	813.33	826.25
COG0774	UDP-3-O-acyl-N-acetylglucosamine deacetylase	446.92	165.9	107.96	138.18	172.19	93.91	192.72	132.1	239.24	302.82	91.42	211.03	334.59	198.35	429.48	194.13	322.11	155.1	127.14	200.31	212.59	227.69	156.86	415.96	149.68	167.66	206.57	243.08	219.94	179.06	242.48	315.99	163.64	323.27	273.82	762.99	292.44	459.07	406.4	302.71	360.69	397.63	513.17	358.59	376.15	144.44	468.31	339.81
COG0775	Nucleoside phosphorylase	942.38	655.4	790.38	684.41	777.16	880.7	668.73	742.98	709.7	578.77	582.79	783.22	891.24	796.69	901.99	725.77	746.39	869.03	825.16	896.79	899.32	825.12	849.29	929.8	855.25	668.63	783.13	874.77	782.54	863.99	868.48	869.07	755.4	670.88	698.72	1177.18	871.38	795.72	815.79	481.21	617.62	878.02	906.77	749.21	862.07	625.24	865.48	806.08
COG0776	Bacterial nucleoid DNA-binding protein	2332.26	1271.5	1082.93	1151.14	1412.35	1234.18	1327.5	1177.07	1441.91	1440.48	818.9	1780.84	2789.6	1414.4	2007.79	1400.4	2514.18	1643.51	1483.85	1577.06	1521.46	2075.14	1578.46	2115.89	1488.87	1464.39	1999.89	1955.43	1764.49	1507.77	1881.49	2230.48	1721.85	2393.16	2420.95	3214.61	2343.51	3436.29	3183.56	1875.1	2247.53	2889.43	3494.24	2218.79	2814.6	1647.18	3928.3	3020.15
COG0777	Acetyl-CoA carboxylase beta subunit	498.75	415.9	742.86	623	755.49	817.81	674.4	760.7	634.72	688.34	539.32	634.53	428.47	848.38	459.41	385.49	374.43	411.7	465.76	609.36	618.26	416.89	449.92	481.91	450.74	387.43	497.56	440.67	480.22	512.2	592.92	437.55	531.28	395.42	449.95	870.38	629.92	360.92	373.63	180.58	282.44	324.3	291.88	415.82	371.21	422.88	291.5	404.52
COG0778	Nitroreductase	2388.12	1513.89	2914.82	2271.96	2908.51	3304.1	2298.68	2733.26	2500.49	2468.54	1476.3	3507.45	3105.54	3144.92	2193.85	2631.52	3329.07	2510.63	2355.1	2192.94	2467.19	2699.25	1960.48	2258.89	1945.61	2048.15	2834.62	2613.3	2228.3	1977.65	2881.12	2373.6	2961.83	2793.47	2811.63	2851.17	3591.38	2995.94	3330.82	1776.29	2222.96	3159.3	3315.67	2569.15	2871.1	2040.45	3346.59	3415.42
COG0779	Ribosome maturation factor RimP	635.36	680.71	768.15	664.24	782.64	866.36	654.97	734.46	768.24	736.2	567.3	753.3	850.85	869.46	537.21	750.81	760.17	812.59	751.99	707.03	697.12	797.14	496.92	582.62	491.81	670.76	771.28	777.49	662.95	596.67	785.15	584.45	753.94	620.44	715.73	912.77	860.95	766.09	787.68	488.8	568.43	697.36	774.12	647.61	700.19	580.75	763.4	785.03
COG0780	NADPH-dependent 7-cyano-7-deazaguanine reductase QueF, C-terminal domain, T-fold superfamily	155.29	176.43	64.85	58.64	97.64	68.28	90.98	38.51	172.57	120.28	49.84	170.87	428.1	145.13	87.87	228.88	317.46	205.66	169.79	123.19	132.03	346.29	138.99	118.8	153.73	228.64	297.88	216.58	188.42	141.44	308.99	210.01	255.84	311.93	271.02	350.77	258.89	436.09	427.61	294.75	286.04	318.25	478.54	292.56	307.21	173.09	489.63	393.04
COG0781	Transcription termination factor NusB	527.22	580.19	759.26	649.49	752.45	837.75	648.98	736.75	758.73	709.66	558.19	735.6	575.12	883.57	486.48	642.85	480.1	735.89	691.97	685.44	669	588.48	631.3	509.1	659.46	536.26	603.8	677.15	576.25	687.36	686.98	564.94	650.41	462.15	514.41	756.34	685.63	427.02	451.07	253.64	309.92	496.1	393.44	524.98	487.33	490.49	356.53	490
COG0782	Transcription elongation factor, GreA/GreB family	1354.84	947.97	947.98	936.95	1053.84	1047.92	1085.25	1031.09	1135.09	789.74	729.46	1388.25	1258.78	1109.48	1343.75	1171.97	1033.71	1472.44	1284.57	1313.99	1325.18	1265.05	1204.54	1353.62	1196.44	1036.76	1145.28	1387.61	1149.11	1192.45	1294.53	1146.27	1103.76	955.34	935.58	1670.09	1241.07	994.75	1007.57	695.16	812.92	1038.55	929.1	1134.1	1108.22	745.25	982.17	1063.41
COG0783	DNA-binding ferritin-like protein (oxidative damage protectant)	449.6	79.27	698.89	603.7	675.87	753.72	535.3	663.19	562.73	857.72	484.18	287.8	251.69	769.11	410.55	140.34	259.39	156.96	142.24	242.64	380.17	186.75	436.41	413.89	449.27	113.08	208.54	253.89	227.56	353.11	214.58	437.17	137.17	326.18	256.69	780.42	326.33	396.04	362.21	139.4	232.44	432	433.37	265.06	373.13	157.67	460.97	305.28
COG0784	CheY chemotaxis protein or a CheY-like REC (receiver) domain	40	20.61	64.57	91.87	114.82	56.92	164.95	117.96	221.96	425.64	56.18	162.15	143.44	169.11	39.14	46.3	183.82	76.33	58.73	35.75	56.09	79.31	36.13	39.79	35.93	41.65	101.65	88.93	73.76	34.85	76.21	48.1	85.71	133.27	143.29	608.73	154.64	226.22	138.71	62.95	92.14	163.92	314.61	106.76	98.78	76.25	182.74	161.25
COG0785	Cytochrome c biogenesis protein CcdA	70.38	67.98	683.57	459.04	643.59	730.61	461.59	623.39	541.32	623.14	104.22	392.46	128.91	721.85	59.03	93.31	232.95	157.36	116.55	115.99	132.78	124.45	143.87	58.31	140.01	110.31	208.77	155.23	177.09	125.62	194.73	160.88	295.28	230.43	191.99	236.14	394.46	99.86	180.72	77.28	112.18	161.93	241.04	201.29	122.93	85.51	114.53	209.79
COG0786	Na+/glutamate symporter	405.46	172.8	80.51	94.01	75.3	76.38	99.12	74.94	155.63	99.09	84	484.07	243.81	30.98	402.64	305.63	138.68	517.51	339.42	310.73	403.87	282.09	195.23	423.24	231.5	243.24	237.84	437.93	286.78	227.94	392.8	342.78	378.19	175.12	150.67	329.72	508.62	296.3	422.58	128.27	194.64	207.58	214.6	332.86	328.82	109.41	337.39	374.61
COG0787	Alanine racemase	990.88	964.09	813.75	712.38	821.75	906.23	718.32	779.57	845.07	782.18	641.42	1071.41	893.64	922.06	932.75	826.72	814.26	935.61	876.28	932.66	1019.69	869.39	896.77	956.05	905.89	820.99	871.94	938.83	807.86	886.31	987.56	920.06	955.64	848.11	835.92	1084.97	1107.7	805.59	902.85	519.31	638.47	900.76	815.82	871.3	874.94	625.73	831.9	900.95
COG0788	Formyltetrahydrofolate hydrolase	389.59	25.52	711.13	474.01	687.67	738.47	566.61	711.54	472.53	635.71	91.3	65.23	179.67	714.66	393.05	53.58	173.31	121.39	93.4	189.14	186.37	99.85	117.97	382.37	127.5	51.59	125.73	194.45	176.54	165.42	150.62	278.77	93.34	157.5	176.89	760.77	178.16	342.55	291.7	98.69	157.02	235.29	311.12	215.98	263.31	103.37	391.58	221.84
COG0789	DNA-binding transcriptional regulator, MerR family	2212.97	1982.26	6762.57	4496.41	6250.13	7425.64	4879.86	6368.79	4523.12	4296.67	2256.7	4975.76	2654.71	6787.64	2028.33	2404.92	2236.97	3004.01	2827.67	3054.72	3343.73	2733.95	2741.66	2191.41	2929.27	2279.43	2850.87	2732.84	2562.34	2756.83	3360.4	2409.7	3182.39	2265.43	2131.45	3807.19	4069.07	1792.05	2337.04	1151.96	1467.02	2191.52	1822.55	2273.06	2107.19	1606.89	1819.65	2703.98
COG0790	TPR repeat	441.96	105.25	143.69	140.44	146.84	96.11	171.35	123.32	227.22	145.15	135.73	727.65	293.79	143.25	451.82	122.4	114.41	195.5	185.01	685.05	367.57	211.11	204.23	436.51	200.23	145.46	240.38	237.47	244.44	553.39	444.5	369.31	397.23	400.53	315.67	749.88	529.81	441.61	408.66	160.89	225.17	294.3	373.96	501.08	353.75	191.63	390.59	409.99
COG0791	Cell wall-associated hydrolase, NlpC family	1187.66	404.79	2578.06	1734.97	2353.28	2856.97	1703	2382.01	1582.12	1439.53	397.24	1185.06	722.94	2568.7	1239.82	810.23	621.01	1251.18	983.7	833.6	1303.44	861.6	864.39	1232.65	909.3	656.79	805.94	1143.96	738.28	759.1	995.32	969.09	984.77	583.84	469.2	417.42	976.6	463.05	732.57	275.15	340.78	644.71	407.38	837.63	811.13	311.7	635.98	818.05
COG0792	Predicted endonuclease distantly related to archaeal Holliday junction resolvase	592.96	684.83	755.41	510.94	780.49	861.05	656.85	730.31	725.55	638.01	172.66	619.17	846.62	890.4	539.73	754.66	724.51	801.67	753.42	690.67	613.51	780.98	751.7	576.94	736.13	671.32	746.25	738.45	651.93	670.72	724.03	694.75	731.11	728.61	698.57	865.05	811.45	736	779.98	485.56	564.03	808.12	716.97	643.54	729.26	578.56	761.14	786.44
COG0793	C-terminal processing protease CtpA/Prc, contains a PDZ domain	1082.07	674.21	249.26	343.73	472.63	326.39	486.32	281.06	640.17	777	290.95	817.88	1924.49	500.12	708.76	1056.32	1620.56	1046.9	941.28	742.79	758.89	1462.01	681.98	862.25	685.07	961.72	1327.81	1132.36	1021.63	666.4	1086.69	1222.1	1188.98	1594.38	1555.78	1699	1509.14	2326.33	2216.12	1241.21	1472.6	1930.66	2489.39	1185.18	1726.27	998.96	2651.6	2107.83
COG0794	D-arabinose 5-phosphate isomerase GutQ	1070.72	183.1	708.23	486.58	690.14	757.19	515.72	656.77	524.09	434.86	173.66	444.7	372.84	799.09	1164.12	239.14	381.31	263.34	239.3	403.99	580.25	269.4	299.47	1081.86	270.47	203.58	276.39	448.88	358.31	346.94	406.42	583.12	207.96	368.13	285.48	771.62	398.16	466.49	418.83	309.06	368.7	425.64	520.36	567.1	588.19	175.01	523.42	358.97
COG0795	Lipopolysaccharide export LptBFGC system, permease protein LptF	1395.67	193.22	199.24	275.53	293.33	153.95	349.49	248.76	451.45	588.27	236.38	502.53	397.63	342.19	1526.4	249.13	367.99	290.04	279.98	406.55	714.29	273.13	325.08	1410.38	274.15	207.79	276.31	536.82	398.71	343.23	484.22	689.67	217.62	429.34	315.86	1340.31	443.99	558.21	458.16	330.99	442.5	477.82	576.94	717.75	704.55	182.55	553.74	371.48
COG0796	Glutamate racemase	627.4	691.28	765.09	663.97	775.48	876.2	662.47	736.56	739.35	733.65	559.67	733.15	836.95	845.97	537.49	770.36	762.62	815.05	768.16	723.01	715.92	801.4	768.46	580.93	767.01	678.79	774.49	781.18	676.41	728.28	791.37	718.94	763.61	705.52	713.97	748.94	853.92	716.68	795.78	492.23	586.83	832.9	769.93	649.21	747.74	596.64	769.33	805.46
COG0797	Rare lipoprotein A, peptidoglycan hydrolase digesting "naked" glycans, contains C-terminal SPOR domain	328.3	16.09	73	83.59	93.78	44.36	133.03	101.9	110.42	75.58	56.84	182.63	54.19	87.23	365.89	25.09	18.02	72.64	64.07	177.6	179.27	26.04	99.81	338.06	90.47	18.67	35.22	123.57	118.77	143.89	125.94	153.61	20.44	41.47	31.06	545.36	76.08	94.89	42.21	17.98	36.48	41.44	55.73	156.43	113.62	25.76	36.24	17.67
COG0798	Arsenite efflux pump ArsB, ACR3 family	37.49	13.01	721.81	414.16	647.06	704.25	489.63	647.09	447.27	562.03	49.76	44.55	71.09	753.32	31.9	55.92	156.43	88.02	45.9	32.22	55.44	47.79	30.21	29.38	38.41	50.87	102.2	94.22	52.12	25.52	110.77	38.3	150.03	85.69	109.9	405.24	90.21	103.92	109.09	31.47	56.4	90.2	146.76	114.66	51.39	38.82	60.83	107.84
COG0799	Ribosomal silencing factor RsfS, regulates association of 30S and 50S subunits	636.53	692.12	770.63	663.72	792.44	875.48	674.46	741.38	783.23	738.71	563.25	834.06	847.48	904.53	547.32	764.08	769.03	799.04	758.81	714.59	701.39	793.5	760.8	583.22	757.76	670.56	762.79	766.49	668.62	720.7	729.92	703.28	732.72	728.71	729.79	921.76	823.19	767.85	798.58	487.43	550.88	824.64	778.45	666.33	726.75	596.91	770.69	779.27
COG0800	2-keto-3-deoxy-6-phosphogluconate aldolase	863.65	248.41	1323.02	915.29	1263.9	1483.41	996.57	1299.99	917.82	979	575.17	812.42	571.09	1360.4	832.44	405.83	532.21	459.44	506.64	727.23	734.81	533.61	452.33	837.4	496.89	393.4	578.12	564.04	610.17	595.28	576.67	663.43	516.12	490.05	575.42	614.34	795.65	565.58	571.02	387.86	472.7	536.69	485.01	518.26	654.16	483.79	669.85	586.46
COG0801	7,8-dihydro-6-hydroxymethylpterin-pyrophosphokinase	529.01	334.5	779.1	635.24	821.16	855.05	717.17	795.87	760.29	748.85	447.78	421.29	614.44	915.09	512.36	536.44	760.63	443.77	472.62	547.02	495.3	534.96	661.68	526.85	676.22	452.75	599.08	505.34	488.77	581.3	610.91	589.44	520.65	590.52	588.55	967.62	520.56	676.95	670.13	523.18	582.04	708.96	683.23	570.73	639.13	531.36	691.54	662.81
COG0802	tRNA A37 threonylcarbamoyladenosine biosynthesis protein TsaE	640.76	693.1	770.15	668.62	791.66	877	673.28	741.24	775.67	740.51	570.16	838.71	859.8	898.73	551.68	773.12	773.77	822.25	772.3	726.05	738.75	808.39	770.52	591.16	770.49	683.59	785.34	785.1	677.88	729.1	798.16	720.36	786.93	732.69	733.94	772.45	874.92	771.1	801.77	493.24	573.36	831.39	782.65	688.12	742.12	600.27	777.53	813.07
COG0803	ABC-type Zn uptake system ZnuABC, Zn-binding component ZnuA	661.32	683.44	1360.5	1130.67	1329.91	1546.16	1116.77	1362.25	1032.67	1301.55	957.65	977.07	769.52	1443.17	532.81	792.8	793.35	833.68	741.77	729.71	898.32	745.03	985.11	591.22	1029.16	671.9	761.23	820.74	712.61	868.62	765.85	848.68	746.62	793.6	746.28	993.45	964.83	734.79	778.71	479.37	546.85	892.18	727.43	665.24	731.61	591.82	750.03	750.81
COG0804	Urease alpha subunit	15.35	16.45	649.12	375.7	595.14	694.94	441.28	603.91	358.56	325.09	44.11	6.08	57.04	639.4	16.22	16.98	30.01	70.38	60.95	60.77	68.87	49.47	157.37	23.5	140.26	28.65	57.53	51.44	117.4	61.96	91.54	65.96	68.69	38.69	22.41	318.51	35.93	14.13	26.59	9.69	38.16	48.93	60.35	60.81	29.45	17.8	19.53	66.25
COG0805	Sec-independent protein secretion pathway component TatC	445.87	77.84	731.32	498.44	725.43	749.13	546.32	690.69	638.25	658.65	117.85	203.78	309.47	879.65	435.18	174.49	329.57	155.54	124.65	206.73	216.68	172.98	156.15	412.74	152.14	95.33	197.31	244.55	224	195.9	244.59	322.76	185.88	328.64	269.14	760.38	240.65	434.65	393.85	182.14	250.4	396.28	508.13	358.06	366.69	136.5	465.44	349.39
COG0806	Ribosomal 30S subunit maturation factor RimM, required for 16S rRNA processing	639.63	691.6	771.75	670.82	793.54	876.7	674.94	740.57	785.12	741.79	572.56	838.67	856.64	895.52	535.97	772.49	773.12	819.02	768.96	723.57	732.64	803.94	766.68	588.68	767.34	681.37	782.54	782.75	675.6	727.2	795.82	702.58	752.24	707.07	727.7	924.13	878.42	771.83	801.46	493.86	573.83	816.88	780.21	654.7	734.29	599.25	775.48	804.72
COG0807	GTP cyclohydrolase II	327.45	16.41	74.93	89.21	99.41	48.8	147.1	115.46	170.2	267.08	73.5	60.65	53.84	132.8	367.26	20.78	17.95	66.43	62.2	177.51	177.82	45.11	96.48	336.65	93.12	19.69	39.59	114.21	108.55	142.45	91.74	153.88	16.29	40.41	29.63	519.25	51.03	88.12	43.31	13.36	51.84	56.31	9.56	121.95	116.87	43.39	38.79	13.56
COG0809	S-adenosylmethionine:tRNA-ribosyltransferase-isomerase (queuine synthetase)	736.06	777.66	164.48	300.2	291.26	224.44	326.69	197.79	487.92	470.01	544.7	700.34	1095.09	332.08	587.36	861.34	1020.72	870.57	793.76	847.19	699.54	965.85	509.95	650.7	495.89	794.04	914.5	876.53	749.28	720.42	870.36	722.33	877.37	860.84	929.11	1057.44	964.28	1102.62	1104.86	726.07	831.63	1015.39	1159.76	806.3	931.6	681.84	1167.81	1089.13
COG0810	Periplasmic protein TonB, links inner and outer membranes	669.26	166.5	256.85	285.11	412.81	190.71	470.83	330.78	472.29	319.05	109.53	212.62	778.88	404.38	510.47	238.25	766.56	310.17	229.6	235.46	246.39	481.82	240.82	555.51	266.18	264.01	480.62	467.65	423.09	248.05	410.07	699.96	387.2	820.01	732.26	1338	712.5	1259.42	1196.51	570.08	757.16	1001.96	1366.46	654.88	899.9	366.27	1479.71	1030.31
COG0811	Biopolymer transport protein ExbB/TolQ	997.72	361.09	337.79	383.21	535.18	260.37	607.84	432.48	675.13	731.08	208.18	424.39	931.76	645.98	960.07	580.97	1202.85	488.73	316.85	427.07	451.92	608.8	352.59	906.81	350.6	404.42	615.29	731.82	558.74	400.21	602.75	800.51	515.65	886.36	810.65	2056.83	756.02	1289.76	1156.8	753.1	923.66	1115.99	1443.43	1022.44	978.25	396.47	1338.94	963.56
COG0812	UDP-N-acetylenolpyruvoylglucosamine reductase	654.92	700.25	772.52	671.55	795.66	883.48	681.74	746.69	792.75	746.65	573.81	844.74	870.74	905.95	552.89	776.08	775.31	824.73	780.71	732.52	753.61	817.18	776.78	595.73	776.03	688.42	791.99	786.56	684.35	735.42	804.5	736.42	813.3	718.24	732.12	928.37	885.04	790.23	817.6	496.33	576.76	850.35	828.98	658.36	753.29	611.31	781.09	824.5
COG0813	Purine-nucleoside phosphorylase	438.76	145.31	44.51	172.01	79.3	100.3	116.54	82.52	136.58	149.67	478.14	503.96	272.01	41.08	439.43	341.47	331.46	330.48	379.95	528.94	563.65	309.72	314.9	447.53	310.53	254.62	394.41	364.26	347.48	434.52	483.21	329.79	454.17	192.55	338.74	114.59	448.6	201.59	287.74	155.66	164.72	192.28	189.04	326.57	310.1	377.72	222.41	343.28
COG0814	Amino acid permease	2505.27	141.92	91.59	268.6	156.39	141.93	315.18	234.8	162.72	238.83	287.97	546.9	73.97	70.37	2892.61	170.27	132.43	502.45	443.04	1233.57	1386.13	133.27	721.59	2671.31	681.55	141.73	221.02	883.2	744.81	974.48	650.63	1156.15	91.34	258.2	47.73	45.02	201.16	20.03	66.39	41.06	69.2	85.47	11.93	923.76	840.18	123.31	239.37	67.62
COG0815	Apolipoprotein N-acyltransferase	333.96	19.5	710.36	448.38	676.91	717.59	514.69	668.34	555.48	554.56	100.48	185.77	65.52	819.35	387.15	93.43	130.95	79.49	70.02	180.41	182.8	30.59	103.49	342.58	95.19	32.05	65.49	141.22	129.38	146.93	134.17	168.76	61.18	131.4	65.11	614.5	89.75	106.69	80.41	30.57	81.31	117.73	69.11	196.04	121.06	29.2	45.98	51.64
COG0816	RNase H-fold protein, predicted Holliday junction resolvase in Firmicutes and mycoplasms, involved in anti-termination at Rho-dependent terminators	650.63	697.13	777.22	678.95	800.25	886.6	687.93	747.22	806.84	916.21	577.04	840.11	866.81	906.42	554.11	773.84	774.7	828.66	773.73	726.47	742.2	811.59	772.36	595.84	772.18	684.88	788.22	791.16	681	730.18	826.67	723.75	792.54	744.38	750.98	926.19	889.53	775.33	806.91	526.13	585.8	838.77	852.65	728.29	747.54	602.55	784.62	821.73
COG0817	Holliday junction resolvasome RuvABC endonuclease subunit	524.41	522.9	737.8	491.75	746.03	793.38	577.18	700.03	667.46	617.27	138.67	487.01	508.45	877.25	479.35	422.72	510.25	292.07	363.27	457.57	377.28	387.74	524.65	494.46	505.16	412.7	463.44	374.92	404.19	492.16	468.16	566.14	473.6	572.19	599.52	858.23	583.27	653.17	633.08	417.7	491.62	710.4	693.17	509.26	577.89	485.9	634.82	579.79
COG0818	Diacylglycerol kinase	529.16	349.79	104.31	241.1	149.36	113.72	209.88	139.54	217.62	384.97	489.74	432.86	396	123.01	442.04	158.46	178.74	205.85	237.25	328.52	470.55	296.34	270.23	460.24	299.88	258.84	336.85	275.52	295.32	309.48	457.02	418.54	421.44	452.75	312.33	626.29	489.65	407.46	463.66	174.18	258.22	398	472.69	341.37	433.8	194.4	502.28	491.45
COG0819	Thiaminase	26.37	26.46	642.16	370.95	543.24	686.88	383.72	556.39	346.92	336.7	43.74	175.55	52.96	612.77	14.03	43.83	37.41	93.78	58.52	72.35	103.35	43.47	409.52	26.69	434.52	38.41	63.88	75.17	168.75	187.53	96.13	237.62	99.79	142.79	57.13	96.61	71.77	71.67	31.42	17.64	39.28	165.52	15.48	81.62	54.79	29.73	30.35	61.39
COG0820	Adenine C2-methylase RlmN of 23S rRNA A2503 and tRNA A37	673.6	951.45	772.64	602.68	803.3	879.45	685.45	742.38	797.51	729.95	579.9	1093.36	891.47	922.97	555.69	785.5	783.49	845.74	796.45	740.85	786.02	825.98	789.94	609.46	781.97	775.86	806.43	812.56	694.35	745.52	888.25	739.14	819.34	754.64	761.29	1061.12	1007.43	825.08	865.13	509.5	591.47	872.41	849.76	734.78	756.78	627.32	799.84	833.4
COG0821	4-hydroxy-3-methylbut-2-en-1-yl diphosphate synthase IspG/GcpE	519.56	649.07	751.79	506.9	751.53	849.51	647.91	728.9	710.77	654.08	191.03	826.35	632.13	849.97	513.07	738.01	691.95	799.49	725.4	685.95	608.25	649.46	732.4	530.48	702.09	618.08	664.86	728.07	597.19	656.9	717.03	579.95	685.72	532.2	567.13	761.86	751.9	469.43	520.41	382.22	421.67	597.3	444.63	584.4	545.38	505.5	413.88	564.53
COG0822	NifU homolog involved in Fe-S cluster formation	772.55	1267.97	809.46	658.93	867.66	989.95	814.74	823.91	897.65	772.21	637.69	1283.08	1433.5	943.41	673.6	1350.27	1062.04	1758.69	1531.19	1239.59	1077.37	1421.19	1093.93	746.93	1068.08	1203	1268.46	1462.71	1172.94	1115.61	1271.44	973.06	1316.97	920.04	1084.88	1077.86	1357.53	1070.47	1099.26	698.61	766.45	1018.22	1020.58	1040.19	1073.49	1030.77	1057.91	1174.23
COG0823	Periplasmic component of the Tol biopolymer transport system	331.59	19.04	91.92	106.15	130.79	59.02	171.06	126.52	195.03	96.96	75	183.86	58.24	158.82	371.12	26.45	19.69	100.95	73.97	195.72	186.14	29.74	158.45	342.9	160.38	21.2	43.18	146.3	189.14	162.32	132.02	199.25	25.99	54.78	35.53	570.44	83.44	96.34	44.15	19.19	57.91	56.32	56.44	180.28	116.68	27.71	40.44	19.21
COG0824	Acyl-CoA thioesterase FadM	1085.91	1033.4	3427.13	2079.98	3206.38	3600.76	2388.53	3188.34	2277.22	2248.8	336.51	888.01	1175.97	3572.82	949.1	852.1	988.55	857.29	817.88	808.77	647	928.2	545.9	976.61	529.87	845.25	895.14	920.13	852.51	683.24	830.14	917.16	746.75	933.45	975.11	2848.04	1109.76	1416.75	1273.67	788.11	1045.23	1213.55	1227.69	918.76	1084.38	694.04	1376.91	1113.35
COG0825	Acetyl-CoA carboxylase alpha subunit	498.38	518.14	141.37	276.18	207.94	149.62	279.73	183.89	387.06	400.15	510.88	476.05	538.45	257.94	472.02	543.29	416.97	701.39	641.96	648.49	602.34	555.07	333.5	490.17	363.81	489.46	543.76	639.74	524.68	529.58	608.88	418.3	598.56	387.6	462.87	751.54	549.43	395.96	407.27	206.86	287.04	322.72	316.39	465.52	415.38	443.63	316.54	438.65
COG0826	Collagenase-like protease, PrtC family	1923.56	1385.03	246.88	514	415.27	424.43	615.24	388.04	574.54	612.56	1125.76	1625.75	1720.48	246.86	1852.41	1563.25	1558.69	1823.12	1666.3	1798.13	1879.29	1654.8	1462.03	1864.93	1449.13	1417.49	1645.21	1827.04	1557.94	1604.52	1880.02	1648.89	1817.8	1469.88	1445.36	1361.11	1764.61	1511.28	1612.12	1010.66	1125.6	1519.66	1539.88	1620.47	1658.04	1206.72	1601.83	1722.61
COG0827	Adenine-specific DNA methylase	29.48	1.98	21.45	156.07	19.08	13.21	19.65	14.34	59.32	104.03	373.71	6.52	1.44	12.39	6.67	9.55	42.66	10.79	8.93	27.05	116.24	20.4	7.71	8.71	26.84	5.91	27.18	34.7	13.57	47.87	23.73	7.82	6.7	28.96	23.73	27.78	8.15	2.07	5.59	0.97	1.27	2.11	0.49	3.88	2.62	8.51	1.96	2.27
COG0828	Ribosomal protein S21	465.95	353.21	118.8	185.8	167.45	154.56	250.26	155.72	247.58	306.09	129.08	526.33	600.79	139.51	491.31	447.96	427.96	694.28	538.42	459.96	473.54	617.54	397.03	502.73	385.67	449.34	504.96	609.14	448.79	367.15	550.33	374.89	571.23	462.03	386.43	737.78	508.63	349.64	405.9	332.2	374.08	412.13	500.51	525.38	420.87	200.32	403.81	515.99
COG0829	Urease accessory protein UreH	15.16	15.9	45.36	57.63	78.61	48.43	136.05	87.37	94.81	236.36	32.65	5.99	56.3	61.47	16.22	16.98	29.98	70.38	60.95	60.77	68.83	49.47	157.37	23.49	140.26	28.62	57.5	51.44	117.4	61.96	91.53	65.96	68.69	38.65	22.45	318.13	35.93	14.15	26.58	9.61	38.16	48.91	60.35	60.81	29.45	17.8	19.55	66.25
COG0830	Urease accessory protein UreF	15.47	16.5	649.72	380.11	595.92	698.1	446.98	604.99	361.76	495.19	45.02	6.02	57.05	637.95	16.22	16.98	29.98	70.38	60.95	60.77	68.83	49.47	157.37	23.5	140.26	28.65	57.52	51.44	117.4	61.96	91.53	65.96	68.69	38.69	22.47	318.51	35.93	14.16	26.59	9.65	38.17	48.93	60.35	60.81	29.45	17.8	19.55	66.25
COG0831	Urease gamma subunit	15.34	15.91	650.27	379.51	596.31	697.76	445.96	605.68	363.57	495.22	45.68	5.97	55.98	638.78	16.11	16.11	29.05	69.24	56.45	58.19	67.68	48.16	155.79	23.11	138.54	27.53	56.18	50.46	113.53	59.62	90.39	65.44	66.57	37.91	21.14	318.48	35.44	13.94	25.98	9.31	38.07	48.67	59.78	59.33	26.82	14.58	17.96	59.68
COG0832	Urease beta subunit	15.45	16.49	649	379.06	593.83	696.93	443.75	603.57	359.56	493.04	43.29	6.21	56.66	631.09	16.24	16.98	30.02	70.38	60.96	60.77	68.86	49.45	157.37	23.5	140.27	28.68	57.69	51.44	117.4	61.96	91.55	65.96	68.69	38.69	22.31	318.01	35.87	14.1	26.58	9.63	38.05	48.94	60.34	60.81	29.45	17.8	19.55	66.25
COG0833	Amino acid permease	335.63	75.72	732.27	534.78	603.3	731.69	486.95	639.9	407.67	425.9	100.23	166.58	48.42	613.94	382.42	131.83	98.23	175.77	129.84	410.81	319.03	83.5	535.46	367.79	590.56	69.98	109.29	203.53	285.37	467.87	193.59	433.82	105.15	120.79	57.66	172.42	86.86	38.14	98.92	52.1	58.93	211.56	12.8	210.48	181.46	86.17	73.31	76.8
COG0834	ABC-type amino acid transport/signal transduction system, periplasmic component/domain	3103.81	1121.24	4820.57	3813.21	4609.21	5329.24	3866.5	4826.5	3422.59	3644.25	2873.04	3476.64	1625.69	4829.45	3308.34	1600.43	1454.75	1846.92	1895.26	2916.52	3032.3	1493.49	3133.02	3146.51	3101.52	1222.16	1738.83	2085	2117.11	3064.69	2507.22	2752.15	1699.39	1583.3	1568.01	5009.9	2540.95	1530.03	1258.84	723.78	1128.42	1996.78	1411.17	2230.03	1960.1	1514.24	1125.71	1338.84
COG0835	Chemotaxis signal transduction protein	472.06	374.76	351.88	505.79	627.01	320.06	1032.3	784.4	730	910.69	207.65	607.91	589.37	499.6	481.07	763.3	413.68	1024.83	777.84	670.27	513.41	657.23	264.7	487.77	216.76	602.71	677.61	832.13	576.18	524.54	604.95	365.67	747.79	392.75	487.55	1855.71	768.12	408.15	463.38	204.75	345.38	457.99	219.19	435.54	446.92	209.46	311.08	510.95
COG0836	Mannose-1-phosphate guanylyltransferase	871.11	284.78	115.65	204.96	265.32	150.2	311.62	218.94	345.82	399.65	145.03	335.91	657.78	266.69	846.48	429.95	632.6	346.42	403.02	567.62	509.12	530.12	299.02	839.14	232.46	413.47	533.46	486.05	388.25	460.89	474.13	556.37	388.06	525.58	576.07	794.51	509.33	811.94	690.38	533.55	614.44	654.98	676.08	553.07	769.21	477.59	880.6	694.42
COG0837	Glucokinase	326.54	12.25	49.1	82.95	90.1	40.19	129.85	92.78	154.17	247.25	58.97	56.98	46.93	105.58	367.45	16.96	16.17	65.93	62.74	176.09	173.58	23.08	94.83	336.04	89.78	16.01	32.81	114.36	114.81	141.25	86.33	152.75	14.75	36.56	17.77	308.73	38.69	58.49	14.21	9.35	34.5	30.66	4.71	120.1	108.4	16.71	28.38	11.04
COG0838	NADH:ubiquinone oxidoreductase subunit 3 (chain A)	426.56	115.32	714.79	457.49	712.59	731.18	513.55	657.35	624.19	578.67	97.21	68.2	290.97	917.63	416.99	135.15	294.48	133.69	115.9	195.84	193.75	210.33	127.67	405.15	141.17	144.9	190.15	215.24	199.96	170.07	158.88	297.26	144.97	271.27	228.82	733.83	192.42	394.29	353.11	244.54	298.47	346.51	386.01	271.55	326.1	115.5	417.98	300.1
COG0839	NADH:ubiquinone oxidoreductase subunit 6 (chain J)	426.43	115.31	712.65	454.83	705.01	730.11	508.35	651.62	611.22	576.43	95.4	68.2	290.94	899.19	416.99	135.14	294.47	133.7	115.9	195.83	193.75	210.33	127.67	405.15	141.17	144.91	190.16	215.24	199.96	170.07	158.88	297.2	144.71	271.24	228.74	733.09	192.38	394.26	353.08	244.5	298.42	346.38	386.01	271.55	326.02	115.5	417.96	300.14
COG0840	Methyl-accepting chemotaxis protein	2176.23	1548.21	657.6	927.51	1078.02	753.17	1747	1253.35	1621.9	2004.66	548.85	1779.66	2593.17	875.41	2192.2	3173.99	1619.21	4638.75	3382.36	2775.28	1947.51	2884.49	1019.44	2231.78	808.81	2364.52	2435.42	3710.94	2360.37	2140.36	2239.07	1422	2450.26	1085.5	1344.72	4479.43	2135.31	1591.77	1448.44	695.62	869.09	1228.98	781.92	1870.99	1777.74	834.48	1202.59	1658.21
COG0841	Multidrug efflux pump subunit AcrB	3298.63	882.03	732.45	956.23	1221.81	660.08	1536.41	1070.9	1550.22	1949.15	572.84	1420.02	2748.01	1247.89	3017.69	1189.25	2464.49	1683.01	1277.63	1514.39	1718.28	1781.64	1433.26	3025.84	1410.62	1026.23	1693.51	2161.8	2015.65	1342.8	1828.28	2547.64	1515.56	2581.9	2136.16	4993.25	2185.74	3355.51	3133.28	1405.86	2080.93	2955.11	3788.47	2628.28	3001.95	1140.25	3912.5	2951.46
COG0842	ABC-type multidrug transport system, permease component	1389.71	472.5	3853.94	2339.49	3513.11	4167.88	2313.28	3395.7	2514.8	2369.64	599.41	993.96	1227.7	4102.18	1339.06	629.6	1253.65	658.06	534.28	748.47	819.67	883.57	935.3	1327.42	901.69	599.05	863.71	918.24	862.62	809.02	940.99	1181.49	706.79	1181.38	990.66	1416.21	865.03	1496.17	1332.69	872.33	1043.03	1419.58	1614.93	1182.99	1317.71	572.98	1680.5	1277.36
COG0843	Heme/copper-type cytochrome/quinol oxidase, subunit 1	320.88	14.77	1352.57	829.86	1276.92	1397.64	960.38	1291.39	1008.76	1005.11	117.27	59.53	33.94	1524.62	362.05	16.86	15.94	66.9	62.36	176.23	173.8	18.73	94.34	335.92	89.66	15.63	36.41	114.95	113.27	140.64	84.41	151.69	15.49	40.48	33.26	889.69	65.45	14.05	27.08	13.18	118.76	93.42	8.76	119.72	109.53	16.66	27.81	9.5
COG0845	Multidrug efflux pump subunit AcrA (membrane-fusion protein)	3497.25	915.4	776.25	1089.23	1382.8	749.21	1624.04	1126.03	1775.57	1153.97	1022.15	1899.99	3162.08	1502.32	3133.14	1390.92	2874	1451.31	1256.7	1420.01	1976.65	2070.28	1612.28	3163.72	1651.05	1232.09	2021.67	2081.2	2138.4	1332.86	2062.16	2847.31	1790.33	3156.7	2582.59	5643.46	2821.74	4020.84	3821.18	2000.16	2759.21	3661.74	4513.21	2780.49	3417.62	1352.14	4582.01	3568.19
COG0846	NAD-dependent protein deacetylase, SIR2 family	756.94	1044.36	793.89	649.56	865.8	966.71	829.1	835.57	788.11	597.86	325.58	1112.36	1199.8	888.22	626.41	1068.07	1071.17	1068.77	1152.26	1107.27	1015.46	1156.84	1113.81	693.27	1097.04	982.59	1133.91	989.51	941.68	1023.27	1113.18	902.8	1051.49	916.31	991.19	812.08	1213.69	939.52	1013.36	589.45	707.68	1004.21	912.81	804.32	964.38	975.44	985.01	1096.88
COG0847	DNA polymerase III, epsilon subunit or related 3'-5' exonuclease	1379.94	109.84	802.87	623.13	773.25	805.55	672.1	790.89	601.69	532.09	221.06	429.64	359.11	813.67	1507.46	205.24	361.18	316.33	290.89	584.93	733.92	235.8	396.53	1407.13	344.24	139.49	283.18	550.48	462.06	493.1	472.97	721.73	198.07	446.65	286.65	1039.43	342.54	465.44	436.63	184.86	288.81	423.53	504.21	682.83	690.41	209.73	553.53	369.79
COG0848	Biopolymer transport protein ExbD	1030.81	372.72	387.4	419.87	602.4	283.14	660.85	457	861.75	940.75	236.01	551.67	1017.29	798.72	968.22	550.72	1357.7	585.76	337.96	432.86	466.23	657.07	397.85	947.2	367.28	418.78	680.06	849.42	592.13	408.53	655.73	821.55	549	937.48	933.29	2111.51	808.44	1440.75	1237.43	782.54	966.22	1190.79	1716.9	1140.27	1067.85	432.75	1534.49	1080.05
COG0849	Cell division ATPase FtsA	527.93	271.55	137.78	301.86	206.73	133.69	244.1	160.47	388.88	279.5	494.13	390.96	536.41	265.63	468.38	466.54	493.67	583.48	436.41	371.37	412.6	502.11	240.26	473.19	234.32	384.18	453.93	579.1	442.33	339.76	402.09	419.11	428.02	432.9	388.28	818.52	448.84	535.81	514.67	319.39	381.7	488.2	516.93	447.03	503.01	211.18	564.48	485.28
COG0850	Septum formation inhibitor MinC	392.49	186.07	99.6	123.74	120.92	109.89	214.31	138.85	193.34	322.13	100.65	356.72	327.53	85.84	415.42	368.85	218.68	581.95	441.68	394.1	416.96	389.51	246.34	421.91	273.42	299.39	357.01	488.52	360.45	304.61	405.92	296.59	379.45	208.97	162.06	393.96	378.16	132.71	226.59	114.26	148.01	170.16	80.63	303.23	280.29	116.99	176.81	275.42
COG0851	Septum formation topological specificity factor MinE	396.44	190.77	95.54	107.32	127.83	115.54	210.42	136.34	183.31	267.06	98.11	367.38	341.53	82.95	420.84	379.47	235.79	592.46	472.67	412.46	409.11	402.71	303.25	426.12	286.22	307.47	367	497.06	383.18	322.4	405.43	303.83	389.14	152.05	156.18	392.92	381.61	132.76	220.88	113.82	148.35	183.17	85.53	304.55	295.37	124.04	176.88	291.52
COG0852	NADH:ubiquinone oxidoreductase 27 kD subunit (chain C)	16.98	4.58	651.34	379.6	621	678.66	403.66	580.83	545.97	489.69	54.77	3.05	43.88	846.77	11.3	1.59	3.32	4.63	10.83	8.16	4.77	10.84	3.33	3.98	5.4	4.81	12.1	4.54	14.42	7.54	8.05	12.01	37.33	35.9	31.78	450.8	30.16	72.18	35.05	11.2	38.56	42.29	11.7	35.76	14.09	18.52	11.27	15.78
COG0853	Aspartate 1-decarboxylase	520.91	570.67	708.88	440.13	675.11	772.16	488.68	614.57	581.15	613.58	105.66	96.46	620.54	775.8	479.54	572.81	554.84	671.76	585.5	541.17	390.92	580.12	356.36	512.24	338.56	512.11	515.65	625.13	509.61	423.17	485.69	435.79	440.55	465.27	484.72	504.63	333.46	562.46	550.27	391.92	445.89	487.39	582.04	521.36	556.47	462.19	621.75	555.4
COG0854	Pyridoxine 5'-phosphate synthase PdxJ	429.75	33.38	96.4	113.7	156.11	70.18	173.67	118.11	239.4	288.86	85.72	188.55	291.22	215.6	413.3	118.16	290.65	128.74	110.95	192.23	195.36	158.27	145.97	398.64	140.82	72.52	173.7	213.07	198.29	169.21	171.32	294.5	141	285.61	232.7	746.32	207.85	392.47	353.93	147.58	225.95	353.14	339.3	267.9	344.98	122.49	444.42	314.28
COG0855	Polyphosphate kinase	571.75	588.92	761.7	534.42	761.73	858.93	648.36	724.58	640.57	641.12	173.42	738.46	808.3	816.56	538.52	629.37	705.66	804.81	721.87	679.26	552.08	705.46	812.61	555.19	754.34	538.58	651.58	744.84	613.16	667.68	636.78	663.92	563.58	600.63	644.09	812.99	732.17	736.88	703.19	350.4	417.58	727.48	717.49	668.26	694.27	576.48	744.25	662.36
COG0856	Orotate phosphoribosyltransferase homolog	0.04	0.01	1.54	2.44	3.06	0.78	4.29	5.24	0.76	0.82	1.72	0	0	7.1	10.21	0.01	0.02	0.01	0	0.07	0.01	0	0.07	0.27	0	0.01	0.04	0.01	0.37	0.01	0.02	4.61	18.73	0.36	0.16	0	0	0	0.01	0	0.07	0.21	0	0	0.03	0	0.03	0.35
COG0857	BioD-like N-terminal domain of phosphotransacetylase	1.02	0.66	2.19	6.42	4.41	4.02	8.04	2.38	8.46	173.17	2.03	0.33	3.65	11.68	5.99	0.98	1.02	0.39	1.5	0.81	0.74	2.08	1.19	1.18	0.76	0.76	1.26	1.03	2.34	1.27	2.98	2.51	2.33	5.03	2.55	1.12	3.03	1.45	5.11	0.98	1.04	1.91	0.55	0.98	2.52	0.54	1.12	1.56
COG0858	Ribosome-binding factor A	640.02	692.52	772.53	670.41	795.9	878.18	676.7	743.32	791.02	741.31	572.54	838.92	856.51	908.17	545.64	772.12	772.8	821.9	770.8	725.31	738	806.33	769.33	589.99	769.75	682.86	784.31	784.08	675.6	727.83	795.23	717.89	784.5	728.59	733.6	923.45	876.72	770.94	797.69	493.32	573.92	831.3	782.8	687.02	739.47	599.7	776.42	811.1
COG0859	ADP-heptose:LPS heptosyltransferase	1400.16	253.71	168.23	309.58	361.22	196.11	399.41	273.33	511.75	447.81	230.72	648.17	381.33	471.61	1556.23	370.64	419.22	413.12	329.68	607.43	757.11	266.01	520.05	1435.66	490.09	243.92	303.75	658.56	658.78	522.13	612.72	879.8	248.38	488.82	366.48	1095.4	703.36	568.28	498.81	395.38	583.98	536.9	766.52	868.4	757.72	207.55	607.94	390.57
COG0860	N-acetylmuramoyl-L-alanine amidase	1749.43	1524.45	1463.29	1099.34	1539.68	1827.54	1346.92	1442.68	1333.08	1681.1	579.3	1988.97	2317.92	1560.95	1593.67	2081.96	2202.88	2773.8	2328.15	2095.99	2307.1	2352.42	1595.02	1747.38	1649.54	1897.38	2423	2495.92	1925.95	1642.59	2784.03	1675.71	2836.04	1586.09	1785.88	1281.54	2250.54	1704.13	2178.81	1032.67	1163.27	1605.74	1668.86	2032.71	1854.45	1400.33	1972.85	2537.27
COG0861	Membrane protein TerC, possibly involved in tellurium resistance	1297.13	171.69	1445.3	1005.75	1341.7	1484.88	1087.77	1379	1084.94	1115.27	262.22	585.36	138.62	1525.34	1480.54	214.65	136.34	352.65	289.5	757.61	803.12	139.62	736.68	1371.64	737.75	162.8	188.06	539.71	536.36	729.53	508.82	797	154.28	236.32	113.51	1358.29	244.32	176.28	118.5	211.73	240.75	289.46	135.38	635.44	495.9	119.01	153.32	94.57
COG0863	DNA modification methylase	614.3	770.89	74.97	118.42	171.26	153.56	199.02	91.09	262.16	317.83	179.17	860.76	755.34	198.33	498.15	458	446.4	399.17	537.03	738.73	560.17	643.46	470.84	564.23	468.67	595.86	640.54	428.24	517.18	606.08	674.09	528.3	584.15	656.32	659.16	434.01	946.52	713.57	675.34	461.4	525.57	662.7	666.24	451.77	665.17	531.13	788.74	738.08
COG0864	Metal-responsive transcriptional regulator, contains CopG/Arc/MetJ DNA-binding domain	324.53	16.19	32.84	36.85	23.48	17.54	32.15	25.76	48.18	35.91	53.06	182.61	42.63	28.79	386.62	19.8	19.89	72.3	65.27	177.31	188.21	29.02	121.74	343.19	97.25	22.64	41.31	120.55	113.92	142.36	132.76	171.54	62.86	68.45	36.72	37.61	53.61	44.99	35.17	16.74	24.11	56.05	58.76	163	141.9	32.24	61.98	46.99
COG1001	Adenine deaminase	417.87	64.49	27.23	80.89	50.14	67.7	82.33	34.66	107.96	121.69	187.64	458.02	219.55	48.22	440.15	121.7	150.11	220.81	231.4	202.37	512.82	222.53	330.89	417.49	337.96	151.15	252.38	252.81	230.77	167.96	380.03	301.66	355.58	298.12	178.59	114.98	419.68	79.52	192.99	71.6	107.04	161.7	240.09	296.08	257.04	109.91	162.35	283
COG1002	Type II restriction/modification system, DNA methylase subunit YeeA	6.71	3.85	5.11	6.18	6.48	6.76	7.15	6.4	9.19	5.42	3.51	1.48	10.52	5.73	8.61	9.53	124.76	47.91	3.51	5.92	2.5	9.62	3.89	6.03	8.96	5.86	32.91	60.78	5.85	5.38	11.48	7.29	8.91	21.86	39.45	44.46	13.19	21.85	35.03	32.42	13.88	14.45	16.9	45.67	8.65	35.14	24.88	13.04
COG1003	Glycine cleavage system protein P (pyridoxal-binding), C-terminal domain	445.72	70.29	697.04	474.2	713.99	747.82	534.85	672.42	637.52	651.21	125.84	294.99	331.65	869.08	429.25	163.88	317.67	172.61	151.67	228.05	289.27	235.88	173.34	423.88	186.23	143.45	244.36	239.59	223.19	193.44	229.72	323.21	248.23	367.65	267.05	557.56	346.28	412.44	428.04	181.54	238.9	370.29	407.67	300.62	361.12	135.79	468.81	392.03
COG1004	UDP-glucose 6-dehydrogenase	655.15	248.92	789.18	550.85	818.58	841.96	686.87	772.09	699.8	741.29	174.89	634.97	926.86	910.26	535.56	484.7	638.42	379.9	490.4	555.87	480.09	664.1	371.07	579.71	381.64	407.69	656.68	453.74	560.52	478.84	646.92	607	683.88	674.74	724.3	1063.05	805.61	990.87	961	539.6	649	844.66	1112.81	577.48	852.87	630.84	1103.24	960.46
COG1005	NADH:ubiquinone oxidoreductase subunit 1 (chain H)	426.47	115.32	714.02	457.09	707.27	730.96	512.22	656.56	613.9	577.38	97.14	68.2	291.16	903.81	416.99	135.15	294.48	133.7	115.9	195.84	193.75	210.33	127.67	405.15	141.17	144.9	190.16	215.24	199.96	170.07	158.88	297.24	144.94	271.24	228.76	733.08	192.38	394.26	353.08	244.49	298.42	346.44	386.01	271.55	326.1	115.53	417.99	300.11
COG1006	Multisubunit Na+/H+ antiporter, MnhC subunit	17.09	2.96	664.95	394.12	588.44	685.09	451.74	617.33	411.29	577.78	64.41	114.45	35.71	647.65	13.99	4.36	7.61	25.66	15.23	12.66	56.77	20.08	11.27	9.53	13.89	12.97	32.73	17.53	7.98	6.93	63.81	13.51	67.25	17.16	36.32	649.47	107.96	67.04	27.62	12.29	34.07	32.75	13.5	20.75	4.43	3.23	5.7	33.4
COG1007	NADH:ubiquinone oxidoreductase subunit 2 (chain N)	426.44	115.31	713.63	456.71	707.33	730.73	511.78	655.79	609.16	576.89	97.08	68.2	290.88	903.46	416.99	135.15	294.48	133.7	115.9	195.84	193.75	210.33	127.67	405.15	141.17	144.9	190.15	215.24	199.96	170.07	158.88	297.23	144.94	271.27	228.77	733.86	192.37	394.29	353.11	244.52	298.42	346.48	386.01	271.55	326.1	115.5	417.96	300.11
COG1008	NADH:ubiquinone oxidoreductase subunit 4 (chain M)	426.78	115.44	717.88	468.03	715.99	738.4	528.96	660.81	629.23	921.07	100.69	68.73	291.59	929.16	416.99	135.15	294.48	133.7	115.9	195.87	193.75	210.33	127.67	405.16	141.17	144.91	190.16	215.24	199.96	170.07	158.9	297.24	144.94	271.24	229.11	733.27	192.46	394.34	353.08	244.5	298.4	346.45	386.01	271.55	326.1	115.53	418.04	300.12
COG1009	NADH:ubiquinone oxidoreductase subunit 5 (chain L)/Multisubunit Na+/H+ antiporter, MnhA subunit	746.49	131.26	1382.01	871.43	1300.74	1421.77	961.14	1276.28	1032.99	1174.77	184.42	179.81	333.93	1563.18	793.26	158.01	316.37	176.41	181.8	221.43	369.96	239.92	170.19	741.81	166.6	169.98	232.51	311.27	261.43	192.31	261.22	426.41	191.4	351.39	270.94	1264.09	287.33	415.59	395.8	263.96	342.5	410.46	462.23	402.53	456.23	130.48	467.52	339.55
COG1010	Precorrin-3B methylase	139.27	291.12	670.28	411.03	646.54	781.93	527.46	655.36	456.04	525.57	75.99	277.21	548.01	657.94	115.77	568.86	398.8	659.07	582.75	594.93	326.48	526.54	371.81	158.94	365.49	408.57	502.75	510.33	485.58	462.38	517.56	273.29	547.97	309.94	443.97	431.12	462.36	403.56	392.48	235.94	265.52	330.76	458.67	364.2	339.4	446.69	385.24	467.63
COG1011	FMN phosphatase YigB, HAD superfamily	1990.05	1553.39	1657.78	1519.7	1767.43	1855.16	1707.19	1762.57	1794.31	1529.18	1529.65	1982.2	2032.34	1875.91	1836.3	1614.28	1840.52	2119.61	1858.73	1876.95	1870.19	1904.11	2087.78	1908.14	2098.24	1565.29	1739.39	2048.73	1688.13	1909.4	1708.09	1971.91	1623.12	1703.19	1636.39	2059.53	1999.6	1822.8	1885.32	1245.67	1423.68	2015.8	1664.07	1585.87	1983.45	1344.46	2140.5	1870.22
COG1012	Acyl-CoA reductase or other NAD-dependent aldehyde dehydrogenase	3548.05	417.35	6928.47	4502.08	6498.95	7189.9	4965.93	6544.42	5119.69	4758.15	1426.76	1993.17	955.31	7547.69	3816.2	789.07	715.76	1128.21	1208.3	2319.42	2493.93	806.47	1735.15	3578.25	1664.28	654.09	1062.67	1599.11	1581.82	2016.68	1607.32	2098.7	921.82	1062.59	900.57	5793.38	1702.57	1091.53	843.47	414.42	839.32	1063.22	701.18	1677.2	1645.49	721.78	946.25	845
COG1013	Pyruvate:ferredoxin oxidoreductase or related 2-oxoacid:ferredoxin oxidoreductase, beta subunit	240.85	506.62	679.35	427.21	688.4	750.94	455.72	606.23	611.81	384.1	75.14	282.48	619.88	855.11	171.72	500.17	743.94	290.19	329.83	276.92	213.9	472.51	197.27	201.35	202.21	442.88	525.8	346.71	336.53	229.59	452.55	313.55	623.57	613.26	722.75	398.67	539.07	733.32	775.83	468.76	564.95	764.8	907.18	427.39	550.44	500.79	786.33	779.47
COG1014	Pyruvate:ferredoxin oxidoreductase or related 2-oxoacid:ferredoxin oxidoreductase, gamma subunit	400.43	644.56	73.13	104.1	171.1	146.72	162.85	81.89	222.34	117.4	91.75	580.85	950.1	133.12	245.13	784.17	1036.05	511.99	650.39	591.51	446.2	764.05	325.36	318.44	372.67	693.19	934.53	551.6	626.62	489.83	799.56	568.99	1035.57	844.65	1130.57	704.31	992.85	1186.68	1168.1	654.65	796.79	1090.78	1172.2	614.53	856.49	893.87	1201.63	1211.72
COG1015	Phosphopentomutase	777.23	254.36	56.65	185.43	91.36	126.63	151.96	80.98	211.14	168.36	515.15	584.52	423.2	70.97	807.86	473.73	334.41	689.53	566.89	494.31	757.23	493.77	419.88	788.8	391.45	371.69	462.81	665.66	458.37	407.57	600.09	469.72	490.39	292.46	220.81	101.4	504.64	160.42	295.49	150.28	147.53	211.27	237.07	495.22	448.46	181.99	262.11	377.36
COG1017	Hemoglobin-like flavoprotein	7.89	7.88	62.82	58.82	70.35	36.4	125.9	95.34	83.94	95.54	29.15	127.78	24.35	42.49	6.26	4.87	5.8	54.31	21.4	28.08	44.29	19.92	70.83	13.15	79.99	12.64	29.51	44.88	79.05	26.59	100.72	53.48	54.3	20.25	16.93	152.66	43.49	37.52	19	10	33.99	34.61	55.34	78.57	10.67	12.5	14.78	36.94
COG1018	Ferredoxin-NADP reductase	1592.31	64.76	5750.71	3255.51	5025.7	6041.62	3427.37	5164.55	2986.84	2743.43	380.66	539.12	130.57	5615.44	1812.48	91.28	80.23	373.46	306.48	617.07	904.49	102.44	539.23	1682.28	520.04	85.84	169.01	603.56	605.14	502.61	523.39	796.7	118.4	177.94	106.93	2325.54	273	154.52	76.36	52.59	171.03	170.69	126.05	689.05	545.25	84.83	156.75	81.97
COG1019	Phosphopantetheine adenylyltransferase	0.04	0.01	1.8	2.79	3.02	0.8	4.34	5.31	2.46	0.77	1.83	0	0.03	3.97	10.21	0.01	0.02	0.01	0	0.07	0.01	0	0.07	0.27	0	0.01	0.08	0.01	0.37	0.01	0.02	4.61	18.73	0.36	0.16	0	0	0	0.01	0	0.07	0.21	0	0	0.03	0	0.03	0.35
COG1020	Non-ribosomal peptide synthetase component F	663.31	44.72	6145.25	3485.72	5440.35	6653.97	3715.66	5603.04	2916.37	3876.46	201.76	200.43	108.7	5941.8	742.42	108.52	90.42	174.08	198.27	252.02	404.48	97.05	270.81	693.48	243.52	87.41	144.45	259.04	234.16	215.94	245.35	301.62	72.12	123.07	50.43	267.43	133.26	78.35	56.53	28.01	59.82	92.58	21.41	244.05	290.02	61.78	94.61	83.43
COG1021	Non-ribosomal peptide synthetase component E (peptide arylation enzyme)	622.12	14.43	611.9	357.53	529.12	665.14	332.21	528.08	299.2	289.84	71.35	126.46	11.79	591.66	719.54	32.04	31.11	97.43	99.9	190.4	332.73	24.99	130.05	661.5	112.42	25.75	44.9	197.74	130.48	154.3	139.6	251.72	17.74	40.77	10.32	179.04	50.24	3.77	8.47	5.5	16.37	20.37	3.06	203.31	204.23	23.66	50.04	11.5
COG1022	Long-chain acyl-CoA synthetase (AMP-forming)	458.12	417.18	3140.35	1820.34	2914.02	3478.32	1918.21	2802.91	1825.25	1747.88	178.01	874.04	1114.07	3287.6	212	500.85	1084.93	355.15	378.97	203.77	370.26	776.67	1418.06	323.45	1401.56	520.7	709.13	462.23	508.27	690.52	614.25	1132.15	557.92	1116.59	899.26	1432.67	945.29	1555.15	1453.02	866.6	1055.28	1827.71	1683.19	663.89	1160.78	532.34	1715.25	1288.41
COG1023	6-phosphogluconate dehydrogenase (decarboxylating)	1.92	1.76	635.56	377.59	579.92	672.16	406.54	599.68	364.81	331.23	28.1	82.45	5.06	653.03	0.08	0.14	1.76	0.36	0.84	0.78	6.88	1.52	2.17	0.32	2.24	0.32	1.88	0.28	0.35	0.46	1.06	2.8	1.63	40.64	6.85	6.75	10.75	0.99	2.2	0.77	3.07	1.69	0.32	0.45	0.47	0.46	0.69	1.14
COG1024	Enoyl-CoA hydratase/carnithine racemase	1431.96	312.01	6751.09	4047.7	6200.12	6929.46	4512.04	6272.51	4641.39	3960.6	871.13	982.51	569.48	7159.84	1510.77	495.32	396.71	713.37	680.6	613.45	906.3	445.59	393.15	1435.24	341.27	365.61	482.09	789.68	608.7	502.18	606.65	666.04	499.27	379.62	547.28	4452.25	897.33	718.15	384.31	258.18	573.29	505.81	374.64	692.76	642.02	403.43	319.28	349.71
COG1025	Secreted/periplasmic Zn-dependent peptidases, insulinase-like	313.45	8.4	11.22	34.52	16.66	18.68	29.87	23.5	20.74	24.58	37.09	56.25	6.62	8.18	360.73	23.23	15.41	65.87	55.58	172.14	172.49	14.46	93.18	334.4	88.37	15.2	28.16	113.94	102.22	136.28	83.27	149.46	10.75	24.55	5.14	5.56	17.82	1.99	5.03	2.84	7.97	8.76	1.18	118.75	103.92	15.44	26.84	6.08
COG1026	Zn-dependent peptidase, M16 (insulinase) family	88.54	258.5	54.85	27.69	58.99	89.03	101.14	49.68	87.49	36.34	48.48	341.3	428.96	22.72	86.4	511.1	356.09	571.11	518.4	399.99	270.07	461.28	253.66	103.54	248.92	334.78	388.13	431.68	356.6	305.21	341.14	175.26	301.61	160.63	280.23	67.58	349.28	249.35	237.11	173.15	160.79	190.92	192.75	245.16	249.18	376.53	220.46	263.4
COG1027	Aspartate ammonia-lyase	438.5	163.78	675.8	458.71	640.72	763.35	495.09	635.23	388.59	588.22	119.9	565.83	271.98	636.78	436.75	230.21	364.02	233.48	180	260.58	341.58	232.19	527.63	432.91	485.62	194.45	248.99	313.73	263.53	350.44	573.53	471.11	208.65	329.95	296.31	585.58	445.74	631.17	522.81	279.35	310.94	507.35	848.93	640.82	402.95	219.8	419.06	343.95
COG1028	NAD(P)-dependent dehydrogenase, short-chain alcohol dehydrogenase family	5032.04	2940.32	7314.84	5284.7	7277.08	7904.76	5773.52	6958.62	6530.06	6374.49	3143.7	5157.34	4803.38	8540.78	4648.3	3862.97	4314.47	4096.7	4225.46	4813.07	4790.89	4159.62	3532.69	4756.38	3464.9	3385.42	4517.75	4384.65	4120.27	4140.06	4666.8	4319.92	4475.28	4089.31	4575.78	7565.46	5444.36	4828.26	4725.42	2568.05	3193.41	4346.73	4592.6	4146.77	4652.17	3748.38	5093.69	4856.58
COG1029	Formylmethanofuran dehydrogenase subunit B	0.01	0.03	5.08	7.71	4.92	2.53	8.92	10.8	9.79	2.76	5.13	0.18	0.03	2.57	10.21	0	0.01	0.01	0	0.08	0.01	0	0.07	0.28	0	0.01	0.16	0.01	0.37	0.01	0.02	4.58	18.73	0.36	0.21	0	0.05	0	0.01	0.03	0.17	0.25	0	0	0.03	0	0.03	0.35
COG1030	Membrane-bound serine protease (ClpP class)	14.16	38.53	22.28	30.87	43.2	14.3	42.53	34.05	73.75	66.03	15.24	12.23	24.65	79.31	11.27	4.42	5.46	3.3	6.49	1.2	6.57	7.04	20.02	6.53	5.82	14.31	13.49	4.47	12.92	1.78	8.9	13.06	35.02	79.84	36.23	35.01	14.88	15.17	25.1	19.06	40.47	51.69	62.23	51.01	27.47	8.03	34.72	33.74
COG1031	Radical SAM superfamily enzyme with C-terminal helix-hairpin-helix motif	0.04	0.02	2.26	3.65	3.8	1.04	7.16	5.55	10.69	1.26	1.75	0.17	0.01	7.35	0	0.01	0.01	0	0	0	0	0	0	0	0	0	0.04	0	0	0	0	0.03	0.23	0	0	0	0.01	0	0	0	0	0.06	0	0	0.08	0	0.03	0
COG1032	Radical SAM superfamily enzyme YgiQ, UPF0313 family	532.64	1334.61	177.73	249.81	394.37	357.44	494.47	270.74	644.08	750.91	259.92	1383.09	1586.53	519.71	344.46	1425.87	1149.55	1540.47	1469.39	1127.16	998.17	1525.95	930.87	474.18	886.89	1292.4	1400.31	1249.3	1101.82	877.72	1491.84	798.21	1629.15	1145.14	1246.29	705.67	1732.44	1175.24	1315.15	802.89	878.41	1069.98	1276.49	1020.01	1086.82	1066.92	1181.35	1529.68
COG1033	Predicted exporter protein, RND superfamily	147.46	496.98	67.18	88.03	157.92	128.98	245.83	147.55	171.93	114.37	80.93	462.3	529.99	156.6	100.1	509.88	376.8	626.55	589.33	463.98	325.07	560.61	339.46	149.87	330.83	457.12	474.6	481.09	405.32	353.4	443.69	241.54	474.61	400.08	418.39	304.49	537.13	306.84	361.16	191.56	230.32	289.09	321.68	315.54	305.03	424.43	293.38	408.82
COG1034	NADH dehydrogenase/NADH:ubiquinone oxidoreductase 75 kD subunit (chain G)	326.67	12.27	681.68	406.47	620.4	692.56	452.25	626	464.64	353.15	72.51	58.48	44.87	716.91	361.61	16.74	15.25	65.83	61.54	175.64	173.64	21.18	93.82	334.96	89.14	15.35	31.31	113.51	112.81	140.52	83.67	150.4	12.5	34.98	21.08	523.12	48.59	60.96	22.95	10.92	41.02	34.63	5.49	119.06	105.85	16.37	27.81	9.13
COG1035	Coenzyme F420-reducing hydrogenase, beta subunit	165.61	285.46	22.7	43.27	63.91	51.05	56.22	20.93	44.01	223.25	20.46	67.23	246.25	30.38	90.89	77.38	328.72	133.54	100.06	50.61	60.36	171.78	96.29	102.72	137.06	163.03	203.22	181.19	150.86	66.53	171.86	288.03	232.96	316.46	302.26	139.56	296.04	516.75	565.7	193.49	209.31	357.94	478.12	198.19	323.87	149.67	649.66	418.29
COG1036	Archaeal flavoprotein	0.18	0.15	3.54	5.39	3.56	2.17	7.16	7.12	8.33	1.8	3.75	2.31	0.44	1.45	10.27	0.09	0.1	0.16	0.36	0.79	0.32	0.24	1.18	0.56	1.1	0.27	0.49	0.23	0.58	1.3	0.13	4.97	19.08	1.08	2.23	0.56	2.56	0.41	0.57	0.28	0.84	1.93	0.69	0.3	0.1	0.42	0.89	0.63
COG1038	Pyruvate carboxylase	43.87	56.6	620.05	367.18	546.17	675.02	346.37	546.72	340.13	345.88	109.62	83.7	52.51	615.34	21.46	99.62	76.42	65.35	58.89	50.95	171.95	67.82	41.21	30.18	68	70.57	90.09	84.62	46.62	40.83	101.2	46.04	149.35	69.69	98.5	210.1	110.8	48.12	99.69	27.08	41.71	62.39	25.02	43.5	37.51	35.38	48.37	109.22
COG1039	Ribonuclease HIII	48.26	37.99	7.27	86.79	8.49	10.31	13.9	6.79	44.23	88.09	390.64	100.8	7.5	17.95	17.96	17.4	40.93	16.48	14.15	28.84	125.52	18.06	11.58	12.61	22.69	18.83	29.62	41.64	20.64	51.39	35.67	36.56	80.9	59.26	27.83	37.19	43.45	3.81	10.81	9.4	7.12	16.76	18.06	38.4	5.69	7.86	14.84	16.91
COG1040	Predicted amidophosphoribosyltransferases	639.36	688.44	766.14	665.77	784.51	872.2	665.49	735.84	764.47	735.81	561.09	681.23	851.3	886.62	549.75	771.36	771.19	815.86	766.47	722.13	732.24	804.16	763.44	588.64	767.72	680.79	780.63	777.49	670.65	724	758.4	717.81	779.79	727.95	726.51	917.29	845.28	739.54	788.23	487.27	566.02	815.05	732.96	649.87	733.87	588.1	767.92	798.94
COG1041	tRNA G10 N-methylase Trm11	4.14	0.62	2.47	9.59	4.35	2.1	6.57	7.12	6.57	4.56	10.74	1.54	12.49	8.29	13.81	8.73	4.57	22.3	11.83	11.09	36.39	14.21	8.17	7.71	12.11	12.23	22.14	17.66	8.38	7.97	67.38	12.63	71.34	3.97	4.23	1.08	6.06	3.45	3.44	2.1	1.11	1.66	4.27	19.89	3.46	2.68	3.75	31.65
COG1042	Acyl-CoA synthetase (NDP forming)	354.4	35.77	649.39	395.25	607.56	701.2	413.11	590.75	502.62	523.22	85.46	311.86	185.71	765.21	410.32	45.14	172.9	141.83	102.55	204.41	216.23	96.35	173.91	377.15	163.94	47.65	117.43	203.11	175.64	170.41	226.05	198.22	114.76	192.58	146.28	337.27	140.73	230.53	167.03	69.07	148.09	211	354.62	286.2	213.44	100.04	224.95	156.18
COG1043	Acyl-[acyl carrier protein]--UDP-N-acetylglucosamine O-acyltransferase	550.74	268.87	708.05	469.57	703.15	763.48	504.21	644.05	515.37	583.84	103.98	217.34	592.35	791.52	468.34	245.66	489.99	215.24	178.15	217.66	233.65	416.57	206.04	484.28	201.34	286.71	339.3	325.78	302.13	206.48	316.68	450.11	258.53	501.24	452.99	877.62	424.58	788.59	708.24	529.34	594.84	654.47	885.22	476.9	607.38	245.6	872.04	616.13
COG1044	UDP-3-O-[3-hydroxymyristoyl] glucosamine N-acyltransferase	447.06	165.82	105.58	136.11	170.42	92.05	187.1	127.81	246.19	301.31	94.21	209.9	334.77	219.33	429.57	193.83	321.75	154.84	127.39	200.4	212.98	227.85	157.45	416.23	149.83	167.65	206.53	242.81	220.01	179.11	242.52	316.15	164.15	324.44	272.65	798.26	292.3	459.72	406.62	303.46	356.82	397.25	515.1	358.41	376.21	144.43	469.16	340.37
COG1045	Serine acetyltransferase	961.31	740.69	234.17	365.02	352.2	253.17	505.73	341.32	522.1	722.89	599.71	805.39	882.16	324.25	926.41	709.98	664.93	867.73	806.98	865.29	895.02	848.23	557.86	930.53	508.6	736.36	792.94	869.36	690.21	712.94	919.1	698.57	870.98	668.22	734.75	1083.73	838.52	769.65	767.59	584.09	620.33	675.06	799.12	787.57	816.9	592.78	821.74	840.31
COG1047	FKBP-type peptidyl-prolyl cis-trans isomerase 2	763.49	262.32	173.5	203.72	241.67	155.97	346.97	246.63	275.22	194.15	129.34	257.76	477.03	188.48	823.31	387.88	401.04	599.71	440.56	493.36	470.85	444.06	406.18	788.42	372.94	334.6	361.46	603.82	465.62	400.62	387.03	524.34	276.11	398.72	292.9	779.7	344.12	440.54	458.36	298.01	394.73	466.27	477.03	502.25	562.8	195.92	538.44	422.61
COG1048	Aconitase A	905.25	659.92	1394.88	930.27	1340.66	1526.14	1056.61	1322.08	1031.93	864.97	528.27	959.23	806.08	1501.48	886.14	641.29	617.69	796.43	777.42	697.35	770.78	732.5	780.57	889.67	733.11	629.29	711.36	777.78	661.43	687.55	727.52	783.34	694.9	623.86	669.04	1011.65	864.65	698.3	678.08	456.53	529.5	768.25	605.58	658.92	801.49	569.5	765.01	717.5
COG1049	Aconitase B	314.44	9.37	66.74	82.05	74.91	42.71	132.92	101.55	78.35	240.67	56.84	56.9	8.52	42.52	360.53	16.4	14.59	65.1	55.5	172.53	172.26	14.5	93.39	334.26	88.42	14.04	30.11	112.43	101.56	136.44	82.04	149.48	12.61	30.12	18.11	424.39	38.78	6.46	8.29	6.7	35.86	31.92	4.82	118.67	103.78	15.75	27.48	6.48
COG1051	ADP-ribose pyrophosphatase YjhB, NUDIX family	1984.65	1694.3	4785.47	3516.54	4458.78	5183.02	3409.78	4453.98	3591.38	3667.78	2502.18	2009.06	1947.82	5111.81	1902.31	1757.42	1673.06	2257.4	2016.12	2049.92	2114.89	1908.61	2411.54	1939.92	2368.49	1618.49	1863.57	2131.52	1781.8	2244.39	2099.28	2087.97	2033.28	1652.77	1553.85	2611.03	1921.25	1654.44	1819.1	901.06	1130.68	1941.92	1551.71	1780.13	1846.77	1335.3	1632.19	1822.56
COG1052	Lactate dehydrogenase or related 2-hydroxyacid dehydrogenase	1190.5	798.92	1502.18	1292.29	1581.31	1688.95	1418.12	1568.76	1298.34	1260.14	471.92	1704.04	1462.77	1615.83	1011.8	1051.4	1228.34	1096.77	1051.59	1031.27	1173.95	1198.99	862.27	1091.04	902.43	896.56	1196.36	1126.53	1100.91	858.61	1268.31	1134.86	1152.38	1176.64	1248.76	1927.77	1737.47	1501.98	1496.9	760.73	1046.34	1398.49	1599.31	1105.41	1336.44	857.53	1732.57	1543.66
COG1053	Succinate dehydrogenase/fumarate reductase, flavoprotein subunit	904.74	399.4	6224.95	3694.24	5515.62	6783.93	3566.18	5467.33	3372.32	3173.28	732.94	1893.22	852.5	6234.27	938.33	554.49	595.48	837.45	664.29	864	858.87	733.14	1111.59	898.8	992.77	469.41	603.78	845.57	791.79	834.37	1020.31	902.04	531.38	654.84	529.3	1094.53	947.68	922.64	757.27	461.99	554.61	861.89	1159.91	1100.36	807.69	420.13	754.83	693.44
COG1054	Predicted sulfurtransferase	344.58	12.91	670.73	482.83	593.22	697.02	454.32	625.38	403.98	602.1	438.43	61.93	10.76	651.39	363.59	18.53	36.81	75.16	67.2	189.54	281.13	25.62	96.36	342.82	97.92	19.17	43.8	147.32	117.12	168.77	101.46	155.17	18.29	43.36	31.29	401.34	41.79	7.52	13.15	7.2	36.08	32.57	4.89	121.51	108.99	19.95	27.63	6.9
COG1055	Na+/H+ antiporter NhaD or related arsenite permease	545.13	672.07	785.47	597.13	848.89	912.61	758.65	828.53	761.93	725.11	173.37	677.31	868.85	866.97	533.74	1002.38	709.32	1171.5	1042.23	787.12	623.04	906.34	893.95	567.61	790.05	791.42	805.28	960.26	849.19	725.43	747.7	652.42	764.92	543.5	739.78	775.82	756.22	625.13	565.69	653.37	647.74	666.86	615.08	752.49	675.15	784.12	509.7	642.64
COG1056	Nicotinamide mononucleotide adenylyltransferase	1.47	1.6	29.94	7.74	8.26	5.02	13.48	10.1	11.99	4.64	7.92	18.82	6.37	13.7	11.58	3.14	5.11	4.09	4.81	7.79	2.36	6.78	6.56	1.79	10.53	3.29	8.8	3.05	3.63	11.2	2.82	6.61	22.2	2.78	3.17	38.9	17.81	1.43	1.85	1.53	3.04	3.67	1.19	1.33	2.16	4.24	1.64	4
COG1057	Nicotinic acid mononucleotide adenylyltransferase	640.56	692.77	744.93	663.26	792.25	874.7	673.87	742.58	776.27	737.48	567.93	825.63	857.92	903.22	550.8	765.41	766.86	821.75	771.61	725.45	741.96	807.91	770.12	590.51	770.69	681.84	782.59	783.25	676.11	728.01	796.72	719.41	782.99	728.76	735.01	885.73	872.73	771.25	799.45	493.27	570.13	829.32	781.16	688.35	741.13	599.85	775.94	810.27
COG1058	Predicted nucleotide-utilizing enzyme related to molybdopterin-biosynthesis enzyme MoeA	457.09	168.36	81.38	213.18	154.84	105.98	157.3	99.26	327.89	353.59	495	541.77	301.28	253.42	450.63	439.03	596.41	327.83	364.56	509.04	484.8	291.64	248.83	438.78	254.98	268.98	451.64	417.2	381.45	438.59	440.63	353.91	482.71	422.3	494.85	633.25	569.44	328.55	364.54	210.33	256.62	367.41	374.84	435.86	357.61	414.53	287.87	387.11
COG1059	Thermostable 8-oxoguanine DNA glycosylase	0.1	0.36	1.31	2.18	4.56	2.25	2.68	1.24	7.57	1.02	0.23	0.28	0.14	9.38	0.2	0.01	0.03	0	0.72	0.02	0	0.02	0.91	0.01	0.03	0	0.28	0.34	0.91	0.2	0.23	8.5	0.38	1.12	2.03	1.19	47.65	1.04	0.78	4.7	22.99	7.07	0.57	0.55	11.21	0.44	1.64	0.76
COG1060	2-iminoacetate synthase ThiH (tyrosine cleavage enzyme, thamine biosynthesis)	689.41	661.34	713.53	472.7	761.06	868.4	562.23	652.27	646.08	756.79	149.46	399.89	960.57	862.29	617.47	963.68	1120.45	898.19	800.57	694.26	622.1	852.3	558.08	648.35	564.5	722.86	889.13	872.67	731.61	562.8	867.58	717.06	903.17	808.98	835.24	441.47	875.76	944.56	1116.14	677.67	721.76	970.62	1055.03	774.8	891.86	611.63	1098	1078.94
COG1061	Superfamily II DNA or RNA helicase	699.63	732.72	1356.9	919.63	1287.83	1550.52	944.15	1230.61	984.73	1146.24	198	532.8	911.8	1345.06	552.15	901.52	841.96	1206.5	939.73	763.12	651.74	888.69	885.8	623.45	853.91	762.25	837.99	1051.36	831.54	736.01	816.34	933.89	856.39	749.81	769.2	425.53	893.9	975.5	1068.04	587.17	630.64	847.89	791.63	810.38	904.47	636.32	1049.18	1010.84
COG1062	Zn-dependent alcohol dehydrogenase	332.22	19.16	4900.45	2697.5	4248.29	5260.51	2682.65	4294.7	2452.41	2383.53	172.71	60.18	39.15	4836.94	364.58	22.62	24.52	94.22	70.69	197.63	182.5	25.26	155.53	339.28	174.14	18.23	49.53	135.43	176.85	162.46	90.7	195.91	15.32	45.35	29.59	545.82	52.34	60.32	12.03	11.15	56.83	46.23	5.43	142.83	108.64	20.41	31.63	8.93
COG1063	Threonine dehydrogenase or related Zn-dependent dehydrogenase	3582.01	846.25	5111.95	3282.06	4691.95	5697.73	3329.72	4681.66	3256.65	3236.62	1066.3	2857.16	1366.54	5316.47	3933.12	1028.34	1271.06	1595.54	1635.4	2144.78	2605.2	1322.11	2010.53	3712.51	1915.35	997.36	1465.02	1908.71	1728.14	1874.16	1820.58	2300.38	1307.75	1449.15	1154.24	1407.61	2167.41	1102.19	1248.2	593.65	804.87	1265.59	1078.78	1918.13	2032.45	951.56	1502.63	1419.02
COG1064	D-arabinose 1-dehydrogenase, Zn-dependent alcohol dehydrogenase family	955.64	32.94	3721.51	2146.23	3276.9	3990.47	2166.47	3328.37	2005.47	1966.34	236.47	230.35	68.38	3762	1092.89	61.03	196.53	240.69	177.93	398.89	544.75	61.89	289.4	1006.23	273.69	50.44	125.18	393.25	324.9	340.98	243.56	450.83	45.64	118.94	75.46	716.57	134.21	75.97	46.16	23.81	76.67	76.4	19	389.72	320.59	48.3	87.93	31.07
COG1066	Predicted ATP-dependent serine protease	621.57	689.63	769.58	667.48	791.33	872.06	665.84	736.67	779.26	736.54	552.27	754.03	853.77	893.8	531.36	765.4	770.2	815.51	764.63	719.79	724.44	800.09	761.5	585.08	760.2	677.38	776.41	778.51	670.29	722.59	786.33	684.29	708.17	702.29	723.13	918.23	848.45	770.35	798.89	492.96	573.19	809.84	766.33	652.49	731.94	598.12	770.53	794.74
COG1067	Predicted ATP-dependent protease	350.01	57.89	73.81	106.75	85.59	63.91	140.07	112	85.34	97.75	79.15	93.79	72.76	46.76	398.35	116.48	54.17	174.31	137.61	233.84	346.62	91.07	151.07	376.98	158.41	108.14	155.32	201.5	176	183.6	390.02	209.28	307.46	67.38	58.86	148.22	93.76	44.3	88.81	54.52	32.88	57.59	28.39	213.45	157.83	48.08	67.13	185.99
COG1069	Ribulose kinase	318.18	12.94	12.8	35.71	21.12	27.35	46.48	19.53	55.42	32.91	50.84	117.5	13.33	35.15	365.35	22.32	20.18	97.66	70.23	194.79	201.88	23.32	159.35	343.92	174.66	25.35	43.04	137.33	173.81	157.67	94.53	196.59	24.47	132.36	28.98	38.16	65.32	7.34	18.41	11.59	20.47	31.4	17.33	146.05	111.75	21.32	39.45	52.48
COG1070	Sugar (pentulose or hexulose) kinase	2748.87	897.19	1435.75	1149.52	1501.13	1814.31	1376.9	1447.53	1221.85	1280.48	622.53	2399.98	1795.58	1500.36	2919.45	1328.83	1726.85	2109.61	1828.36	1974.35	2433.9	1792.01	2092.28	2870.53	2072.63	1261.36	1719.74	2173.66	1786.2	1688.17	1954.54	2022	1455.62	1520.53	1316.36	734.41	2023.61	1319.99	1470.58	1059.64	1092.59	1431.39	1357.76	1867.78	1975.03	1025.09	1756.87	1691.13
COG1071	TPP-dependent pyruvate or acetoin dehydrogenase subunit alpha	77.87	13.12	1887.05	1179.99	1698.78	2011.91	1127.38	1690.26	1218.42	1263.93	538.23	110.59	33.24	2034.71	19.39	18.77	66.3	53.63	32.64	55.67	232.91	32.52	73.95	25.35	108.81	27.98	69.28	94.04	91.3	71.86	49.28	70.98	65.52	114.9	90.18	311	92.01	71.71	36	13.68	38.93	47.87	23.76	68.27	20.53	14.87	20.93	28.55
COG1072	Panthothenate kinase	653.56	16.4	641.59	535.95	566.84	695.38	391.15	586.25	422.29	388.83	468.56	119.95	14.27	633.69	726.67	47.8	71.64	107.35	108.15	214.31	450.59	44.49	135.02	670.44	132.76	31.66	71.11	232.82	144.27	195.76	164.57	259.44	23.79	70.31	32.16	62.63	42.36	5.51	14.81	6.47	16.25	19.85	3.03	207.23	207.12	30.12	52.14	13.61
COG1073	Fermentation-respiration switch protein FrsA, has esterase activity, DUF1100 family	1914.98	284.9	169.54	332.2	239	209.07	336.03	208.44	276.43	491.68	395.64	747.32	852.21	119.14	1974.82	580.76	833.85	661.65	718.37	815.67	1411.75	743.57	897.48	1906.18	894.4	489.77	787.21	967.84	723.43	768.95	994.15	1180.15	662.87	772.21	734.77	542.81	665.75	905.7	923.29	523.09	587.74	909.65	938.9	1026.72	1211.63	636.79	1135.63	971.91
COG1074	ATP-dependent exoDNAse (exonuclease V) beta subunit (contains helicase and exonuclease domains)	635.52	680	759.67	642.71	771.18	858.23	635.42	726.67	727.33	534.98	554.09	705.57	849.23	854.72	546.72	750.66	752.76	812.44	747.69	704.18	694.54	796.12	495.08	583.39	491.12	671.43	767.84	777.96	659.84	594.1	784.14	590.55	775.69	684.52	725.61	911.76	838.86	766.37	788.66	491.04	571.47	700.52	779.59	679.6	700.66	578.75	764.28	799.33
COG1075	Triacylglycerol esterase/lipase EstA, alpha/beta hydrolase fold	12.22	34.21	679.81	368.61	583.46	682.41	439.76	614.8	332.19	311.23	28.91	50.93	81.67	617.33	11.46	131.32	115.91	58.11	119.49	166.97	35.62	64.26	20	17.2	17.8	58.73	97.83	56.09	87.95	120.89	57.85	22.35	44.48	17.28	160.32	174.57	73.95	117.9	59.69	60.56	86.41	65.32	53.15	48.88	66.22	260.98	65.77	44.56
COG1076	DnaJ-domain-containing proteins 1	642.03	25.59	103.05	151.85	153.69	79.73	240.16	187.51	155.9	139.83	101.01	239.34	59.55	123.36	724.53	48.33	33.42	143.86	121.03	489.62	356.8	40.31	194.48	673.81	180.19	34.7	70.49	242.49	222.05	388.28	226.2	304.59	30.07	63.93	33.92	473.9	90.33	95.48	43.38	20.81	57.26	58.05	56.16	284.72	215.42	48.83	62.56	22.42
COG1077	Actin-like ATPase involved in cell morphogenesis	762.37	1219.89	791.97	688.69	839.38	961.39	737.3	771.74	835.61	816.45	255.24	1013.38	1334.46	934.69	662.66	1326.74	1113.4	1450.43	1340.53	1150.83	911.24	1315.23	805.25	728.1	793.83	1152.36	1246.23	1252.37	1071.38	916.57	1289.25	838.03	1333.79	951.47	1101.24	986.43	1297.86	1070.29	1160.23	706.85	795.26	960.56	1098.31	1027.27	1022.48	1008.57	1054.43	1232.43
COG1078	HD superfamily phosphohydrolase	111.09	18.89	24.67	179.99	51.6	37.96	46.96	22.58	89.84	132.19	402.3	97.42	140.46	66.77	52.63	41.18	190.84	95.83	51.86	56.19	144.3	105.52	92.32	63.34	134.28	46.74	125.8	138.47	143.54	78.19	102.64	194.96	143.55	163.48	183.98	157.5	162.98	285.8	287.12	89.95	115.47	198.56	322.42	126.87	168.26	99.18	373.67	224.89
COG1079	ABC-type uncharacterized transport system, permease component	164.3	154.49	62.45	195.83	118.78	112.66	145.91	89.76	267.4	185.02	538.19	1030.11	434.6	142.21	90.87	333.84	388.46	336.47	430.8	442.61	562.07	422.6	314.37	142.84	308.17	309.41	516.36	305.1	335.44	360.02	616.26	233.06	642.94	413.95	510.17	508.69	864.13	358.9	363.05	181.39	274.81	343.24	302.95	305.05	279.29	414.53	266.32	498.52
COG1080	Phosphoenolpyruvate-protein kinase (PTS system EI component in bacteria)	1171.19	611.04	1345.24	1042.29	1324.25	1544.74	1103.41	1363.54	949.12	871.01	618.46	918.33	671.8	1414.25	1239.82	704.36	553.69	862.42	854.9	929.21	1079.05	700.45	896.33	1193.3	830.01	590.1	706.33	884.67	678.74	868.81	914.29	822.59	684.25	554.41	503.9	529.77	786.59	422.96	481.13	272.85	333.46	538.98	460.22	790.3	757.3	544.17	432.8	566.55
COG1082	Sugar phosphate isomerase/epimerase	790.47	568.73	2633.47	1631.03	2481.57	2962.72	1848.63	2449.46	1889.24	1621.82	548.16	2632.67	1463.76	2881.44	711.25	1145.45	1470.79	1746.08	1439.54	1177.74	1248.27	1297.58	1404.76	775.93	1309.29	931.14	1386.36	1517.44	1571.02	943.2	1231.45	1159.36	1389.7	1276.38	1327.9	1146.95	2235.99	1069.14	1246.44	563.88	634.46	1082.78	1096.12	1312.23	1228.64	1073.72	1276.25	1414.81
COG1083	CMP-N-acetylneuraminic acid synthetase	104.01	141.48	24.06	28.41	52.28	50.43	55.84	33	72.55	46.67	45.52	266.81	338	36.12	64.61	199.31	216.59	412.06	258.47	111.84	97.41	274.32	90.98	83.03	75.61	171.14	190.07	321.89	198.53	93.55	139	180.28	191.22	229.55	200.02	154.05	311.33	374.18	336.19	133.75	137.99	240.5	369.66	225.61	244.54	122.33	405.33	305.63
COG1084	GTP-binding protein, GTP1/Obg family	0.04	0.01	1.57	2.91	3.21	0.8	4.55	5.43	2.46	0.89	1.92	0	0	7.12	10.21	0.01	0.02	0.01	0	0.07	0.01	0	0.07	0.27	0	0.01	0.08	0.01	0.37	0.01	0.02	4.61	18.96	0.36	0.16	0	0	0	0.01	0	0.07	0.27	0	0	0.11	0	0.03	0.35
COG1085	Galactose-1-phosphate uridylyltransferase	329.19	64.83	627.84	383.85	569.64	696.89	393.23	569.5	406.95	499.67	71.63	161.66	30.08	688.92	370.61	63.69	38.24	100.92	97.06	209.81	259.75	47.53	377.88	354.24	391.21	53.48	63.25	138.8	127.84	279.05	142.71	289	88	85.94	26.11	21.74	62.41	30.67	79.92	43.16	24.85	152.82	13.7	141.88	153.59	48.13	51.28	61.71
COG1086	NDP-sugar epimerase, includes UDP-GlcNAc-inverting 4,6-dehydratase FlaA1 and capsular polysaccharide biosynthesis protein EpsC	283.29	609.83	109.26	132.7	173.01	150.44	224.41	137.37	254.03	191.51	123.77	485.77	810.47	134.79	158.32	691.76	681.32	720.01	671.1	484.91	414.32	695.72	402.3	239.7	336.85	613.27	674.38	616.61	547.74	399.46	685.72	394.93	736.91	486.85	635.14	574.08	652.33	715.28	737.07	434.56	477.56	630.46	790.3	471.23	599.53	536.55	822.53	792.72
COG1087	UDP-glucose 4-epimerase	678.34	984.72	776.64	668.11	775.18	878.8	633.36	704	813.85	731.79	576.52	822.92	885.26	919.83	583.96	876.7	845.47	857.29	802.35	751.76	771.47	832.68	786.83	609.97	793.27	789.85	819.11	834.35	717.65	775.29	887.26	763.85	859.39	768.2	762.24	898.23	948.33	789.36	850.95	518	616.33	869.12	860.62	739.25	773.41	610.98	800.81	833.36
COG1088	dTDP-D-glucose 4,6-dehydratase	633.17	633.52	753.33	631.3	790.79	864.36	663.99	734.09	740.01	689.23	544.89	669.16	857.27	896.36	564.89	678.54	831.61	864.29	757.19	857.52	700.85	789.62	809.36	592.4	815.11	620.44	747.45	836.77	737.17	831.15	790.76	746.86	681.44	678.32	678.87	765.12	733.16	785.95	759.86	478.24	539.27	809.7	848.35	782.25	763.51	606.13	786.83	747.05
COG1089	GDP-D-mannose dehydratase	448.62	131.46	48.94	76.75	119.41	70.75	96.96	58.05	169.74	254.22	54.43	124.84	348.57	173.47	445.12	106.2	334.46	178.58	145.81	205.83	227.93	257.1	207.55	439.04	141.13	172.45	235.49	256.25	145.85	171.18	199.38	277.24	181.67	309.77	279.18	201.14	228.88	434.53	378.86	259.06	299.96	356.08	426.4	316.47	408.96	150	513.59	367.91
COG1090	NAD dependent epimerase/dehydratase family enzyme	330.72	14.93	1284.98	753.42	1146.79	1357.92	794.14	1164.94	721.54	854.99	81.57	59.54	40.53	1319.67	390.25	37.66	152.33	119.28	71.29	178.42	183.61	33.68	118.03	351.78	100	27.77	76.85	183.02	128.64	143.49	109.44	172.45	73.66	113.18	94.33	429.77	58.37	41.41	63.14	27.14	47.57	73.65	95.73	218.77	155.79	37.08	86.19	61.88
COG1091	dTDP-4-dehydrorhamnose reductase	327.09	668.33	754.33	613.52	827.04	896.2	736.67	773.28	733.96	687.47	464.86	986.03	970.61	923.31	243.34	729.1	996.61	884.63	771.96	747.79	524.7	862.33	872.33	296.69	814.14	677.82	849.67	784.76	693.41	759.26	764.46	667.76	789.78	733.61	791.74	887.74	1051.88	835.68	844.69	500.7	607.86	922.91	947.88	702.29	747.54	652.16	901.36	873.18
COG1092	23S rRNA G2069 N7-methylase RlmK or C1962 C5-methylase RlmI	584.7	404.43	143.94	290.08	302.13	201.19	420.82	296.67	400.61	288.08	521.99	692.91	755.45	284.3	531.51	625.29	669.58	724.31	662.6	632.34	575.2	680.62	409.97	533.69	356.82	516.25	656.51	696.29	600.4	537.91	627.58	530.69	662.43	610.74	664.61	902.15	749.37	721.6	656	461.08	533.53	640.97	751.35	684.23	646.49	543.14	701.3	681.08
COG1093	Translation initiation factor 2, alpha subunit (eIF-2alpha)	0.04	0.01	1.8	2.91	3.41	0.8	4.86	5.49	2.53	0.94	1.97	0	0.03	9.17	10.21	0.01	0.02	0.01	0	0.07	0.01	0	0.07	0.27	0	0.01	0.08	0.01	0.37	0.01	0.02	4.61	18.96	0.36	0.16	0	0	0	0.01	0	0.07	0.27	0	0	0.11	0	0.03	0.35
COG1094	rRNA processing protein Krr1/Pno1, contains KH domain	0.04	0.01	1.8	2.91	3.41	0.8	4.86	5.49	2.53	0.94	1.97	0	0.03	9.17	10.21	0.01	0.02	0.01	0	0.07	0.01	0	0.07	0.27	0	0.01	0.08	0.01	0.37	0.01	0.02	4.61	18.96	0.36	0.16	0	0	0	0.01	0	0.07	0.27	0	0	0.11	0	0.03	0.35
COG1095	DNA-directed RNA polymerase, subunit E'/Rpb7	0.04	0.01	1.8	2.91	3.41	0.8	4.86	5.49	2.53	0.94	1.97	0	0.03	9.17	10.21	0.01	0.02	0.01	0	0.07	0.01	0	0.07	0.27	0	0.01	0.08	0.01	0.37	0.01	0.02	4.61	18.96	0.36	0.16	0	0	0	0.01	0	0.07	0.27	0	0	0.11	0	0.03	0.35
COG1096	Exosome complex RNA-binding protein Csl4, contains S1 and Zn-ribbon domains	0	0.01	1.77	2.81	2.28	0.71	3.21	3.71	2.53	0.94	1.92	0	0.03	8.8	10.21	0	0.01	0.01	0	0.07	0.01	0	0.07	0.27	0	0.01	0.08	0.01	0.37	0.01	0.02	4.58	18.96	0.36	0.16	0	0	0	0.01	0	0.07	0.27	0	0	0.11	0	0.03	0.35
COG1097	Exosome complex RNA-binding protein Rrp4, contains S1 and KH domains	0	0.01	1.77	2.81	2.3	0.71	3.44	3.71	2.53	0.94	1.92	0	0.03	9.17	10.21	0	0.01	0.01	0	0.07	0.01	0	0.07	0.27	0	0.01	0.08	0.01	0.37	0.01	0.02	4.58	18.96	0.36	0.16	0	0	0	0.01	0	0.07	0.27	0	0	0.11	0	0.03	0.35
COG1098	Predicted RNA-binding protein, contains ribosomal protein S1 (RPS1) domain	155.5	390.58	32.06	191.3	42.5	52.3	58.63	36.13	111.41	183.36	508.26	306.28	186.47	25.63	52.75	273.03	248.62	165.36	232.32	274.25	358.39	182.18	109.27	90.74	120.89	257.59	300.63	219.19	199.55	245.03	330.28	142.54	335.58	245.16	376.12	149.38	331.33	210.98	199.81	153.3	150.51	184.07	266.98	203.78	169.45	346.13	176.03	238.23
COG1099	Predicted metal-dependent hydrolase, TIM-barrel fold	0.83	0.08	1.33	1.28	3.95	0.73	2.55	1.54	10.53	2.69	0.56	0	0.08	14.74	19.16	0.35	0.43	1.49	0.1	0.19	0.08	0.52	0.42	0.79	0.05	0.22	0.57	1.55	0.76	0.37	0.41	10.69	38.88	22.74	7.38	0.19	0.26	0.06	0.07	0.14	0.21	0.31	3.03	32.6	0.37	0.41	0.9	1.91
COG1100	GTPase SAR1 family domain	0.93	0.16	4.87	12.86	7.92	7.7	18.96	8.67	13.94	342.98	5.73	0.37	0.87	14.89	0.01	0.01	0.12	0.2	0.5	0.12	0.08	0.14	0.05	0.29	0.1	0.14	0.63	0.15	0.4	0.06	0.13	0.7	0.69	0.6	5.06	1.07	1.18	0.4	0.21	0.27	0.16	0.54	0.12	0.07	1.45	0.12	0.43	0.29
COG1101	ABC-type uncharacterized transport system, ATPase component	247.46	649.73	71.42	283.67	119.41	172.28	191.32	111.4	245.21	198.48	865.17	983.28	749.38	62.11	150.28	715.23	531.97	1045.65	876.72	654.26	699.49	830.81	492.49	215.6	433.64	621.14	642.64	825.02	587.58	525.16	702.69	327.74	705.45	384.63	545.1	414.51	845.63	422.36	522.86	244.71	289.43	376.35	465.77	512.9	425.79	516.38	357.17	536.43
COG1102	Cytidylate kinase	450.34	1228.12	124.73	95.16	255.04	419.53	431.66	173.82	335.26	131.53	223.01	1801.6	1771.18	87.77	380.05	1658.32	1329.36	2235.69	1871.46	1235.91	1084.8	1939.39	1479.49	492.25	1201.46	1438.67	1486.39	1652.41	1234.09	935.46	1251.59	694.81	1236.49	976.13	956.45	326.32	1686.07	817.62	997.28	891.48	780	926.73	837.84	894.16	983.98	816.59	915.17	1198.33
COG1103	Archaeal Cys-tRNA synthase (O-phospho-L-seryl-tRNA:Cys-tRNA synthase)	0	0.01	1.48	2.44	1.44	0.71	2.1	3.38	0.62	0.7	1.69	0	0	0.25	0	0	0	0	0	0.01	0	0	0	0	0	0	0.04	0	0	0	0	0	0	0	0	0	0	0	0	0	0	0	0	0	0	0	0.03	0
COG1104	Cysteine sulfinate desulfinase/cysteine desulfurase or related enzyme	733.63	1204.68	857.65	899.54	938.89	1004.62	934.18	912.16	1106.15	1136.81	1011.84	1250.93	1229.75	1076.54	645.85	1322.43	959.18	1736.67	1528	1274.69	1209.32	1322.74	1082.94	705.58	1076.96	1162.91	1250.7	1432.7	1133.69	1153.05	1281.82	874.13	1386.46	813.55	999.99	932.96	1310.09	811.01	873.56	446.9	543.02	825.02	695.52	955.65	869.85	947.52	692.35	1005.22
COG1105	Fructose-1-phosphate kinase or kinase (PfkB)	863.71	575.57	714.62	719.28	697.99	848.69	626.81	724.61	622.45	571.04	921.27	632.74	549.91	691	864.11	666.09	514.35	872.34	772.23	1045.55	999.22	650.83	594.46	866.74	622.24	570.64	664.83	853.52	734.07	854.47	833.42	660.2	703.26	444.87	457.92	321.24	647.77	317.58	454.88	264.73	271.11	362.27	340.13	648.06	566	486.76	368.62	523.26
COG1106	ATPase/GTPase, AAA15 family	252.16	296.37	32.28	45.34	100.38	120.22	94.61	40.8	95.5	70.11	57.21	516.92	751.76	33.3	115.54	339.2	257.06	516.67	478.76	271.46	287.99	641.35	355.42	197.45	310.88	389.16	419.34	387.45	381.31	219.1	420.87	378.32	418.42	354.9	365.37	191.74	634.84	702.53	741.51	378.79	437.67	531.95	798.05	335.51	549.12	257.09	813.85	698.57
COG1107	Archaea-specific RecJ-like exonuclease, contains DnaJ-type Zn finger domain	0.08	0.01	1.57	2.79	3.92	0.89	5.21	7	0.76	0.7	1.8	0	0	1.89	20.42	0.02	0.04	0.02	0	0.13	0.02	0	0.14	0.54	0	0.02	0.08	0.02	0.74	0.02	0.04	9.22	37.46	0.72	0.32	0	0	0	0.02	0	0.14	0.42	0	0	0.06	0	0.03	0.7
COG1108	ABC-type Mn2+/Zn2+ transport system, permease component	1285.54	695.53	1410.57	1192.61	1366.48	1578.41	1170.38	1405.63	1119.5	1367.08	1026.27	1001.78	801.82	1479.5	1251.82	876.33	842.63	972.77	842.9	1060.27	1204.11	793.62	909.73	1255.6	935.21	711.41	832.16	1061.2	912.34	1015.41	921.92	1034.01	790.28	852.7	759.42	1022.55	1010.54	747.32	798.94	488.74	567.92	795.25	736.4	904	914.28	611.81	824.32	783.36
COG1109	Phosphomannomutase	1718.87	1805.28	2217.04	1714.59	2182.24	2484.19	1768.82	2093.54	1990.36	1816.01	1339.7	2169.34	2072.06	2463.92	1544.57	1773.21	1721.51	2165.89	1977.37	1830.5	2008.85	2023.58	1473.23	1625.42	1427.48	1696.17	1883.16	2026.59	1564.58	1613.69	2045.07	1534.02	1983.5	1563.24	1621.71	1919.39	2198.12	1676.97	1848.9	1103.4	1261.73	1703.03	1727.97	1635.78	1732.05	1314.15	1706.56	1917.03
COG1110	Reverse gyrase	0	0.01	0.79	2.13	1.8	0.52	2.32	1.24	2.12	0.31	0.5	0	0	0.49	0	0	0	0	0	0	0	0	0	0	0.03	0	0.04	0	0	0	0	0	0	0	0	0	0	0	0	0	0	0	0	0	0	0	0.03	0
COG1111	ERCC4-related helicase	0.04	0.01	1.8	2.83	3.33	0.8	4.76	5.34	2.53	0.94	1.78	0	0.03	9.15	10.21	0.01	0.02	0.01	0	0.07	0.01	0	0.07	0.27	0	0.01	0.12	0.01	0.37	0.01	0.02	4.61	18.96	0.36	0.16	0	0	0	0.01	0	0.07	0.27	0	0	0.11	0	0.03	0.35
COG1112	Superfamily I DNA and/or RNA helicase	29.06	10.55	8.24	14.37	18.04	10.86	14.23	9.03	21.73	23.44	22.98	7.29	99.13	21.34	78.99	42.07	391.59	189.88	47.85	30.15	81.13	73.53	59.16	54.55	45.18	43.88	154.53	222.66	56.53	26.76	175.41	64.49	231.01	86.81	162.87	78.12	53.45	110.96	120.47	49.18	47.82	104.15	207	199.91	100.08	68.34	197.52	180.19
COG1113	L-asparagine transporter and related permeases	2535.71	191.89	4624.24	2967.94	3992.36	4834.55	2966.62	4192.29	2285.37	2386.58	439.4	719.55	96.76	4196.58	2919.13	249.54	230.47	603.47	521.01	1346.86	1514.5	194.85	1427.69	2700.15	1458.31	174.84	302.49	970.29	1007.32	1342.95	702.82	1559.34	153.94	425.24	133.54	234.01	264.52	46.11	81.7	125.86	144.49	390.83	29.87	1036.81	937.51	173.98	265.22	89.01
COG1114	Branched-chain amino acid permeases	421.94	140.85	97.74	286.24	104.03	112.71	186.95	133.27	196.3	216.96	486.94	621.26	151.51	45.34	423.86	198.76	174.24	241.9	211.3	339.57	577.17	203.85	487.71	424.7	525.49	173.09	233	277.82	216.12	402.61	445.33	413.66	423.69	190.41	191.76	311.4	499.73	97.83	283.95	149.93	143.56	293.03	189.02	308.85	259.91	119.76	150.13	293.85
COG1115	Na+/alanine symporter	756.63	1102.45	794.52	646.64	825.66	1029.97	821.38	816.92	757.42	817.23	577.69	1532.04	1560.82	747.45	675.53	1412.04	1140.15	1874.93	1623.5	1463.13	1161.08	1566.43	972.89	782.96	966.78	1219.06	1389.41	1508.37	1216.29	1153.01	1468.37	913.54	1440.48	1087.2	1208.81	682.39	1796.05	1111.09	1294.72	765.39	895.7	939.06	1204.26	1234.83	1149.06	1117.09	1154.81	1386.82
COG1116	ABC-type nitrate/sulfonate/bicarbonate transport system, ATPase component	681.73	884.05	3365.71	2006.84	3074.8	3607.69	2342.72	3102	2204.11	2202.53	475.86	1930.36	874.87	3435.8	586.75	910.52	824.94	863.46	972.19	947.73	1143.92	840.71	1198.1	652.63	1246.19	865.13	1082.58	825.7	1056.82	896.05	1251.2	939.06	1222.83	784.99	958.48	2676.05	1692.94	739.5	857.36	410.09	703.85	926.09	609.49	828.21	723.2	838.28	635.05	949.32
COG1117	ABC-type phosphate transport system, ATPase component	654.89	612.12	810.24	822.41	859.14	902.89	784.79	836.92	856.76	1018.11	958.07	907.52	805.58	935.46	567.94	649.33	681.55	811.01	760.45	734.98	876.15	742.05	770.89	592.24	790.41	604.49	770.7	786.36	672.08	764.92	838.15	754.32	834.39	738.24	746.63	930.66	920.25	768.67	766.27	366.34	467.3	804.26	832.13	724.14	739.11	592.92	778.61	809.36
COG1118	ABC-type sulfate/molybdate transport systems, ATPase component	360.13	146.48	1287.58	734.23	1136.15	1379.65	783.87	1149.68	690.11	772.65	96.28	165.03	206.05	1236.38	395.12	219.28	96.82	475.1	335.24	306.05	324.06	244.47	245.63	391.79	217.43	192.51	179.36	390.13	269.87	225.42	269.55	214.78	254.9	90.09	98.04	566.08	167.86	121.34	133.46	77.98	86.27	103.9	56.67	243.62	201.76	66.89	95.24	183.74
COG1119	ABC-type molybdenum transport system, ATPase component/photorepair protein PhrA	424.26	101.27	1236.92	784.43	1098.64	1366.57	712.34	1093.55	678.59	683.36	363.35	151.96	258.67	1230.96	427.74	137.44	231.56	144.68	129.85	217.88	245.41	185.69	420.91	409.64	422.23	130.97	170.59	216.7	204.29	317.19	180.12	433.07	154.15	268.17	209.41	180.87	176.42	336.43	328.28	221.43	242.59	410.72	328.29	268.53	382.79	138.49	442.51	297.29
COG1120	ABC-type cobalamin/Fe3+-siderophores transport system, ATPase component	2084.52	748.27	2631.46	1763.52	2514.7	3044.21	1939.82	2491.77	1892.11	1792.76	773.88	1551.28	1532.59	2752.77	2143.77	1572.82	1446.91	1914.95	1554.03	1494.28	1839.75	1498.87	1406.47	2135.18	1370.63	1159.24	1517.74	1879.17	1621.62	1197.49	1877.11	1643.23	1752.1	1210.71	1183.19	1468.77	1730.49	1281.3	1531.85	804.27	999.39	1287.45	1503.27	1691.24	1604.13	876.99	1516.3	1698.06
COG1121	ABC-type Mn2+/Zn2+ transport system, ATPase component	971.24	685.83	1400.3	1159.26	1345.06	1562.29	1140.56	1388.37	1070.49	1318.4	985.32	1032.68	786.56	1427.59	889.59	805.68	802.09	896.67	781.73	883.14	1026.29	770.59	813.98	919.81	844.69	681.32	785.6	935.06	806.26	874.96	837.19	885.9	759.48	781.31	744.08	1000.03	1026.8	736.48	778.42	490.48	582.68	795.07	730.35	781.5	815.2	592.03	783.34	760.62
COG1122	Energy-coupling factor transporter ATP-binding protein EcfA2	844.74	1344.75	781.28	988.67	807.9	1052.54	789.95	795.73	881.53	1219.45	1367.91	1827.19	1429.94	773.32	729.44	1660.22	1366.09	1691.91	1684.4	1718.53	1525.86	1509.79	1305.97	799.02	1272.9	1329.08	1596.49	1482.37	1343.7	1571.59	1791.62	1056.52	1757.98	1108.79	1352.56	529.56	1737.3	998.64	1149.95	724.71	692.84	1044.08	1072.63	1218.25	1084.16	1350.57	913.31	1337.39
COG1123	ABC-type glutathione transport system ATPase component, contains duplicated ATPase domain	575.02	606.92	1990.23	1334.14	1856.32	2246.12	1492.5	1904.89	1369.18	1550.97	660.66	1429.23	685.38	2012.41	559.28	657.74	537.59	870.75	841.52	848.2	943.03	710.46	1773.14	570.22	1751.1	594.83	713.43	752.79	777.03	1164.13	811.28	1097.51	764.38	717.14	537.82	701.32	971.1	490.88	503.3	241.05	314.77	950.09	460.77	640.84	671.14	581.25	417.12	575.83
COG1124	ABC-type dipeptide/oligopeptide/nickel transport system, ATPase component	640.58	25.04	16.91	55.03	22.69	36.58	48.37	25.96	56.17	48.52	105.11	403.37	60.49	18.93	742.67	100.89	92.45	180.37	152.55	249.56	391.94	74.48	262.82	681.23	287.47	54.14	95.53	268.6	297.77	204.5	185.52	366.69	75.79	76.16	30.51	32.63	204.58	13.86	32.4	13.36	21.51	48.93	16.51	264.51	230.11	36.8	74.39	49.1
COG1125	ABC-type proline/glycine betaine transport system, ATPase component	371.18	21.08	1262.14	900.79	1123.73	1361.91	784.49	1151.65	768.65	924.07	479.73	304.89	42.91	1274.28	391.26	70.55	102.8	140.54	110.88	379.54	390.47	84.93	141.17	371.54	166.61	74.11	140.86	197.34	144.94	320.85	246.75	213.72	224.54	120.46	88.8	64.46	237.92	27.94	91.08	22.17	57.8	61.24	37.45	180.74	139.49	49.35	72.07	123.13
COG1126	ABC-type polar amino acid transport system, ATPase component	1851.94	1409.84	4022.76	3246.51	3751.94	4519.07	3067.44	3921.16	2748.93	2891.75	2771.45	2827.94	1442.79	3946.74	1832.21	1556.77	1337.98	1960.54	1805.2	2087.75	2497.46	1566.29	2662.69	1831.21	2694.55	1374.3	1643.3	1925.68	1916.06	2295.61	1991.61	2088.26	1671.16	1445.64	1348.7	2900.57	2216.08	1040.22	1164.79	694.69	880.15	1592.87	993.19	1587.55	1448.85	1183.29	949.65	1267.62
COG1127	ABC-type transporter Mla maintaining outer membrane lipid asymmetry, ATPase component MlaF	462.23	171.74	746.84	509.95	777.3	767.17	608.36	733.77	653.25	618.96	115.6	208.96	366.83	924.77	436.82	195.52	324.36	160.34	132.37	204.76	217.17	234.39	157.41	419.17	150.49	169.97	209.21	249.81	228.22	185.87	277.76	312.16	164.39	336.66	287.33	1113.89	271.14	546.91	429.37	305.91	365.26	417.02	564.87	393.42	371.33	152.28	470.25	342.65
COG1129	ABC-type sugar transport system, ATPase component	2768.48	709.94	895.46	866.18	1086.81	1151.82	1274.84	1175.5	1050.17	887.11	560.16	2422.95	1180.86	942.8	3130.24	1276.35	980.69	2097.96	1836.34	1658.35	2328.1	1392.98	2035.57	2991.66	1944.95	1034.93	1278.42	2024.23	1853.9	1395.17	1550.32	1904.69	1216.85	944.23	900.92	519.6	1991.66	572.88	795.95	421.4	579.33	915.44	500.51	1534.93	1557.5	744.67	801.41	1008.31
COG1131	ABC-type multidrug transport system, ATPase component	3172.51	5519.4	6845.47	5233.82	6738.39	7992.9	5305.73	6467.18	5896.28	5314.52	4433.12	5990.3	6153.95	7787.97	2477.79	5877.61	5424.72	7046.4	6559.25	5592.92	5144.75	6221.43	4935.44	2919.47	4880.02	5388.86	6095.04	6056.57	5160.23	5120.11	5906.07	4216.71	6351.85	4772.88	5345.25	4125.12	6279.73	4673.79	5221.07	2783.68	3208.59	4729.76	4619.15	4519.03	4597.26	4874.17	4646.35	5651.57
COG1132	ABC-type multidrug transport system, ATPase and permease component	3750.97	4591.96	6311.04	5188.54	6166.64	7416.82	5116.29	6049.33	5433.82	5375.71	5038.62	6598.07	6178.22	6802.86	3144.35	6093.87	5215.82	7085.09	6651.43	5830.53	5916.71	6344.24	5399.71	3511.82	5384.57	5125.9	6101.33	6162.7	5033.41	5506.45	5956.57	4504.81	6291.91	4455.5	4980.2	3994.15	6537.84	4577.52	4816.58	2598.11	3096.96	4657.56	3741.95	4304.08	4649.71	4793.63	4212.77	5392.52
COG1133	ABC-type long-chain fatty acid transport system, fused permease and ATPase components	311.56	7.97	30.31	22.39	8.3	10.14	13.87	7.84	18.77	22.14	39.83	55.86	5.98	6.56	360.22	15.56	14.17	64.26	54.85	171.75	171.47	14.24	92.54	333.5	86.79	13.71	26.3	111.42	100.52	136.03	81.52	147.92	10.47	24.26	5.05	9.48	17.97	1.01	3.58	2.62	7.4	8.76	1.02	117.77	103.55	15.34	27.11	6.02
COG1134	ABC-type polysaccharide/polyol phosphate transport system, ATPase component	573.75	880.14	708.41	540.24	728.96	845.1	581.07	663.05	729.33	834.14	535.26	666.17	756.76	859.66	531.24	730.78	481.1	1056.29	923.61	772.83	696.8	800	769.7	551.92	727.83	688.93	623.24	886.76	711.33	733.66	651	667.7	562.21	408.54	489.69	587.26	687.72	569.05	614.6	260.25	309.51	535.3	427.69	547.75	607.65	528.54	564.16	526.83
COG1135	ABC-type methionine transport system, ATPase component	534.07	473.04	756.22	655.68	706.01	841.65	661.05	746.72	527.17	600.43	631.55	1015.33	419.43	674.72	458.84	458.48	421.54	471.73	496.95	798.26	793.84	426.86	846.13	495.9	873.34	402.23	526.06	519.97	640.98	782.26	681.35	644.78	532.67	514.67	483.8	713.1	760.9	325.69	389.92	216.28	296.76	469.81	356.52	505.19	416.54	457.69	305.92	404.32
COG1136	ABC-type lipoprotein export system, ATPase component	3249.27	4444.34	2082.96	2556.65	2674.4	2851.74	3010	2444.69	3241.03	2712.89	3523.16	5912.22	6290.26	2766.79	2459.43	5655.36	5547.47	6767.64	6080.78	4728.36	5169.86	6152.92	6027.64	2923.89	6102.08	4913.35	5815.34	5907.63	4723.77	4957.39	5444.38	4876.27	5887.96	4828.03	4964.25	3893.64	6055.4	5025.24	5671.43	2904.66	3427.65	5737.29	4739.95	4211.39	5053.33	4281.59	5449.87	5944.27
COG1137	ABC-type lipopolysaccharide export system, ATPase component	448.45	166.41	107.95	136.79	171.92	92.8	187.09	127.72	268.16	302.86	93.29	208.48	338.1	217.19	438.66	204.64	446.15	202.47	130.38	202.16	213.84	234.78	160.42	421.15	155.19	173.97	237.38	303.22	224.92	180.84	245.17	321.09	173.54	379.58	305.93	766.22	296.08	468.29	418.41	308.9	362.66	404.61	525.78	402.07	381.61	146.66	475.78	365.24
COG1138	Cytochrome c biogenesis factor	330.58	21.01	63.9	100.29	124.46	57.07	158.43	121.86	194.87	90.94	70.67	309.39	63.97	165.16	372.31	32.78	21.28	78.93	66.91	180.05	188.85	29.77	107.53	340.71	93.14	21.68	41.8	130.63	123.36	147.9	166.89	157	25.33	46.92	33.49	344.04	95.81	126.77	57.4	24.18	43	55.1	103.99	193.82	124.74	35.13	44.5	25.78
COG1139	L-lactate utilization protein LutB, contains a ferredoxin-type domain	428.01	143.39	628.68	390.26	572.41	696.72	365.14	558.69	370.41	356.81	65.26	78.45	242.17	638.77	412.74	182.91	310.69	102.39	95.78	30.3	183.21	190.28	79.32	385.73	64.36	149.95	163.78	190.76	111.42	34.73	118.1	236.28	105.83	235.42	180.1	314.21	165.47	338.73	299.24	245.01	279.89	290.52	205.82	188.34	319.17	79.79	343.64	264.4
COG1140	Nitrate reductase beta subunit	625.16	19.3	624.05	382.06	552.06	680.17	366.86	557.21	326.81	327.85	82.55	112.76	19.36	605.2	722.64	76.88	50.22	141.76	111.12	345.22	348.98	31.89	186.28	669.39	174.05	34.85	61.94	240.52	204.33	275.11	197.94	297.71	25.43	55.11	17.13	25.73	42.5	35.3	25.67	6.84	35.36	35.46	51.51	271.28	211.59	37.81	55.55	16.77
COG1141	Ferredoxin	64	64.83	1848.04	1085.38	1621.02	1986.14	1015.19	1615.05	1048.84	1071.21	434.8	125.61	130.86	1868.97	32.99	184.53	186.5	148.23	188.34	239.16	270.67	137.86	72.82	60.92	89.68	144.16	229.89	154.51	138.71	192.31	279.62	80.66	316.58	152.74	268.28	91.74	175.86	155.57	145.01	83.03	100.74	96.78	89.3	126.13	104.36	290.79	126.21	230.84
COG1142	Fe-S-cluster-containing hydrogenase component 2	1558.72	36.24	19.28	105.25	28.36	42.56	54.91	25.87	61.97	258.52	165.97	278.89	31.91	17.32	1816.41	84.22	73.3	258.04	254.89	546.86	844.4	65.74	351.76	1658.57	305.31	65.38	113.5	507.54	362.01	431.34	364.15	658.07	67.63	108.27	25.99	22.92	83.8	6.93	23.61	12.67	31.43	45.12	6.21	527.92	516.03	59.16	127.84	33.42
COG1143	Formate hydrogenlyase subunit 6/NADH:ubiquinone oxidoreductase 23 kD subunit (chain I)	956.31	28.64	711.41	480.74	691.99	720.25	513.74	662.25	620.45	587.07	169.88	220.25	91.37	911.71	1106.01	57.3	50.04	187.23	177.98	374.4	546.32	85.41	232.94	1008.58	208.26	56.29	110.21	330.95	257.96	295.16	282.28	427.3	134.34	124.31	54.96	626.33	117.46	75.65	42.29	33.37	70.33	72.11	84.55	377.84	322.11	41.5	86.21	65.22
COG1144	Pyruvate:ferredoxin oxidoreductase or related 2-oxoacid:ferredoxin oxidoreductase, delta subunit	32.39	256.97	4.52	6.73	8.37	6.16	16.11	6.75	16.14	2.74	5.9	14.94	23.41	13.73	15.98	15.74	7.69	13.3	27.23	13.04	19.7	21.08	15.57	16.79	21.5	91.2	21.4	20.29	20.86	12.53	46.93	25.76	59.27	21.56	44.69	8.67	37.26	19.04	56.28	9.6	10.78	36.84	23.64	10.94	14.48	6.05	15.53	23.43
COG1145	Ferredoxin	0.08	0.05	1.11	2.55	1.47	0.94	2.23	1.68	2.96	1.5	1.02	0.01	0.16	1.71	0.08	0.01	0.05	0.03	0.01	0.05	0.01	0.06	0.07	0.11	0.03	0.07	0.5	0.02	0.02	0	0.03	0.06	0.04	0.16	0.26	6.31	0.45	0.12	0.13	0.1	0.13	0.23	0.33	0.14	0.21	0.16	0.57	0.31
COG1146	NAD-dependent dihydropyrimidine dehydrogenase, PreA subunit	28.44	108.88	1904.21	1060.78	1681.13	2019.53	1136.15	1702.38	1032.52	888.64	82.45	217.54	81.89	1885.73	22.2	105.8	130.3	16.75	38.18	26.99	46.27	78.66	287.83	18	290.79	97.08	61.69	23.43	38.16	140.54	30.3	136.55	21.2	48.03	49.01	602.96	85.36	84.07	71.56	130.52	150.99	240.03	15.73	15.46	56.16	23.06	23.11	21.73
COG1148	Heterodisulfide reductase, subunit A (polyferredoxin)	8.23	11.52	5.1	7.9	17.64	18.34	18.92	9.4	5.09	6.4	4.66	4.65	27.75	5.02	40.68	12.64	14.46	20.89	31.47	24.24	28.78	29.45	91.07	19.53	57.03	16.82	25.5	11.92	19.47	16.71	29.33	33.25	55.23	16.78	14.98	4.81	63.34	9.58	21.22	10.29	30.72	27.15	14.53	13.54	34.57	12.19	23.46	32.47
COG1149	MinD superfamily P-loop ATPase, contains an inserted ferredoxin domain	2.25	5.3	5.14	8.62	6.92	3.06	8.78	8.52	7.66	6.23	5.49	10.74	13.26	4.2	23.22	7.51	7.84	4.43	9.36	6.16	4.3	11.62	4.06	4.77	3.43	12.49	17.2	5.35	9.87	6.53	9.68	17.04	43.95	53.04	21.11	8.04	27.13	11.7	21.4	6.53	5.53	13.38	11.2	7.48	11.43	5.89	18.79	20.89
COG1150	Heterodisulfide reductase, subunit C	0	0.02	2.98	5.2	3.55	1.4	5.22	7.09	1.45	1.56	3.66	0	0	7.45	20.42	0	0.02	0.02	0	0.12	0.02	0	0.14	0.54	0	0.02	0.12	0.02	0.74	0.02	0.04	9.16	37.69	0.72	0.32	0	0	0	0.02	0	0.14	0.48	0	0	0.14	0	0.03	0.7
COG1151	Hydroxylamine reductase (hybrid-cluster protein)	578.46	470.19	69.17	120.96	143.44	183.76	190.34	108.37	189.56	282.39	126.29	536.58	910.24	57.01	552.29	883.3	793.65	967.18	948.11	924.26	784.16	922.98	610.03	621.12	617.21	722.5	930.09	847.71	778	699.05	966.96	613.72	1007.32	627.74	822.81	275.35	836.21	770.64	887.88	532.94	566.96	637.42	760.78	722.4	789.57	826.08	846.52	1018.81
COG1152	CO dehydrogenase/acetyl-CoA synthase alpha subunit	0	0.02	2.9	4.7	2.8	1.4	4.12	6.75	1.24	1.4	3.33	0	0	0.5	0	0	0	0	0	0.01	0	0	0	0	0	0	0.04	0	0	0	0	0	0	0	0	0	0	0	0	0	0	0	0	0	0	0	0.03	0
COG1153	Formylmethanofuran dehydrogenase subunit D	0	0.03	4.67	7.63	4.42	2.18	8.37	10.31	8.53	2.38	5.03	0.17	0.01	0.94	10.21	0	0.01	0.01	0	0.08	0.01	0	0.07	0.27	0	0.01	0.08	0.01	0.37	0.01	0.02	4.58	18.73	0.36	0.16	0	0.01	0	0.01	0	0.07	0.21	0	0	0.03	0	0.03	0.35
COG1154	Deoxyxylulose-5-phosphate synthase	651.88	833.84	789.34	589.43	810.65	903.53	703.15	756.67	797.49	694.18	208.01	829.27	1076.04	872.72	599.41	972.61	926.75	1284.42	1036.16	829.82	744.34	1060.76	832.23	666.44	817.29	901.57	954.87	1106.87	834.11	770.28	974.85	788.04	1025.24	756.16	844.57	935.09	950.09	904.78	970.89	659.13	711.17	936.14	1022.86	875.78	860.38	669.26	950.09	1000.4
COG1155	Archaeal/vacuolar-type H+-ATPase catalytic subunit A/Vma1	290.02	663.04	29.61	63.47	83.28	103.18	111.45	43.65	89.28	67	169.82	671.36	602.42	37.07	138.7	428.6	622.7	323.44	429.01	402.75	461.76	488.66	347.27	201.26	347.51	472.8	577.83	361.53	374.44	349.23	571	364.85	579.47	563.28	609.15	279.27	739.44	578.94	628.44	273.56	364.4	576.56	620.26	344.42	474.58	494.37	658.14	665.77
COG1156	Archaeal/vacuolar-type H+-ATPase subunit B/Vma2	295.91	669.69	30.4	64.57	84.33	109.47	122.86	44.5	91.06	68.46	170.26	672.2	624.27	37.7	142.2	437	635.11	338.72	447.24	422.89	481.53	512.3	384.11	207.37	401.18	484.79	597.27	368.67	384.65	363.22	585.09	374.36	589.04	630.19	617.26	281.8	752.76	584.07	652.63	277.52	366.67	583.31	623.6	354.73	486.74	506.48	669.81	688.21
COG1157	Flagellar biosynthesis/type III secretory pathway ATPase	699.61	193.31	105.15	171.38	196.21	112.68	289.96	217.07	297.47	209.68	134	468.33	300.79	204.42	768.81	369.7	211.53	553.33	443.87	633.4	501.86	344.32	180.2	737.88	134.59	304.97	351.89	534.78	310.46	484.55	397.91	331.38	384.78	227.93	235.5	629.67	425.05	198.99	233.38	100.52	157.94	222.29	110.93	358.39	356.02	125.72	187.17	264.18
COG1158	Transcription termination factor Rho	560.61	324.47	754.11	524.08	769.81	838.38	640.01	718.72	732.39	525.41	232.08	559.46	705.22	902.07	518.94	554.53	569.1	712.27	589.33	494.32	645.4	672.74	691.8	530.41	714.39	483.6	603.89	663.6	525.34	518.28	612.24	630.9	612.14	576.03	440.11	841.5	599.55	583.28	642.79	353.01	432.63	698.67	533.89	557.87	610.34	274.11	640.29	665.92
COG1159	GTPase Era, involved in 16S rRNA processing	639.9	692.99	770.21	663.64	789.53	877.53	670.24	740.97	768.17	741.25	572.58	838.47	859.93	881.33	542.34	772.64	773.25	820.77	772.08	725.82	738.53	807.74	770.06	590.64	770.39	683.35	784.87	783.39	676.99	728.33	797.62	713.88	765.08	710.55	728.72	961.94	880.8	772.49	802.91	494.27	574.41	832.04	780.64	655.42	741.45	599.77	776.55	811.33
COG1160	Predicted GTPases	858.46	1232.84	811.33	714.08	883.62	985.75	782.56	792.28	899.94	797.51	631.19	1281.41	1509.84	938.13	676.25	1328.77	1378.94	1475.1	1364.17	1163.29	1074.25	1409.23	1078.02	785	1097.55	1167.59	1356.07	1329.6	1131.18	1068.22	1369.99	1051.4	1341.78	1129.28	1252.26	1108.8	1480.85	1363.42	1435.42	801.67	939.67	1340.71	1397.43	1124.49	1217.26	1067.24	1390.46	1440.5
COG1161	Ribosome biogenesis GTPase A	245.87	561.32	73.38	364.29	106.8	149.5	174.65	99.87	246.29	251.03	863.95	648.86	530.39	60.88	125.32	623.19	507.16	685.7	637.43	536.35	611.76	596.9	353.67	183.04	375.29	528.6	606.33	592.42	466.79	472.92	609.13	311.06	657.76	409.56	505.96	230.86	721.69	333.71	415.24	239.85	282.23	325.75	354.86	370.99	353.24	457.31	321.9	477.84
COG1162	Putative ribosome biogenesis GTPase RsgA	627.09	680.52	1358.56	990.59	1273.08	1518.24	964.26	1258.74	948.33	1019.32	591.34	945.74	851.48	1382.02	557.05	773.7	901.59	889.06	768.61	723.59	758.38	822.94	517.03	600.01	517.09	693.12	833.49	858.53	673.85	608.97	861.65	606.79	840.39	693.94	766.63	719.54	973.4	733.94	799.5	471.22	571.17	716.85	813.82	749.13	714.23	590.69	804.9	851.52
COG1163	Ribosome-interacting GTPase 1	0.04	0.01	1.88	2.95	3.51	0.8	5.02	5.53	2.67	0.94	2	0	0.03	9.31	20.42	0.01	0.03	0.02	0	0.13	0.02	0	0.14	0.54	0	0.02	0.12	0.02	0.74	0.02	0.04	9.19	37.69	0.72	0.32	0	0	0	0.02	0	0.14	0.48	0	0	0.14	0	0.03	0.7
COG1164	Oligoendopeptidase F	209.92	197.17	77.11	335.75	106.92	122.78	162.26	100.72	294.95	465.3	888.54	758.04	418.01	130.28	100.18	424.42	322.21	653.08	481.66	351.9	646.43	496.21	219.52	153.78	281.39	365.38	480.06	538.68	340.83	321.18	675.64	237.08	680.1	205.38	254.04	310.39	632.41	275.04	378.13	128.03	162.61	197.07	341.1	401.21	240.31	177.5	201.49	455.93
COG1165	2-succinyl-5-enolpyruvyl-6-hydroxy-3-cyclohexene-1-carboxylate synthase	422.25	114.09	640.28	407	590.39	712.38	395.19	574.54	401.3	565.34	72.37	151.27	275.06	646.56	425.77	138.79	453.98	231.75	114.43	194.7	209.64	221.32	152.18	411.26	150.74	150.39	226.56	330.67	196.52	169.36	168.01	301.46	146.29	292.62	265.95	174.6	177.82	351.22	333.51	238.56	257.2	289.67	358.36	356.77	346.89	120.66	442.64	297.43
COG1166	Arginine decarboxylase (spermidine biosynthesis)	411.7	110.62	44.38	90.59	106.41	62.62	134.57	94.23	105.47	262.26	52.79	65.44	249.8	94.11	413.75	68.76	183.43	127.18	108.74	190.03	191.28	201.63	129.38	400.8	136.34	131.82	160.48	198.57	192.51	165.53	159.75	292.39	123.92	205.7	192.42	271.14	161.97	330.31	308.68	228.92	245.91	270.84	372.88	266.08	326.92	113.58	413.48	269.53
COG1167	DNA-binding transcriptional regulator, MocR family, contains an aminotransferase domain	1140.02	1544.65	4708.54	2972.89	4387.82	5122.51	3571.09	4612.15	2954.01	2930.89	848.34	1946.56	1396.59	4612.27	997.93	1272.95	964.18	1810.25	1581.4	1730.81	1483.69	1344.14	1747.62	1109.03	1782.92	1256.89	1363.94	1581.8	1789.57	1538.88	1695.31	1439.05	1467	1146.65	1173.53	2950.67	1890.72	1015.72	1065.85	569.69	920.37	1111.01	1040.14	1420.4	1095.24	1056.17	869.32	1152.07
COG1168	Bifunctional PLP-dependent enzyme with beta-cystathionase and maltose regulon repressor activities	974.73	452.22	127.59	314.48	224.3	226.61	317.48	195.81	336.16	293.08	607.69	1485.53	902.14	115.17	930.93	849.96	990.94	915.99	830.25	756.29	1031	870.19	783.06	940.84	842.52	672.22	895.57	929.14	724.41	750.72	831.07	946.53	888.77	1037.79	881.04	452.63	1398.51	908.5	1068.27	568.09	686.73	960.71	885.29	843.56	978.66	656.8	1074.68	1006.71
COG1169	Isochorismate synthase EntC	721.25	117.88	1237.14	737.25	1098.56	1366.34	713.87	1095.96	664.5	833.39	109.4	123.66	238.32	1218.28	760.28	125.31	93.38	151.2	153.45	360.09	364.98	187.69	218.47	728.05	220.64	145.12	154.31	259.56	270.19	299.01	232.42	430.73	121.98	207.36	163.77	282.08	169	318.81	295.87	222.95	242.12	254.07	281.84	329.74	415.22	126.23	432.69	261.96
COG1171	Threonine dehydratase	1206.53	711.98	2030.25	1345.63	1906.48	2226.05	1465.7	1891.16	1551.98	1514.76	700	1159.41	708.24	2201.51	1239.1	766.62	570.18	966.6	882.51	1096.75	1188.33	733.62	1056.86	1218.92	1005.86	691.08	760.17	965.01	809.04	989.32	1054.69	906.44	792.25	651.59	608.3	1345.99	959.01	535.05	535.83	393.16	456.61	598.64	544.71	910.6	752.02	543.27	472.72	620.37
COG1172	Ribose/xylose/arabinose/galactoside ABC-type transport system, permease component	3099.26	862.43	1495.55	1159.36	1624.21	1846.38	1570.31	1674.69	1425.78	1116.26	615.11	2585.04	1443.88	1565.5	3547.74	1608.01	1251.57	2574	2278.01	1966.14	2611.99	1702.57	2067.67	3381.47	1912.4	1232.13	1521.05	2415.12	2129.03	1491.91	1781.07	1931.08	1266.84	785.85	983.17	688.81	2056.68	701.8	863.72	512.42	606.71	869.01	530.99	1717.04	1772.33	1024.25	900.58	1123.82
COG1173	ABC-type dipeptide/oligopeptide/nickel transport system, permease component	2075.85	649.58	3952.89	2695.61	3742.26	4481.98	2856.79	3719.25	2874.72	2818.22	1485.85	3519.11	1390.88	4245.72	2146.89	1346.71	1231.31	1640.24	1690.93	2040.55	2293.31	1392.91	2568.22	2095.73	2525.19	1021.5	1514.92	1658.04	1812.24	2045.9	1863.23	2008.94	1533.05	1229.73	1186.16	2522.11	2645.85	1037.89	1022.3	595.01	793.68	1368.85	970.13	1586	1485.95	1158.55	908.3	1251.66
COG1174	ABC-type proline/glycine betaine transport system, permease component	691.84	25.06	2481.76	1492.77	2193.67	2678.44	1502.41	2267.36	1304	1500.03	326.81	354.96	40.21	2426.09	729.58	53.68	77.08	186.01	142.73	655.34	611.72	64.45	220.86	697.93	208.24	57.52	128.81	321.61	228.86	523.17	300.67	327.02	91.29	73.84	84.67	88.6	191.27	13.51	35.52	12.97	53.33	68.84	19.11	288.69	221.11	58.15	74.66	59.24
COG1175	ABC-type sugar transport system, permease component	1856.78	2572.82	2288.24	1875.95	2406.35	2947.77	2397.17	2425.38	2497.06	2121.08	1847.92	4691.72	3740.46	2465.06	1806.68	3449.1	2464.25	5313.43	4594.93	3540.04	3466.9	4025.54	5190.87	2022.09	4982.02	2871.77	3251.09	4093.99	3367.75	3810.26	3470.77	3130.28	3033.44	2027.72	2120.87	1928.61	3951.8	1792.13	2066.2	1167.6	1365.43	2776.91	1667.74	2574.62	2697.07	2442.19	1773.28	2566.34
COG1176	ABC-type spermidine/putrescine transport system, permease component I	1276.01	568.22	165.67	411.29	326.43	261.96	492.94	342.39	513.08	523.99	642.06	872.97	874.65	238.7	1249.14	675.69	691.34	977.17	908.56	966.3	1104.06	820.05	793.4	1246.32	773.41	625.5	811.27	1002.62	936.72	794.21	932.26	913.42	813.64	578.1	696.95	1479.01	961.14	814.48	779.01	336.5	440.78	630.1	611.56	816.6	900.93	593.76	799.2	830.18
COG1177	ABC-type spermidine/putrescine transport system, permease component II	1299.62	589.37	813.83	814.84	944.82	967.76	1011.63	1008.92	876.46	866.65	668.33	879.91	921.96	877.04	1256.35	703.69	711.99	1007.01	945.9	1141.18	1169.38	850.96	1099.77	1262.1	1102.39	651.39	851.28	1019.17	959.39	1043.43	977.45	1064.3	845.54	691.44	725.02	1812.42	1052.61	880.64	818.55	352.35	501.79	798.77	618.54	845.56	959.4	629.17	822.05	860.87
COG1178	ABC-type Fe3+ transport system, permease component	388.41	56.17	742.66	573.33	802.76	816.38	782.35	881.39	596.52	703.05	197.27	849.23	154.97	807.91	395.91	81.29	81.93	189.53	152.49	271.1	384.71	122.57	271.18	383.05	285.07	83.31	143.64	209.86	306.9	225.46	248.64	326.1	158.05	152.56	157.33	967.81	671.66	154.24	110.83	98	183.23	149.03	176.47	306.35	189.1	69.22	102.22	104.32
COG1179	tRNA A37 threonylcarbamoyladenosine dehydratase	586.65	670.92	121.7	156.2	187.8	180.55	254.95	163.38	240.24	166.15	154.25	744.08	805.83	101.68	530.57	740.2	707.13	789.57	726.7	662.26	560.12	754	454.59	567.41	417.21	655.71	724.08	737.27	642.2	537.09	747.7	576.16	762.16	584.49	689.09	708.19	829.62	704.44	743.02	481.42	563.36	689.72	777.09	667.59	687.74	562.19	755.22	781.32
COG1180	Pyruvate-formate lyase-activating enzyme	1764.25	856.9	143.61	411.72	284.65	345.14	372.19	199.62	451.88	487.24	1075.8	2305.66	1390.95	237.7	1789.42	1072.27	1207.74	1331.33	1333.79	1566.47	1771.58	1336.85	1390.42	1750.11	1297.21	1037.79	1376.97	1389.14	1166.84	1416.85	1676.71	1394.91	1547.99	1285.17	1127.86	515.45	1893.64	1009.19	1174.33	661.72	782.86	1149.53	1146.08	1354.97	1379.07	851.79	1163	1430.19
COG1181	D-alanine-D-alanine ligase and related ATP-grasp enzymes	977.14	729.01	836.13	786.51	920.71	944.34	886.21	906.69	983.48	1036.18	658.9	1109.27	907.16	1012.86	926.07	846.27	835.34	947.89	890.18	941.98	1029.16	874.66	910.14	953.78	908.02	770.6	921.35	945.49	830.74	896.9	1027.53	912.97	1011.93	862.65	874.5	1138.36	1111.76	819.56	909.45	529.46	644.76	949.92	831.18	857.78	892.94	640.7	845.13	968
COG1182	FMN-dependent NADH-azoreductase	352.68	26.36	131.05	187.46	181.32	93.57	320.44	238.62	211.61	212.12	145.99	124.43	27.02	105.56	370.23	41.69	37.91	140.43	100.3	227.79	309.61	37.31	228.36	357.16	246.05	47.04	75.15	201.72	269.34	191.4	143.09	259.31	82	104.47	103.69	778.03	140.68	25.75	32.06	22.04	97.68	93.55	22.39	182.04	128.71	27.29	52.14	44.97
COG1183	Phosphatidylserine synthase	180.72	239.96	733.61	479.97	755.26	785.26	596.9	714.02	608.67	443.32	108.2	270.3	547.46	833.93	122.23	368.67	484.89	245.57	304.95	293.84	220.12	418.32	248.12	144.8	225.92	288.79	402.86	253.49	284.6	232.79	387.82	258.79	342.36	411.92	464.35	928.01	428.92	618.5	522.89	388.82	475.42	494.8	593.59	348.12	408.61	432.04	564.6	495.17
COG1184	Translation initiation factor 2B subunit, eIF-2B alpha/beta/delta family	4.65	2.98	4.34	5.01	6	5.54	7.09	7.5	5.86	2.46	4.39	4.81	0.25	7.78	0.17	0.15	0.25	0.45	0.33	0.79	3.67	0.49	0.66	1.5	0.4	0.59	0.65	0.51	0.12	0.56	0.97	0.64	0.48	6.04	1.35	0.48	4.51	0.58	1.34	26.18	5.96	0.85	3.41	0.21	0.14	0.29	0.3	0.49
COG1185	Polyribonucleotide nucleotidyltransferase (polynucleotide phosphorylase)	640.25	691.57	766.1	599.37	792.88	872.45	671.78	738.7	773.87	730.52	562.74	836.86	858.55	905.58	548.53	766.25	764.68	820.47	766.47	718.94	734.99	798.16	764.37	590.32	752.15	681.7	775.61	783.52	672.23	721.93	794.59	717.63	784.01	731.61	724.72	924.12	877.91	771.52	802.16	493.83	574.72	831.94	782.76	685.35	738.03	594.38	774.62	804.6
COG1186	Protein chain release factor B	642.62	694.75	774.7	670.91	800.81	881.08	681.96	745.86	799.18	749.73	586.25	974.87	864.27	915.91	560.6	784.37	901.33	879.83	781.61	870.96	769.64	820.48	778.64	599.17	779.33	693.05	827.74	851.67	687.25	840.17	827.07	728.79	799.43	748.95	775.54	944.08	961.82	784.07	815.61	500.07	580.75	845.07	793.23	741.97	747.95	610.2	783.9	822.25
COG1187	16S rRNA U516 pseudouridylate synthase RsuA and related 23S rRNA U2605, pseudouridylate synthases	1800.45	1266.47	969.99	1163.98	1087.37	1103.93	1156.37	1097.25	1228.85	1295.98	1567.13	1720.97	1409.24	1121.71	1756.71	1449.6	1294.36	1719.05	1558.33	1758.36	1888.63	1420.28	1285.29	1771.81	1300.93	1254.08	1467.12	1741.3	1451.28	1597.59	1781.48	1456.77	1550.25	1175.72	1262.17	2089.79	1687.91	1164.62	1220.63	724.83	938.88	1223.28	1164.67	1497.84	1387.38	1099.16	1160.88	1323.92
COG1188	Ribosomal 50S subunit-recycling heat shock protein, contains S4 domain	621.78	633.4	738.31	631.49	727.66	842.55	613.15	702.9	641.71	540.73	549.35	736.86	826.7	768.5	520.1	701.92	735.88	793.01	735.63	697.14	678.02	780.31	485.81	573.73	483.68	651.48	756.16	755.77	647.28	586.42	744.99	562.94	724.59	642.21	698.51	911.28	838.55	744.63	763.11	450.22	553.45	673.34	708.14	603.49	680.08	564.38	747.06	775.73
COG1189	Predicted rRNA methylase YqxC, contains S4 and FtsJ domains	218.45	573.16	687.91	564.48	670.81	808.16	528.62	637.16	650.05	633.14	500.38	646.35	563.6	800.48	141.84	629.28	476.68	685.97	654.48	530.84	537.81	595.28	621.2	183.37	625.55	535.1	593.18	565.27	470.14	556.76	593.83	428.27	661.86	454.79	501.44	372.61	668.83	391.7	439.51	242.14	264.86	463.94	346.37	406.39	389.81	470.26	328.37	491.54
COG1190	Lysyl-tRNA synthetase (class II)	941.4	700.63	1372.62	1010.87	1308.86	1535.44	996.22	1260.27	1012.36	1012.65	602.24	850.37	846.96	1454.96	911.61	788.3	786.9	880.02	824.13	756.71	903.83	817.79	860.01	922.1	854.96	695.01	802.69	890.85	775.24	756.16	859.96	865.29	795.2	752.99	733.05	762.05	866.26	717.59	790.76	491.71	577.35	837.65	782.61	795.95	845.14	607.38	803.42	818.49
COG1191	DNA-directed RNA polymerase specialized sigma subunit	1002.99	2496.02	1433.95	959.2	1470.14	1798.7	1294.46	1436.92	1345.2	1265.42	437.64	2331.18	2227.84	1567.05	807.5	2450.17	1665.24	3040.59	2799.04	2189.61	1762.19	2402.63	1417.05	1031.41	1322.8	2295.9	2356.08	2404.77	1986.6	1685.27	2424.78	1228.51	2738.82	1417.73	1908.13	868.17	2491.96	1333.74	1726.81	836.39	979.99	1332.27	1274.92	1580.3	1538.98	1811.44	1303.56	2062.97
COG1192	Cellulose biosynthesis protein BcsQ	1756.76	1757.96	4134.6	2694.68	4061.23	4649.76	3203.32	3936.59	2912.7	2940.04	710.15	2726.12	3035.49	4337.03	1327.3	1966.33	2283.78	2143.59	2132.8	1979.72	1840.88	2548	2566.96	1525.42	2469.26	1900.69	2354.82	2019.71	2221.8	1876.57	2213.43	2359.9	2129.96	2503.84	2406.17	2586.68	2944.58	3133.32	2930.92	1703.12	2074.77	2854.96	2818.54	1996.55	2557.59	1969.54	3260.88	2913.99
COG1193	dsDNA-specific endonuclease/ATPase MutS2	310.48	662.55	76.01	245.91	151.6	162.28	182.02	90.68	275.01	363.77	488.62	619.19	797.71	162.89	181.48	745.21	749.62	763.59	698.82	544.18	553.47	786.62	403.89	254.43	426.34	673.26	751.7	669.36	549.15	459.8	710.58	433.48	813.9	626.71	697.63	384.58	823.12	678.7	800.77	476.72	522.6	638.95	725.57	507.52	585.58	557.17	734.73	823.18
COG1194	Adenine-specific DNA glycosylase, acts on AG and A-oxoG pairs	562.74	377.57	740.96	569.04	733.03	836.01	615.2	706.91	637.6	705.8	540.89	803.19	708.84	789.77	503.86	512.25	590.56	648.55	546.83	490.57	578.94	643.46	691.81	517	670.27	443.42	527.06	621.49	502.45	546.81	515.61	600.43	492.32	671.63	496.31	838.07	715.73	611.82	627.66	380.47	459.4	700.08	695.23	557.05	592.35	301.94	644.4	605.18
COG1195	Recombinational DNA repair ATPase RecF	637.81	685.7	755.95	649.72	757.61	867.69	648.72	725.81	729.15	723.52	556.29	711.78	831.65	835.03	543.1	771.06	771.06	816.01	763.48	720.52	732.04	799.6	762.91	586.97	767.81	680.63	779.54	776.45	661.04	720.9	755.36	714.76	777.92	718.54	718.92	655.74	833.04	735.12	780.73	484.1	539.41	796.46	730.78	649.99	732.26	589.9	767.61	801.24
COG1196	Chromosome segregation ATPase	222.23	581.34	749.32	608.34	748.28	830.18	630.47	717.49	738.41	513.85	534.06	745.08	593.75	893.16	131.78	641.93	483.04	711.3	671.86	543.28	568.15	613.34	636.77	189.56	637.28	549.23	621.22	584.37	487.22	567	657.62	430.37	688.74	397.72	505.34	690.94	729.26	400.38	443.89	251.49	298.19	496.82	349.67	397.15	396.81	475.51	342.57	525.39
COG1197	Transcription-repair coupling factor (superfamily II helicase)	639.27	691.94	771.4	666.21	794.03	876.82	675.7	743.16	789.89	742.26	572.3	837.94	856.32	905.6	542.32	771.06	770.67	817.92	765.14	720.95	736.18	803.15	767.07	589.75	767.87	681.15	781.74	781.59	671.81	724.26	795.2	712.96	763.27	708.05	725.76	924.06	877.24	771.34	800.95	493.43	574.74	832	778.85	652.7	737.52	595.55	774.21	803.37
[truncated: 3,530 more rows]
[truncated: 73 more columns]

## Sheet: COG difference(NHF-PFBS)
Unnamed: 0	description	logFC	AveExpr	t	P.Value	adj.P.Val	up/down
[truncated: 4,566 more rows]

## Sheet: COG difference(P~WPP-P~WNP)
Unnamed: 0	description	logFC	AveExpr	t	P.Value	adj.P.Val	up/down
[truncated: 4,471 more rows]

[truncated: 3 more sheets: KEGG expression, KEGG difference(NHF-PFBS), KEGG difference(P~WPP-P~WNP)]
